# Supplementary material for: High-Density Genomewide Linkage Analysis of Exceptional Human Longevity Identifies Multiple Novel Loci
Source: PLoS One. 2010 Aug 31;5(8):e12432. doi: 10.1371/journal.pone.0012432 (PMC2930849; doi:10.1371/journal.pone.0012432)
Supplement: Text S1 — Nonparametric linkage data for Total group. (10.21 MB TXT) [file pone.0012432.s002.txt]

Text S1.  Nonparametric linkage data for Total group.
Printed output from MERLIN analyses, edited to include only the analysis options in effect and results of the nonparametric analysis using the Sall score statistic.  Data are arranged primarily by Category from 1 to 10, and secondarily by chromosome from 1 to X.  The chromosome for each individual analysis is indicated after �Data File� in the analysis heading.  SNP identification numbers are those used by Affymetrix; corresponding dbSNP numbers are available from Affymetrix in the Mapping 10K 2.0 Array NetAffx Annotation File.

MERLIN 1.1.2 - (c) 2000-2007 Goncalo Abecasis

References for this version of Merlin:

   Abecasis et al (2002) Nat Gen 30:97-101        [original citation]
   Fingerlin et al (2004) AJHG 74:432-43          [case selection for association studies]
   Abecasis and Wigginton (2005) AJHG 77:754-67   [ld modeling, parametric analyses]
   Fingerlin et al (2006) Gen Epidemiol 30:384-96 [sex-specific maps]
   Chen and Abecasis (2007) AJHG 81:913-26        [qtl association analysis, qtl simulation]


The following parameters are in effect:
                     Data File :     wiped_1.dat (-dname)
                 Pedigree File :     wiped_1.ped (-pname)
            Missing Value Code :         -99.999 (-xname)
                      Map File :      10K142.map (-mname)
            Allele Frequencies :  10K142cauc.frq (-f[a|e|f|m|file])
                   Random Seed :          123456 (-r9999)

Data Analysis Options
         General : --error [ON], --information [ON], --likelihood,
                   --model [age.tbl]
      IBD States : --ibd, --kinship, --matrices, --extended, --select
     NPL Linkage : --npl [ON], --pairs [ON], --qtl, --deviates, --exp [ON]
      VC Linkage : --vc, --useCovariates, --ascertainment, --unlinked [0.00]
     Association : --infer, --assoc, --fastAssoc, --filter, --custom [cov.tbl]
     Haplotyping : --best, --sample, --all, --founders, --horizontal
   Recombination : --zero, --one, --two, --three, --singlepoint
       Positions : --steps, --maxStep [0.50], --minStep, --grid, --start,
                   --stop
     LD Clusters : --clusters [], --distance, --rsq [0.16], --cfreq
          Limits : --bits [24], --megabytes [1024], --minutes
     Performance : --trim, --noCoupleBits, --swap [ON], --smallSwap
          Output : --quiet, --markerNames [ON], --frequencies [ON],
                   --perFamily, --pdf [ON], --tabulate, --prefix [wiped_1]
      Simulation : --simulate, --reruns, --save, --trait []

Phenotype: Disease [ALL] (279 families)
===============================================================================
            Pos   Zmean  pvalue linDelta    LOD  pvalue expDelta    LOD  pvalue
            min  -21.42     1.0   -0.188 -26.11     1.0   -9.999 -151.2     1.0 
            max   28.23 0.00000    0.707  93.36 0.00000    9.999  210.4 0.00000 
  SNP_A-1509443   -0.93     0.8   -0.109  -0.37     0.9   -0.109  -0.36     0.9 
          3.905   -0.94     0.8   -0.107  -0.37     0.9   -0.107  -0.36     0.9 
          4.353   -0.96     0.8   -0.105  -0.37     0.9   -0.105  -0.36     0.9 
          4.801   -0.98     0.8   -0.103  -0.37     0.9   -0.103  -0.36     0.9 
          5.249   -0.99     0.8   -0.102  -0.37     0.9   -0.101  -0.36     0.9 
  SNP_A-1518557   -1.01     0.8   -0.100  -0.37     0.9   -0.100  -0.36     0.9 
          6.169   -1.03     0.8   -0.099  -0.37     0.9   -0.099  -0.37     0.9 
          6.641   -1.04     0.9   -0.098  -0.38     0.9   -0.098  -0.37     0.9 
          7.113   -1.06     0.9   -0.097  -0.38     0.9   -0.098  -0.37     0.9 
          7.584   -1.08     0.9   -0.095  -0.38     0.9   -0.097  -0.37     0.9 
  SNP_A-1517286   -1.09     0.9   -0.094  -0.38     0.9   -0.095  -0.37     0.9 
  SNP_A-1516024   -1.10     0.9   -0.092  -0.37     0.9   -0.094  -0.37     0.9 
          8.778   -1.11     0.9   -0.092  -0.38     0.9   -0.094  -0.38     0.9 
          9.122   -1.12     0.9   -0.091  -0.38     0.9   -0.093  -0.38     0.9 
  SNP_A-1514538   -1.13     0.9   -0.090  -0.38     0.9   -0.093  -0.38     0.9 
  SNP_A-1516403   -1.16     0.9   -0.092  -0.39     0.9   -0.095  -0.40     0.9 
         10.171   -1.16     0.9   -0.092  -0.39     0.9   -0.095  -0.40     0.9 
         10.637   -1.16     0.9   -0.091  -0.39     0.9   -0.095  -0.40     0.9 
         11.102   -1.16     0.9   -0.091  -0.39     0.9   -0.095  -0.39     0.9 
         11.568   -1.15     0.9   -0.090  -0.38     0.9   -0.094  -0.39     0.9 
  SNP_A-1518687   -1.15     0.9   -0.088  -0.38     0.9   -0.094  -0.39     0.9 
         12.369   -1.13     0.9   -0.087  -0.36     0.9   -0.092  -0.38     0.9 
         12.705   -1.11     0.9   -0.085  -0.35     0.9   -0.091  -0.36     0.9 
  SNP_A-1515791   -1.09     0.9   -0.084  -0.34     0.9   -0.089  -0.35     0.9 
         13.380   -1.09     0.9   -0.084  -0.34     0.9   -0.090  -0.35     0.9 
  SNP_A-1519671   -1.09     0.9   -0.085  -0.34     0.9   -0.090  -0.35     0.9 
  SNP_A-1515942   -1.11     0.9   -0.088  -0.36     0.9   -0.094  -0.38     0.9 
         14.655   -1.14     0.9   -0.092  -0.39     0.9   -0.098  -0.40     0.9 
         15.153   -1.17     0.9   -0.096  -0.41     0.9   -0.102  -0.43     0.9 
         15.651   -1.20     0.9   -0.099  -0.44     0.9   -0.105  -0.46     0.9 
         16.150   -1.24     0.9   -0.103  -0.47     0.9   -0.109  -0.48     0.9 
         16.648   -1.27     0.9   -0.105  -0.49     0.9   -0.112  -0.51     0.9 
         17.146   -1.30     0.9   -0.108  -0.52     0.9   -0.114  -0.53     0.9 
         17.645   -1.33     0.9   -0.110  -0.54     0.9   -0.116  -0.56     0.9 
  SNP_A-1512107   -1.37     0.9   -0.112  -0.57     0.9   -0.118  -0.58     0.9 
         18.495   -1.40     0.9   -0.114  -0.59     1.0   -0.120  -0.60     1.0 
         18.846   -1.43     0.9   -0.115  -0.61     1.0   -0.122  -0.63     1.0 
  SNP_A-1514390   -1.47     0.9   -0.117  -0.64     1.0   -0.123  -0.65     1.0 
         19.678   -1.48     0.9   -0.118  -0.65     1.0   -0.124  -0.66     1.0 
         20.159   -1.50     0.9   -0.119  -0.66     1.0   -0.125  -0.68     1.0 
         20.640   -1.52     0.9   -0.120  -0.68     1.0   -0.125  -0.69     1.0 
         21.121   -1.54     0.9   -0.121  -0.69     1.0   -0.125  -0.69     1.0 
  SNP_A-1518041   -1.56     0.9   -0.121  -0.70     1.0   -0.125  -0.70     1.0 
         22.098   -1.57     0.9   -0.120  -0.70     1.0   -0.124  -0.70     1.0 
         22.594   -1.59     0.9   -0.120  -0.71     1.0   -0.123  -0.70     1.0 
         23.090   -1.61     0.9   -0.119  -0.71     1.0   -0.121  -0.70     1.0 
         23.586   -1.62     0.9   -0.118  -0.71     1.0   -0.119  -0.70     1.0 
  SNP_A-1508673   -1.64     0.9   -0.116  -0.71     1.0   -0.117  -0.69     1.0 
  SNP_A-1519660   -1.63     0.9   -0.115  -0.69     1.0   -0.116  -0.68     1.0 
  SNP_A-1510413   -1.63     0.9   -0.115  -0.69     1.0   -0.115  -0.68     1.0 
  SNP_A-1509189   -1.59     0.9   -0.113  -0.66     1.0   -0.113  -0.65     1.0 
  SNP_A-1518353   -1.56     0.9   -0.111  -0.64     1.0   -0.111  -0.62     1.0 
  SNP_A-1509509   -1.54     0.9   -0.110  -0.63     1.0   -0.109  -0.61     1.0 
         25.162   -1.47     0.9   -0.106  -0.58     0.9   -0.105  -0.55     0.9 
  SNP_A-1516958   -1.39     0.9   -0.102  -0.52     0.9   -0.099  -0.50     0.9 
  SNP_A-1515835   -1.38     0.9   -0.101  -0.51     0.9   -0.098  -0.49     0.9 
  SNP_A-1516239   -1.29     0.9   -0.097  -0.46     0.9   -0.093  -0.43     0.9 
         26.613   -1.22     0.9   -0.097  -0.43     0.9   -0.091  -0.40     0.9 
         27.030   -1.16     0.9   -0.095  -0.40     0.9   -0.087  -0.37     0.9 
  SNP_A-1508602   -1.09     0.9   -0.091  -0.37     0.9   -0.083  -0.33     0.9 
  SNP_A-1512707   -1.07     0.9   -0.090  -0.36     0.9   -0.082  -0.32     0.9 
  SNP_A-1517226   -1.05     0.9   -0.089  -0.34     0.9   -0.080  -0.30     0.9 
         28.384   -0.97     0.8   -0.085  -0.30     0.9   -0.077  -0.27     0.9 
         28.853   -0.90     0.8   -0.081  -0.27     0.9   -0.072  -0.23     0.9 
         29.323   -0.82     0.8   -0.076  -0.23     0.8   -0.068  -0.20     0.8 
         29.793   -0.75     0.8   -0.071  -0.19     0.8   -0.062  -0.17     0.8 
         30.262   -0.68     0.8   -0.065  -0.16     0.8   -0.057  -0.14     0.8 
         30.732   -0.60     0.7   -0.059  -0.13     0.8   -0.051  -0.11     0.8 
         31.201   -0.53     0.7   -0.052  -0.10     0.8   -0.045  -0.09     0.7 
         31.671   -0.46     0.7   -0.045  -0.07     0.7   -0.039  -0.06     0.7 
         32.140   -0.38     0.6   -0.038  -0.05     0.7   -0.032  -0.04     0.7 
         32.610   -0.31     0.6   -0.030  -0.03     0.7   -0.026  -0.03     0.6 
         33.080   -0.24     0.6   -0.023  -0.02     0.6   -0.019  -0.02     0.6 
  SNP_A-1516979   -0.17     0.6   -0.016  -0.01     0.6   -0.013  -0.01     0.6 
         34.012   -0.11     0.5   -0.010  -0.00     0.6   -0.009  -0.00     0.6 
         34.474   -0.06     0.5   -0.005  -0.00     0.5   -0.005  -0.00     0.5 
  SNP_A-1516342   -0.01     0.5   -0.001  -0.00     0.5   -0.001  -0.00     0.5 
         35.264   -0.01     0.5   -0.001  -0.00     0.5   -0.001  -0.00     0.5 
  SNP_A-1518917   -0.00     0.5   -0.000  -0.00     0.5   -0.000  -0.00     0.5 
         36.037    0.01     0.5    0.000   0.00     0.5    0.000   0.00     0.5 
         36.483    0.02     0.5    0.001   0.00     0.5    0.001   0.00     0.5 
         36.930    0.03     0.5    0.002   0.00     0.5    0.002   0.00     0.5 
  SNP_A-1507541    0.04     0.5    0.003   0.00     0.5    0.003   0.00     0.5 
  SNP_A-1515619    0.05     0.5    0.004   0.00     0.5    0.003   0.00     0.5 
         37.817    0.08     0.5    0.007   0.00     0.5    0.006   0.00     0.5 
         38.156    0.12     0.5    0.009   0.00     0.4    0.008   0.00     0.4 
  SNP_A-1516335    0.16     0.4    0.012   0.01     0.4    0.011   0.01     0.4 
  SNP_A-1516285    0.16     0.4    0.012   0.01     0.4    0.011   0.01     0.4 
  SNP_A-1519315    0.19     0.4    0.014   0.01     0.4    0.012   0.01     0.4 
  SNP_A-1512808    0.18     0.4    0.013   0.01     0.4    0.012   0.01     0.4 
  SNP_A-1508857    0.16     0.4    0.012   0.01     0.4    0.011   0.01     0.4 
  SNP_A-1516728    0.17     0.4    0.012   0.01     0.4    0.011   0.01     0.4 
  SNP_A-1508884    0.17     0.4    0.013   0.01     0.4    0.011   0.01     0.4 
  SNP_A-1512223    0.18     0.4    0.014   0.01     0.4    0.012   0.01     0.4 
         39.762    0.19     0.4    0.014   0.01     0.4    0.013   0.01     0.4 
  SNP_A-1517838    0.19     0.4    0.014   0.01     0.4    0.013   0.01     0.4 
  SNP_A-1508008    0.24     0.4    0.018   0.02     0.4    0.016   0.01     0.4 
  SNP_A-1508088    0.29     0.4    0.022   0.02     0.4    0.020   0.02     0.4 
  SNP_A-1517367    0.47     0.3    0.035   0.06     0.3    0.032   0.05     0.3 
  SNP_A-1509904    0.48     0.3    0.035   0.06     0.3    0.033   0.06     0.3 
         41.615    0.49     0.3    0.036   0.06     0.3    0.034   0.06     0.3 
         41.952    0.50     0.3    0.036   0.07     0.3    0.034   0.06     0.3 
  SNP_A-1516423    0.50     0.3    0.037   0.07     0.3    0.035   0.06     0.3 
         42.747    0.52     0.3    0.038   0.07     0.3    0.036   0.07     0.3 
         43.206    0.54     0.3    0.039   0.07     0.3    0.037   0.07     0.3 
  SNP_A-1510598    0.55     0.3    0.039   0.08     0.3    0.038   0.08     0.3 
         44.086    0.63     0.3    0.044   0.10     0.2    0.043   0.10     0.2 
  SNP_A-1513151    0.71     0.2    0.049   0.13     0.2    0.048   0.12     0.2 
  SNP_A-1511970    0.72     0.2    0.050   0.13     0.2    0.049   0.13     0.2 
         44.846    0.80     0.2    0.056   0.16     0.2    0.055   0.16     0.2 
  SNP_A-1517159    0.87     0.2    0.062   0.19     0.2    0.061   0.19     0.2 
         45.504    0.97     0.2    0.069   0.24    0.15    0.069   0.24    0.15 
         45.908    1.06    0.14    0.076   0.29    0.12    0.076   0.29    0.12 
         46.312    1.16    0.12    0.082   0.34    0.10    0.083   0.35    0.10 
         46.716    1.26    0.10    0.088   0.40    0.09    0.089   0.41    0.08 
  SNP_A-1509331    1.37    0.09    0.093   0.46    0.07    0.094   0.47    0.07 
  SNP_A-1518391    1.37    0.09    0.093   0.46    0.07    0.094   0.47    0.07 
  SNP_A-1510873    1.39    0.08    0.094   0.47    0.07    0.096   0.49    0.07 
  SNP_A-1514673    1.47    0.07    0.098   0.52    0.06    0.100   0.53    0.06 
  SNP_A-1515933    1.49    0.07    0.100   0.53    0.06    0.101   0.55    0.06 
  SNP_A-1519632    1.60    0.05    0.107   0.62    0.05    0.108   0.63    0.04 
  SNP_A-1513828    1.61    0.05    0.107   0.62    0.05    0.109   0.64    0.04 
         48.746    1.60    0.05    0.107   0.62    0.05    0.109   0.64    0.04 
  SNP_A-1508775    1.60    0.06    0.107   0.62    0.05    0.108   0.63    0.04 
  SNP_A-1518365    1.59    0.06    0.106   0.60    0.05    0.106   0.61    0.05 
  SNP_A-1518209    1.59    0.06    0.106   0.60    0.05    0.106   0.61    0.05 
         49.745    1.52    0.06    0.102   0.56    0.05    0.102   0.56    0.05 
  SNP_A-1507811    1.45    0.07    0.097   0.51    0.06    0.097   0.51    0.06 
  SNP_A-1514323    1.39    0.08    0.093   0.47    0.07    0.093   0.47    0.07 
  SNP_A-1511135    1.44    0.07    0.096   0.50    0.06    0.096   0.51    0.06 
         51.232    1.50    0.07    0.100   0.54    0.06    0.101   0.55    0.06 
         51.702    1.57    0.06    0.103   0.58    0.05    0.105   0.60    0.05 
         52.172    1.63    0.05    0.106   0.62    0.05    0.109   0.65    0.04 
         52.642    1.69    0.05    0.107   0.65    0.04    0.112   0.69    0.04 
  SNP_A-1517121    1.75    0.04    0.109   0.69    0.04    0.114   0.73    0.03 
  SNP_A-1513382    1.80    0.04    0.111   0.72    0.03    0.116   0.76    0.03 
  SNP_A-1515833    1.86    0.03    0.114   0.77    0.03    0.120   0.81    0.03 
  SNP_A-1519759    1.91    0.03    0.117   0.80    0.03    0.122   0.85    0.02 
  SNP_A-1511025    1.96    0.03    0.119   0.84    0.02    0.126   0.90    0.02 
         54.538    1.87    0.03    0.115   0.77    0.03    0.121   0.83    0.03 
         54.873    1.79    0.04    0.109   0.70    0.04    0.115   0.75    0.03 
  SNP_A-1508983    1.71    0.04    0.103   0.63    0.04    0.109   0.68    0.04 
  SNP_A-1511143    1.74    0.04    0.104   0.65    0.04    0.110   0.70    0.04 
  SNP_A-1519452    1.74    0.04    0.104   0.65    0.04    0.110   0.70    0.04 
  SNP_A-1509899    1.74    0.04    0.105   0.66    0.04    0.111   0.70    0.04 
  SNP_A-1514797    1.80    0.04    0.108   0.70    0.04    0.115   0.75    0.03 
  SNP_A-1515272    1.80    0.04    0.108   0.70    0.04    0.115   0.76    0.03 
  SNP_A-1508321    1.80    0.04    0.108   0.70    0.04    0.115   0.76    0.03 
  SNP_A-1514660    1.73    0.04    0.105   0.65    0.04    0.113   0.71    0.04 
         56.754    1.75    0.04    0.106   0.67    0.04    0.116   0.74    0.03 
  SNP_A-1510443    1.77    0.04    0.107   0.68    0.04    0.118   0.76    0.03 
         57.491    1.76    0.04    0.107   0.67    0.04    0.118   0.75    0.03 
  SNP_A-1519164    1.74    0.04    0.106   0.67    0.04    0.118   0.74    0.03 
         58.232    1.74    0.04    0.108   0.68    0.04    0.120   0.76    0.03 
         58.707    1.74    0.04    0.110   0.69    0.04    0.122   0.77    0.03 
         59.182    1.74    0.04    0.110   0.69    0.04    0.123   0.78    0.03 
         59.657    1.74    0.04    0.111   0.70    0.04    0.124   0.79    0.03 
         60.132    1.75    0.04    0.111   0.70    0.04    0.124   0.79    0.03 
         60.608    1.75    0.04    0.110   0.70    0.04    0.123   0.79    0.03 
         61.083    1.76    0.04    0.109   0.69    0.04    0.122   0.78    0.03 
  SNP_A-1507607    1.76    0.04    0.108   0.69    0.04    0.120   0.77    0.03 
  SNP_A-1513354    1.77    0.04    0.108   0.69    0.04    0.120   0.77    0.03 
  SNP_A-1514226    1.77    0.04    0.108   0.69    0.04    0.120   0.77    0.03 
         62.262    1.81    0.04    0.111   0.72    0.03    0.124   0.82    0.03 
         62.698    1.85    0.03    0.114   0.76    0.03    0.127   0.86    0.02 
         63.134    1.90    0.03    0.116   0.80    0.03    0.130   0.90    0.02 
         63.569    1.94    0.03    0.118   0.83    0.03    0.133   0.94    0.02 
  SNP_A-1518103    1.99    0.02    0.120   0.86    0.02    0.134   0.97    0.02 
         64.504    2.02    0.02    0.122   0.89    0.02    0.136   1.01    0.02 
         65.003    2.06    0.02    0.123   0.92    0.02    0.138   1.04   0.014 
  SNP_A-1518269    2.10    0.02    0.124   0.94    0.02    0.139   1.06   0.014 
         65.783    2.13    0.02    0.126   0.97    0.02    0.140   1.09   0.013 
  SNP_A-1511419    2.16    0.02    0.126   0.98    0.02    0.141   1.11   0.012 
  SNP_A-1509820    2.15    0.02    0.126   0.98    0.02    0.140   1.10   0.012 
  SNP_A-1517481    2.14    0.02    0.126   0.97    0.02    0.140   1.09   0.012 
         66.633    2.08    0.02    0.129   0.97    0.02    0.140   1.06   0.014 
         67.109    2.02    0.02    0.130   0.95    0.02    0.138   1.02    0.02 
         67.585    1.96    0.02    0.130   0.92    0.02    0.134   0.96    0.02 
         68.061    1.90    0.03    0.128   0.88    0.02    0.129   0.89    0.02 
         68.536    1.85    0.03    0.123   0.82    0.03    0.121   0.81    0.03 
  SNP_A-1508254    1.80    0.04    0.117   0.76    0.03    0.112   0.73    0.03 
         69.488    1.87    0.03    0.123   0.83    0.03    0.120   0.81    0.03 
         69.963    1.95    0.03    0.129   0.90    0.02    0.126   0.89    0.02 
         70.439    2.02    0.02    0.133   0.97    0.02    0.132   0.98    0.02 
         70.914    2.10    0.02    0.138   1.04   0.014    0.138   1.05   0.014 
         71.390    2.17   0.015    0.141   1.11   0.012    0.143   1.13   0.011 
  SNP_A-1519231    2.25   0.012    0.143   1.16   0.010    0.147   1.20   0.009 
  SNP_A-1508151    2.32   0.010    0.148   1.23   0.009    0.152   1.28   0.008 
  SNP_A-1515708    2.35   0.009    0.149   1.26   0.008    0.154   1.31   0.007 
  SNP_A-1519424    2.41   0.008    0.153   1.33   0.007    0.159   1.39   0.006 
  SNP_A-1519407    2.41   0.008    0.153   1.33   0.007    0.159   1.39   0.006 
         72.832    2.43   0.008    0.155   1.36   0.006    0.161   1.43   0.005 
         73.169    2.45   0.007    0.156   1.38   0.006    0.164   1.46   0.005 
  SNP_A-1512724    2.46   0.007    0.157   1.40   0.006    0.166   1.49   0.004 
         73.971    2.48   0.007    0.158   1.42   0.005    0.168   1.52   0.004 
         74.438    2.49   0.006    0.159   1.43   0.005    0.169   1.54   0.004 
         74.904    2.50   0.006    0.158   1.43   0.005    0.170   1.55   0.004 
  SNP_A-1511976    2.52   0.006    0.157   1.43   0.005    0.170   1.56   0.004 
         75.857    2.53   0.006    0.156   1.42   0.005    0.169   1.56   0.004 
         76.344    2.54   0.006    0.154   1.41   0.005    0.167   1.55   0.004 
  SNP_A-1510619    2.55   0.005    0.151   1.39   0.006    0.165   1.53   0.004 
  SNP_A-1513983    2.55   0.005    0.150   1.38   0.006    0.163   1.52   0.004 
  SNP_A-1517642    2.59   0.005    0.152   1.42   0.005    0.165   1.56   0.004 
  SNP_A-1507373    2.64   0.004    0.154   1.47   0.005    0.168   1.61   0.003 
  SNP_A-1516951    2.66   0.004    0.156   1.50   0.004    0.170   1.64   0.003 
  SNP_A-1516840    2.66   0.004    0.156   1.50   0.004    0.170   1.64   0.003 
  SNP_A-1511220    2.68   0.004    0.157   1.52   0.004    0.172   1.68   0.003 
  SNP_A-1510365    2.72   0.003    0.160   1.57   0.004    0.175   1.73   0.002 
         78.763    2.69   0.004    0.161   1.56   0.004    0.175   1.72   0.002 
         79.244    2.66   0.004    0.161   1.55   0.004    0.174   1.69   0.003 
  SNP_A-1519637    2.64   0.004    0.160   1.53   0.004    0.171   1.65   0.003 
  SNP_A-1509291    2.57   0.005    0.158   1.46   0.005    0.166   1.56   0.004 
  SNP_A-1512181    2.52   0.006    0.156   1.41   0.005    0.163   1.49   0.004 
  SNP_A-1507885    2.52   0.006    0.156   1.41   0.005    0.163   1.49   0.004 
         80.619    2.46   0.007    0.154   1.37   0.006    0.160   1.44   0.005 
  SNP_A-1513093    2.41   0.008    0.152   1.32   0.007    0.156   1.37   0.006 
         81.245    2.38   0.009    0.151   1.29   0.007    0.155   1.35   0.006 
         81.597    2.35   0.009    0.149   1.26   0.008    0.154   1.31   0.007 
  SNP_A-1511075    2.32   0.010    0.146   1.22   0.009    0.151   1.27   0.008 
  SNP_A-1515340    2.25   0.012    0.142   1.15   0.011    0.146   1.20   0.009 
  SNP_A-1512956    2.23   0.013    0.141   1.13   0.011    0.145   1.17   0.010 
  SNP_A-1518756    2.22   0.013    0.141   1.12   0.012    0.144   1.17   0.010 
         82.933    2.23   0.013    0.142   1.14   0.011    0.145   1.18   0.010 
         83.284    2.23   0.013    0.142   1.15   0.011    0.146   1.19   0.010 
  SNP_A-1509522    2.24   0.012    0.143   1.15   0.011    0.146   1.19   0.010 
         83.917    2.20   0.014    0.140   1.11   0.012    0.143   1.15   0.011 
  SNP_A-1510842    2.16    0.02    0.137   1.07   0.013    0.140   1.10   0.012 
         84.622    2.10    0.02    0.132   1.00    0.02    0.135   1.03   0.015 
  SNP_A-1517114    2.04    0.02    0.126   0.92    0.02    0.129   0.96    0.02 
  SNP_A-1510979    2.02    0.02    0.124   0.91    0.02    0.128   0.94    0.02 
  SNP_A-1509805    2.01    0.02    0.124   0.90    0.02    0.127   0.93    0.02 
  SNP_A-1508683    1.99    0.02    0.123   0.88    0.02    0.126   0.91    0.02 
  SNP_A-1510276    1.93    0.03    0.120   0.83    0.03    0.121   0.85    0.02 
  SNP_A-1519663    1.95    0.03    0.123   0.86    0.02    0.124   0.88    0.02 
         85.930    1.96    0.02    0.126   0.90    0.02    0.127   0.91    0.02 
  SNP_A-1517950    1.98    0.02    0.130   0.92    0.02    0.130   0.93    0.02 
         86.688    1.99    0.02    0.133   0.95    0.02    0.132   0.96    0.02 
         87.089    2.01    0.02    0.135   0.97    0.02    0.133   0.97    0.02 
         87.490    2.02    0.02    0.136   0.99    0.02    0.134   0.98    0.02 
  SNP_A-1513015    2.04    0.02    0.137   1.00    0.02    0.133   0.99    0.02 
  SNP_A-1514748    2.00    0.02    0.134   0.97    0.02    0.130   0.95    0.02 
  SNP_A-1509893    2.03    0.02    0.136   0.99    0.02    0.130   0.96    0.02 
  SNP_A-1517675    2.01    0.02    0.135   0.98    0.02    0.128   0.94    0.02 
  SNP_A-1516619    2.00    0.02    0.135   0.97    0.02    0.127   0.92    0.02 
  SNP_A-1509236    2.00    0.02    0.135   0.97    0.02    0.127   0.92    0.02 
  SNP_A-1509987    2.04    0.02    0.138   1.02    0.02    0.131   0.97    0.02 
         89.799    2.08    0.02    0.143   1.07   0.013    0.134   1.02    0.02 
  SNP_A-1515453    2.11    0.02    0.146   1.11   0.012    0.137   1.05   0.014 
  SNP_A-1512234    2.11    0.02    0.146   1.11   0.012    0.137   1.05   0.014 
         90.357    2.07    0.02    0.144   1.07   0.013    0.134   1.01    0.02 
  SNP_A-1515202    2.02    0.02    0.141   1.03   0.015    0.130   0.96    0.02 
         90.970    1.94    0.03    0.136   0.96    0.02    0.125   0.89    0.02 
  SNP_A-1518444    1.87    0.03    0.130   0.88    0.02    0.119   0.81    0.03 
  SNP_A-1518281    1.87    0.03    0.130   0.88    0.02    0.119   0.81    0.03 
  SNP_A-1513717    1.88    0.03    0.132   0.89    0.02    0.120   0.82    0.03 
  SNP_A-1509219    1.87    0.03    0.131   0.88    0.02    0.119   0.81    0.03 
  SNP_A-1513938    1.86    0.03    0.130   0.88    0.02    0.118   0.80    0.03 
  SNP_A-1516442    1.85    0.03    0.129   0.86    0.02    0.117   0.79    0.03 
  SNP_A-1518430    1.85    0.03    0.129   0.86    0.02    0.117   0.79    0.03 
  SNP_A-1516731    1.87    0.03    0.131   0.89    0.02    0.119   0.81    0.03 
  SNP_A-1508243    1.90    0.03    0.134   0.92    0.02    0.122   0.84    0.02 
  SNP_A-1519654    1.90    0.03    0.134   0.92    0.02    0.122   0.84    0.02 
  SNP_A-1511755    1.90    0.03    0.134   0.92    0.02    0.122   0.84    0.02 
  SNP_A-1511902    1.88    0.03    0.133   0.90    0.02    0.120   0.82    0.03 
         93.356    1.88    0.03    0.133   0.90    0.02    0.121   0.83    0.03 
  SNP_A-1516915    1.88    0.03    0.133   0.90    0.02    0.122   0.83    0.03 
  SNP_A-1513992    1.88    0.03    0.133   0.90    0.02    0.122   0.84    0.02 
         94.361    1.85    0.03    0.130   0.86    0.02    0.120   0.81    0.03 
         94.750    1.81    0.04    0.126   0.82    0.03    0.118   0.78    0.03 
  SNP_A-1514347    1.77    0.04    0.122   0.78    0.03    0.115   0.74    0.03 
  SNP_A-1517060    1.84    0.03    0.126   0.83    0.03    0.120   0.80    0.03 
  SNP_A-1512888    1.92    0.03    0.129   0.89    0.02    0.125   0.87    0.02 
  SNP_A-1508933    1.98    0.02    0.132   0.94    0.02    0.128   0.92    0.02 
         96.606    1.95    0.03    0.129   0.91    0.02    0.126   0.89    0.02 
  SNP_A-1518204    1.93    0.03    0.125   0.87    0.02    0.122   0.86    0.02 
  SNP_A-1508554    1.92    0.03    0.124   0.85    0.02    0.120   0.84    0.02 
  SNP_A-1512327    1.92    0.03    0.124   0.85    0.02    0.120   0.84    0.02 
  SNP_A-1514943    1.92    0.03    0.124   0.85    0.02    0.120   0.84    0.02 
  SNP_A-1516214    1.90    0.03    0.123   0.84    0.02    0.119   0.82    0.03 
  SNP_A-1511634    1.86    0.03    0.121   0.81    0.03    0.117   0.80    0.03 
         98.200    1.80    0.04    0.118   0.77    0.03    0.114   0.75    0.03 
  SNP_A-1513652    1.74    0.04    0.114   0.71    0.03    0.110   0.70    0.04 
         98.925    1.71    0.04    0.113   0.70    0.04    0.109   0.68    0.04 
  SNP_A-1510033    1.68    0.05    0.111   0.67    0.04    0.107   0.65    0.04 
  SNP_A-1510904    1.67    0.05    0.110   0.66    0.04    0.105   0.64    0.04 
  SNP_A-1515727    1.66    0.05    0.109   0.65    0.04    0.105   0.63    0.04 
  SNP_A-1508573    1.60    0.05    0.106   0.61    0.05    0.101   0.59    0.05 
         99.958    1.52    0.06    0.100   0.55    0.06    0.097   0.54    0.06 
  SNP_A-1516244    1.44    0.07    0.093   0.49    0.07    0.091   0.48    0.07 
  SNP_A-1514063    1.34    0.09    0.086   0.41    0.08    0.085   0.41    0.08 
  SNP_A-1511565    1.34    0.09    0.085   0.41    0.08    0.084   0.41    0.08 
        101.162    1.29    0.10    0.083   0.39    0.09    0.082   0.38    0.09 
  SNP_A-1508837    1.25    0.11    0.080   0.36    0.10    0.078   0.36    0.10 
  SNP_A-1512591    1.23    0.11    0.078   0.35    0.10    0.077   0.34    0.10 
  SNP_A-1510327    1.17    0.12    0.075   0.31    0.11    0.073   0.31    0.12 
  SNP_A-1510280    1.16    0.12    0.074   0.31    0.12    0.073   0.31    0.12 
  SNP_A-1519544    1.18    0.12    0.076   0.32    0.11    0.074   0.32    0.11 
        102.221    1.12    0.13    0.073   0.30    0.12    0.071   0.29    0.12 
  SNP_A-1516997    1.07    0.14    0.070   0.27    0.13    0.067   0.26    0.14 
  SNP_A-1518205    0.94     0.2    0.062   0.21     0.2    0.059   0.20     0.2 
  SNP_A-1516924    0.90     0.2    0.060   0.19     0.2    0.056   0.18     0.2 
  SNP_A-1518625    0.85     0.2    0.056   0.17     0.2    0.053   0.16     0.2 
  SNP_A-1512993    0.85     0.2    0.056   0.17     0.2    0.052   0.16     0.2 
  SNP_A-1513145    0.81     0.2    0.053   0.16     0.2    0.050   0.15     0.2 
  SNP_A-1509011    0.93     0.2    0.061   0.20     0.2    0.057   0.19     0.2 
  SNP_A-1518230    0.95     0.2    0.063   0.22     0.2    0.059   0.20     0.2 
  SNP_A-1515139    1.04    0.15    0.068   0.26    0.14    0.064   0.24    0.15 
  SNP_A-1509324    1.22    0.11    0.080   0.35    0.10    0.075   0.33    0.11 
  SNP_A-1512040    1.24    0.11    0.081   0.36    0.10    0.076   0.34    0.11 
  SNP_A-1509143    1.26    0.10    0.082   0.37    0.10    0.077   0.35    0.10 
  SNP_A-1512226    1.27    0.10    0.083   0.38    0.09    0.078   0.36    0.10 
  SNP_A-1513620    1.28    0.10    0.084   0.38    0.09    0.079   0.36    0.10 
  SNP_A-1511355    1.27    0.10    0.084   0.38    0.09    0.078   0.36    0.10 
  SNP_A-1507565    1.25    0.11    0.083   0.37    0.10    0.077   0.35    0.10 
  SNP_A-1512333    1.06    0.15    0.072   0.28    0.13    0.066   0.25    0.14 
  SNP_A-1517415    1.04    0.15    0.072   0.27    0.13    0.065   0.25    0.14 
  SNP_A-1515445    1.04    0.15    0.072   0.27    0.13    0.065   0.25    0.14 
  SNP_A-1512034    1.02     0.2    0.072   0.26    0.14    0.064   0.24    0.15 
        106.598    1.04     0.2    0.074   0.28    0.13    0.066   0.25    0.14 
  SNP_A-1515357    1.05    0.15    0.076   0.29    0.12    0.067   0.26    0.14 
  SNP_A-1517862    0.98     0.2    0.070   0.25    0.14    0.062   0.22     0.2 
  SNP_A-1515759    0.87     0.2    0.064   0.20     0.2    0.055   0.18     0.2 
  SNP_A-1519118    0.90     0.2    0.066   0.21     0.2    0.057   0.19     0.2 
  SNP_A-1510029    0.95     0.2    0.072   0.25    0.14    0.061   0.21     0.2 
  SNP_A-1515908    1.03     0.2    0.079   0.30    0.12    0.067   0.25    0.14 
  SNP_A-1511002    1.03     0.2    0.080   0.30    0.12    0.068   0.25    0.14 
  SNP_A-1510209    1.03     0.2    0.080   0.30    0.12    0.068   0.25    0.14 
  SNP_A-1519293    1.00     0.2    0.079   0.28    0.13    0.066   0.24    0.15 
        109.179    0.98     0.2    0.079   0.28    0.13    0.066   0.24    0.15 
        109.642    0.96     0.2    0.078   0.27    0.13    0.066   0.23     0.2 
  SNP_A-1512066    0.95     0.2    0.076   0.26    0.14    0.065   0.23     0.2 
  SNP_A-1518485    0.95     0.2    0.075   0.26    0.14    0.064   0.22     0.2 
        110.943    0.96     0.2    0.075   0.26    0.14    0.065   0.22     0.2 
  SNP_A-1508111    0.97     0.2    0.075   0.26    0.14    0.065   0.23     0.2 
  SNP_A-1517982    1.03     0.2    0.079   0.29    0.12    0.069   0.26    0.14 
  SNP_A-1508125    1.14    0.13    0.087   0.36    0.10    0.077   0.32    0.11 
        112.137    1.11    0.13    0.085   0.34    0.11    0.075   0.30    0.12 
        112.473    1.08    0.14    0.082   0.32    0.11    0.072   0.29    0.13 
  SNP_A-1514565    1.06    0.15    0.079   0.30    0.12    0.070   0.27    0.13 
        113.133    1.04    0.15    0.077   0.29    0.12    0.068   0.26    0.14 
  SNP_A-1510889    1.03     0.2    0.074   0.27    0.13    0.066   0.25    0.14 
  SNP_A-1519497    0.96     0.2    0.068   0.23    0.15    0.060   0.21     0.2 
  SNP_A-1515762    0.94     0.2    0.067   0.23     0.2    0.059   0.20     0.2 
  SNP_A-1508865    0.93     0.2    0.067   0.23     0.2    0.059   0.20     0.2 
        114.532    0.90     0.2    0.067   0.22     0.2    0.058   0.19     0.2 
  SNP_A-1516943    0.87     0.2    0.065   0.20     0.2    0.055   0.18     0.2 
  SNP_A-1509046    1.01     0.2    0.076   0.28    0.13    0.064   0.24    0.15 
        115.754    1.07    0.14    0.082   0.31    0.11    0.069   0.27    0.13 
  SNP_A-1514459    1.13    0.13    0.087   0.35    0.10    0.073   0.30    0.12 
  SNP_A-1514349    1.13    0.13    0.087   0.35    0.10    0.073   0.30    0.12 
        116.568    1.11    0.13    0.085   0.34    0.10    0.071   0.29    0.12 
  SNP_A-1515022    1.09    0.14    0.083   0.33    0.11    0.069   0.27    0.13 
  SNP_A-1513408    1.05    0.15    0.080   0.30    0.12    0.066   0.25    0.14 
  SNP_A-1510939    1.02     0.2    0.077   0.28    0.13    0.063   0.23    0.15 
  SNP_A-1507465    0.93     0.2    0.070   0.23    0.15    0.057   0.19     0.2 
  SNP_A-1515371    0.94     0.2    0.071   0.24    0.15    0.058   0.20     0.2 
  SNP_A-1512955    0.91     0.2    0.069   0.23     0.2    0.056   0.19     0.2 
  SNP_A-1515097    0.93     0.2    0.070   0.24    0.15    0.057   0.19     0.2 
  SNP_A-1513793    0.93     0.2    0.070   0.24    0.15    0.057   0.19     0.2 
  SNP_A-1517853    1.11    0.13    0.081   0.32    0.11    0.068   0.27    0.13 
  SNP_A-1512801    1.15    0.12    0.083   0.35    0.10    0.071   0.30    0.12 
  SNP_A-1516959    1.17    0.12    0.084   0.36    0.10    0.072   0.31    0.12 
  SNP_A-1511835    1.17    0.12    0.084   0.35    0.10    0.071   0.30    0.12 
  SNP_A-1514496    1.17    0.12    0.084   0.35    0.10    0.071   0.30    0.12 
  SNP_A-1509162    1.16    0.12    0.083   0.35    0.10    0.071   0.30    0.12 
  SNP_A-1516457    1.18    0.12    0.084   0.36    0.10    0.072   0.31    0.12 
  SNP_A-1509267    1.20    0.11    0.087   0.38    0.09    0.074   0.33    0.11 
  SNP_A-1510823    1.19    0.12    0.087   0.37    0.09    0.075   0.32    0.11 
  SNP_A-1516497    1.16    0.12    0.086   0.36    0.10    0.073   0.31    0.12 
  SNP_A-1515699    1.09    0.14    0.081   0.32    0.11    0.069   0.27    0.13 
  SNP_A-1514752    1.09    0.14    0.081   0.32    0.11    0.069   0.27    0.13 
  SNP_A-1512316    1.08    0.14    0.080   0.31    0.12    0.068   0.27    0.13 
  SNP_A-1510132    1.08    0.14    0.080   0.31    0.12    0.068   0.27    0.13 
  SNP_A-1509080    1.04    0.15    0.078   0.29    0.12    0.066   0.25    0.14 
        121.295    0.98     0.2    0.074   0.26    0.14    0.063   0.22     0.2 
  SNP_A-1509702    0.93     0.2    0.069   0.23     0.2    0.059   0.20     0.2 
  SNP_A-1508439    0.92     0.2    0.069   0.23     0.2    0.058   0.20     0.2 
  SNP_A-1516540    0.96     0.2    0.071   0.25    0.14    0.061   0.21     0.2 
  SNP_A-1516761    0.97     0.2    0.072   0.25    0.14    0.061   0.21     0.2 
  SNP_A-1514628    1.14    0.13    0.082   0.34    0.11    0.071   0.30    0.12 
  SNP_A-1509697    1.17    0.12    0.083   0.35    0.10    0.073   0.31    0.12 
  SNP_A-1511445    1.20    0.11    0.086   0.37    0.09    0.076   0.33    0.11 
  SNP_A-1516051    1.22    0.11    0.087   0.38    0.09    0.077   0.34    0.11 
  SNP_A-1513550    1.22    0.11    0.087   0.38    0.09    0.077   0.34    0.11 
        123.021    1.29    0.10    0.092   0.43    0.08    0.082   0.38    0.09 
  SNP_A-1507444    1.36    0.09    0.095   0.47    0.07    0.086   0.43    0.08 
  SNP_A-1510804    1.37    0.09    0.096   0.47    0.07    0.087   0.43    0.08 
        123.706    1.42    0.08    0.100   0.51    0.06    0.091   0.47    0.07 
  SNP_A-1517240    1.47    0.07    0.101   0.53    0.06    0.093   0.50    0.06 
  SNP_A-1507462    1.47    0.07    0.101   0.53    0.06    0.093   0.50    0.06 
  SNP_A-1513142    1.45    0.07    0.100   0.52    0.06    0.093   0.49    0.07 
  SNP_A-1508565    1.44    0.07    0.099   0.51    0.06    0.092   0.48    0.07 
  SNP_A-1517707    1.32    0.09    0.090   0.43    0.08    0.084   0.40    0.09 
  SNP_A-1518400    1.14    0.13    0.077   0.32    0.11    0.073   0.30    0.12 
  SNP_A-1515233    1.15    0.12    0.078   0.32    0.11    0.074   0.31    0.12 
  SNP_A-1512657    1.16    0.12    0.078   0.33    0.11    0.074   0.31    0.11 
        125.745    1.06    0.14    0.072   0.27    0.13    0.069   0.26    0.14 
  SNP_A-1509629    0.96     0.2    0.064   0.22     0.2    0.062   0.22     0.2 
  SNP_A-1516290    0.96     0.2    0.064   0.22     0.2    0.061   0.21     0.2 
  SNP_A-1519125    0.94     0.2    0.063   0.21     0.2    0.061   0.21     0.2 
  SNP_A-1512633    0.90     0.2    0.061   0.20     0.2    0.058   0.19     0.2 
  SNP_A-1510441    0.82     0.2    0.056   0.17     0.2    0.054   0.16     0.2 
        127.526    0.86     0.2    0.060   0.19     0.2    0.057   0.18     0.2 
  SNP_A-1512265    0.90     0.2    0.063   0.20     0.2    0.060   0.20     0.2 
  SNP_A-1508912    0.84     0.2    0.058   0.17     0.2    0.055   0.17     0.2 
  SNP_A-1512856    0.85     0.2    0.059   0.18     0.2    0.057   0.18     0.2 
        129.100    0.95     0.2    0.066   0.23     0.2    0.063   0.22     0.2 
  SNP_A-1507732    1.04    0.15    0.073   0.27    0.13    0.070   0.26    0.13 
  SNP_A-1516659    1.09    0.14    0.077   0.30    0.12    0.073   0.29    0.12 
        129.989    1.14    0.13    0.082   0.34    0.11    0.078   0.32    0.11 
        130.349    1.19    0.12    0.087   0.37    0.10    0.081   0.35    0.10 
  SNP_A-1507912    1.24    0.11    0.090   0.40    0.09    0.084   0.38    0.09 
  SNP_A-1511376    1.25    0.11    0.091   0.41    0.09    0.085   0.38    0.09 
        131.168    1.22    0.11    0.088   0.39    0.09    0.082   0.36    0.10 
        131.574    1.19    0.12    0.085   0.36    0.10    0.079   0.34    0.10 
  SNP_A-1517935    1.16    0.12    0.081   0.34    0.11    0.075   0.32    0.11 
  SNP_A-1512653    1.16    0.12    0.081   0.34    0.11    0.075   0.32    0.11 
  SNP_A-1513829    1.13    0.13    0.078   0.32    0.11    0.073   0.30    0.12 
  SNP_A-1513192    1.10    0.14    0.077   0.30    0.12    0.071   0.28    0.13 
  SNP_A-1511262    1.04    0.15    0.073   0.27    0.13    0.067   0.25    0.14 
  SNP_A-1517933    1.05    0.15    0.073   0.28    0.13    0.067   0.26    0.14 
  SNP_A-1516683    1.10    0.14    0.077   0.31    0.12    0.071   0.28    0.13 
  SNP_A-1516369    1.17    0.12    0.082   0.35    0.10    0.076   0.32    0.11 
  SNP_A-1519574    1.15    0.12    0.081   0.34    0.11    0.075   0.31    0.11 
  SNP_A-1514262    1.15    0.13    0.080   0.33    0.11    0.075   0.31    0.12 
        134.161    1.14    0.13    0.079   0.33    0.11    0.075   0.31    0.12 
  SNP_A-1517339    1.13    0.13    0.077   0.31    0.11    0.073   0.30    0.12 
  SNP_A-1512753    1.11    0.13    0.076   0.30    0.12    0.072   0.29    0.12 
        135.064    1.13    0.13    0.077   0.31    0.11    0.074   0.30    0.12 
  SNP_A-1510499    1.15    0.13    0.079   0.32    0.11    0.076   0.32    0.11 
        135.913    1.16    0.12    0.080   0.33    0.11    0.077   0.32    0.11 
        136.403    1.18    0.12    0.080   0.34    0.11    0.077   0.33    0.11 
  SNP_A-1519406    1.20    0.12    0.079   0.34    0.10    0.077   0.33    0.11 
  SNP_A-1512489    1.16    0.12    0.077   0.32    0.11    0.074   0.31    0.12 
  SNP_A-1510097    1.15    0.13    0.075   0.31    0.12    0.073   0.30    0.12 
  SNP_A-1513224    1.14    0.13    0.075   0.31    0.12    0.072   0.30    0.12 
  SNP_A-1516337    1.14    0.13    0.075   0.31    0.12    0.073   0.30    0.12 
  SNP_A-1511842    1.11    0.13    0.072   0.29    0.12    0.070   0.28    0.13 
  SNP_A-1514674    1.08    0.14    0.070   0.27    0.13    0.068   0.27    0.13 
  SNP_A-1516514    1.07    0.14    0.070   0.27    0.13    0.068   0.26    0.14 
  SNP_A-1517233    1.10    0.14    0.072   0.28    0.13    0.069   0.28    0.13 
  SNP_A-1516234    1.13    0.13    0.073   0.30    0.12    0.071   0.29    0.12 
  SNP_A-1513569    1.18    0.12    0.076   0.32    0.11    0.074   0.32    0.11 
  SNP_A-1518362    1.27    0.10    0.081   0.37    0.10    0.079   0.36    0.10 
  SNP_A-1514055    1.26    0.10    0.081   0.37    0.10    0.078   0.36    0.10 
  SNP_A-1508076    1.26    0.10    0.081   0.37    0.10    0.078   0.36    0.10 
  SNP_A-1507704    1.34    0.09    0.086   0.42    0.08    0.084   0.41    0.08 
  SNP_A-1513901    1.41    0.08    0.090   0.46    0.07    0.089   0.45    0.07 
  SNP_A-1511013    1.45    0.07    0.092   0.48    0.07    0.091   0.48    0.07 
  SNP_A-1511095    1.52    0.06    0.096   0.52    0.06    0.095   0.53    0.06 
  SNP_A-1513234    1.53    0.06    0.097   0.53    0.06    0.096   0.53    0.06 
  SNP_A-1508480    1.58    0.06    0.100   0.57    0.05    0.100   0.58    0.05 
        141.203    1.58    0.06    0.101   0.57    0.05    0.102   0.58    0.05 
        141.623    1.57    0.06    0.100   0.57    0.05    0.101   0.58    0.05 
  SNP_A-1514854    1.56    0.06    0.098   0.55    0.06    0.099   0.56    0.05 
  SNP_A-1516757    1.56    0.06    0.098   0.55    0.06    0.098   0.56    0.05 
  SNP_A-1510136    1.55    0.06    0.097   0.54    0.06    0.098   0.55    0.06 
  SNP_A-1518840    1.54    0.06    0.097   0.54    0.06    0.097   0.55    0.06 
        142.426    1.55    0.06    0.098   0.55    0.06    0.098   0.55    0.05 
        142.763    1.55    0.06    0.098   0.55    0.06    0.099   0.56    0.05 
  SNP_A-1514896    1.56    0.06    0.099   0.55    0.06    0.100   0.57    0.05 
  SNP_A-1517490    1.56    0.06    0.099   0.55    0.06    0.100   0.57    0.05 
        143.464    1.56    0.06    0.099   0.56    0.05    0.101   0.57    0.05 
  SNP_A-1518292    1.57    0.06    0.099   0.56    0.05    0.101   0.58    0.05 
        144.240    1.56    0.06    0.098   0.55    0.06    0.101   0.57    0.05 
        144.738    1.55    0.06    0.096   0.54    0.06    0.100   0.56    0.05 
  SNP_A-1508917    1.54    0.06    0.095   0.53    0.06    0.099   0.55    0.06 
  SNP_A-1513675    1.50    0.07    0.092   0.50    0.06    0.096   0.53    0.06 
  SNP_A-1515323    1.45    0.07    0.089   0.47    0.07    0.093   0.49    0.07 
  SNP_A-1519033    1.41    0.08    0.087   0.44    0.08    0.090   0.46    0.07 
  SNP_A-1508133    1.33    0.09    0.083   0.40    0.09    0.085   0.41    0.08 
  SNP_A-1516281    1.32    0.09    0.082   0.39    0.09    0.085   0.41    0.09 
        146.522    1.31    0.09    0.082   0.39    0.09    0.085   0.41    0.09 
  SNP_A-1516848    1.30    0.10    0.082   0.38    0.09    0.085   0.40    0.09 
        147.229    1.28    0.10    0.081   0.37    0.10    0.084   0.39    0.09 
  SNP_A-1507680    1.25    0.11    0.079   0.36    0.10    0.082   0.37    0.10 
  SNP_A-1517259    1.25    0.11    0.079   0.36    0.10    0.082   0.37    0.10 
  SNP_A-1508720    1.26    0.10    0.080   0.36    0.10    0.083   0.38    0.09 
  SNP_A-1515668    1.25    0.11    0.080   0.36    0.10    0.083   0.38    0.09 
        148.340    1.20    0.11    0.078   0.34    0.11    0.081   0.35    0.10 
        148.784    1.15    0.12    0.076   0.32    0.11    0.079   0.33    0.11 
        149.228    1.11    0.13    0.074   0.29    0.12    0.076   0.31    0.12 
        149.672    1.06    0.15    0.071   0.27    0.13    0.073   0.28    0.13 
        150.116    1.01     0.2    0.067   0.25    0.14    0.070   0.26    0.14 
        150.560    0.96     0.2    0.064   0.22     0.2    0.066   0.23     0.2 
  SNP_A-1517508    0.92     0.2    0.060   0.20     0.2    0.062   0.21     0.2 
  SNP_A-1512356    0.91     0.2    0.059   0.19     0.2    0.062   0.20     0.2 
  SNP_A-1513697    0.92     0.2    0.060   0.20     0.2    0.063   0.21     0.2 
        151.679    0.96     0.2    0.062   0.21     0.2    0.066   0.23     0.2 
  SNP_A-1513657    0.99     0.2    0.064   0.23     0.2    0.068   0.24    0.14 
        152.378    0.98     0.2    0.063   0.22     0.2    0.067   0.24    0.15 
  SNP_A-1512514    0.97     0.2    0.062   0.22     0.2    0.066   0.23    0.15 
  SNP_A-1510575    0.94     0.2    0.060   0.20     0.2    0.064   0.22     0.2 
        153.336    0.88     0.2    0.057   0.18     0.2    0.061   0.20     0.2 
        153.711    0.83     0.2    0.053   0.16     0.2    0.057   0.17     0.2 
        154.087    0.78     0.2    0.050   0.14     0.2    0.053   0.15     0.2 
  SNP_A-1511502    0.73     0.2    0.046   0.12     0.2    0.049   0.13     0.2 
  SNP_A-1517280    0.72     0.2    0.046   0.12     0.2    0.049   0.13     0.2 
        154.899    0.60     0.3    0.038   0.08     0.3    0.041   0.09     0.3 
        155.311    0.48     0.3    0.031   0.05     0.3    0.033   0.06     0.3 
  SNP_A-1514567    0.37     0.4    0.023   0.03     0.4    0.025   0.03     0.3 
        156.049    0.29     0.4    0.019   0.02     0.4    0.020   0.02     0.4 
  SNP_A-1517212    0.22     0.4    0.014   0.01     0.4    0.014   0.01     0.4 
  SNP_A-1508379    0.22     0.4    0.014   0.01     0.4    0.014   0.01     0.4 
  SNP_A-1510891    0.20     0.4    0.012   0.01     0.4    0.013   0.01     0.4 
        156.876    0.21     0.4    0.013   0.01     0.4    0.014   0.01     0.4 
  SNP_A-1518779    0.23     0.4    0.014   0.01     0.4    0.015   0.01     0.4 
  SNP_A-1515886    0.22     0.4    0.014   0.01     0.4    0.015   0.01     0.4 
        157.752    0.18     0.4    0.011   0.01     0.4    0.012   0.01     0.4 
        158.196    0.13     0.4    0.009   0.00     0.4    0.009   0.00     0.4 
  SNP_A-1514785    0.09     0.5    0.006   0.00     0.5    0.006   0.00     0.5 
  SNP_A-1518155    0.03     0.5    0.002   0.00     0.5    0.002   0.00     0.5 
  SNP_A-1519327    0.00     0.5    0.000   0.00     0.5    0.000   0.00     0.5 
  SNP_A-1511339   -0.13     0.5   -0.008  -0.00     0.6   -0.008  -0.00     0.6 
  SNP_A-1518449   -0.15     0.6   -0.009  -0.01     0.6   -0.010  -0.01     0.6 
        159.838   -0.18     0.6   -0.012  -0.01     0.6   -0.012  -0.01     0.6 
  SNP_A-1517703   -0.21     0.6   -0.014  -0.01     0.6   -0.015  -0.01     0.6 
  SNP_A-1509640   -0.22     0.6   -0.014  -0.01     0.6   -0.015  -0.01     0.6 
  SNP_A-1515434   -0.28     0.6   -0.018  -0.02     0.6   -0.019  -0.02     0.6 
  SNP_A-1511579   -0.29     0.6   -0.018  -0.02     0.6   -0.020  -0.02     0.6 
        161.259   -0.33     0.6   -0.021  -0.02     0.6   -0.022  -0.03     0.6 
  SNP_A-1509763   -0.37     0.6   -0.023  -0.03     0.6   -0.025  -0.03     0.7 
  SNP_A-1516884   -0.36     0.6   -0.023  -0.03     0.6   -0.024  -0.03     0.6 
  SNP_A-1514612   -0.38     0.6   -0.024  -0.03     0.7   -0.025  -0.03     0.7 
        162.213   -0.41     0.7   -0.026  -0.04     0.7   -0.028  -0.04     0.7 
        162.661   -0.45     0.7   -0.029  -0.05     0.7   -0.031  -0.05     0.7 
  SNP_A-1514223   -0.49     0.7   -0.031  -0.06     0.7   -0.033  -0.06     0.7 
  SNP_A-1513057   -0.52     0.7   -0.033  -0.06     0.7   -0.035  -0.07     0.7 
  SNP_A-1515634   -0.51     0.7   -0.032  -0.06     0.7   -0.034  -0.06     0.7 
        164.364   -0.51     0.7   -0.032  -0.06     0.7   -0.034  -0.06     0.7 
  SNP_A-1512204   -0.52     0.7   -0.033  -0.06     0.7   -0.034  -0.06     0.7 
        165.213   -0.45     0.7   -0.028  -0.05     0.7   -0.030  -0.05     0.7 
  SNP_A-1510424   -0.38     0.6   -0.024  -0.03     0.7   -0.025  -0.03     0.7 
  SNP_A-1512621   -0.37     0.6   -0.023  -0.03     0.6   -0.024  -0.03     0.7 
  SNP_A-1513762   -0.35     0.6   -0.022  -0.03     0.6   -0.023  -0.03     0.6 
  SNP_A-1510747   -0.25     0.6   -0.016  -0.01     0.6   -0.017  -0.02     0.6 
  SNP_A-1516892   -0.25     0.6   -0.016  -0.01     0.6   -0.017  -0.02     0.6 
        166.353   -0.22     0.6   -0.014  -0.01     0.6   -0.015  -0.01     0.6 
        166.706   -0.19     0.6   -0.012  -0.01     0.6   -0.012  -0.01     0.6 
  SNP_A-1513519   -0.15     0.6   -0.010  -0.01     0.6   -0.010  -0.01     0.6 
  SNP_A-1510659   -0.16     0.6   -0.011  -0.01     0.6   -0.011  -0.01     0.6 
  SNP_A-1514937   -0.21     0.6   -0.014  -0.01     0.6   -0.014  -0.01     0.6 
        167.928   -0.25     0.6   -0.018  -0.02     0.6   -0.017  -0.02     0.6 
        168.271   -0.29     0.6   -0.021  -0.02     0.6   -0.020  -0.02     0.6 
  SNP_A-1513819   -0.33     0.6   -0.024  -0.03     0.6   -0.023  -0.03     0.6 
        169.105   -0.45     0.7   -0.033  -0.05     0.7   -0.031  -0.05     0.7 
  SNP_A-1507942   -0.56     0.7   -0.041  -0.08     0.7   -0.038  -0.08     0.7 
        170.026   -0.68     0.8   -0.050  -0.12     0.8   -0.046  -0.11     0.8 
  SNP_A-1512809   -0.79     0.8   -0.059  -0.17     0.8   -0.054  -0.15     0.8 
        170.850   -0.88     0.8   -0.066  -0.21     0.8   -0.060  -0.19     0.8 
  SNP_A-1514652   -0.97     0.8   -0.072  -0.25     0.9   -0.066  -0.23     0.8 
        171.504   -1.03     0.8   -0.077  -0.29     0.9   -0.070  -0.26     0.9 
  SNP_A-1514224   -1.10     0.9   -0.081  -0.32     0.9   -0.073  -0.29     0.9 
  SNP_A-1514541   -1.11     0.9   -0.082  -0.33     0.9   -0.074  -0.30     0.9 
        172.209   -1.22     0.9   -0.091  -0.40     0.9   -0.081  -0.36     0.9 
  SNP_A-1512043   -1.33     0.9   -0.098  -0.47     0.9   -0.088  -0.42     0.9 
  SNP_A-1514879   -1.40     0.9   -0.103  -0.53     0.9   -0.092  -0.47     0.9 
  SNP_A-1516645   -1.42     0.9   -0.104  -0.54     0.9   -0.093  -0.48     0.9 
  SNP_A-1516596   -1.42     0.9   -0.104  -0.54     0.9   -0.093  -0.48     0.9 
  SNP_A-1512988   -1.44     0.9   -0.106  -0.55     0.9   -0.094  -0.49     0.9 
  SNP_A-1516517   -1.60     0.9   -0.118  -0.69     1.0   -0.106  -0.61     1.0 
        173.825   -1.74     1.0   -0.130  -0.83     1.0   -0.116  -0.73     1.0 
        174.242   -1.88     1.0   -0.140  -0.96     1.0   -0.125  -0.85     1.0 
  SNP_A-1516400   -2.02     1.0   -0.148  -1.09     1.0   -0.132  -0.96     1.0 
  SNP_A-1513724   -2.07     1.0   -0.150  -1.14     1.0   -0.134  -1.00     1.0 
  SNP_A-1513827   -2.08     1.0   -0.150  -1.15     1.0   -0.135  -1.01     1.0 
  SNP_A-1507527   -2.08     1.0   -0.150  -1.15     1.0   -0.135  -1.01     1.0 
  SNP_A-1517161   -2.08     1.0   -0.150  -1.15     1.0   -0.135  -1.01     1.0 
  SNP_A-1510446   -2.06     1.0   -0.148  -1.12     1.0   -0.134  -0.99     1.0 
  SNP_A-1518679   -2.06     1.0   -0.146  -1.11     1.0   -0.134  -1.00     1.0 
  SNP_A-1512442   -1.97     1.0   -0.138  -1.00     1.0   -0.128  -0.91     1.0 
  SNP_A-1516788   -1.88     1.0   -0.130  -0.90     1.0   -0.123  -0.83     1.0 
        176.557   -1.69     1.0   -0.116  -0.72     1.0   -0.111  -0.67     1.0 
  SNP_A-1517501   -1.49     0.9   -0.100  -0.55     0.9   -0.097  -0.52     0.9 
  SNP_A-1509685   -1.48     0.9   -0.099  -0.54     0.9   -0.096  -0.51     0.9 
  SNP_A-1509314   -1.47     0.9   -0.098  -0.53     0.9   -0.095  -0.51     0.9 
  SNP_A-1508985   -1.44     0.9   -0.096  -0.51     0.9   -0.093  -0.49     0.9 
  SNP_A-1507434   -1.44     0.9   -0.096  -0.51     0.9   -0.093  -0.49     0.9 
        177.696   -1.45     0.9   -0.097  -0.52     0.9   -0.094  -0.49     0.9 
  SNP_A-1512743   -1.46     0.9   -0.097  -0.52     0.9   -0.094  -0.50     0.9 
  SNP_A-1513573   -1.41     0.9   -0.094  -0.48     0.9   -0.091  -0.46     0.9 
  SNP_A-1515716   -1.38     0.9   -0.092  -0.46     0.9   -0.089  -0.44     0.9 
  SNP_A-1513209   -1.31     0.9   -0.087  -0.42     0.9   -0.085  -0.40     0.9 
  SNP_A-1514469   -1.30     0.9   -0.087  -0.41     0.9   -0.084  -0.40     0.9 
        178.733   -1.25     0.9   -0.084  -0.38     0.9   -0.081  -0.37     0.9 
  SNP_A-1507382   -1.19     0.9   -0.081  -0.35     0.9   -0.078  -0.34     0.9 
  SNP_A-1516380   -1.19     0.9   -0.081  -0.35     0.9   -0.078  -0.34     0.9 
        179.628   -1.26     0.9   -0.087  -0.40     0.9   -0.083  -0.38     0.9 
  SNP_A-1509345   -1.32     0.9   -0.093  -0.45     0.9   -0.087  -0.42     0.9 
  SNP_A-1509387   -1.32     0.9   -0.093  -0.45     0.9   -0.087  -0.42     0.9 
  SNP_A-1511808   -1.27     0.9   -0.090  -0.42     0.9   -0.085  -0.39     0.9 
  SNP_A-1516319   -1.29     0.9   -0.091  -0.43     0.9   -0.086  -0.40     0.9 
        180.894   -1.17     0.9   -0.083  -0.35     0.9   -0.079  -0.33     0.9 
        181.306   -1.06     0.9   -0.074  -0.29     0.9   -0.072  -0.27     0.9 
  SNP_A-1508238   -0.95     0.8   -0.065  -0.23     0.8   -0.064  -0.22     0.8 
  SNP_A-1514655   -0.94     0.8   -0.064  -0.22     0.8   -0.063  -0.21     0.8 
  SNP_A-1511316   -0.84     0.8   -0.057  -0.17     0.8   -0.056  -0.17     0.8 
  SNP_A-1517467   -0.85     0.8   -0.057  -0.18     0.8   -0.057  -0.17     0.8 
  SNP_A-1517386   -0.85     0.8   -0.057  -0.18     0.8   -0.057  -0.18     0.8 
        183.102   -0.84     0.8   -0.057  -0.17     0.8   -0.056  -0.17     0.8 
        183.455   -0.83     0.8   -0.056  -0.17     0.8   -0.056  -0.17     0.8 
  SNP_A-1509489   -0.82     0.8   -0.056  -0.17     0.8   -0.055  -0.16     0.8 
        184.218   -0.85     0.8   -0.057  -0.18     0.8   -0.057  -0.17     0.8 
  SNP_A-1513925   -0.88     0.8   -0.059  -0.19     0.8   -0.058  -0.18     0.8 
  SNP_A-1517456   -0.88     0.8   -0.059  -0.19     0.8   -0.058  -0.19     0.8 
        184.985   -0.93     0.8   -0.062  -0.21     0.8   -0.061  -0.20     0.8 
  SNP_A-1519074   -0.98     0.8   -0.065  -0.23     0.8   -0.063  -0.22     0.8 
  SNP_A-1508645   -0.98     0.8   -0.065  -0.23     0.9   -0.064  -0.23     0.8 
  SNP_A-1509645   -1.03     0.8   -0.068  -0.25     0.9   -0.066  -0.25     0.9 
  SNP_A-1510865   -1.12     0.9   -0.073  -0.30     0.9   -0.072  -0.29     0.9 
  SNP_A-1511147   -1.18     0.9   -0.076  -0.33     0.9   -0.075  -0.32     0.9 
  SNP_A-1515317   -1.24     0.9   -0.080  -0.36     0.9   -0.079  -0.35     0.9 
  SNP_A-1512886   -1.24     0.9   -0.080  -0.36     0.9   -0.079  -0.35     0.9 
  SNP_A-1517990   -1.27     0.9   -0.082  -0.38     0.9   -0.080  -0.37     0.9 
  SNP_A-1511449   -1.27     0.9   -0.082  -0.38     0.9   -0.081  -0.37     0.9 
  SNP_A-1517383   -1.29     0.9   -0.083  -0.39     0.9   -0.082  -0.38     0.9 
        187.273   -1.27     0.9   -0.082  -0.38     0.9   -0.080  -0.37     0.9 
  SNP_A-1516561   -1.25     0.9   -0.080  -0.37     0.9   -0.079  -0.35     0.9 
  SNP_A-1507754   -1.23     0.9   -0.079  -0.35     0.9   -0.077  -0.34     0.9 
  SNP_A-1508616   -1.23     0.9   -0.079  -0.36     0.9   -0.078  -0.35     0.9 
  SNP_A-1518938   -1.23     0.9   -0.079  -0.36     0.9   -0.078  -0.35     0.9 
  SNP_A-1508671   -1.16     0.9   -0.074  -0.31     0.9   -0.073  -0.30     0.9 
  SNP_A-1508631   -1.15     0.9   -0.074  -0.31     0.9   -0.073  -0.30     0.9 
  SNP_A-1510867   -1.10     0.9   -0.071  -0.28     0.9   -0.069  -0.28     0.9 
  SNP_A-1518316   -1.11     0.9   -0.072  -0.29     0.9   -0.070  -0.28     0.9 
  SNP_A-1519696   -1.12     0.9   -0.073  -0.30     0.9   -0.071  -0.29     0.9 
  SNP_A-1516594   -1.20     0.9   -0.079  -0.35     0.9   -0.075  -0.33     0.9 
  SNP_A-1513739   -1.14     0.9   -0.076  -0.31     0.9   -0.072  -0.29     0.9 
  SNP_A-1517689   -1.11     0.9   -0.073  -0.30     0.9   -0.069  -0.28     0.9 
  SNP_A-1512210   -1.11     0.9   -0.073  -0.30     0.9   -0.069  -0.28     0.9 
  SNP_A-1517951   -1.08     0.9   -0.072  -0.28     0.9   -0.067  -0.26     0.9 
  SNP_A-1509248   -1.07     0.9   -0.071  -0.28     0.9   -0.067  -0.26     0.9 
        189.806   -0.97     0.8   -0.065  -0.23     0.8   -0.061  -0.21     0.8 
  SNP_A-1511039   -0.87     0.8   -0.058  -0.18     0.8   -0.055  -0.17     0.8 
  SNP_A-1518047   -0.85     0.8   -0.057  -0.18     0.8   -0.054  -0.17     0.8 
  SNP_A-1509033   -0.85     0.8   -0.056  -0.17     0.8   -0.054  -0.16     0.8 
  SNP_A-1513301   -0.82     0.8   -0.055  -0.16     0.8   -0.052  -0.16     0.8 
  SNP_A-1513254   -0.82     0.8   -0.055  -0.16     0.8   -0.052  -0.15     0.8 
  SNP_A-1517076   -0.81     0.8   -0.054  -0.16     0.8   -0.051  -0.15     0.8 
  SNP_A-1515523   -0.76     0.8   -0.051  -0.14     0.8   -0.048  -0.13     0.8 
  SNP_A-1513404   -0.76     0.8   -0.051  -0.14     0.8   -0.048  -0.13     0.8 
  SNP_A-1509525   -0.73     0.8   -0.049  -0.13     0.8   -0.047  -0.12     0.8 
  SNP_A-1513210   -0.73     0.8   -0.049  -0.13     0.8   -0.047  -0.12     0.8 
  SNP_A-1517931   -0.64     0.7   -0.044  -0.10     0.8   -0.042  -0.10     0.7 
        191.736   -0.63     0.7   -0.045  -0.10     0.8   -0.042  -0.10     0.7 
        192.175   -0.63     0.7   -0.045  -0.10     0.8   -0.041  -0.09     0.7 
        192.614   -0.62     0.7   -0.045  -0.10     0.8   -0.040  -0.09     0.7 
        193.053   -0.61     0.7   -0.044  -0.10     0.7   -0.039  -0.09     0.7 
  SNP_A-1518552   -0.60     0.7   -0.043  -0.09     0.7   -0.037  -0.08     0.7 
        193.910   -0.47     0.7   -0.034  -0.06     0.7   -0.030  -0.05     0.7 
        194.327   -0.34     0.6   -0.025  -0.03     0.6   -0.023  -0.03     0.6 
        194.745   -0.21     0.6   -0.016  -0.01     0.6   -0.014  -0.01     0.6 
        195.162   -0.08     0.5   -0.006  -0.00     0.5   -0.006  -0.00     0.5 
        195.580    0.05     0.5    0.003   0.00     0.5    0.003   0.00     0.5 
  SNP_A-1518139    0.18     0.4    0.013   0.01     0.4    0.012   0.01     0.4 
        196.389    0.30     0.4    0.021   0.02     0.4    0.021   0.02     0.4 
        196.780    0.42     0.3    0.030   0.05     0.3    0.029   0.04     0.3 
  SNP_A-1514819    0.54     0.3    0.038   0.07     0.3    0.037   0.07     0.3 
  SNP_A-1514920    0.67     0.3    0.047   0.11     0.2    0.047   0.11     0.2 
        198.040    0.76     0.2    0.053   0.14     0.2    0.053   0.15     0.2 
  SNP_A-1519177    0.84     0.2    0.058   0.18     0.2    0.058   0.18     0.2 
  SNP_A-1510735    0.89     0.2    0.061   0.19     0.2    0.061   0.20     0.2 
  SNP_A-1518453    0.91     0.2    0.062   0.20     0.2    0.063   0.21     0.2 
  SNP_A-1509469    1.00     0.2    0.069   0.25    0.14    0.070   0.26    0.14 
  SNP_A-1519684    1.07    0.14    0.074   0.29    0.13    0.076   0.29    0.12 
        200.227    1.16    0.12    0.081   0.34    0.11    0.083   0.35    0.10 
        200.712    1.24    0.11    0.087   0.39    0.09    0.090   0.41    0.09 
        201.196    1.33    0.09    0.093   0.45    0.08    0.097   0.47    0.07 
        201.680    1.42    0.08    0.099   0.50    0.06    0.103   0.53    0.06 
  SNP_A-1508463    1.51    0.07    0.104   0.56    0.05    0.109   0.60    0.05 
        202.603    1.56    0.06    0.108   0.61    0.05    0.113   0.64    0.04 
        203.041    1.62    0.05    0.111   0.65    0.04    0.117   0.69    0.04 
        203.480    1.67    0.05    0.114   0.68    0.04    0.119   0.72    0.03 
        203.918    1.72    0.04    0.116   0.71    0.04    0.121   0.76    0.03 
  SNP_A-1513211    1.76    0.04    0.117   0.74    0.03    0.122   0.79    0.03 
  SNP_A-1517155    1.76    0.04    0.117   0.74    0.03    0.122   0.79    0.03 
  SNP_A-1517172    1.76    0.04    0.117   0.74    0.03    0.122   0.78    0.03 
  SNP_A-1519326    1.70    0.04    0.113   0.69    0.04    0.118   0.74    0.03 
        205.089    1.68    0.05    0.113   0.68    0.04    0.118   0.72    0.03 
  SNP_A-1509070    1.66    0.05    0.112   0.66    0.04    0.116   0.70    0.04 
  SNP_A-1518273    1.65    0.05    0.111   0.66    0.04    0.116   0.70    0.04 
        205.860    1.57    0.06    0.108   0.61    0.05    0.112   0.64    0.04 
        206.293    1.50    0.07    0.104   0.56    0.05    0.108   0.59    0.05 
        206.725    1.42    0.08    0.099   0.50    0.06    0.102   0.53    0.06 
  SNP_A-1509283    1.35    0.09    0.094   0.45    0.07    0.096   0.47    0.07 
        207.570    1.29    0.10    0.090   0.42    0.08    0.093   0.44    0.08 
        207.983    1.23    0.11    0.086   0.38    0.09    0.089   0.40    0.09 
        208.396    1.17    0.12    0.081   0.34    0.10    0.084   0.36    0.10 
        208.808    1.12    0.13    0.077   0.31    0.12    0.079   0.32    0.11 
  SNP_A-1510640    1.06    0.15    0.072   0.27    0.13    0.074   0.28    0.13 
        209.483    1.07    0.14    0.072   0.28    0.13    0.074   0.29    0.12 
  SNP_A-1513375    1.08    0.14    0.073   0.28    0.13    0.075   0.29    0.12 
        210.128    1.10    0.13    0.074   0.30    0.12    0.076   0.31    0.12 
        210.511    1.13    0.13    0.076   0.31    0.12    0.078   0.32    0.11 
  SNP_A-1519735    1.16    0.12    0.077   0.32    0.11    0.078   0.33    0.11 
  SNP_A-1512623    1.10    0.13    0.072   0.29    0.13    0.074   0.30    0.12 
        211.508    1.07    0.14    0.070   0.27    0.13    0.071   0.28    0.13 
  SNP_A-1515174    1.04    0.15    0.068   0.25    0.14    0.068   0.26    0.14 
  SNP_A-1508041    1.04     0.2    0.067   0.25    0.14    0.068   0.25    0.14 
        212.220    1.03     0.2    0.067   0.25    0.14    0.067   0.25    0.14 
  SNP_A-1509505    1.03     0.2    0.066   0.25    0.14    0.067   0.25    0.14 
        212.897    1.04    0.15    0.067   0.25    0.14    0.068   0.26    0.14 
  SNP_A-1515352    1.06    0.15    0.067   0.25    0.14    0.069   0.26    0.13 
  SNP_A-1517623    1.07    0.14    0.068   0.26    0.14    0.070   0.27    0.13 
        213.840    1.09    0.14    0.069   0.27    0.13    0.071   0.28    0.13 
  SNP_A-1519051    1.10    0.14    0.070   0.28    0.13    0.072   0.29    0.13 
  SNP_A-1517685    1.11    0.13    0.070   0.28    0.13    0.072   0.29    0.12 
  SNP_A-1513787    1.16    0.12    0.075   0.31    0.12    0.076   0.32    0.11 
  SNP_A-1513521    1.21    0.11    0.078   0.34    0.11    0.079   0.35    0.10 
  SNP_A-1510272    1.23    0.11    0.079   0.35    0.10    0.080   0.36    0.10 
  SNP_A-1519107    1.27    0.10    0.082   0.37    0.10    0.083   0.38    0.09 
        215.728    1.34    0.09    0.086   0.41    0.08    0.088   0.43    0.08 
  SNP_A-1514164    1.41    0.08    0.090   0.46    0.07    0.093   0.47    0.07 
        216.412    1.51    0.07    0.098   0.53    0.06    0.100   0.55    0.06 
        216.799    1.62    0.05    0.105   0.61    0.05    0.107   0.63    0.04 
  SNP_A-1508385    1.72    0.04    0.111   0.69    0.04    0.113   0.71    0.04 
        217.568    1.77    0.04    0.115   0.73    0.03    0.118   0.76    0.03 
  SNP_A-1518245    1.82    0.03    0.117   0.77    0.03    0.121   0.81    0.03 
        218.220    1.84    0.03    0.118   0.78    0.03    0.123   0.82    0.03 
  SNP_A-1516719    1.85    0.03    0.119   0.79    0.03    0.123   0.83    0.03 
        218.812    1.87    0.03    0.119   0.80    0.03    0.123   0.84    0.02 
  SNP_A-1509750    1.89    0.03    0.119   0.80    0.03    0.123   0.84    0.02 
  SNP_A-1513101    1.88    0.03    0.118   0.80    0.03    0.122   0.84    0.02 
  SNP_A-1509789    1.88    0.03    0.118   0.80    0.03    0.122   0.84    0.02 
  SNP_A-1509116    1.81    0.04    0.115   0.74    0.03    0.118   0.77    0.03 
        219.850    1.77    0.04    0.113   0.71    0.03    0.116   0.74    0.03 
  SNP_A-1508746    1.73    0.04    0.109   0.68    0.04    0.112   0.71    0.04 
  SNP_A-1508681    1.72    0.04    0.109   0.67    0.04    0.112   0.70    0.04 
        220.551    1.79    0.04    0.114   0.73    0.03    0.118   0.77    0.03 
        220.977    1.86    0.03    0.118   0.78    0.03    0.122   0.83    0.03 
  SNP_A-1513213    1.93    0.03    0.121   0.83    0.03    0.126   0.88    0.02 
  SNP_A-1519435    1.95    0.03    0.122   0.86    0.02    0.127   0.91    0.02 
        222.307    1.92    0.03    0.119   0.82    0.03    0.124   0.87    0.02 
  SNP_A-1510124    1.89    0.03    0.116   0.79    0.03    0.120   0.83    0.03 
  SNP_A-1510078    1.89    0.03    0.116   0.79    0.03    0.120   0.83    0.03 
  SNP_A-1508878    1.82    0.03    0.111   0.73    0.03    0.116   0.77    0.03 
  SNP_A-1519329    1.81    0.04    0.109   0.71    0.04    0.115   0.76    0.03 
  SNP_A-1510582    1.84    0.03    0.110   0.73    0.03    0.117   0.78    0.03 
  SNP_A-1515361    1.86    0.03    0.111   0.74    0.03    0.118   0.80    0.03 
  SNP_A-1515879    1.90    0.03    0.112   0.76    0.03    0.120   0.83    0.03 
  SNP_A-1514740    1.90    0.03    0.112   0.76    0.03    0.120   0.83    0.03 
  SNP_A-1514693    1.90    0.03    0.112   0.76    0.03    0.120   0.83    0.03 
  SNP_A-1507863    1.92    0.03    0.112   0.77    0.03    0.121   0.85    0.02 
  SNP_A-1516543    1.94    0.03    0.114   0.79    0.03    0.123   0.87    0.02 
  SNP_A-1507785    1.95    0.03    0.114   0.79    0.03    0.123   0.87    0.02 
  SNP_A-1515839    1.96    0.03    0.115   0.81    0.03    0.124   0.89    0.02 
  SNP_A-1510203    1.96    0.02    0.115   0.81    0.03    0.125   0.89    0.02 
  SNP_A-1518222    1.95    0.03    0.115   0.80    0.03    0.124   0.88    0.02 
  SNP_A-1510869    1.90    0.03    0.112   0.76    0.03    0.121   0.83    0.03 
  SNP_A-1516407    1.86    0.03    0.110   0.73    0.03    0.118   0.80    0.03 
  SNP_A-1509797    1.89    0.03    0.111   0.75    0.03    0.120   0.82    0.03 
  SNP_A-1513668    1.89    0.03    0.111   0.75    0.03    0.120   0.82    0.03 
  SNP_A-1513479    1.88    0.03    0.110   0.74    0.03    0.119   0.82    0.03 
  SNP_A-1514400    1.91    0.03    0.112   0.77    0.03    0.121   0.84    0.02 
        226.874    1.88    0.03    0.111   0.75    0.03    0.120   0.82    0.03 
  SNP_A-1512436    1.85    0.03    0.110   0.73    0.03    0.118   0.79    0.03 
  SNP_A-1507333    1.85    0.03    0.109   0.72    0.03    0.118   0.79    0.03 
  SNP_A-1508403    1.80    0.04    0.105   0.68    0.04    0.114   0.75    0.03 
  SNP_A-1516246    1.77    0.04    0.103   0.65    0.04    0.112   0.72    0.03 
  SNP_A-1511940    1.72    0.04    0.100   0.61    0.05    0.108   0.68    0.04 
        228.415    1.70    0.04    0.099   0.60    0.05    0.108   0.67    0.04 
  SNP_A-1518174    1.69    0.05    0.098   0.59    0.05    0.107   0.65    0.04 
        229.189    1.61    0.05    0.094   0.54    0.06    0.102   0.60    0.05 
  SNP_A-1512671    1.53    0.06    0.090   0.49    0.07    0.097   0.54    0.06 
        229.972    1.34    0.09    0.079   0.38    0.09    0.085   0.41    0.08 
  SNP_A-1512799    1.14    0.13    0.067   0.28    0.13    0.072   0.30    0.12 
  SNP_A-1508029    1.14    0.13    0.067   0.28    0.13    0.072   0.30    0.12 
  SNP_A-1512893    1.15    0.12    0.068   0.28    0.13    0.073   0.31    0.12 
  SNP_A-1512754    1.17    0.12    0.069   0.29    0.12    0.074   0.32    0.11 
        231.339    1.19    0.12    0.070   0.30    0.12    0.076   0.33    0.11 
  SNP_A-1514941    1.20    0.11    0.071   0.31    0.12    0.077   0.33    0.11 
  SNP_A-1518523    1.20    0.11    0.071   0.31    0.12    0.077   0.34    0.11 
        231.963    1.20    0.11    0.072   0.31    0.12    0.077   0.34    0.11 
  SNP_A-1511741    1.20    0.12    0.072   0.31    0.12    0.077   0.33    0.11 
  SNP_A-1519296    1.20    0.12    0.072   0.31    0.12    0.077   0.33    0.11 
        232.574    1.22    0.11    0.074   0.33    0.11    0.079   0.35    0.10 
  SNP_A-1518011    1.25    0.11    0.077   0.34    0.10    0.081   0.37    0.10 
  SNP_A-1516853    1.26    0.10    0.077   0.35    0.10    0.081   0.37    0.10 
  SNP_A-1509427    1.34    0.09    0.084   0.41    0.09    0.088   0.43    0.08 
  SNP_A-1512761    1.34    0.09    0.084   0.41    0.09    0.088   0.43    0.08 
        233.819    1.24    0.11    0.080   0.36    0.10    0.083   0.37    0.09 
  SNP_A-1515057    1.14    0.13    0.075   0.31    0.12    0.077   0.32    0.11 
        234.798    0.95     0.2    0.064   0.22     0.2    0.064   0.22     0.2 
  SNP_A-1517583    0.77     0.2    0.051   0.14     0.2    0.051   0.14     0.2 
  SNP_A-1511395    0.75     0.2    0.050   0.14     0.2    0.050   0.14     0.2 
        235.805    0.76     0.2    0.052   0.14     0.2    0.051   0.14     0.2 
        236.238    0.77     0.2    0.053   0.15     0.2    0.053   0.15     0.2 
        236.671    0.78     0.2    0.054   0.15     0.2    0.054   0.15     0.2 
        237.104    0.79     0.2    0.055   0.16     0.2    0.054   0.15     0.2 
  SNP_A-1510130    0.79     0.2    0.055   0.16     0.2    0.055   0.16     0.2 
  SNP_A-1516565    0.81     0.2    0.056   0.17     0.2    0.056   0.16     0.2 
  SNP_A-1514024    0.81     0.2    0.056   0.17     0.2    0.056   0.16     0.2 
        238.173    0.83     0.2    0.058   0.18     0.2    0.057   0.17     0.2 
        238.517    0.86     0.2    0.060   0.19     0.2    0.059   0.18     0.2 
  SNP_A-1508197    0.88     0.2    0.061   0.19     0.2    0.060   0.19     0.2 
  SNP_A-1515794    0.91     0.2    0.063   0.20     0.2    0.062   0.20     0.2 
  SNP_A-1509537    0.98     0.2    0.069   0.24    0.14    0.067   0.24    0.15 
        239.684    1.06    0.15    0.074   0.28    0.13    0.073   0.28    0.13 
  SNP_A-1509142    1.13    0.13    0.079   0.32    0.11    0.078   0.32    0.11 
        240.355    1.17    0.12    0.082   0.35    0.10    0.082   0.35    0.10 
  SNP_A-1507602    1.21    0.11    0.085   0.37    0.10    0.085   0.38    0.09 
  SNP_A-1509372    1.26    0.10    0.090   0.41    0.08    0.090   0.41    0.08 
        241.728    1.29    0.10    0.094   0.44    0.08    0.094   0.44    0.08 
        242.228    1.32    0.09    0.098   0.46    0.07    0.097   0.46    0.07 
        242.727    1.35    0.09    0.101   0.49    0.07    0.100   0.49    0.07 
        243.227    1.38    0.08    0.104   0.52    0.06    0.102   0.51    0.06 
        243.727    1.41    0.08    0.107   0.54    0.06    0.104   0.53    0.06 
  SNP_A-1508559    1.44    0.08    0.109   0.56    0.05    0.106   0.56    0.05 
        244.666    1.53    0.06    0.117   0.65    0.04    0.114   0.64    0.04 
        245.105    1.63    0.05    0.125   0.73    0.03    0.122   0.72    0.03 
  SNP_A-1515543    1.72    0.04    0.132   0.82    0.03    0.129   0.81    0.03 
        245.795    1.78    0.04    0.136   0.87    0.02    0.133   0.86    0.02 
  SNP_A-1513841    1.83    0.03    0.140   0.92    0.02    0.136   0.91    0.02 
  SNP_A-1516230    1.90    0.03    0.146   1.00    0.02    0.142   0.99    0.02 
        246.743    1.93    0.03    0.149   1.04   0.014    0.145   1.02    0.02 
  SNP_A-1511196    1.97    0.02    0.152   1.07   0.013    0.147   1.06   0.014 
        247.448    2.02    0.02    0.156   1.13   0.011    0.151   1.11   0.012 
        247.887    2.07    0.02    0.160   1.19   0.010    0.155   1.17   0.010 
  SNP_A-1519753    2.12    0.02    0.163   1.24   0.008    0.157   1.22   0.009 
  SNP_A-1514939    2.11    0.02    0.162   1.23   0.009    0.156   1.21   0.009 
        249.030    2.09    0.02    0.161   1.21   0.009    0.154   1.17   0.010 
  SNP_A-1511083    2.06    0.02    0.159   1.17   0.010    0.151   1.14   0.011 
        249.783    2.03    0.02    0.158   1.15   0.011    0.149   1.11   0.012 
  SNP_A-1511122    2.00    0.02    0.157   1.13   0.011    0.147   1.07   0.013 
  SNP_A-1510228    2.00    0.02    0.157   1.13   0.011    0.147   1.07   0.013 
        250.467    1.94    0.03    0.153   1.06   0.013    0.143   1.01    0.02 
        250.809    1.87    0.03    0.148   1.00    0.02    0.138   0.94    0.02 
  SNP_A-1511780    1.81    0.04    0.144   0.94    0.02    0.133   0.88    0.02 
        251.424    1.76    0.04    0.139   0.88    0.02    0.129   0.83    0.03 
  SNP_A-1513104    1.70    0.04    0.134   0.82    0.03    0.125   0.77    0.03 
        252.174    1.67    0.05    0.134   0.80    0.03    0.123   0.75    0.03 
        252.652    1.64    0.05    0.133   0.78    0.03    0.121   0.73    0.03 
        253.131    1.62    0.05    0.131   0.76    0.03    0.119   0.70    0.04 
        253.609    1.59    0.06    0.129   0.74    0.03    0.116   0.67    0.04 
  SNP_A-1511769    1.56    0.06    0.127   0.71    0.04    0.114   0.65    0.04 
        254.357    1.55    0.06    0.127   0.71    0.04    0.113   0.64    0.04 
  SNP_A-1508428    1.55    0.06    0.127   0.71    0.04    0.113   0.64    0.04 
        254.939    1.53    0.06    0.125   0.69    0.04    0.111   0.62    0.05 
  SNP_A-1509023    1.50    0.07    0.123   0.66    0.04    0.109   0.59    0.05 
  SNP_A-1510116    1.48    0.07    0.121   0.65    0.04    0.107   0.58    0.05 
        255.807    1.39    0.08    0.115   0.58    0.05    0.102   0.52    0.06 
        256.258    1.30    0.10    0.108   0.51    0.06    0.096   0.45    0.07 
        256.709    1.21    0.11    0.101   0.44    0.08    0.089   0.39    0.09 
        257.159    1.12    0.13    0.093   0.38    0.09    0.083   0.34    0.11 
        257.610    1.04     0.2    0.085   0.32    0.11    0.076   0.28    0.13 
  SNP_A-1517999    0.95     0.2    0.077   0.26    0.13    0.068   0.24    0.15 
  SNP_A-1512387    0.95     0.2    0.077   0.27    0.13    0.069   0.24    0.15 
        258.667    0.90     0.2    0.074   0.24    0.15    0.065   0.21     0.2 
        259.051    0.85     0.2    0.070   0.21     0.2    0.062   0.19     0.2 
        259.435    0.80     0.2    0.065   0.19     0.2    0.058   0.17     0.2 
  SNP_A-1518743    0.75     0.2    0.061   0.17     0.2    0.054   0.15     0.2 
        260.275    0.72     0.2    0.058   0.15     0.2    0.051   0.13     0.2 
  SNP_A-1512587    0.68     0.2    0.055   0.14     0.2    0.049   0.12     0.2 
  SNP_A-1514841    0.62     0.3    0.050   0.11     0.2    0.044   0.10     0.2 
        261.401    0.62     0.3    0.050   0.11     0.2    0.044   0.10     0.3 
  SNP_A-1508457    0.61     0.3    0.049   0.11     0.2    0.043   0.10     0.3 
  SNP_A-1507542    0.61     0.3    0.049   0.11     0.2    0.044   0.10     0.3 
        262.252    0.65     0.3    0.053   0.12     0.2    0.048   0.11     0.2 
        262.667    0.69     0.2    0.057   0.14     0.2    0.051   0.13     0.2 
        263.082    0.73     0.2    0.061   0.16     0.2    0.055   0.15     0.2 
        263.497    0.76     0.2    0.064   0.18     0.2    0.059   0.16     0.2 
  SNP_A-1512402    0.80     0.2    0.068   0.20     0.2    0.062   0.18     0.2 
        264.188    0.82     0.2    0.070   0.21     0.2    0.065   0.19     0.2 
  SNP_A-1508721    0.85     0.2    0.072   0.22     0.2    0.067   0.21     0.2 
        264.919    0.87     0.2    0.075   0.24    0.15    0.070   0.22     0.2 
        265.374    0.90     0.2    0.078   0.25    0.14    0.073   0.24    0.15 
        265.828    0.92     0.2    0.080   0.27    0.13    0.076   0.25    0.14 
        266.283    0.95     0.2    0.082   0.28    0.13    0.078   0.27    0.13 
        266.738    0.98     0.2    0.084   0.30    0.12    0.081   0.29    0.12 
        267.193    1.01     0.2    0.086   0.31    0.12    0.083   0.30    0.12 
  SNP_A-1509599    1.03     0.2    0.087   0.33    0.11    0.085   0.32    0.11 
        268.060    1.01     0.2    0.085   0.31    0.12    0.083   0.31    0.12 
        268.472    0.99     0.2    0.083   0.30    0.12    0.082   0.29    0.12 
        268.884    0.96     0.2    0.081   0.28    0.13    0.080   0.28    0.13 
  SNP_A-1514060    0.94     0.2    0.078   0.27    0.13    0.078   0.27    0.13 
        269.755    0.94     0.2    0.080   0.27    0.13    0.079   0.27    0.13 
        270.215    0.94     0.2    0.081   0.27    0.13    0.080   0.27    0.13 
        270.674    0.94     0.2    0.082   0.28    0.13    0.081   0.28    0.13 
        271.133    0.94     0.2    0.083   0.28    0.13    0.081   0.28    0.13 
        271.592    0.94     0.2    0.083   0.28    0.13    0.082   0.28    0.13 
  SNP_A-1508483    0.94     0.2    0.084   0.28    0.13    0.082   0.28    0.13 
        272.456    0.92     0.2    0.084   0.28    0.13    0.082   0.28    0.13 
  SNP_A-1509949    0.91     0.2    0.084   0.28    0.13    0.082   0.27    0.13 
        273.351    0.89     0.2    0.084   0.27    0.13    0.081   0.26    0.13 
  SNP_A-1509709    0.87     0.2    0.084   0.26    0.14    0.081   0.26    0.14 
  SNP_A-1511090    0.86     0.2    0.084   0.26    0.14    0.081   0.25    0.14 
  SNP_A-1509330    0.82     0.2    0.082   0.24    0.14    0.079   0.24    0.15 
        274.737    0.81     0.2    0.083   0.24    0.14    0.080   0.24    0.15 
        275.104    0.80     0.2    0.084   0.24    0.14    0.081   0.24    0.15 
  SNP_A-1515034    0.79     0.2    0.086   0.24    0.14    0.082   0.24    0.15 
  SNP_A-1518802    0.79     0.2    0.086   0.24    0.14    0.083   0.24    0.15 

MERLIN 1.1.2 - (c) 2000-2007 Goncalo Abecasis

References for this version of Merlin:

   Abecasis et al (2002) Nat Gen 30:97-101        [original citation]
   Fingerlin et al (2004) AJHG 74:432-43          [case selection for association studies]
   Abecasis and Wigginton (2005) AJHG 77:754-67   [ld modeling, parametric analyses]
   Fingerlin et al (2006) Gen Epidemiol 30:384-96 [sex-specific maps]
   Chen and Abecasis (2007) AJHG 81:913-26        [qtl association analysis, qtl simulation]


The following parameters are in effect:
                     Data File :     wiped_2.dat (-dname)
                 Pedigree File :     wiped_2.ped (-pname)
            Missing Value Code :         -99.999 (-xname)
                      Map File :      10K142.map (-mname)
            Allele Frequencies :  10K142cauc.frq (-f[a|e|f|m|file])
                   Random Seed :          123456 (-r9999)

Data Analysis Options
         General : --error [ON], --information [ON], --likelihood,
                   --model [age.tbl]
      IBD States : --ibd, --kinship, --matrices, --extended, --select
     NPL Linkage : --npl [ON], --pairs [ON], --qtl, --deviates, --exp [ON]
      VC Linkage : --vc, --useCovariates, --ascertainment, --unlinked [0.00]
     Association : --infer, --assoc, --fastAssoc, --filter, --custom [cov.tbl]
     Haplotyping : --best, --sample, --all, --founders, --horizontal
   Recombination : --zero, --one, --two, --three, --singlepoint
       Positions : --steps, --maxStep [0.50], --minStep, --grid, --start,
                   --stop
     LD Clusters : --clusters [], --distance, --rsq [0.16], --cfreq
          Limits : --bits [24], --megabytes [1024], --minutes
     Performance : --trim, --noCoupleBits, --swap [ON], --smallSwap
          Output : --quiet, --markerNames [ON], --frequencies [ON],
                   --perFamily, --pdf [ON], --tabulate, --prefix [wiped_2]
      Simulation : --simulate, --reruns, --save, --trait []

Phenotype: Disease [ALL] (279 families)
===============================================================================
            Pos   Zmean  pvalue linDelta    LOD  pvalue expDelta    LOD  pvalue
            min  -21.42     1.0   -0.188 -26.11     1.0   -9.999 -151.2     1.0 
            max   28.23 0.00000    0.707  93.36 0.00000    9.999  210.4 0.00000 
  SNP_A-1516336   -1.01     0.8   -0.088  -0.33     0.9   -0.094  -0.34     0.9 
          1.930   -1.03     0.8   -0.087  -0.33     0.9   -0.093  -0.34     0.9 
          2.360   -1.04     0.9   -0.085  -0.33     0.9   -0.092  -0.34     0.9 
          2.791   -1.05     0.9   -0.084  -0.33     0.9   -0.091  -0.34     0.9 
          3.222   -1.07     0.9   -0.083  -0.33     0.9   -0.089  -0.34     0.9 
  SNP_A-1519167   -1.08     0.9   -0.081  -0.32     0.9   -0.088  -0.34     0.9 
  SNP_A-1519673   -1.08     0.9   -0.080  -0.32     0.9   -0.087  -0.34     0.9 
  SNP_A-1519511   -1.08     0.9   -0.080  -0.32     0.9   -0.087  -0.34     0.9 
  SNP_A-1511232   -1.08     0.9   -0.081  -0.32     0.9   -0.087  -0.34     0.9 
          4.572   -1.14     0.9   -0.084  -0.35     0.9   -0.090  -0.37     0.9 
          5.068   -1.19     0.9   -0.086  -0.38     0.9   -0.092  -0.40     0.9 
  SNP_A-1518030   -1.24     0.9   -0.089  -0.41     0.9   -0.095  -0.42     0.9 
  SNP_A-1509485   -1.24     0.9   -0.088  -0.40     0.9   -0.094  -0.42     0.9 
          6.001   -1.20     0.9   -0.086  -0.38     0.9   -0.091  -0.40     0.9 
  SNP_A-1512798   -1.16     0.9   -0.084  -0.36     0.9   -0.088  -0.37     0.9 
          6.645   -1.12     0.9   -0.081  -0.34     0.9   -0.085  -0.34     0.9 
  SNP_A-1509408   -1.09     0.9   -0.078  -0.31     0.9   -0.082  -0.32     0.9 
          7.403   -1.05     0.9   -0.076  -0.29     0.9   -0.078  -0.30     0.9 
          7.830   -1.01     0.8   -0.073  -0.27     0.9   -0.075  -0.27     0.9 
          8.257   -0.97     0.8   -0.070  -0.25     0.9   -0.071  -0.25     0.9 
  SNP_A-1510086   -0.93     0.8   -0.067  -0.23     0.8   -0.067  -0.23     0.8 
  SNP_A-1517944   -0.93     0.8   -0.067  -0.23     0.8   -0.067  -0.22     0.8 
  SNP_A-1513589   -0.89     0.8   -0.064  -0.21     0.8   -0.064  -0.20     0.8 
  SNP_A-1512708   -0.93     0.8   -0.068  -0.23     0.8   -0.066  -0.22     0.8 
          9.983   -0.95     0.8   -0.071  -0.25     0.9   -0.068  -0.23     0.9 
  SNP_A-1511006   -0.97     0.8   -0.073  -0.26     0.9   -0.069  -0.24     0.9 
         10.739   -1.00     0.8   -0.076  -0.28     0.9   -0.071  -0.26     0.9 
  SNP_A-1508057   -1.03     0.8   -0.078  -0.30     0.9   -0.073  -0.27     0.9 
  SNP_A-1509815   -1.04     0.8   -0.078  -0.30     0.9   -0.073  -0.27     0.9 
  SNP_A-1509273   -1.06     0.9   -0.081  -0.32     0.9   -0.074  -0.28     0.9 
         11.556   -1.08     0.9   -0.084  -0.33     0.9   -0.077  -0.30     0.9 
  SNP_A-1508900   -1.11     0.9   -0.086  -0.35     0.9   -0.079  -0.32     0.9 
         12.431   -1.13     0.9   -0.087  -0.36     0.9   -0.081  -0.33     0.9 
         12.927   -1.15     0.9   -0.088  -0.37     0.9   -0.082  -0.34     0.9 
  SNP_A-1516684   -1.16     0.9   -0.087  -0.37     0.9   -0.082  -0.34     0.9 
  SNP_A-1515585   -1.16     0.9   -0.087  -0.37     0.9   -0.082  -0.34     0.9 
         13.793   -1.11     0.9   -0.084  -0.34     0.9   -0.078  -0.31     0.9 
         14.162   -1.06     0.9   -0.080  -0.31     0.9   -0.074  -0.28     0.9 
  SNP_A-1508069   -1.00     0.8   -0.075  -0.28     0.9   -0.070  -0.25     0.9 
         14.880   -0.94     0.8   -0.070  -0.24     0.9   -0.065  -0.22     0.8 
         15.229   -0.88     0.8   -0.065  -0.21     0.8   -0.060  -0.19     0.8 
  SNP_A-1516098   -0.81     0.8   -0.060  -0.18     0.8   -0.055  -0.16     0.8 
  SNP_A-1511251   -0.81     0.8   -0.060  -0.18     0.8   -0.055  -0.16     0.8 
  SNP_A-1509731   -0.80     0.8   -0.058  -0.17     0.8   -0.054  -0.16     0.8 
         16.116   -0.71     0.8   -0.052  -0.13     0.8   -0.048  -0.12     0.8 
  SNP_A-1518710   -0.63     0.7   -0.045  -0.10     0.8   -0.042  -0.10     0.7 
  SNP_A-1510415   -0.47     0.7   -0.034  -0.06     0.7   -0.031  -0.05     0.7 
  SNP_A-1514397   -0.28     0.6   -0.020  -0.02     0.6   -0.019  -0.02     0.6 
  SNP_A-1517168   -0.27     0.6   -0.019  -0.02     0.6   -0.018  -0.02     0.6 
  SNP_A-1519163   -0.25     0.6   -0.018  -0.02     0.6   -0.017  -0.02     0.6 
         17.761   -0.24     0.6   -0.018  -0.02     0.6   -0.017  -0.01     0.6 
  SNP_A-1517047   -0.24     0.6   -0.017  -0.01     0.6   -0.016  -0.01     0.6 
         18.432   -0.17     0.6   -0.013  -0.01     0.6   -0.012  -0.01     0.6 
         18.833   -0.10     0.5   -0.008  -0.00     0.5   -0.007  -0.00     0.5 
         19.234   -0.04     0.5   -0.003  -0.00     0.5   -0.003  -0.00     0.5 
  SNP_A-1508839    0.03     0.5    0.002   0.00     0.5    0.002   0.00     0.5 
  SNP_A-1516200    0.15     0.4    0.011   0.01     0.4    0.010   0.01     0.4 
         20.486    0.21     0.4    0.015   0.01     0.4    0.014   0.01     0.4 
         20.964    0.26     0.4    0.020   0.02     0.4    0.018   0.02     0.4 
  SNP_A-1509852    0.32     0.4    0.024   0.03     0.4    0.022   0.03     0.4 
         21.806    0.32     0.4    0.024   0.03     0.4    0.023   0.03     0.4 
         22.170    0.33     0.4    0.024   0.03     0.4    0.023   0.03     0.4 
  SNP_A-1514998    0.33     0.4    0.025   0.03     0.4    0.023   0.03     0.4 
  SNP_A-1519375    0.32     0.4    0.024   0.03     0.4    0.022   0.03     0.4 
         23.181    0.29     0.4    0.022   0.02     0.4    0.020   0.02     0.4 
  SNP_A-1515850    0.26     0.4    0.019   0.02     0.4    0.018   0.02     0.4 
         23.974    0.23     0.4    0.017   0.01     0.4    0.016   0.01     0.4 
  SNP_A-1508117    0.20     0.4    0.015   0.01     0.4    0.014   0.01     0.4 
         24.836    0.24     0.4    0.018   0.02     0.4    0.017   0.01     0.4 
         25.253    0.29     0.4    0.022   0.02     0.4    0.020   0.02     0.4 
  SNP_A-1515626    0.34     0.4    0.025   0.03     0.4    0.023   0.03     0.4 
  SNP_A-1512440    0.39     0.3    0.029   0.04     0.3    0.027   0.04     0.3 
         26.392    0.41     0.3    0.031   0.05     0.3    0.028   0.04     0.3 
         26.871    0.43     0.3    0.033   0.05     0.3    0.030   0.05     0.3 
         27.349    0.45     0.3    0.035   0.06     0.3    0.031   0.05     0.3 
  SNP_A-1508794    0.47     0.3    0.036   0.06     0.3    0.033   0.06     0.3 
  SNP_A-1515682    0.47     0.3    0.036   0.06     0.3    0.033   0.06     0.3 
         28.708    0.47     0.3    0.036   0.06     0.3    0.032   0.06     0.3 
         29.165    0.46     0.3    0.036   0.06     0.3    0.032   0.05     0.3 
         29.622    0.46     0.3    0.035   0.06     0.3    0.032   0.05     0.3 
         30.078    0.45     0.3    0.035   0.06     0.3    0.031   0.05     0.3 
  SNP_A-1513417    0.45     0.3    0.034   0.06     0.3    0.031   0.05     0.3 
  SNP_A-1507900    0.46     0.3    0.035   0.06     0.3    0.031   0.05     0.3 
         31.105    0.49     0.3    0.038   0.07     0.3    0.034   0.06     0.3 
         31.533    0.52     0.3    0.040   0.08     0.3    0.036   0.07     0.3 
  SNP_A-1515495    0.55     0.3    0.042   0.09     0.3    0.038   0.08     0.3 
  SNP_A-1517998    0.56     0.3    0.043   0.09     0.3    0.038   0.08     0.3 
  SNP_A-1509689    0.53     0.3    0.041   0.08     0.3    0.037   0.07     0.3 
         33.033    0.49     0.3    0.038   0.07     0.3    0.034   0.06     0.3 
  SNP_A-1517387    0.44     0.3    0.035   0.05     0.3    0.030   0.05     0.3 
         33.763    0.39     0.3    0.031   0.04     0.3    0.027   0.04     0.3 
         34.118    0.35     0.4    0.027   0.03     0.3    0.024   0.03     0.4 
  SNP_A-1516778    0.30     0.4    0.023   0.03     0.4    0.020   0.02     0.4 
  SNP_A-1512823    0.19     0.4    0.015   0.01     0.4    0.013   0.01     0.4 
  SNP_A-1516894    0.16     0.4    0.012   0.01     0.4    0.010   0.01     0.4 
         35.290    0.04     0.5    0.003   0.00     0.5    0.003   0.00     0.5 
  SNP_A-1512881   -0.08     0.5   -0.006  -0.00     0.5   -0.005  -0.00     0.5 
  SNP_A-1509383   -0.10     0.5   -0.008  -0.00     0.5   -0.007  -0.00     0.5 
         36.307   -0.17     0.6   -0.014  -0.01     0.6   -0.012  -0.01     0.6 
         36.683   -0.24     0.6   -0.020  -0.02     0.6   -0.017  -0.01     0.6 
  SNP_A-1519534   -0.31     0.6   -0.025  -0.03     0.6   -0.021  -0.02     0.6 
         37.452   -0.32     0.6   -0.026  -0.03     0.6   -0.022  -0.03     0.6 
         37.845   -0.33     0.6   -0.026  -0.03     0.6   -0.023  -0.03     0.6 
  SNP_A-1511601   -0.34     0.6   -0.027  -0.03     0.7   -0.023  -0.03     0.6 
  SNP_A-1510147   -0.34     0.6   -0.027  -0.03     0.7   -0.023  -0.03     0.6 
  SNP_A-1515861   -0.37     0.6   -0.029  -0.04     0.7   -0.025  -0.03     0.7 
  SNP_A-1518859   -0.40     0.7   -0.030  -0.04     0.7   -0.026  -0.04     0.7 
  SNP_A-1518806   -0.40     0.7   -0.030  -0.04     0.7   -0.026  -0.04     0.7 
         39.234   -0.44     0.7   -0.033  -0.05     0.7   -0.029  -0.05     0.7 
  SNP_A-1514864   -0.48     0.7   -0.036  -0.06     0.7   -0.032  -0.06     0.7 
  SNP_A-1510987   -0.48     0.7   -0.036  -0.06     0.7   -0.032  -0.06     0.7 
  SNP_A-1512038   -0.50     0.7   -0.037  -0.07     0.7   -0.033  -0.06     0.7 
  SNP_A-1516753   -0.56     0.7   -0.042  -0.09     0.7   -0.037  -0.08     0.7 
  SNP_A-1511028   -0.61     0.7   -0.046  -0.10     0.8   -0.040  -0.09     0.7 
  SNP_A-1518160   -0.64     0.7   -0.047  -0.11     0.8   -0.042  -0.10     0.7 
  SNP_A-1513064   -0.71     0.8   -0.052  -0.14     0.8   -0.047  -0.12     0.8 
  SNP_A-1509102   -0.71     0.8   -0.052  -0.14     0.8   -0.047  -0.12     0.8 
  SNP_A-1512547   -0.71     0.8   -0.053  -0.14     0.8   -0.047  -0.12     0.8 
  SNP_A-1513190   -0.73     0.8   -0.054  -0.15     0.8   -0.049  -0.13     0.8 
  SNP_A-1519336   -0.71     0.8   -0.052  -0.14     0.8   -0.047  -0.12     0.8 
  SNP_A-1519415   -0.71     0.8   -0.052  -0.14     0.8   -0.048  -0.12     0.8 
  SNP_A-1515595   -0.72     0.8   -0.053  -0.14     0.8   -0.048  -0.13     0.8 
         42.070   -0.75     0.8   -0.056  -0.15     0.8   -0.051  -0.14     0.8 
  SNP_A-1509724   -0.78     0.8   -0.058  -0.16     0.8   -0.053  -0.15     0.8 
         42.843   -0.83     0.8   -0.062  -0.19     0.8   -0.057  -0.17     0.8 
         43.323   -0.87     0.8   -0.066  -0.21     0.8   -0.060  -0.19     0.8 
         43.803   -0.92     0.8   -0.069  -0.23     0.8   -0.063  -0.21     0.8 
         44.283   -0.97     0.8   -0.071  -0.25     0.9   -0.066  -0.23     0.8 
  SNP_A-1510287   -1.02     0.8   -0.073  -0.27     0.9   -0.068  -0.25     0.9 
  SNP_A-1517357   -1.04     0.9   -0.074  -0.28     0.9   -0.069  -0.26     0.9 
  SNP_A-1509873   -1.06     0.9   -0.075  -0.29     0.9   -0.069  -0.26     0.9 
  SNP_A-1519596   -1.07     0.9   -0.076  -0.30     0.9   -0.070  -0.27     0.9 
         45.926   -1.11     0.9   -0.079  -0.32     0.9   -0.073  -0.29     0.9 
  SNP_A-1518980   -1.15     0.9   -0.082  -0.34     0.9   -0.075  -0.31     0.9 
         46.687   -1.09     0.9   -0.078  -0.31     0.9   -0.072  -0.28     0.9 
  SNP_A-1511469   -1.04     0.8   -0.074  -0.28     0.9   -0.068  -0.25     0.9 
  SNP_A-1512910   -1.04     0.9   -0.075  -0.28     0.9   -0.068  -0.26     0.9 
  SNP_A-1519076   -1.09     0.9   -0.078  -0.31     0.9   -0.071  -0.28     0.9 
  SNP_A-1512025   -1.08     0.9   -0.078  -0.31     0.9   -0.071  -0.28     0.9 
  SNP_A-1514504   -1.08     0.9   -0.078  -0.31     0.9   -0.071  -0.28     0.9 
  SNP_A-1512235   -1.08     0.9   -0.078  -0.31     0.9   -0.071  -0.28     0.9 
  SNP_A-1516764   -1.07     0.9   -0.077  -0.30     0.9   -0.070  -0.27     0.9 
  SNP_A-1511519   -1.07     0.9   -0.077  -0.30     0.9   -0.070  -0.27     0.9 
  SNP_A-1509441   -1.04     0.9   -0.075  -0.29     0.9   -0.068  -0.26     0.9 
  SNP_A-1510510   -1.04     0.9   -0.075  -0.29     0.9   -0.068  -0.26     0.9 
  SNP_A-1510224   -1.04     0.9   -0.075  -0.29     0.9   -0.069  -0.26     0.9 
         48.430   -1.09     0.9   -0.080  -0.32     0.9   -0.073  -0.29     0.9 
  SNP_A-1510316   -1.15     0.9   -0.085  -0.35     0.9   -0.078  -0.32     0.9 
         49.290   -1.20     0.9   -0.089  -0.39     0.9   -0.082  -0.35     0.9 
         49.727   -1.25     0.9   -0.092  -0.42     0.9   -0.085  -0.39     0.9 
  SNP_A-1509244   -1.31     0.9   -0.095  -0.45     0.9   -0.088  -0.42     0.9 
  SNP_A-1517900   -1.31     0.9   -0.094  -0.45     0.9   -0.088  -0.42     0.9 
  SNP_A-1516083   -1.28     0.9   -0.092  -0.43     0.9   -0.087  -0.40     0.9 
         51.023   -1.23     0.9   -0.089  -0.40     0.9   -0.084  -0.38     0.9 
         51.400   -1.19     0.9   -0.086  -0.37     0.9   -0.081  -0.35     0.9 
         51.778   -1.14     0.9   -0.081  -0.34     0.9   -0.078  -0.32     0.9 
  SNP_A-1509558   -1.09     0.9   -0.077  -0.31     0.9   -0.074  -0.29     0.9 
  SNP_A-1508178   -1.08     0.9   -0.076  -0.30     0.9   -0.073  -0.29     0.9 
         52.637   -1.03     0.8   -0.072  -0.27     0.9   -0.069  -0.26     0.9 
  SNP_A-1511511   -0.97     0.8   -0.066  -0.24     0.9   -0.064  -0.23     0.8 
  SNP_A-1511554   -0.97     0.8   -0.066  -0.24     0.9   -0.064  -0.23     0.8 
  SNP_A-1516847   -0.90     0.8   -0.061  -0.20     0.8   -0.059  -0.19     0.8 
         53.559   -0.84     0.8   -0.057  -0.17     0.8   -0.055  -0.17     0.8 
  SNP_A-1516978   -0.78     0.8   -0.053  -0.15     0.8   -0.051  -0.14     0.8 
  SNP_A-1511377   -0.75     0.8   -0.051  -0.14     0.8   -0.049  -0.13     0.8 
  SNP_A-1517077   -0.72     0.8   -0.048  -0.13     0.8   -0.047  -0.12     0.8 
  SNP_A-1517071   -0.64     0.7   -0.043  -0.10     0.8   -0.042  -0.10     0.7 
  SNP_A-1517393   -0.60     0.7   -0.041  -0.09     0.7   -0.039  -0.09     0.7 
         55.091   -0.60     0.7   -0.040  -0.09     0.7   -0.039  -0.08     0.7 
  SNP_A-1513002   -0.59     0.7   -0.040  -0.09     0.7   -0.038  -0.08     0.7 
  SNP_A-1513730   -0.59     0.7   -0.039  -0.08     0.7   -0.038  -0.08     0.7 
         55.680   -0.61     0.7   -0.041  -0.09     0.7   -0.039  -0.09     0.7 
  SNP_A-1516903   -0.63     0.7   -0.041  -0.09     0.7   -0.040  -0.09     0.7 
  SNP_A-1514015   -0.63     0.7   -0.041  -0.09     0.7   -0.040  -0.09     0.7 
  SNP_A-1513050   -0.61     0.7   -0.040  -0.09     0.7   -0.039  -0.09     0.7 
  SNP_A-1518247   -0.65     0.7   -0.043  -0.10     0.8   -0.041  -0.10     0.7 
  SNP_A-1511109   -0.68     0.8   -0.044  -0.11     0.8   -0.043  -0.11     0.8 
  SNP_A-1517110   -0.75     0.8   -0.049  -0.13     0.8   -0.047  -0.13     0.8 
  SNP_A-1516557   -0.75     0.8   -0.049  -0.13     0.8   -0.047  -0.13     0.8 
  SNP_A-1516838   -0.69     0.8   -0.045  -0.11     0.8   -0.044  -0.11     0.8 
         57.243   -0.67     0.7   -0.043  -0.11     0.8   -0.042  -0.10     0.8 
  SNP_A-1513991   -0.65     0.7   -0.042  -0.10     0.7   -0.040  -0.09     0.7 
  SNP_A-1515440   -0.62     0.7   -0.040  -0.09     0.7   -0.039  -0.09     0.7 
  SNP_A-1511999   -0.59     0.7   -0.037  -0.08     0.7   -0.037  -0.08     0.7 
  SNP_A-1508751   -0.59     0.7   -0.037  -0.08     0.7   -0.037  -0.08     0.7 
  SNP_A-1516528   -0.59     0.7   -0.038  -0.08     0.7   -0.037  -0.08     0.7 
  SNP_A-1516085   -0.59     0.7   -0.037  -0.08     0.7   -0.037  -0.08     0.7 
  SNP_A-1516118   -0.60     0.7   -0.038  -0.08     0.7   -0.037  -0.08     0.7 
         58.430   -0.67     0.7   -0.044  -0.11     0.8   -0.042  -0.10     0.8 
  SNP_A-1510647   -0.74     0.8   -0.048  -0.13     0.8   -0.047  -0.13     0.8 
         59.072   -0.75     0.8   -0.049  -0.14     0.8   -0.048  -0.13     0.8 
  SNP_A-1513858   -0.76     0.8   -0.049  -0.14     0.8   -0.048  -0.13     0.8 
  SNP_A-1514661   -0.77     0.8   -0.049  -0.14     0.8   -0.048  -0.13     0.8 
  SNP_A-1517337   -0.75     0.8   -0.048  -0.13     0.8   -0.047  -0.13     0.8 
  SNP_A-1510912   -0.75     0.8   -0.048  -0.13     0.8   -0.047  -0.13     0.8 
  SNP_A-1509512   -0.76     0.8   -0.049  -0.13     0.8   -0.048  -0.13     0.8 
  SNP_A-1516301   -0.79     0.8   -0.051  -0.15     0.8   -0.050  -0.14     0.8 
  SNP_A-1514127   -0.86     0.8   -0.056  -0.18     0.8   -0.055  -0.17     0.8 
  SNP_A-1517886   -0.93     0.8   -0.061  -0.21     0.8   -0.059  -0.20     0.8 
  SNP_A-1517827   -0.93     0.8   -0.061  -0.21     0.8   -0.059  -0.20     0.8 
  SNP_A-1515525   -0.92     0.8   -0.061  -0.20     0.8   -0.059  -0.20     0.8 
         60.855   -0.90     0.8   -0.061  -0.20     0.8   -0.059  -0.19     0.8 
         61.317   -0.89     0.8   -0.060  -0.19     0.8   -0.059  -0.19     0.8 
  SNP_A-1511079   -0.87     0.8   -0.059  -0.19     0.8   -0.058  -0.18     0.8 
  SNP_A-1508000   -0.86     0.8   -0.058  -0.18     0.8   -0.057  -0.18     0.8 
  SNP_A-1514711   -0.86     0.8   -0.057  -0.18     0.8   -0.057  -0.18     0.8 
         62.549   -0.87     0.8   -0.058  -0.18     0.8   -0.057  -0.18     0.8 
  SNP_A-1508989   -0.88     0.8   -0.058  -0.19     0.8   -0.057  -0.18     0.8 
  SNP_A-1510781   -0.89     0.8   -0.059  -0.19     0.8   -0.058  -0.19     0.8 
  SNP_A-1512964   -0.90     0.8   -0.060  -0.20     0.8   -0.058  -0.19     0.8 
  SNP_A-1508620   -0.92     0.8   -0.061  -0.21     0.8   -0.060  -0.20     0.8 
  SNP_A-1507783   -0.94     0.8   -0.063  -0.22     0.8   -0.061  -0.21     0.8 
  SNP_A-1516668   -0.94     0.8   -0.063  -0.22     0.8   -0.061  -0.21     0.8 
  SNP_A-1516061   -1.01     0.8   -0.067  -0.25     0.9   -0.064  -0.24     0.9 
  SNP_A-1513775   -0.89     0.8   -0.059  -0.19     0.8   -0.057  -0.18     0.8 
  SNP_A-1511695   -0.89     0.8   -0.059  -0.19     0.8   -0.057  -0.18     0.8 
  SNP_A-1511071   -0.86     0.8   -0.057  -0.18     0.8   -0.055  -0.17     0.8 
  SNP_A-1515884   -0.80     0.8   -0.053  -0.16     0.8   -0.051  -0.15     0.8 
  SNP_A-1511412   -0.79     0.8   -0.053  -0.15     0.8   -0.050  -0.14     0.8 
  SNP_A-1507546   -0.78     0.8   -0.052  -0.15     0.8   -0.050  -0.14     0.8 
  SNP_A-1516010   -0.79     0.8   -0.053  -0.15     0.8   -0.050  -0.14     0.8 
  SNP_A-1508833   -0.87     0.8   -0.058  -0.18     0.8   -0.055  -0.17     0.8 
  SNP_A-1519138   -0.85     0.8   -0.057  -0.18     0.8   -0.054  -0.17     0.8 
  SNP_A-1517010   -0.83     0.8   -0.056  -0.17     0.8   -0.053  -0.16     0.8 
  SNP_A-1516333   -0.83     0.8   -0.056  -0.17     0.8   -0.053  -0.16     0.8 
  SNP_A-1509001   -0.79     0.8   -0.054  -0.16     0.8   -0.051  -0.15     0.8 
  SNP_A-1508450   -0.77     0.8   -0.053  -0.15     0.8   -0.050  -0.14     0.8 
         66.728   -0.76     0.8   -0.053  -0.15     0.8   -0.050  -0.14     0.8 
         67.171   -0.75     0.8   -0.053  -0.15     0.8   -0.051  -0.14     0.8 
         67.614   -0.74     0.8   -0.053  -0.14     0.8   -0.050  -0.13     0.8 
         68.057   -0.73     0.8   -0.053  -0.14     0.8   -0.050  -0.13     0.8 
  SNP_A-1517112   -0.72     0.8   -0.051  -0.13     0.8   -0.049  -0.13     0.8 
         68.916   -0.62     0.7   -0.045  -0.10     0.8   -0.043  -0.10     0.7 
         69.332   -0.53     0.7   -0.038  -0.07     0.7   -0.036  -0.07     0.7 
  SNP_A-1511804   -0.43     0.7   -0.031  -0.05     0.7   -0.030  -0.05     0.7 
  SNP_A-1511038   -0.41     0.7   -0.030  -0.04     0.7   -0.028  -0.04     0.7 
  SNP_A-1519585   -0.40     0.7   -0.029  -0.04     0.7   -0.027  -0.04     0.7 
  SNP_A-1513769   -0.41     0.7   -0.029  -0.04     0.7   -0.028  -0.04     0.7 
  SNP_A-1511974   -0.41     0.7   -0.029  -0.04     0.7   -0.028  -0.04     0.7 
  SNP_A-1509141   -0.42     0.7   -0.030  -0.05     0.7   -0.028  -0.04     0.7 
         70.831   -0.43     0.7   -0.031  -0.05     0.7   -0.029  -0.04     0.7 
  SNP_A-1507678   -0.44     0.7   -0.031  -0.05     0.7   -0.029  -0.05     0.7 
  SNP_A-1512269   -0.41     0.7   -0.029  -0.04     0.7   -0.027  -0.04     0.7 
  SNP_A-1515891   -0.32     0.6   -0.023  -0.03     0.6   -0.021  -0.02     0.6 
         71.998   -0.36     0.6   -0.025  -0.03     0.7   -0.024  -0.03     0.6 
  SNP_A-1514144   -0.39     0.7   -0.028  -0.04     0.7   -0.026  -0.04     0.7 
         72.701   -0.42     0.7   -0.030  -0.05     0.7   -0.028  -0.04     0.7 
  SNP_A-1511203   -0.46     0.7   -0.031  -0.05     0.7   -0.030  -0.05     0.7 
  SNP_A-1511830   -0.42     0.7   -0.029  -0.04     0.7   -0.028  -0.04     0.7 
         73.699   -0.31     0.6   -0.021  -0.02     0.6   -0.021  -0.02     0.6 
         74.082   -0.20     0.6   -0.014  -0.01     0.6   -0.013  -0.01     0.6 
  SNP_A-1507700   -0.10     0.5   -0.006  -0.00     0.5   -0.006  -0.00     0.5 
  SNP_A-1507657   -0.09     0.5   -0.006  -0.00     0.5   -0.006  -0.00     0.5 
  SNP_A-1508816   -0.04     0.5   -0.003  -0.00     0.5   -0.003  -0.00     0.5 
  SNP_A-1507938   -0.03     0.5   -0.002  -0.00     0.5   -0.002  -0.00     0.5 
  SNP_A-1511647   -0.04     0.5   -0.002  -0.00     0.5   -0.002  -0.00     0.5 
  SNP_A-1509822   -0.02     0.5   -0.002  -0.00     0.5   -0.002  -0.00     0.5 
  SNP_A-1516804   -0.04     0.5   -0.003  -0.00     0.5   -0.003  -0.00     0.5 
  SNP_A-1511750   -0.04     0.5   -0.003  -0.00     0.5   -0.003  -0.00     0.5 
  SNP_A-1514906   -0.03     0.5   -0.002  -0.00     0.5   -0.002  -0.00     0.5 
  SNP_A-1510297   -0.03     0.5   -0.002  -0.00     0.5   -0.002  -0.00     0.5 
  SNP_A-1513822   -0.06     0.5   -0.004  -0.00     0.5   -0.004  -0.00     0.5 
  SNP_A-1510992   -0.08     0.5   -0.005  -0.00     0.5   -0.005  -0.00     0.5 
  SNP_A-1518200   -0.08     0.5   -0.005  -0.00     0.5   -0.005  -0.00     0.5 
         76.427   -0.10     0.5   -0.007  -0.00     0.5   -0.007  -0.00     0.5 
  SNP_A-1511992   -0.13     0.6   -0.008  -0.00     0.6   -0.008  -0.00     0.6 
  SNP_A-1515146   -0.13     0.6   -0.008  -0.00     0.6   -0.008  -0.00     0.6 
  SNP_A-1512171   -0.12     0.5   -0.008  -0.00     0.6   -0.008  -0.00     0.5 
  SNP_A-1518885   -0.10     0.5   -0.006  -0.00     0.5   -0.006  -0.00     0.5 
  SNP_A-1512449   -0.09     0.5   -0.006  -0.00     0.5   -0.005  -0.00     0.5 
  SNP_A-1508496   -0.13     0.6   -0.009  -0.00     0.6   -0.008  -0.00     0.6 
  SNP_A-1515586   -0.11     0.5   -0.007  -0.00     0.5   -0.007  -0.00     0.5 
  SNP_A-1511105   -0.01     0.5   -0.001  -0.00     0.5   -0.001  -0.00     0.5 
  SNP_A-1515761    0.02     0.5    0.001   0.00     0.5    0.001   0.00     0.5 
  SNP_A-1512716    0.05     0.5    0.003   0.00     0.5    0.003   0.00     0.5 
  SNP_A-1511060    0.08     0.5    0.005   0.00     0.5    0.005   0.00     0.5 
  SNP_A-1511024    0.20     0.4    0.013   0.01     0.4    0.013   0.01     0.4 
  SNP_A-1515606    0.21     0.4    0.014   0.01     0.4    0.013   0.01     0.4 
  SNP_A-1509477    0.22     0.4    0.014   0.01     0.4    0.014   0.01     0.4 
  SNP_A-1519390    0.23     0.4    0.015   0.01     0.4    0.015   0.01     0.4 
  SNP_A-1515701    0.20     0.4    0.013   0.01     0.4    0.013   0.01     0.4 
  SNP_A-1515659    0.20     0.4    0.013   0.01     0.4    0.013   0.01     0.4 
  SNP_A-1519300    0.20     0.4    0.013   0.01     0.4    0.013   0.01     0.4 
  SNP_A-1518685    0.20     0.4    0.013   0.01     0.4    0.013   0.01     0.4 
  SNP_A-1513600    0.20     0.4    0.013   0.01     0.4    0.012   0.01     0.4 
  SNP_A-1510410    0.19     0.4    0.012   0.01     0.4    0.012   0.01     0.4 
  SNP_A-1512692    0.18     0.4    0.012   0.01     0.4    0.011   0.01     0.4 
         78.744    0.17     0.4    0.011   0.01     0.4    0.011   0.01     0.4 
  SNP_A-1511486    0.16     0.4    0.011   0.01     0.4    0.010   0.01     0.4 
  SNP_A-1511444    0.16     0.4    0.011   0.01     0.4    0.010   0.01     0.4 
  SNP_A-1518367    0.16     0.4    0.011   0.01     0.4    0.010   0.01     0.4 
  SNP_A-1511968    0.15     0.4    0.010   0.01     0.4    0.009   0.00     0.4 
  SNP_A-1514292    0.15     0.4    0.010   0.01     0.4    0.010   0.01     0.4 
  SNP_A-1518748    0.15     0.4    0.010   0.01     0.4    0.010   0.01     0.4 
  SNP_A-1511615    0.14     0.4    0.009   0.00     0.4    0.008   0.00     0.4 
  SNP_A-1512221    0.13     0.4    0.009   0.00     0.4    0.008   0.00     0.4 
  SNP_A-1514465    0.13     0.4    0.009   0.00     0.4    0.008   0.00     0.4 
  SNP_A-1515497    0.14     0.4    0.009   0.00     0.4    0.009   0.00     0.4 
  SNP_A-1511834    0.15     0.4    0.010   0.01     0.4    0.010   0.01     0.4 
  SNP_A-1519602    0.15     0.4    0.010   0.01     0.4    0.010   0.01     0.4 
  SNP_A-1517981    0.12     0.5    0.008   0.00     0.4    0.008   0.00     0.5 
  SNP_A-1507803    0.12     0.5    0.008   0.00     0.4    0.008   0.00     0.5 
  SNP_A-1507960    0.11     0.5    0.007   0.00     0.5    0.007   0.00     0.5 
  SNP_A-1513978    0.10     0.5    0.007   0.00     0.5    0.007   0.00     0.5 
  SNP_A-1509970    0.08     0.5    0.005   0.00     0.5    0.005   0.00     0.5 
  SNP_A-1513386    0.07     0.5    0.005   0.00     0.5    0.005   0.00     0.5 
  SNP_A-1508628    0.08     0.5    0.005   0.00     0.5    0.005   0.00     0.5 
  SNP_A-1507848    0.07     0.5    0.005   0.00     0.5    0.004   0.00     0.5 
  SNP_A-1514953    0.04     0.5    0.003   0.00     0.5    0.002   0.00     0.5 
         82.226    0.01     0.5    0.001   0.00     0.5    0.001   0.00     0.5 
  SNP_A-1512804   -0.02     0.5   -0.001  -0.00     0.5   -0.001  -0.00     0.5 
         82.991   -0.04     0.5   -0.003  -0.00     0.5   -0.002  -0.00     0.5 
  SNP_A-1519194   -0.06     0.5   -0.004  -0.00     0.5   -0.004  -0.00     0.5 
  SNP_A-1516911   -0.06     0.5   -0.004  -0.00     0.5   -0.004  -0.00     0.5 
  SNP_A-1510762   -0.08     0.5   -0.006  -0.00     0.5   -0.005  -0.00     0.5 
  SNP_A-1513065   -0.10     0.5   -0.007  -0.00     0.5   -0.006  -0.00     0.5 
  SNP_A-1517109   -0.12     0.5   -0.008  -0.00     0.6   -0.008  -0.00     0.5 
         84.275   -0.09     0.5   -0.007  -0.00     0.5   -0.006  -0.00     0.5 
  SNP_A-1511250   -0.07     0.5   -0.005  -0.00     0.5   -0.004  -0.00     0.5 
         85.064   -0.05     0.5   -0.003  -0.00     0.5   -0.003  -0.00     0.5 
  SNP_A-1510948   -0.02     0.5   -0.002  -0.00     0.5   -0.002  -0.00     0.5 
         85.915   -0.01     0.5   -0.001  -0.00     0.5   -0.001  -0.00     0.5 
         86.344   -0.00     0.5   -0.000  -0.00     0.5   -0.000  -0.00     0.5 
         86.773    0.01     0.5    0.001   0.00     0.5    0.001   0.00     0.5 
  SNP_A-1516617    0.03     0.5    0.002   0.00     0.5    0.002   0.00     0.5 
  SNP_A-1512405   -0.01     0.5   -0.001  -0.00     0.5   -0.000  -0.00     0.5 
  SNP_A-1512114   -0.17     0.6   -0.013  -0.01     0.6   -0.012  -0.01     0.6 
  SNP_A-1507670   -0.18     0.6   -0.013  -0.01     0.6   -0.012  -0.01     0.6 
  SNP_A-1514681   -0.18     0.6   -0.014  -0.01     0.6   -0.013  -0.01     0.6 
         88.824   -0.18     0.6   -0.014  -0.01     0.6   -0.013  -0.01     0.6 
  SNP_A-1516192   -0.17     0.6   -0.013  -0.01     0.6   -0.012  -0.01     0.6 
  SNP_A-1515223   -0.17     0.6   -0.013  -0.01     0.6   -0.012  -0.01     0.6 
         89.635   -0.16     0.6   -0.012  -0.01     0.6   -0.011  -0.01     0.6 
  SNP_A-1512542   -0.15     0.6   -0.011  -0.01     0.6   -0.011  -0.01     0.6 
  SNP_A-1516900   -0.13     0.6   -0.010  -0.00     0.6   -0.009  -0.00     0.6 
         90.810   -0.11     0.5   -0.008  -0.00     0.5   -0.008  -0.00     0.5 
  SNP_A-1516734   -0.09     0.5   -0.007  -0.00     0.5   -0.006  -0.00     0.5 
         91.458   -0.09     0.5   -0.007  -0.00     0.5   -0.007  -0.00     0.5 
  SNP_A-1507675   -0.10     0.5   -0.007  -0.00     0.5   -0.007  -0.00     0.5 
         92.163   -0.11     0.5   -0.008  -0.00     0.5   -0.007  -0.00     0.5 
  SNP_A-1515032   -0.11     0.5   -0.008  -0.00     0.5   -0.008  -0.00     0.5 
  SNP_A-1513251   -0.12     0.5   -0.009  -0.00     0.6   -0.008  -0.00     0.6 
  SNP_A-1509045   -0.19     0.6   -0.014  -0.01     0.6   -0.014  -0.01     0.6 
         93.489   -0.19     0.6   -0.014  -0.01     0.6   -0.013  -0.01     0.6 
         93.971   -0.18     0.6   -0.013  -0.01     0.6   -0.013  -0.01     0.6 
         94.454   -0.17     0.6   -0.013  -0.01     0.6   -0.012  -0.01     0.6 
  SNP_A-1507431   -0.16     0.6   -0.012  -0.01     0.6   -0.011  -0.01     0.6 
  SNP_A-1507478   -0.16     0.6   -0.012  -0.01     0.6   -0.011  -0.01     0.6 
  SNP_A-1509019   -0.15     0.6   -0.011  -0.01     0.6   -0.011  -0.01     0.6 
         95.638   -0.12     0.5   -0.009  -0.00     0.6   -0.009  -0.00     0.6 
         96.015   -0.09     0.5   -0.007  -0.00     0.5   -0.007  -0.00     0.5 
  SNP_A-1507488   -0.06     0.5   -0.005  -0.00     0.5   -0.005  -0.00     0.5 
         96.785   -0.03     0.5   -0.002  -0.00     0.5   -0.002  -0.00     0.5 
  SNP_A-1511586    0.01     0.5    0.001   0.00     0.5    0.001   0.00     0.5 
         97.633    0.06     0.5    0.004   0.00     0.5    0.004   0.00     0.5 
         98.087    0.10     0.5    0.007   0.00     0.5    0.007   0.00     0.5 
         98.542    0.14     0.4    0.011   0.01     0.4    0.010   0.01     0.4 
         98.997    0.18     0.4    0.014   0.01     0.4    0.013   0.01     0.4 
         99.451    0.22     0.4    0.016   0.01     0.4    0.016   0.01     0.4 
         99.906    0.26     0.4    0.019   0.02     0.4    0.019   0.02     0.4 
        100.361    0.30     0.4    0.021   0.02     0.4    0.021   0.02     0.4 
  SNP_A-1509787    0.34     0.4    0.024   0.03     0.4    0.023   0.03     0.4 
  SNP_A-1509042    0.34     0.4    0.024   0.03     0.4    0.023   0.03     0.4 
  SNP_A-1514777    0.35     0.4    0.024   0.03     0.4    0.024   0.03     0.4 
  SNP_A-1519310    0.35     0.4    0.024   0.03     0.4    0.024   0.03     0.4 
  SNP_A-1509747    0.36     0.4    0.024   0.03     0.4    0.024   0.03     0.4 
  SNP_A-1515509    0.32     0.4    0.022   0.03     0.4    0.022   0.03     0.4 
        102.487    0.42     0.3    0.028   0.04     0.3    0.028   0.04     0.3 
  SNP_A-1511049    0.51     0.3    0.034   0.06     0.3    0.034   0.06     0.3 
        103.147    0.56     0.3    0.037   0.07     0.3    0.037   0.08     0.3 
  SNP_A-1515230    0.61     0.3    0.039   0.09     0.3    0.040   0.09     0.3 
  SNP_A-1516920    0.60     0.3    0.039   0.09     0.3    0.039   0.09     0.3 
  SNP_A-1515958    0.53     0.3    0.034   0.07     0.3    0.035   0.07     0.3 
        104.318    0.49     0.3    0.032   0.06     0.3    0.032   0.06     0.3 
  SNP_A-1507995    0.45     0.3    0.029   0.05     0.3    0.029   0.05     0.3 
        105.056    0.44     0.3    0.029   0.05     0.3    0.028   0.04     0.3 
  SNP_A-1509339    0.43     0.3    0.028   0.04     0.3    0.028   0.04     0.3 
  SNP_A-1510052    0.42     0.3    0.028   0.04     0.3    0.027   0.04     0.3 
        105.804    0.39     0.3    0.026   0.04     0.3    0.025   0.04     0.3 
  SNP_A-1518666    0.36     0.4    0.024   0.03     0.4    0.023   0.03     0.4 
  SNP_A-1511194    0.30     0.4    0.020   0.02     0.4    0.019   0.02     0.4 
  SNP_A-1518644    0.29     0.4    0.020   0.02     0.4    0.019   0.02     0.4 
        106.913    0.31     0.4    0.021   0.02     0.4    0.020   0.02     0.4 
  SNP_A-1515896    0.33     0.4    0.022   0.03     0.4    0.021   0.03     0.4 
  SNP_A-1514344    0.33     0.4    0.022   0.03     0.4    0.021   0.03     0.4 
        107.452    0.35     0.4    0.023   0.03     0.4    0.023   0.03     0.4 
  SNP_A-1512931    0.36     0.4    0.024   0.03     0.4    0.023   0.03     0.4 
  SNP_A-1519080    0.37     0.4    0.024   0.03     0.4    0.024   0.03     0.4 
  SNP_A-1518153    0.36     0.4    0.024   0.03     0.4    0.023   0.03     0.4 
  SNP_A-1512739    0.35     0.4    0.023   0.03     0.4    0.022   0.03     0.4 
  SNP_A-1507627    0.34     0.4    0.023   0.03     0.4    0.022   0.03     0.4 
  SNP_A-1510238    0.35     0.4    0.023   0.03     0.4    0.023   0.03     0.4 
        108.375    0.43     0.3    0.030   0.05     0.3    0.029   0.04     0.3 
        108.872    0.52     0.3    0.036   0.07     0.3    0.034   0.06     0.3 
        109.368    0.60     0.3    0.041   0.09     0.3    0.040   0.09     0.3 
  SNP_A-1507828    0.68     0.2    0.047   0.12     0.2    0.045   0.11     0.2 
  SNP_A-1517676    0.76     0.2    0.052   0.14     0.2    0.050   0.14     0.2 
  SNP_A-1519123    0.78     0.2    0.053   0.15     0.2    0.051   0.15     0.2 
  SNP_A-1517554    0.83     0.2    0.056   0.17     0.2    0.055   0.16     0.2 
        111.086    0.82     0.2    0.055   0.16     0.2    0.054   0.16     0.2 
  SNP_A-1512117    0.82     0.2    0.054   0.16     0.2    0.054   0.16     0.2 
  SNP_A-1513783    0.82     0.2    0.054   0.16     0.2    0.054   0.16     0.2 
        111.773    0.84     0.2    0.055   0.17     0.2    0.055   0.17     0.2 
  SNP_A-1517253    0.86     0.2    0.056   0.17     0.2    0.056   0.17     0.2 
  SNP_A-1517173    0.86     0.2    0.056   0.17     0.2    0.056   0.17     0.2 
        112.524    0.94     0.2    0.062   0.21     0.2    0.062   0.21     0.2 
  SNP_A-1513345    1.03     0.2    0.067   0.25    0.14    0.067   0.25    0.14 
        113.426    1.01     0.2    0.066   0.24    0.15    0.065   0.24    0.15 
  SNP_A-1511089    0.98     0.2    0.064   0.23     0.2    0.064   0.23     0.2 
        114.234    1.05    0.15    0.069   0.26    0.14    0.068   0.26    0.14 
        114.608    1.11    0.13    0.073   0.29    0.12    0.072   0.29    0.12 
  SNP_A-1512065    1.17    0.12    0.077   0.32    0.11    0.076   0.32    0.11 
  SNP_A-1509994    1.19    0.12    0.078   0.33    0.11    0.077   0.33    0.11 
  SNP_A-1510269    1.27    0.10    0.083   0.38    0.09    0.082   0.38    0.09 
        115.643    1.32    0.09    0.086   0.41    0.09    0.085   0.41    0.09 
  SNP_A-1511908    1.36    0.09    0.088   0.44    0.08    0.087   0.43    0.08 
  SNP_A-1516857    1.37    0.09    0.089   0.44    0.08    0.087   0.44    0.08 
  SNP_A-1519006    1.36    0.09    0.088   0.43    0.08    0.087   0.43    0.08 
  SNP_A-1515877    1.35    0.09    0.088   0.43    0.08    0.086   0.42    0.08 
        116.641    1.29    0.10    0.085   0.39    0.09    0.083   0.39    0.09 
  SNP_A-1508314    1.23    0.11    0.081   0.36    0.10    0.079   0.35    0.10 
  SNP_A-1514371    1.23    0.11    0.081   0.36    0.10    0.079   0.35    0.10 
  SNP_A-1514994    1.28    0.10    0.085   0.39    0.09    0.083   0.39    0.09 
  SNP_A-1509516    1.27    0.10    0.085   0.39    0.09    0.082   0.38    0.09 
        117.858    1.19    0.12    0.082   0.35    0.10    0.079   0.34    0.10 
  SNP_A-1511149    1.12    0.13    0.077   0.31    0.12    0.074   0.30    0.12 
  SNP_A-1507807    1.06    0.14    0.073   0.28    0.13    0.070   0.27    0.13 
        118.635    1.04    0.15    0.073   0.28    0.13    0.069   0.26    0.14 
  SNP_A-1515084    1.02     0.2    0.072   0.27    0.13    0.068   0.25    0.14 
        119.324    1.00     0.2    0.072   0.26    0.14    0.067   0.25    0.14 
        119.709    0.99     0.2    0.070   0.25    0.14    0.066   0.24    0.15 
  SNP_A-1517236    0.97     0.2    0.068   0.24    0.15    0.064   0.23     0.2 
  SNP_A-1512319    0.96     0.2    0.067   0.23    0.15    0.063   0.22     0.2 
  SNP_A-1511816    0.91     0.2    0.064   0.21     0.2    0.060   0.20     0.2 
  SNP_A-1508846    0.92     0.2    0.065   0.22     0.2    0.060   0.20     0.2 
  SNP_A-1511020    0.90     0.2    0.063   0.21     0.2    0.059   0.19     0.2 
  SNP_A-1510976    0.90     0.2    0.063   0.21     0.2    0.059   0.19     0.2 
        121.540    0.94     0.2    0.066   0.22     0.2    0.061   0.21     0.2 
  SNP_A-1509290    0.97     0.2    0.069   0.24    0.15    0.063   0.22     0.2 
  SNP_A-1511865    0.92     0.2    0.066   0.22     0.2    0.059   0.20     0.2 
  SNP_A-1512350    0.90     0.2    0.065   0.21     0.2    0.059   0.19     0.2 
  SNP_A-1512850    0.87     0.2    0.063   0.20     0.2    0.057   0.18     0.2 
  SNP_A-1511892    0.86     0.2    0.063   0.20     0.2    0.056   0.18     0.2 
        123.137    0.93     0.2    0.068   0.23     0.2    0.061   0.21     0.2 
  SNP_A-1519030    1.00     0.2    0.072   0.26    0.14    0.065   0.24    0.15 
  SNP_A-1507972    1.03     0.2    0.074   0.27    0.13    0.066   0.25    0.14 
  SNP_A-1513972    1.05    0.15    0.075   0.28    0.13    0.068   0.26    0.14 
  SNP_A-1519186    1.06    0.14    0.076   0.29    0.12    0.068   0.26    0.13 
  SNP_A-1512091    1.07    0.14    0.076   0.29    0.12    0.069   0.27    0.13 
        124.622    1.06    0.15    0.075   0.29    0.13    0.068   0.26    0.14 
  SNP_A-1509895    1.04    0.15    0.073   0.28    0.13    0.066   0.25    0.14 
  SNP_A-1513666    1.08    0.14    0.076   0.30    0.12    0.068   0.27    0.13 
  SNP_A-1512976    1.15    0.13    0.080   0.33    0.11    0.072   0.30    0.12 
  SNP_A-1510785    1.15    0.13    0.080   0.33    0.11    0.072   0.30    0.12 
  SNP_A-1511280    1.16    0.12    0.080   0.34    0.11    0.073   0.31    0.12 
  SNP_A-1510649    1.15    0.13    0.080   0.33    0.11    0.072   0.30    0.12 
        125.794    1.16    0.12    0.082   0.34    0.10    0.074   0.31    0.12 
        126.197    1.16    0.12    0.083   0.35    0.10    0.075   0.32    0.11 
  SNP_A-1514351    1.17    0.12    0.084   0.35    0.10    0.075   0.32    0.11 
  SNP_A-1512593    1.14    0.13    0.082   0.34    0.11    0.073   0.30    0.12 
  SNP_A-1514211    1.13    0.13    0.081   0.33    0.11    0.072   0.30    0.12 
  SNP_A-1510178    1.10    0.14    0.079   0.31    0.12    0.070   0.28    0.13 
  SNP_A-1512521    1.09    0.14    0.078   0.31    0.12    0.069   0.27    0.13 
  SNP_A-1514120    1.06    0.14    0.076   0.29    0.12    0.067   0.26    0.14 
  SNP_A-1513042    1.06    0.14    0.076   0.29    0.12    0.067   0.26    0.14 
  SNP_A-1519687    1.06    0.14    0.076   0.29    0.12    0.067   0.26    0.14 
  SNP_A-1507963    1.04     0.2    0.074   0.28    0.13    0.066   0.25    0.14 
  SNP_A-1510846    0.96     0.2    0.069   0.24    0.15    0.061   0.21     0.2 
  SNP_A-1511457    0.92     0.2    0.066   0.22     0.2    0.059   0.20     0.2 
  SNP_A-1509446    0.91     0.2    0.065   0.21     0.2    0.058   0.19     0.2 
        128.294    0.94     0.2    0.068   0.23     0.2    0.061   0.21     0.2 
  SNP_A-1509510    0.98     0.2    0.070   0.25    0.14    0.063   0.22     0.2 
  SNP_A-1518699    1.00     0.2    0.072   0.26    0.14    0.065   0.24    0.15 
  SNP_A-1518476    1.00     0.2    0.072   0.26    0.14    0.066   0.24    0.15 
  SNP_A-1519642    1.03     0.2    0.074   0.28    0.13    0.068   0.26    0.14 
        129.752    1.07    0.14    0.076   0.29    0.12    0.071   0.28    0.13 
  SNP_A-1508360    1.10    0.14    0.078   0.31    0.12    0.074   0.29    0.12 
        130.493    1.14    0.13    0.081   0.33    0.11    0.077   0.32    0.11 
  SNP_A-1509880    1.18    0.12    0.083   0.35    0.10    0.079   0.34    0.11 
        131.175    1.16    0.12    0.082   0.34    0.11    0.079   0.33    0.11 
  SNP_A-1509499    1.14    0.13    0.080   0.33    0.11    0.078   0.32    0.11 
        132.005    1.09    0.14    0.077   0.30    0.12    0.075   0.30    0.12 
        132.492    1.04    0.15    0.074   0.28    0.13    0.072   0.27    0.13 
        132.978    1.00     0.2    0.070   0.25    0.14    0.069   0.25    0.14 
        133.465    0.95     0.2    0.065   0.22     0.2    0.065   0.22     0.2 
        133.951    0.91     0.2    0.061   0.20     0.2    0.061   0.20     0.2 
        134.438    0.86     0.2    0.056   0.17     0.2    0.056   0.18     0.2 
  SNP_A-1509041    0.81     0.2    0.051   0.15     0.2    0.052   0.15     0.2 
  SNP_A-1510409    0.84     0.2    0.053   0.16     0.2    0.054   0.16     0.2 
  SNP_A-1509674    0.84     0.2    0.053   0.16     0.2    0.053   0.16     0.2 
  SNP_A-1512867    0.83     0.2    0.052   0.16     0.2    0.053   0.16     0.2 
  SNP_A-1509292    0.81     0.2    0.051   0.15     0.2    0.051   0.15     0.2 
  SNP_A-1514473    0.79     0.2    0.050   0.14     0.2    0.050   0.14     0.2 
  SNP_A-1516302    0.77     0.2    0.049   0.14     0.2    0.049   0.14     0.2 
  SNP_A-1508835    0.72     0.2    0.045   0.12     0.2    0.045   0.12     0.2 
        135.779    0.75     0.2    0.047   0.13     0.2    0.047   0.13     0.2 
  SNP_A-1516036    0.77     0.2    0.049   0.14     0.2    0.049   0.14     0.2 
  SNP_A-1512462    0.77     0.2    0.049   0.14     0.2    0.049   0.14     0.2 
  SNP_A-1512409    0.77     0.2    0.049   0.14     0.2    0.049   0.14     0.2 
  SNP_A-1513919    0.79     0.2    0.050   0.14     0.2    0.050   0.14     0.2 
  SNP_A-1512944    0.80     0.2    0.051   0.15     0.2    0.051   0.15     0.2 
  SNP_A-1517081    0.83     0.2    0.053   0.16     0.2    0.053   0.16     0.2 
        136.995    0.84     0.2    0.055   0.17     0.2    0.055   0.17     0.2 
  SNP_A-1515826    0.85     0.2    0.056   0.17     0.2    0.056   0.17     0.2 
  SNP_A-1518376    0.85     0.2    0.056   0.17     0.2    0.056   0.17     0.2 
  SNP_A-1508464    0.84     0.2    0.056   0.17     0.2    0.056   0.17     0.2 
        137.951    0.78     0.2    0.052   0.15     0.2    0.052   0.15     0.2 
        138.402    0.72     0.2    0.048   0.13     0.2    0.048   0.13     0.2 
        138.853    0.65     0.3    0.044   0.10     0.2    0.044   0.11     0.2 
        139.303    0.59     0.3    0.040   0.09     0.3    0.040   0.09     0.3 
  SNP_A-1509156    0.53     0.3    0.036   0.07     0.3    0.036   0.07     0.3 
        140.149    0.53     0.3    0.036   0.07     0.3    0.036   0.07     0.3 
        140.544    0.53     0.3    0.036   0.07     0.3    0.036   0.07     0.3 
  SNP_A-1519490    0.53     0.3    0.037   0.07     0.3    0.036   0.07     0.3 
        141.382    0.59     0.3    0.041   0.09     0.3    0.040   0.09     0.3 
  SNP_A-1518422    0.64     0.3    0.044   0.10     0.2    0.044   0.10     0.2 
        142.092    0.72     0.2    0.049   0.13     0.2    0.049   0.13     0.2 
  SNP_A-1516700    0.79     0.2    0.054   0.16     0.2    0.054   0.16     0.2 
  SNP_A-1516173    0.80     0.2    0.055   0.16     0.2    0.055   0.16     0.2 
  SNP_A-1518354    0.80     0.2    0.055   0.16     0.2    0.055   0.16     0.2 
        143.014    0.83     0.2    0.058   0.17     0.2    0.058   0.17     0.2 
        143.459    0.85     0.2    0.061   0.19     0.2    0.061   0.19     0.2 
        143.904    0.88     0.2    0.064   0.20     0.2    0.063   0.20     0.2 
        144.349    0.90     0.2    0.066   0.21     0.2    0.065   0.21     0.2 
        144.793    0.93     0.2    0.068   0.23     0.2    0.067   0.23     0.2 
        145.238    0.95     0.2    0.070   0.24    0.15    0.068   0.24    0.15 
        145.683    0.98     0.2    0.071   0.25    0.14    0.069   0.25    0.14 
  SNP_A-1517758    1.01     0.2    0.072   0.26    0.14    0.070   0.26    0.14 
        146.591    0.99     0.2    0.071   0.25    0.14    0.068   0.25    0.14 
  SNP_A-1519638    0.97     0.2    0.069   0.24    0.15    0.066   0.23    0.15 
  SNP_A-1509354    0.99     0.2    0.070   0.25    0.14    0.067   0.24    0.15 
  SNP_A-1514105    0.99     0.2    0.070   0.25    0.14    0.067   0.24    0.15 
        147.597    1.00     0.2    0.070   0.25    0.14    0.067   0.24    0.15 
  SNP_A-1511176    1.00     0.2    0.070   0.26    0.14    0.067   0.25    0.14 
  SNP_A-1514951    0.93     0.2    0.064   0.22     0.2    0.061   0.21     0.2 
  SNP_A-1510137    0.89     0.2    0.062   0.20     0.2    0.058   0.19     0.2 
  SNP_A-1518249    0.90     0.2    0.062   0.20     0.2    0.058   0.19     0.2 
  SNP_A-1512905    0.91     0.2    0.062   0.20     0.2    0.059   0.20     0.2 
  SNP_A-1515990    0.88     0.2    0.060   0.19     0.2    0.058   0.19     0.2 
  SNP_A-1517697    0.74     0.2    0.049   0.13     0.2    0.047   0.13     0.2 
  SNP_A-1519648    0.72     0.2    0.048   0.12     0.2    0.046   0.12     0.2 
  SNP_A-1514022    0.71     0.2    0.047   0.12     0.2    0.045   0.12     0.2 
  SNP_A-1507761    0.64     0.3    0.043   0.10     0.3    0.041   0.09     0.3 
  SNP_A-1517651    0.60     0.3    0.041   0.09     0.3    0.039   0.08     0.3 
  SNP_A-1511442    0.50     0.3    0.034   0.06     0.3    0.032   0.06     0.3 
        150.740    0.50     0.3    0.034   0.06     0.3    0.033   0.06     0.3 
  SNP_A-1517647    0.51     0.3    0.034   0.06     0.3    0.033   0.06     0.3 
  SNP_A-1511725    0.52     0.3    0.035   0.07     0.3    0.034   0.06     0.3 
        151.688    0.49     0.3    0.033   0.06     0.3    0.032   0.06     0.3 
  SNP_A-1515462    0.46     0.3    0.031   0.05     0.3    0.029   0.05     0.3 
  SNP_A-1509335    0.44     0.3    0.030   0.05     0.3    0.028   0.04     0.3 
  SNP_A-1510414    0.42     0.3    0.028   0.04     0.3    0.027   0.04     0.3 
  SNP_A-1513664    0.36     0.4    0.024   0.03     0.4    0.023   0.03     0.4 
  SNP_A-1509812    0.36     0.4    0.025   0.03     0.3    0.023   0.03     0.4 
  SNP_A-1507769    0.34     0.4    0.023   0.03     0.4    0.022   0.03     0.4 
  SNP_A-1519348    0.32     0.4    0.022   0.02     0.4    0.020   0.02     0.4 
  SNP_A-1518995    0.32     0.4    0.022   0.03     0.4    0.021   0.02     0.4 
  SNP_A-1518543    0.30     0.4    0.021   0.02     0.4    0.020   0.02     0.4 
  SNP_A-1519717    0.30     0.4    0.021   0.02     0.4    0.020   0.02     0.4 
        153.978    0.31     0.4    0.021   0.02     0.4    0.020   0.02     0.4 
        154.385    0.32     0.4    0.022   0.03     0.4    0.021   0.02     0.4 
        154.792    0.32     0.4    0.022   0.03     0.4    0.022   0.03     0.4 
        155.200    0.33     0.4    0.023   0.03     0.4    0.022   0.03     0.4 
  SNP_A-1513626    0.34     0.4    0.023   0.03     0.4    0.022   0.03     0.4 
  SNP_A-1514810    0.34     0.4    0.023   0.03     0.4    0.022   0.03     0.4 
  SNP_A-1514208    0.30     0.4    0.019   0.02     0.4    0.019   0.02     0.4 
  SNP_A-1515072    0.25     0.4    0.016   0.01     0.4    0.016   0.01     0.4 
  SNP_A-1512836    0.24     0.4    0.016   0.01     0.4    0.016   0.01     0.4 
  SNP_A-1513305    0.36     0.4    0.023   0.03     0.4    0.023   0.03     0.4 
  SNP_A-1515418    0.42     0.3    0.026   0.04     0.3    0.027   0.04     0.3 
  SNP_A-1518603    0.45     0.3    0.028   0.04     0.3    0.028   0.05     0.3 
  SNP_A-1513181    0.41     0.3    0.025   0.04     0.3    0.026   0.04     0.3 
  SNP_A-1510982    0.36     0.4    0.022   0.03     0.4    0.023   0.03     0.4 
  SNP_A-1519389    0.28     0.4    0.018   0.02     0.4    0.018   0.02     0.4 
  SNP_A-1517262    0.21     0.4    0.013   0.01     0.4    0.013   0.01     0.4 
  SNP_A-1518700    0.12     0.5    0.007   0.00     0.5    0.007   0.00     0.5 
  SNP_A-1509646    0.10     0.5    0.006   0.00     0.5    0.007   0.00     0.5 
  SNP_A-1513777    0.12     0.5    0.007   0.00     0.5    0.008   0.00     0.5 
  SNP_A-1517809    0.13     0.4    0.008   0.00     0.4    0.009   0.00     0.4 
        159.168    0.19     0.4    0.012   0.01     0.4    0.012   0.01     0.4 
  SNP_A-1516636    0.25     0.4    0.016   0.01     0.4    0.016   0.01     0.4 
  SNP_A-1512505    0.25     0.4    0.016   0.01     0.4    0.016   0.01     0.4 
        159.902    0.29     0.4    0.018   0.02     0.4    0.018   0.02     0.4 
  SNP_A-1517105    0.33     0.4    0.020   0.02     0.4    0.021   0.03     0.4 
  SNP_A-1509295    0.32     0.4    0.020   0.02     0.4    0.020   0.02     0.4 
        160.689    0.29     0.4    0.018   0.02     0.4    0.018   0.02     0.4 
  SNP_A-1519381    0.26     0.4    0.016   0.01     0.4    0.016   0.02     0.4 
  SNP_A-1513946    0.26     0.4    0.016   0.01     0.4    0.016   0.01     0.4 
  SNP_A-1508481    0.25     0.4    0.015   0.01     0.4    0.016   0.01     0.4 
  SNP_A-1514023    0.25     0.4    0.015   0.01     0.4    0.016   0.01     0.4 
  SNP_A-1516688    0.25     0.4    0.015   0.01     0.4    0.015   0.01     0.4 
        161.725    0.18     0.4    0.011   0.01     0.4    0.011   0.01     0.4 
  SNP_A-1510594    0.11     0.5    0.007   0.00     0.5    0.007   0.00     0.5 
  SNP_A-1518226    0.08     0.5    0.005   0.00     0.5    0.005   0.00     0.5 
  SNP_A-1511102    0.07     0.5    0.004   0.00     0.5    0.004   0.00     0.5 
  SNP_A-1519261    0.06     0.5    0.004   0.00     0.5    0.004   0.00     0.5 
  SNP_A-1507899    0.02     0.5    0.001   0.00     0.5    0.001   0.00     0.5 
  SNP_A-1515721    0.08     0.5    0.005   0.00     0.5    0.005   0.00     0.5 
  SNP_A-1514983    0.08     0.5    0.005   0.00     0.5    0.005   0.00     0.5 
  SNP_A-1516658    0.08     0.5    0.005   0.00     0.5    0.005   0.00     0.5 
  SNP_A-1519038    0.09     0.5    0.006   0.00     0.5    0.006   0.00     0.5 
        163.482    0.10     0.5    0.006   0.00     0.5    0.006   0.00     0.5 
  SNP_A-1510696    0.11     0.5    0.007   0.00     0.5    0.007   0.00     0.5 
  SNP_A-1511424    0.15     0.4    0.009   0.00     0.4    0.009   0.00     0.4 
        164.310    0.23     0.4    0.014   0.01     0.4    0.014   0.01     0.4 
        164.747    0.31     0.4    0.019   0.02     0.4    0.019   0.02     0.4 
  SNP_A-1514775    0.39     0.3    0.023   0.03     0.3    0.024   0.03     0.3 
  SNP_A-1519200    0.39     0.3    0.023   0.03     0.3    0.024   0.03     0.3 
  SNP_A-1516329    0.41     0.3    0.025   0.04     0.3    0.026   0.04     0.3 
  SNP_A-1513205    0.39     0.4    0.023   0.03     0.3    0.024   0.03     0.3 
  SNP_A-1509915    0.38     0.4    0.023   0.03     0.4    0.023   0.03     0.4 
  SNP_A-1508051    0.37     0.4    0.023   0.03     0.4    0.023   0.03     0.4 
  SNP_A-1519291    0.38     0.4    0.023   0.03     0.4    0.023   0.03     0.4 
  SNP_A-1519260    0.37     0.4    0.023   0.03     0.4    0.023   0.03     0.4 
  SNP_A-1513759    0.38     0.4    0.023   0.03     0.4    0.024   0.03     0.3 
  SNP_A-1515787    0.38     0.4    0.023   0.03     0.4    0.024   0.03     0.3 
  SNP_A-1512877    0.37     0.4    0.023   0.03     0.4    0.024   0.03     0.4 
        166.827    0.35     0.4    0.022   0.03     0.4    0.022   0.03     0.4 
  SNP_A-1518105    0.32     0.4    0.020   0.02     0.4    0.020   0.02     0.4 
  SNP_A-1511496    0.29     0.4    0.018   0.02     0.4    0.018   0.02     0.4 
        167.777    0.30     0.4    0.018   0.02     0.4    0.019   0.02     0.4 
  SNP_A-1510723    0.31     0.4    0.019   0.02     0.4    0.020   0.02     0.4 
  SNP_A-1509455    0.39     0.3    0.024   0.03     0.3    0.025   0.04     0.3 
  SNP_A-1509547    0.39     0.3    0.024   0.03     0.3    0.025   0.04     0.3 
  SNP_A-1517555    0.43     0.3    0.026   0.04     0.3    0.027   0.04     0.3 
  SNP_A-1514485    0.44     0.3    0.026   0.04     0.3    0.028   0.04     0.3 
  SNP_A-1514178    0.43     0.3    0.026   0.04     0.3    0.028   0.04     0.3 
  SNP_A-1518481    0.46     0.3    0.028   0.05     0.3    0.030   0.05     0.3 
        169.876    0.46     0.3    0.028   0.05     0.3    0.030   0.05     0.3 
  SNP_A-1518726    0.47     0.3    0.028   0.05     0.3    0.030   0.05     0.3 
  SNP_A-1510818    0.48     0.3    0.028   0.05     0.3    0.031   0.05     0.3 
  SNP_A-1518199    0.48     0.3    0.028   0.05     0.3    0.031   0.05     0.3 
  SNP_A-1518250    0.48     0.3    0.028   0.05     0.3    0.031   0.05     0.3 
  SNP_A-1511535    0.46     0.3    0.027   0.04     0.3    0.029   0.05     0.3 
  SNP_A-1508369    0.46     0.3    0.027   0.04     0.3    0.029   0.05     0.3 
  SNP_A-1518983    0.38     0.4    0.022   0.03     0.4    0.024   0.03     0.3 
        171.137    0.39     0.3    0.023   0.03     0.3    0.026   0.04     0.3 
  SNP_A-1509694    0.41     0.3    0.024   0.04     0.3    0.027   0.04     0.3 
  SNP_A-1516191    0.41     0.3    0.024   0.04     0.3    0.027   0.04     0.3 
  SNP_A-1509624    0.40     0.3    0.023   0.03     0.3    0.026   0.04     0.3 
  SNP_A-1509770    0.39     0.3    0.023   0.03     0.3    0.025   0.04     0.3 
  SNP_A-1517157    0.28     0.4    0.016   0.02     0.4    0.018   0.02     0.4 
  SNP_A-1514252    0.08     0.5    0.005   0.00     0.5    0.005   0.00     0.5 
  SNP_A-1510150    0.07     0.5    0.004   0.00     0.5    0.005   0.00     0.5 
        172.807    0.05     0.5    0.003   0.00     0.5    0.003   0.00     0.5 
  SNP_A-1516767    0.02     0.5    0.001   0.00     0.5    0.001   0.00     0.5 
        173.464    0.02     0.5    0.001   0.00     0.5    0.002   0.00     0.5 
  SNP_A-1518887    0.03     0.5    0.002   0.00     0.5    0.002   0.00     0.5 
  SNP_A-1515150    0.02     0.5    0.001   0.00     0.5    0.002   0.00     0.5 
  SNP_A-1510273    0.01     0.5    0.000   0.00     0.5    0.001   0.00     0.5 
        174.510   -0.01     0.5   -0.000  -0.00     0.5   -0.000  -0.00     0.5 
  SNP_A-1514568   -0.02     0.5   -0.001  -0.00     0.5   -0.002  -0.00     0.5 
        175.196   -0.03     0.5   -0.002  -0.00     0.5   -0.002  -0.00     0.5 
        175.584   -0.03     0.5   -0.002  -0.00     0.5   -0.002  -0.00     0.5 
        175.971   -0.03     0.5   -0.002  -0.00     0.5   -0.002  -0.00     0.5 
  SNP_A-1516613   -0.04     0.5   -0.002  -0.00     0.5   -0.003  -0.00     0.5 
  SNP_A-1518966   -0.04     0.5   -0.003  -0.00     0.5   -0.003  -0.00     0.5 
  SNP_A-1519589   -0.07     0.5   -0.004  -0.00     0.5   -0.005  -0.00     0.5 
        177.017   -0.06     0.5   -0.004  -0.00     0.5   -0.004  -0.00     0.5 
  SNP_A-1510368   -0.05     0.5   -0.003  -0.00     0.5   -0.004  -0.00     0.5 
  SNP_A-1512844   -0.05     0.5   -0.003  -0.00     0.5   -0.004  -0.00     0.5 
  SNP_A-1513856   -0.05     0.5   -0.003  -0.00     0.5   -0.004  -0.00     0.5 
  SNP_A-1517245   -0.06     0.5   -0.004  -0.00     0.5   -0.004  -0.00     0.5 
  SNP_A-1507471   -0.07     0.5   -0.004  -0.00     0.5   -0.005  -0.00     0.5 
        178.309   -0.08     0.5   -0.005  -0.00     0.5   -0.005  -0.00     0.5 
        178.711   -0.09     0.5   -0.005  -0.00     0.5   -0.006  -0.00     0.5 
        179.113   -0.09     0.5   -0.006  -0.00     0.5   -0.007  -0.00     0.5 
  SNP_A-1519190   -0.10     0.5   -0.006  -0.00     0.5   -0.007  -0.00     0.5 
  SNP_A-1516318   -0.10     0.5   -0.006  -0.00     0.5   -0.007  -0.00     0.5 
        179.967   -0.10     0.5   -0.006  -0.00     0.5   -0.007  -0.00     0.5 
  SNP_A-1513267   -0.10     0.5   -0.006  -0.00     0.5   -0.007  -0.00     0.5 
  SNP_A-1513228   -0.10     0.5   -0.006  -0.00     0.5   -0.007  -0.00     0.5 
        180.723   -0.12     0.5   -0.007  -0.00     0.5   -0.008  -0.00     0.6 
        181.088   -0.14     0.6   -0.009  -0.00     0.6   -0.009  -0.00     0.6 
  SNP_A-1514009   -0.16     0.6   -0.010  -0.01     0.6   -0.011  -0.01     0.6 
  SNP_A-1510526   -0.22     0.6   -0.014  -0.01     0.6   -0.015  -0.01     0.6 
  SNP_A-1514776   -0.31     0.6   -0.019  -0.02     0.6   -0.020  -0.02     0.6 
  SNP_A-1515693   -0.33     0.6   -0.020  -0.02     0.6   -0.022  -0.03     0.6 
        182.416   -0.46     0.7   -0.028  -0.05     0.7   -0.030  -0.05     0.7 
  SNP_A-1509117   -0.60     0.7   -0.036  -0.08     0.7   -0.039  -0.08     0.7 
  SNP_A-1517913   -0.66     0.7   -0.040  -0.09     0.7   -0.043  -0.10     0.8 
  SNP_A-1512762   -0.69     0.8   -0.042  -0.11     0.8   -0.045  -0.11     0.8 
  SNP_A-1519219   -0.71     0.8   -0.043  -0.11     0.8   -0.046  -0.12     0.8 
  SNP_A-1517395   -0.72     0.8   -0.044  -0.11     0.8   -0.047  -0.12     0.8 
  SNP_A-1518930   -0.75     0.8   -0.046  -0.12     0.8   -0.049  -0.13     0.8 
  SNP_A-1518021   -0.79     0.8   -0.048  -0.14     0.8   -0.051  -0.15     0.8 
  SNP_A-1518052   -0.79     0.8   -0.048  -0.14     0.8   -0.051  -0.15     0.8 
  SNP_A-1517046   -0.82     0.8   -0.050  -0.15     0.8   -0.053  -0.16     0.8 
  SNP_A-1508470   -0.78     0.8   -0.047  -0.13     0.8   -0.050  -0.14     0.8 
        185.026   -0.75     0.8   -0.045  -0.12     0.8   -0.048  -0.13     0.8 
  SNP_A-1515816   -0.72     0.8   -0.044  -0.11     0.8   -0.046  -0.12     0.8 
  SNP_A-1509186   -0.72     0.8   -0.043  -0.11     0.8   -0.046  -0.12     0.8 
  SNP_A-1510577   -0.72     0.8   -0.043  -0.11     0.8   -0.045  -0.12     0.8 
  SNP_A-1508780   -0.73     0.8   -0.044  -0.12     0.8   -0.046  -0.12     0.8 
  SNP_A-1519456   -0.73     0.8   -0.044  -0.12     0.8   -0.046  -0.12     0.8 
  SNP_A-1517551   -0.73     0.8   -0.044  -0.12     0.8   -0.046  -0.12     0.8 
  SNP_A-1511959   -0.75     0.8   -0.046  -0.12     0.8   -0.047  -0.13     0.8 
  SNP_A-1511033   -0.80     0.8   -0.049  -0.14     0.8   -0.050  -0.15     0.8 
  SNP_A-1515402   -0.82     0.8   -0.050  -0.15     0.8   -0.051  -0.15     0.8 
  SNP_A-1511401   -0.82     0.8   -0.050  -0.15     0.8   -0.051  -0.15     0.8 
  SNP_A-1508935   -0.81     0.8   -0.050  -0.15     0.8   -0.051  -0.15     0.8 
  SNP_A-1518009   -0.81     0.8   -0.050  -0.15     0.8   -0.051  -0.15     0.8 
  SNP_A-1516250   -0.82     0.8   -0.050  -0.15     0.8   -0.052  -0.15     0.8 
  SNP_A-1516530   -0.92     0.8   -0.057  -0.19     0.8   -0.058  -0.19     0.8 
  SNP_A-1514284   -0.93     0.8   -0.057  -0.19     0.8   -0.059  -0.20     0.8 
  SNP_A-1507879   -0.93     0.8   -0.057  -0.19     0.8   -0.059  -0.20     0.8 
  SNP_A-1513463   -1.01     0.8   -0.062  -0.23     0.8   -0.064  -0.23     0.8 
  SNP_A-1519725   -1.01     0.8   -0.062  -0.23     0.8   -0.064  -0.23     0.8 
  SNP_A-1509121   -1.00     0.8   -0.062  -0.23     0.8   -0.064  -0.23     0.8 
  SNP_A-1508656   -0.98     0.8   -0.060  -0.22     0.8   -0.062  -0.22     0.8 
        188.152   -0.95     0.8   -0.058  -0.20     0.8   -0.061  -0.21     0.8 
  SNP_A-1511277   -0.92     0.8   -0.055  -0.18     0.8   -0.058  -0.19     0.8 
  SNP_A-1513676   -0.76     0.8   -0.045  -0.12     0.8   -0.048  -0.13     0.8 
  SNP_A-1510464   -0.73     0.8   -0.043  -0.11     0.8   -0.046  -0.12     0.8 
  SNP_A-1517185   -0.73     0.8   -0.042  -0.11     0.8   -0.046  -0.12     0.8 
  SNP_A-1519142   -0.65     0.7   -0.038  -0.09     0.7   -0.041  -0.10     0.7 
  SNP_A-1509964   -0.60     0.7   -0.035  -0.08     0.7   -0.038  -0.08     0.7 
  SNP_A-1516217   -0.58     0.7   -0.033  -0.07     0.7   -0.036  -0.08     0.7 
  SNP_A-1508932   -0.55     0.7   -0.032  -0.06     0.7   -0.035  -0.07     0.7 
  SNP_A-1514608   -0.54     0.7   -0.031  -0.06     0.7   -0.034  -0.07     0.7 
  SNP_A-1510023   -0.53     0.7   -0.031  -0.06     0.7   -0.033  -0.06     0.7 
  SNP_A-1513377   -0.42     0.7   -0.025  -0.04     0.7   -0.027  -0.04     0.7 
  SNP_A-1513887   -0.30     0.6   -0.018  -0.02     0.6   -0.020  -0.02     0.6 
        190.889   -0.26     0.6   -0.016  -0.02     0.6   -0.017  -0.02     0.6 
  SNP_A-1514213   -0.23     0.6   -0.014  -0.01     0.6   -0.015  -0.01     0.6 
  SNP_A-1509929   -0.22     0.6   -0.014  -0.01     0.6   -0.014  -0.01     0.6 
        192.072   -0.26     0.6   -0.017  -0.02     0.6   -0.018  -0.02     0.6 
        192.538   -0.31     0.6   -0.020  -0.02     0.6   -0.021  -0.02     0.6 
        193.004   -0.35     0.6   -0.023  -0.03     0.6   -0.024  -0.03     0.6 
        193.470   -0.40     0.7   -0.026  -0.04     0.7   -0.026  -0.04     0.7 
        193.936   -0.44     0.7   -0.029  -0.05     0.7   -0.029  -0.05     0.7 
  SNP_A-1508593   -0.49     0.7   -0.031  -0.06     0.7   -0.031  -0.05     0.7 
  SNP_A-1518242   -0.49     0.7   -0.031  -0.06     0.7   -0.031  -0.06     0.7 
  SNP_A-1514405   -0.49     0.7   -0.031  -0.06     0.7   -0.031  -0.06     0.7 
  SNP_A-1519223   -0.50     0.7   -0.032  -0.06     0.7   -0.032  -0.06     0.7 
  SNP_A-1517302   -0.50     0.7   -0.032  -0.06     0.7   -0.032  -0.06     0.7 
  SNP_A-1516232   -0.45     0.7   -0.029  -0.05     0.7   -0.029  -0.05     0.7 
        195.205   -0.36     0.6   -0.023  -0.03     0.6   -0.023  -0.03     0.6 
  SNP_A-1510615   -0.27     0.6   -0.017  -0.02     0.6   -0.017  -0.02     0.6 
  SNP_A-1513812   -0.21     0.6   -0.013  -0.01     0.6   -0.013  -0.01     0.6 
  SNP_A-1510101   -0.19     0.6   -0.012  -0.01     0.6   -0.012  -0.01     0.6 
  SNP_A-1517389   -0.18     0.6   -0.011  -0.01     0.6   -0.012  -0.01     0.6 
  SNP_A-1509492   -0.14     0.6   -0.009  -0.00     0.6   -0.009  -0.00     0.6 
  SNP_A-1518521   -0.13     0.6   -0.008  -0.00     0.6   -0.008  -0.00     0.6 
  SNP_A-1519603   -0.09     0.5   -0.006  -0.00     0.5   -0.006  -0.00     0.5 
  SNP_A-1512469   -0.06     0.5   -0.004  -0.00     0.5   -0.004  -0.00     0.5 
  SNP_A-1509388   -0.05     0.5   -0.003  -0.00     0.5   -0.003  -0.00     0.5 
  SNP_A-1518179    0.03     0.5    0.002   0.00     0.5    0.002   0.00     0.5 
  SNP_A-1515083    0.13     0.4    0.008   0.00     0.4    0.008   0.00     0.4 
        197.340    0.22     0.4    0.014   0.01     0.4    0.014   0.01     0.4 
  SNP_A-1511292    0.32     0.4    0.020   0.02     0.4    0.020   0.02     0.4 
  SNP_A-1516060    0.38     0.4    0.025   0.03     0.3    0.024   0.03     0.3 
  SNP_A-1509643    0.58     0.3    0.037   0.08     0.3    0.037   0.08     0.3 
        198.450    0.62     0.3    0.040   0.09     0.3    0.040   0.09     0.3 
  SNP_A-1519295    0.66     0.3    0.043   0.10     0.2    0.043   0.10     0.2 
  SNP_A-1511836    0.65     0.3    0.043   0.10     0.2    0.042   0.10     0.3 
  SNP_A-1512152    0.66     0.3    0.043   0.10     0.2    0.042   0.10     0.2 
  SNP_A-1514621    0.69     0.2    0.045   0.11     0.2    0.044   0.11     0.2 
  SNP_A-1510384    0.71     0.2    0.047   0.12     0.2    0.045   0.12     0.2 
        199.836    0.72     0.2    0.048   0.12     0.2    0.046   0.12     0.2 
        200.276    0.72     0.2    0.049   0.13     0.2    0.047   0.12     0.2 
  SNP_A-1518626    0.73     0.2    0.050   0.13     0.2    0.047   0.12     0.2 
  SNP_A-1508055    0.74     0.2    0.051   0.14     0.2    0.047   0.13     0.2 
  SNP_A-1515899    0.74     0.2    0.051   0.14     0.2    0.047   0.13     0.2 
  SNP_A-1519289    0.74     0.2    0.051   0.13     0.2    0.047   0.13     0.2 
  SNP_A-1509255    0.75     0.2    0.052   0.14     0.2    0.048   0.13     0.2 
  SNP_A-1513931    0.80     0.2    0.056   0.16     0.2    0.052   0.15     0.2 
  SNP_A-1518597    0.79     0.2    0.056   0.16     0.2    0.051   0.15     0.2 
        202.199    0.82     0.2    0.058   0.17     0.2    0.054   0.16     0.2 
        202.611    0.84     0.2    0.061   0.18     0.2    0.056   0.17     0.2 
        203.024    0.87     0.2    0.063   0.20     0.2    0.057   0.18     0.2 
  SNP_A-1511059    0.90     0.2    0.064   0.21     0.2    0.058   0.19     0.2 
  SNP_A-1510651    0.90     0.2    0.064   0.21     0.2    0.058   0.19     0.2 
        203.889    0.94     0.2    0.067   0.23     0.2    0.060   0.21     0.2 
  SNP_A-1517746    0.97     0.2    0.068   0.24    0.15    0.062   0.22     0.2 
  SNP_A-1511531    0.95     0.2    0.066   0.23     0.2    0.060   0.21     0.2 
  SNP_A-1508478    0.94     0.2    0.065   0.22     0.2    0.059   0.20     0.2 
  SNP_A-1508953    0.92     0.2    0.065   0.22     0.2    0.058   0.19     0.2 
  SNP_A-1515242    0.91     0.2    0.064   0.21     0.2    0.057   0.19     0.2 
  SNP_A-1511008    0.91     0.2    0.064   0.21     0.2    0.057   0.19     0.2 
  SNP_A-1517094    0.91     0.2    0.064   0.21     0.2    0.057   0.19     0.2 
  SNP_A-1512037    0.85     0.2    0.060   0.18     0.2    0.054   0.17     0.2 
  SNP_A-1510477    0.86     0.2    0.061   0.19     0.2    0.054   0.17     0.2 
  SNP_A-1510512    0.66     0.3    0.047   0.11     0.2    0.042   0.10     0.2 
  SNP_A-1514828    0.64     0.3    0.046   0.11     0.2    0.040   0.09     0.3 
  SNP_A-1513627    0.46     0.3    0.032   0.05     0.3    0.029   0.05     0.3 
  SNP_A-1517737    0.46     0.3    0.033   0.06     0.3    0.029   0.05     0.3 
        206.400    0.52     0.3    0.037   0.07     0.3    0.033   0.06     0.3 
  SNP_A-1516937    0.57     0.3    0.040   0.08     0.3    0.036   0.07     0.3 
  SNP_A-1514917    0.56     0.3    0.040   0.08     0.3    0.036   0.07     0.3 
  SNP_A-1514581    0.57     0.3    0.040   0.08     0.3    0.036   0.07     0.3 
        207.095    0.56     0.3    0.040   0.08     0.3    0.036   0.07     0.3 
  SNP_A-1510091    0.55     0.3    0.039   0.08     0.3    0.035   0.07     0.3 
  SNP_A-1510514    0.62     0.3    0.044   0.10     0.3    0.039   0.09     0.3 
  SNP_A-1513360    0.64     0.3    0.046   0.11     0.2    0.041   0.10     0.3 
        207.982    0.73     0.2    0.052   0.14     0.2    0.047   0.13     0.2 
  SNP_A-1507359    0.82     0.2    0.058   0.17     0.2    0.053   0.16     0.2 
        208.620    0.85     0.2    0.060   0.18     0.2    0.056   0.17     0.2 
        208.989    0.87     0.2    0.061   0.19     0.2    0.057   0.18     0.2 
  SNP_A-1516066    0.90     0.2    0.062   0.20     0.2    0.059   0.19     0.2 
  SNP_A-1518188    0.90     0.2    0.062   0.20     0.2    0.059   0.19     0.2 
        209.846    0.90     0.2    0.061   0.20     0.2    0.059   0.19     0.2 
  SNP_A-1515125    0.90     0.2    0.060   0.19     0.2    0.058   0.19     0.2 
  SNP_A-1518567    0.90     0.2    0.059   0.19     0.2    0.057   0.19     0.2 
  SNP_A-1518163    0.90     0.2    0.060   0.19     0.2    0.058   0.19     0.2 
  SNP_A-1512293    0.89     0.2    0.059   0.19     0.2    0.057   0.18     0.2 
  SNP_A-1512401    0.91     0.2    0.060   0.20     0.2    0.058   0.19     0.2 
        211.068    0.87     0.2    0.058   0.18     0.2    0.056   0.18     0.2 
  SNP_A-1514360    0.82     0.2    0.055   0.16     0.2    0.053   0.16     0.2 
  SNP_A-1515422    0.83     0.2    0.055   0.16     0.2    0.054   0.16     0.2 
  SNP_A-1510783    0.83     0.2    0.055   0.17     0.2    0.054   0.16     0.2 
        211.867    0.78     0.2    0.052   0.15     0.2    0.051   0.14     0.2 
  SNP_A-1513327    0.73     0.2    0.049   0.13     0.2    0.047   0.13     0.2 
        212.439    0.71     0.2    0.048   0.12     0.2    0.046   0.12     0.2 
  SNP_A-1516727    0.69     0.2    0.047   0.12     0.2    0.045   0.11     0.2 
        213.157    0.65     0.3    0.044   0.10     0.2    0.043   0.10     0.2 
  SNP_A-1508224    0.61     0.3    0.041   0.09     0.3    0.040   0.09     0.3 
  SNP_A-1519631    0.60     0.3    0.040   0.09     0.3    0.040   0.09     0.3 
  SNP_A-1508726    0.53     0.3    0.036   0.07     0.3    0.035   0.07     0.3 
        214.344    0.48     0.3    0.033   0.06     0.3    0.032   0.06     0.3 
  SNP_A-1511537    0.43     0.3    0.029   0.05     0.3    0.029   0.04     0.3 
        215.112    0.41     0.3    0.028   0.04     0.3    0.027   0.04     0.3 
        215.464    0.39     0.3    0.026   0.04     0.3    0.026   0.04     0.3 
  SNP_A-1517001    0.37     0.4    0.025   0.03     0.3    0.024   0.03     0.4 
  SNP_A-1515781    0.37     0.4    0.024   0.03     0.3    0.024   0.03     0.4 
  SNP_A-1517462    0.37     0.4    0.025   0.03     0.3    0.024   0.03     0.3 
        216.652    0.39     0.4    0.026   0.04     0.3    0.026   0.04     0.3 
        217.094    0.40     0.3    0.027   0.04     0.3    0.027   0.04     0.3 
        217.537    0.42     0.3    0.028   0.04     0.3    0.028   0.04     0.3 
  SNP_A-1509161    0.43     0.3    0.029   0.05     0.3    0.029   0.05     0.3 
        218.473    0.40     0.3    0.027   0.04     0.3    0.028   0.04     0.3 
        218.967    0.38     0.4    0.026   0.03     0.3    0.026   0.04     0.3 
        219.461    0.35     0.4    0.024   0.03     0.4    0.024   0.03     0.4 
        219.956    0.32     0.4    0.022   0.03     0.4    0.022   0.03     0.4 
  SNP_A-1512995    0.29     0.4    0.020   0.02     0.4    0.020   0.02     0.4 
        220.795    0.26     0.4    0.017   0.02     0.4    0.018   0.02     0.4 
        221.140    0.22     0.4    0.014   0.01     0.4    0.015   0.01     0.4 
  SNP_A-1518774    0.18     0.4    0.012   0.01     0.4    0.012   0.01     0.4 
        221.961    0.16     0.4    0.010   0.01     0.4    0.011   0.01     0.4 
        222.438    0.13     0.4    0.009   0.00     0.4    0.009   0.00     0.4 
  SNP_A-1508341    0.11     0.5    0.007   0.00     0.5    0.008   0.00     0.5 
        223.395    0.08     0.5    0.005   0.00     0.5    0.006   0.00     0.5 
  SNP_A-1514337    0.05     0.5    0.003   0.00     0.5    0.004   0.00     0.5 
  SNP_A-1511124    0.05     0.5    0.003   0.00     0.5    0.004   0.00     0.5 
  SNP_A-1518274    0.08     0.5    0.005   0.00     0.5    0.005   0.00     0.5 
  SNP_A-1509355    0.02     0.5    0.001   0.00     0.5    0.001   0.00     0.5 
        224.572   -0.04     0.5   -0.003  -0.00     0.5   -0.003  -0.00     0.5 
  SNP_A-1509307   -0.10     0.5   -0.006  -0.00     0.5   -0.006  -0.00     0.5 
  SNP_A-1507437   -0.16     0.6   -0.010  -0.01     0.6   -0.011  -0.01     0.6 
        225.566   -0.28     0.6   -0.018  -0.02     0.6   -0.019  -0.02     0.6 
  SNP_A-1513022   -0.41     0.7   -0.025  -0.04     0.7   -0.027  -0.04     0.7 
  SNP_A-1518910   -0.44     0.7   -0.027  -0.04     0.7   -0.028  -0.04     0.7 
  SNP_A-1514330   -0.47     0.7   -0.029  -0.05     0.7   -0.030  -0.05     0.7 
  SNP_A-1510267   -0.45     0.7   -0.028  -0.05     0.7   -0.029  -0.05     0.7 
  SNP_A-1507797   -0.45     0.7   -0.027  -0.04     0.7   -0.029  -0.05     0.7 
  SNP_A-1515934   -0.44     0.7   -0.027  -0.04     0.7   -0.028  -0.05     0.7 
  SNP_A-1519010   -0.40     0.7   -0.025  -0.04     0.7   -0.026  -0.04     0.7 
  SNP_A-1510551   -0.34     0.6   -0.021  -0.03     0.6   -0.022  -0.03     0.6 
  SNP_A-1519652   -0.25     0.6   -0.016  -0.01     0.6   -0.016  -0.01     0.6 
  SNP_A-1518186   -0.08     0.5   -0.005  -0.00     0.5   -0.005  -0.00     0.5 
  SNP_A-1518232   -0.08     0.5   -0.005  -0.00     0.5   -0.005  -0.00     0.5 
  SNP_A-1513530   -0.08     0.5   -0.005  -0.00     0.5   -0.005  -0.00     0.5 
  SNP_A-1512779   -0.08     0.5   -0.005  -0.00     0.5   -0.005  -0.00     0.5 
  SNP_A-1517845   -0.09     0.5   -0.005  -0.00     0.5   -0.006  -0.00     0.5 
  SNP_A-1515438   -0.12     0.5   -0.007  -0.00     0.5   -0.008  -0.00     0.5 
  SNP_A-1507409   -0.13     0.6   -0.008  -0.00     0.6   -0.008  -0.00     0.6 
  SNP_A-1512097    0.01     0.5    0.001   0.00     0.5    0.001   0.00     0.5 
  SNP_A-1509442    0.02     0.5    0.001   0.00     0.5    0.001   0.00     0.5 
  SNP_A-1513911    0.07     0.5    0.005   0.00     0.5    0.005   0.00     0.5 
        230.016    0.07     0.5    0.004   0.00     0.5    0.004   0.00     0.5 
  SNP_A-1508925    0.06     0.5    0.004   0.00     0.5    0.004   0.00     0.5 
        230.813    0.08     0.5    0.005   0.00     0.5    0.005   0.00     0.5 
        231.223    0.10     0.5    0.007   0.00     0.5    0.007   0.00     0.5 
  SNP_A-1518277    0.13     0.4    0.008   0.00     0.4    0.008   0.00     0.4 
  SNP_A-1513340    0.11     0.5    0.007   0.00     0.5    0.007   0.00     0.5 
        232.339    0.17     0.4    0.011   0.01     0.4    0.011   0.01     0.4 
  SNP_A-1516502    0.22     0.4    0.014   0.01     0.4    0.015   0.01     0.4 
        233.039    0.26     0.4    0.017   0.02     0.4    0.018   0.02     0.4 
  SNP_A-1513678    0.30     0.4    0.019   0.02     0.4    0.020   0.02     0.4 
  SNP_A-1511275    0.36     0.4    0.023   0.03     0.4    0.024   0.03     0.4 
  SNP_A-1511236    0.39     0.3    0.025   0.03     0.3    0.026   0.04     0.3 
  SNP_A-1518963    0.41     0.3    0.026   0.04     0.3    0.027   0.04     0.3 
  SNP_A-1511213    0.39     0.3    0.025   0.04     0.3    0.026   0.04     0.3 
        234.661    0.35     0.4    0.023   0.03     0.4    0.024   0.03     0.4 
        235.028    0.31     0.4    0.020   0.02     0.4    0.021   0.02     0.4 
  SNP_A-1512787    0.27     0.4    0.017   0.02     0.4    0.018   0.02     0.4 
  SNP_A-1519324    0.27     0.4    0.017   0.02     0.4    0.018   0.02     0.4 
  SNP_A-1517969    0.14     0.4    0.009   0.00     0.4    0.010   0.01     0.4 
  SNP_A-1512891    0.19     0.4    0.012   0.01     0.4    0.013   0.01     0.4 
  SNP_A-1508734    0.24     0.4    0.016   0.01     0.4    0.016   0.01     0.4 
        237.039    0.24     0.4    0.016   0.01     0.4    0.017   0.02     0.4 
        237.504    0.25     0.4    0.017   0.02     0.4    0.018   0.02     0.4 
        237.970    0.25     0.4    0.018   0.02     0.4    0.019   0.02     0.4 
        238.435    0.26     0.4    0.018   0.02     0.4    0.019   0.02     0.4 
        238.900    0.27     0.4    0.019   0.02     0.4    0.020   0.02     0.4 
        239.365    0.27     0.4    0.020   0.02     0.4    0.021   0.02     0.4 
        239.831    0.28     0.4    0.020   0.02     0.4    0.021   0.02     0.4 
        240.296    0.29     0.4    0.021   0.02     0.4    0.022   0.02     0.4 
        240.761    0.30     0.4    0.021   0.02     0.4    0.022   0.02     0.4 
  SNP_A-1519148    0.31     0.4    0.022   0.02     0.4    0.023   0.03     0.4 
  SNP_A-1517878    0.32     0.4    0.022   0.03     0.4    0.023   0.03     0.4 
  SNP_A-1515358    0.30     0.4    0.021   0.02     0.4    0.022   0.02     0.4 
  SNP_A-1511884    0.29     0.4    0.021   0.02     0.4    0.021   0.02     0.4 
  SNP_A-1510999    0.25     0.4    0.017   0.02     0.4    0.018   0.02     0.4 
        242.856    0.19     0.4    0.014   0.01     0.4    0.014   0.01     0.4 
        243.236    0.13     0.4    0.010   0.00     0.4    0.010   0.00     0.4 
        243.616    0.07     0.5    0.005   0.00     0.5    0.005   0.00     0.5 
  SNP_A-1509390    0.01     0.5    0.001   0.00     0.5    0.001   0.00     0.5 
  SNP_A-1514765    0.04     0.5    0.003   0.00     0.5    0.003   0.00     0.5 
        244.911    0.04     0.5    0.003   0.00     0.5    0.003   0.00     0.5 
        245.387    0.03     0.5    0.002   0.00     0.5    0.002   0.00     0.5 
        245.863    0.02     0.5    0.002   0.00     0.5    0.002   0.00     0.5 
        246.339    0.01     0.5    0.001   0.00     0.5    0.001   0.00     0.5 
        246.815    0.00     0.5    0.000   0.00     0.5    0.000   0.00     0.5 
        247.290   -0.00     0.5   -0.000  -0.00     0.5   -0.000  -0.00     0.5 
  SNP_A-1519480   -0.01     0.5   -0.001  -0.00     0.5   -0.001  -0.00     0.5 
        248.172   -0.02     0.5   -0.002  -0.00     0.5   -0.002  -0.00     0.5 
        248.577   -0.02     0.5   -0.002  -0.00     0.5   -0.002  -0.00     0.5 
  SNP_A-1513628   -0.03     0.5   -0.003  -0.00     0.5   -0.003  -0.00     0.5 
  SNP_A-1507736   -0.04     0.5   -0.003  -0.00     0.5   -0.003  -0.00     0.5 
        249.500   -0.05     0.5   -0.004  -0.00     0.5   -0.004  -0.00     0.5 
        249.850   -0.05     0.5   -0.005  -0.00     0.5   -0.005  -0.00     0.5 
  SNP_A-1512714   -0.06     0.5   -0.006  -0.00     0.5   -0.006  -0.00     0.5 
        250.537   -0.04     0.5   -0.004  -0.00     0.5   -0.004  -0.00     0.5 
        250.875   -0.02     0.5   -0.002  -0.00     0.5   -0.002  -0.00     0.5 
  SNP_A-1517966    0.00     0.5    0.000   0.00     0.5    0.000   0.00     0.5 
        251.702   -0.01     0.5   -0.001  -0.00     0.5   -0.001  -0.00     0.5 
        252.190   -0.01     0.5   -0.001  -0.00     0.5   -0.001  -0.00     0.5 
        252.678   -0.02     0.5   -0.002  -0.00     0.5   -0.002  -0.00     0.5 
  SNP_A-1514515   -0.03     0.5   -0.003  -0.00     0.5   -0.003  -0.00     0.5 
        253.584   -0.05     0.5   -0.005  -0.00     0.5   -0.005  -0.00     0.5 
        254.001   -0.07     0.5   -0.007  -0.00     0.5   -0.007  -0.00     0.5 
        254.419   -0.08     0.5   -0.009  -0.00     0.5   -0.009  -0.00     0.5 
        254.836   -0.10     0.5   -0.011  -0.00     0.6   -0.011  -0.00     0.6 
  SNP_A-1519386   -0.12     0.5   -0.013  -0.01     0.6   -0.013  -0.01     0.6 
        255.739   -0.14     0.6   -0.015  -0.01     0.6   -0.015  -0.01     0.6 
        256.224   -0.16     0.6   -0.017  -0.01     0.6   -0.017  -0.01     0.6 
        256.709   -0.17     0.6   -0.019  -0.01     0.6   -0.019  -0.01     0.6 
  SNP_A-1510513   -0.19     0.6   -0.021  -0.01     0.6   -0.022  -0.01     0.6 

MERLIN 1.1.2 - (c) 2000-2007 Goncalo Abecasis

References for this version of Merlin:

   Abecasis et al (2002) Nat Gen 30:97-101        [original citation]
   Fingerlin et al (2004) AJHG 74:432-43          [case selection for association studies]
   Abecasis and Wigginton (2005) AJHG 77:754-67   [ld modeling, parametric analyses]
   Fingerlin et al (2006) Gen Epidemiol 30:384-96 [sex-specific maps]
   Chen and Abecasis (2007) AJHG 81:913-26        [qtl association analysis, qtl simulation]


The following parameters are in effect:
                     Data File :     wiped_3.dat (-dname)
                 Pedigree File :     wiped_3.ped (-pname)
            Missing Value Code :         -99.999 (-xname)
                      Map File :      10K142.map (-mname)
            Allele Frequencies :  10K142cauc.frq (-f[a|e|f|m|file])
                   Random Seed :          123456 (-r9999)

Data Analysis Options
         General : --error [ON], --information [ON], --likelihood,
                   --model [age.tbl]
      IBD States : --ibd, --kinship, --matrices, --extended, --select
     NPL Linkage : --npl [ON], --pairs [ON], --qtl, --deviates, --exp [ON]
      VC Linkage : --vc, --useCovariates, --ascertainment, --unlinked [0.00]
     Association : --infer, --assoc, --fastAssoc, --filter, --custom [cov.tbl]
     Haplotyping : --best, --sample, --all, --founders, --horizontal
   Recombination : --zero, --one, --two, --three, --singlepoint
       Positions : --steps, --maxStep [0.50], --minStep, --grid, --start,
                   --stop
     LD Clusters : --clusters [], --distance, --rsq [0.16], --cfreq
          Limits : --bits [24], --megabytes [1024], --minutes
     Performance : --trim, --noCoupleBits, --swap [ON], --smallSwap
          Output : --quiet, --markerNames [ON], --frequencies [ON],
                   --perFamily, --pdf [ON], --tabulate, --prefix [wiped_3]
      Simulation : --simulate, --reruns, --save, --trait []

Phenotype: Disease [ALL] (279 families)
===============================================================================
            Pos   Zmean  pvalue linDelta    LOD  pvalue expDelta    LOD  pvalue
            min  -21.42     1.0   -0.188 -26.11     1.0   -9.999 -151.2     1.0 
            max   28.23 0.00000    0.707  93.36 0.00000    9.999  210.4 0.00000 
  SNP_A-1515436    0.27     0.4    0.021   0.02     0.4    0.021   0.02     0.4 
          2.025    0.30     0.4    0.023   0.02     0.4    0.023   0.02     0.4 
  SNP_A-1515061    0.33     0.4    0.025   0.03     0.4    0.025   0.03     0.4 
  SNP_A-1510244    0.34     0.4    0.025   0.03     0.4    0.025   0.03     0.4 
  SNP_A-1517422    0.34     0.4    0.025   0.03     0.4    0.025   0.03     0.4 
          2.766    0.39     0.3    0.030   0.04     0.3    0.029   0.04     0.3 
          3.120    0.44     0.3    0.034   0.05     0.3    0.033   0.05     0.3 
  SNP_A-1515258    0.49     0.3    0.038   0.07     0.3    0.037   0.07     0.3 
  SNP_A-1511866    0.51     0.3    0.039   0.07     0.3    0.038   0.07     0.3 
  SNP_A-1519472    0.50     0.3    0.038   0.07     0.3    0.037   0.07     0.3 
  SNP_A-1509530    0.54     0.3    0.041   0.08     0.3    0.040   0.08     0.3 
          4.895    0.56     0.3    0.044   0.09     0.3    0.042   0.09     0.3 
          5.253    0.59     0.3    0.046   0.10     0.3    0.044   0.09     0.3 
  SNP_A-1516297    0.61     0.3    0.048   0.11     0.2    0.046   0.10     0.2 
          5.929    0.62     0.3    0.049   0.11     0.2    0.047   0.11     0.2 
  SNP_A-1514102    0.64     0.3    0.050   0.11     0.2    0.048   0.11     0.2 
          6.746    0.63     0.3    0.050   0.11     0.2    0.047   0.11     0.2 
          7.246    0.63     0.3    0.049   0.11     0.2    0.047   0.11     0.2 
  SNP_A-1512767    0.62     0.3    0.049   0.11     0.2    0.047   0.11     0.2 
          8.190    0.61     0.3    0.048   0.11     0.2    0.046   0.10     0.2 
          8.634    0.59     0.3    0.047   0.10     0.2    0.045   0.10     0.3 
          9.079    0.58     0.3    0.046   0.10     0.3    0.044   0.09     0.3 
          9.524    0.56     0.3    0.045   0.09     0.3    0.042   0.09     0.3 
          9.968    0.55     0.3    0.043   0.09     0.3    0.041   0.08     0.3 
         10.413    0.53     0.3    0.041   0.08     0.3    0.039   0.08     0.3 
  SNP_A-1513902    0.52     0.3    0.039   0.07     0.3    0.037   0.07     0.3 
  SNP_A-1509670    0.50     0.3    0.038   0.07     0.3    0.035   0.06     0.3 
  SNP_A-1518747    0.47     0.3    0.035   0.06     0.3    0.033   0.06     0.3 
  SNP_A-1517209    0.47     0.3    0.035   0.06     0.3    0.033   0.06     0.3 
  SNP_A-1512404    0.47     0.3    0.035   0.06     0.3    0.032   0.05     0.3 
  SNP_A-1515810    0.46     0.3    0.034   0.06     0.3    0.031   0.05     0.3 
         12.920    0.44     0.3    0.033   0.05     0.3    0.030   0.05     0.3 
  SNP_A-1509327    0.42     0.3    0.031   0.05     0.3    0.028   0.04     0.3 
  SNP_A-1513869    0.31     0.4    0.023   0.03     0.4    0.021   0.02     0.4 
         13.922    0.30     0.4    0.022   0.02     0.4    0.020   0.02     0.4 
  SNP_A-1510975    0.29     0.4    0.022   0.02     0.4    0.019   0.02     0.4 
  SNP_A-1519402    0.28     0.4    0.021   0.02     0.4    0.019   0.02     0.4 
         15.012    0.38     0.4    0.029   0.04     0.3    0.025   0.03     0.3 
         15.393    0.47     0.3    0.036   0.06     0.3    0.032   0.05     0.3 
         15.774    0.56     0.3    0.043   0.09     0.3    0.038   0.08     0.3 
  SNP_A-1517796    0.65     0.3    0.049   0.12     0.2    0.043   0.10     0.2 
  SNP_A-1519440    0.65     0.3    0.049   0.12     0.2    0.043   0.10     0.2 
         16.442    0.66     0.3    0.049   0.12     0.2    0.043   0.10     0.2 
  SNP_A-1514976    0.66     0.3    0.048   0.11     0.2    0.043   0.10     0.2 
  SNP_A-1514882    0.66     0.3    0.049   0.12     0.2    0.043   0.10     0.2 
  SNP_A-1510242    0.72     0.2    0.053   0.14     0.2    0.046   0.12     0.2 
  SNP_A-1510219    0.79     0.2    0.057   0.16     0.2    0.050   0.14     0.2 
  SNP_A-1512389    0.79     0.2    0.057   0.16     0.2    0.050   0.15     0.2 
  SNP_A-1517815    0.82     0.2    0.059   0.18     0.2    0.052   0.16     0.2 
  SNP_A-1517868    0.82     0.2    0.059   0.18     0.2    0.052   0.16     0.2 
  SNP_A-1515090    0.88     0.2    0.064   0.20     0.2    0.056   0.18     0.2 
  SNP_A-1507710    0.90     0.2    0.066   0.21     0.2    0.058   0.19     0.2 
  SNP_A-1518435    0.90     0.2    0.065   0.21     0.2    0.058   0.19     0.2 
         18.758    0.79     0.2    0.058   0.17     0.2    0.051   0.15     0.2 
  SNP_A-1508199    0.68     0.2    0.050   0.12     0.2    0.044   0.11     0.2 
  SNP_A-1519522    0.68     0.2    0.050   0.12     0.2    0.044   0.11     0.2 
  SNP_A-1513260    0.66     0.3    0.049   0.12     0.2    0.043   0.10     0.2 
         19.573    0.51     0.3    0.038   0.07     0.3    0.033   0.06     0.3 
  SNP_A-1515615    0.36     0.4    0.026   0.03     0.3    0.023   0.03     0.4 
  SNP_A-1518097    0.31     0.4    0.022   0.02     0.4    0.019   0.02     0.4 
  SNP_A-1507771    0.24     0.4    0.017   0.01     0.4    0.015   0.01     0.4 
  SNP_A-1518629    0.12     0.5    0.009   0.00     0.4    0.008   0.00     0.4 
  SNP_A-1516109    0.07     0.5    0.005   0.00     0.5    0.004   0.00     0.5 
  SNP_A-1514396    0.05     0.5    0.004   0.00     0.5    0.003   0.00     0.5 
  SNP_A-1509591   -0.01     0.5   -0.001  -0.00     0.5   -0.001  -0.00     0.5 
  SNP_A-1516526   -0.05     0.5   -0.003  -0.00     0.5   -0.003  -0.00     0.5 
  SNP_A-1509817   -0.08     0.5   -0.006  -0.00     0.5   -0.005  -0.00     0.5 
  SNP_A-1515261   -0.17     0.6   -0.012  -0.01     0.6   -0.011  -0.01     0.6 
  SNP_A-1511956   -0.16     0.6   -0.011  -0.01     0.6   -0.010  -0.01     0.6 
  SNP_A-1513999   -0.14     0.6   -0.010  -0.01     0.6   -0.009  -0.00     0.6 
  SNP_A-1512869   -0.14     0.6   -0.010  -0.01     0.6   -0.009  -0.00     0.6 
  SNP_A-1515041   -0.15     0.6   -0.010  -0.01     0.6   -0.009  -0.00     0.6 
         22.832   -0.11     0.5   -0.008  -0.00     0.5   -0.007  -0.00     0.5 
  SNP_A-1511560   -0.08     0.5   -0.006  -0.00     0.5   -0.005  -0.00     0.5 
  SNP_A-1515421   -0.09     0.5   -0.006  -0.00     0.5   -0.006  -0.00     0.5 
  SNP_A-1514888   -0.09     0.5   -0.006  -0.00     0.5   -0.006  -0.00     0.5 
  SNP_A-1517215   -0.05     0.5   -0.004  -0.00     0.5   -0.003  -0.00     0.5 
         24.058    0.02     0.5    0.001   0.00     0.5    0.001   0.00     0.5 
         24.434    0.09     0.5    0.006   0.00     0.5    0.006   0.00     0.5 
         24.809    0.16     0.4    0.011   0.01     0.4    0.010   0.01     0.4 
  SNP_A-1507875    0.22     0.4    0.015   0.01     0.4    0.015   0.01     0.4 
  SNP_A-1512805    0.27     0.4    0.018   0.02     0.4    0.018   0.02     0.4 
         25.735    0.34     0.4    0.023   0.03     0.4    0.023   0.03     0.4 
         26.086    0.40     0.3    0.028   0.04     0.3    0.028   0.04     0.3 
  SNP_A-1513348    0.47     0.3    0.032   0.05     0.3    0.032   0.05     0.3 
  SNP_A-1519463    0.51     0.3    0.035   0.06     0.3    0.035   0.07     0.3 
         27.078    0.58     0.3    0.038   0.08     0.3    0.039   0.08     0.3 
         27.455    0.64     0.3    0.042   0.10     0.3    0.043   0.10     0.2 
  SNP_A-1507860    0.70     0.2    0.045   0.11     0.2    0.047   0.12     0.2 
         28.153    0.73     0.2    0.046   0.12     0.2    0.048   0.13     0.2 
  SNP_A-1517732    0.76     0.2    0.047   0.13     0.2    0.049   0.13     0.2 
  SNP_A-1513083    0.77     0.2    0.048   0.13     0.2    0.050   0.14     0.2 
  SNP_A-1511882    0.87     0.2    0.054   0.17     0.2    0.056   0.18     0.2 
  SNP_A-1516496    0.88     0.2    0.055   0.17     0.2    0.057   0.18     0.2 
         29.327    0.93     0.2    0.058   0.19     0.2    0.061   0.21     0.2 
  SNP_A-1511799    0.98     0.2    0.061   0.22     0.2    0.065   0.23     0.2 
  SNP_A-1511648    0.98     0.2    0.061   0.22     0.2    0.065   0.23     0.2 
  SNP_A-1513177    1.02     0.2    0.064   0.23    0.15    0.067   0.25    0.14 
  SNP_A-1514389    1.08    0.14    0.068   0.26    0.14    0.071   0.28    0.13 
  SNP_A-1514709    1.11    0.13    0.069   0.28    0.13    0.073   0.29    0.12 
  SNP_A-1514115    1.14    0.13    0.071   0.29    0.12    0.075   0.31    0.12 
  SNP_A-1513437    1.23    0.11    0.077   0.34    0.10    0.082   0.37    0.10 
         31.628    1.26    0.10    0.079   0.36    0.10    0.084   0.38    0.09 
  SNP_A-1513264    1.28    0.10    0.079   0.36    0.10    0.084   0.39    0.09 
  SNP_A-1513765    1.38    0.08    0.085   0.42    0.08    0.091   0.46    0.07 
         32.867    1.41    0.08    0.087   0.44    0.08    0.094   0.48    0.07 
         33.308    1.44    0.07    0.090   0.46    0.07    0.096   0.50    0.06 
  SNP_A-1509169    1.47    0.07    0.091   0.48    0.07    0.098   0.52    0.06 
  SNP_A-1517269    1.52    0.06    0.095   0.52    0.06    0.101   0.56    0.05 
  SNP_A-1510102    1.52    0.06    0.095   0.52    0.06    0.101   0.56    0.05 
         34.534    1.57    0.06    0.099   0.56    0.05    0.105   0.60    0.05 
         34.932    1.62    0.05    0.102   0.59    0.05    0.108   0.64    0.04 
  SNP_A-1513110    1.67    0.05    0.104   0.62    0.05    0.111   0.67    0.04 
  SNP_A-1508425    1.72    0.04    0.106   0.65    0.04    0.113   0.71    0.04 
  SNP_A-1519567    1.73    0.04    0.106   0.66    0.04    0.113   0.71    0.03 
  SNP_A-1509534    1.74    0.04    0.107   0.67    0.04    0.114   0.72    0.03 
  SNP_A-1518334    1.76    0.04    0.108   0.68    0.04    0.115   0.74    0.03 
  SNP_A-1514341    1.77    0.04    0.109   0.69    0.04    0.116   0.75    0.03 
         36.591    1.83    0.03    0.112   0.74    0.03    0.120   0.80    0.03 
         36.943    1.88    0.03    0.116   0.78    0.03    0.124   0.85    0.02 
  SNP_A-1513975    1.93    0.03    0.118   0.82    0.03    0.127   0.89    0.02 
  SNP_A-1508852    2.00    0.02    0.121   0.87    0.02    0.130   0.95    0.02 
         38.092    2.08    0.02    0.126   0.94    0.02    0.135   1.03   0.015 
  SNP_A-1516003    2.16    0.02    0.130   1.01    0.02    0.140   1.10   0.012 
  SNP_A-1512631    2.26   0.012    0.137   1.11   0.012    0.147   1.21   0.009 
  SNP_A-1516023    2.27   0.011    0.137   1.12   0.012    0.147   1.22   0.009 
  SNP_A-1510533    2.29   0.011    0.139   1.14   0.011    0.149   1.24   0.008 
         39.442    2.35   0.009    0.145   1.22   0.009    0.154   1.32   0.007 
  SNP_A-1514706    2.42   0.008    0.149   1.29   0.007    0.158   1.39   0.006 
  SNP_A-1507499    2.48   0.007    0.153   1.36   0.006    0.163   1.47   0.005 
  SNP_A-1516082    2.51   0.006    0.155   1.39   0.006    0.165   1.50   0.004 
         40.711    2.59   0.005    0.160   1.48   0.004    0.171   1.61   0.003 
         41.137    2.67   0.004    0.165   1.57   0.004    0.175   1.71   0.003 
  SNP_A-1517009    2.75   0.003    0.168   1.65   0.003    0.179   1.80   0.002 
  SNP_A-1514707    2.79   0.003    0.170   1.70   0.003    0.180   1.83   0.002 
  SNP_A-1508859    2.80   0.003    0.170   1.70   0.003    0.180   1.83   0.002 
  SNP_A-1519611    2.79   0.003    0.170   1.69   0.003    0.180   1.83   0.002 
  SNP_A-1519253    2.77   0.003    0.170   1.68   0.003    0.179   1.81   0.002 
  SNP_A-1510569    2.77   0.003    0.171   1.69   0.003    0.180   1.81   0.002 
  SNP_A-1517258    2.72   0.003    0.169   1.64   0.003    0.177   1.76   0.002 
         43.226    2.61   0.005    0.166   1.55   0.004    0.175   1.66   0.003 
         43.681    2.50   0.006    0.161   1.44   0.005    0.168   1.53   0.004 
         44.137    2.40   0.008    0.152   1.31   0.007    0.157   1.38   0.006 
  SNP_A-1510970    2.29   0.011    0.142   1.16   0.010    0.144   1.21   0.009 
         44.954    2.36   0.009    0.147   1.24   0.008    0.150   1.29   0.007 
         45.317    2.43   0.008    0.152   1.32   0.007    0.155   1.38   0.006 
  SNP_A-1515295    2.50   0.006    0.156   1.39   0.006    0.160   1.45   0.005 
  SNP_A-1515043    2.62   0.004    0.164   1.53   0.004    0.168   1.60   0.003 
  SNP_A-1509618    2.67   0.004    0.166   1.58   0.003    0.171   1.66   0.003 
  SNP_A-1517829    2.73   0.003    0.171   1.67   0.003    0.176   1.75   0.002 
  SNP_A-1513133    2.79   0.003    0.176   1.75   0.002    0.181   1.84   0.002 
         47.073    2.93   0.002    0.185   1.94  0.0014    0.192   2.05  0.0011 
         47.422    3.07  0.0011    0.193   2.12  0.0009    0.202   2.26  0.0006 
  SNP_A-1513059    3.21  0.0007    0.201   2.31  0.0006    0.211   2.47  0.0004 
         48.133    3.26  0.0005    0.205   2.39  0.0005    0.215   2.56  0.0003 
  SNP_A-1519620    3.32  0.0005    0.207   2.46  0.0004    0.218   2.64  0.0002 
         48.967    3.43  0.0003    0.213   2.62  0.0003    0.227   2.83  0.0002 
  SNP_A-1515442    3.55  0.0002    0.216   2.75  0.0002    0.231   2.98 0.00010 
  SNP_A-1508027    3.56  0.0002    0.216   2.76  0.0002    0.231   2.99 0.00010 
  SNP_A-1514310    3.55  0.0002    0.216   2.75  0.0002    0.230   2.98 0.00010 
         49.954    3.52  0.0002    0.214   2.70  0.0002    0.228   2.93 0.00012 
  SNP_A-1516643    3.49  0.0002    0.211   2.64  0.0002    0.225   2.86 0.00014 
  SNP_A-1514313    3.47  0.0003    0.211   2.62  0.0003    0.224   2.83  0.0002 
         50.767    3.45  0.0003    0.210   2.59  0.0003    0.223   2.81  0.0002 
  SNP_A-1519009    3.43  0.0003    0.208   2.56  0.0003    0.222   2.77  0.0002 
         51.517    3.44  0.0003    0.210   2.60  0.0003    0.224   2.81  0.0002 
  SNP_A-1515561    3.46  0.0003    0.211   2.62  0.0003    0.225   2.84  0.0002 
  SNP_A-1515863    3.46  0.0003    0.211   2.62  0.0003    0.225   2.84  0.0002 
  SNP_A-1508843    3.51  0.0002    0.215   2.71  0.0002    0.230   2.94 0.00012 
  SNP_A-1511572    3.54  0.0002    0.216   2.74  0.0002    0.231   2.98 0.00010 
         52.904    3.50  0.0002    0.214   2.70  0.0002    0.229   2.93 0.00012 
  SNP_A-1508095    3.46  0.0003    0.212   2.64  0.0002    0.225   2.84 0.00015 
         53.731    3.42  0.0003    0.209   2.56  0.0003    0.222   2.76  0.0002 
         54.093    3.37  0.0004    0.205   2.48  0.0004    0.217   2.66  0.0002 
  SNP_A-1518433    3.32  0.0004    0.199   2.38  0.0005    0.211   2.55  0.0003 
  SNP_A-1519239    3.25  0.0006    0.195   2.28  0.0006    0.205   2.43  0.0004 
  SNP_A-1508274    3.28  0.0005    0.195   2.29  0.0006    0.205   2.45  0.0004 
  SNP_A-1509254    3.29  0.0005    0.196   2.32  0.0005    0.207   2.48  0.0004 
  SNP_A-1509211    3.29  0.0005    0.196   2.32  0.0005    0.207   2.48  0.0004 
  SNP_A-1509410    3.34  0.0004    0.199   2.39  0.0005    0.210   2.56  0.0003 
  SNP_A-1517244    3.36  0.0004    0.200   2.41  0.0004    0.212   2.59  0.0003 
  SNP_A-1515048    3.40  0.0003    0.204   2.49  0.0004    0.216   2.68  0.0002 
  SNP_A-1514202    3.41  0.0003    0.205   2.51  0.0003    0.218   2.71  0.0002 
  SNP_A-1510557    3.43  0.0003    0.207   2.55  0.0003    0.220   2.75  0.0002 
  SNP_A-1508505    3.41  0.0003    0.207   2.53  0.0003    0.218   2.71  0.0002 
  SNP_A-1514278    3.38  0.0004    0.206   2.51  0.0003    0.217   2.68  0.0002 
  SNP_A-1515183    3.36  0.0004    0.206   2.49  0.0004    0.217   2.65  0.0002 
  SNP_A-1511211    3.19  0.0007    0.202   2.33  0.0005    0.211   2.46  0.0004 
         56.986    3.02  0.0012    0.197   2.15  0.0008    0.204   2.25  0.0006 
         57.426    2.85   0.002    0.190   1.96  0.0013    0.195   2.03  0.0011 
         57.866    2.68   0.004    0.182   1.76   0.002    0.185   1.81   0.002 
         58.306    2.52   0.006    0.172   1.56   0.004    0.173   1.59   0.003 
         58.746    2.35   0.009    0.161   1.37   0.006    0.160   1.37   0.006 
         59.186    2.18   0.015    0.149   1.17   0.010    0.146   1.16   0.010 
         59.626    2.01    0.02    0.137   0.99    0.02    0.132   0.97    0.02 
  SNP_A-1509515    1.85    0.03    0.123   0.82    0.03    0.117   0.79    0.03 
  SNP_A-1510054    1.66    0.05    0.111   0.66    0.04    0.105   0.63    0.04 
  SNP_A-1510004    1.66    0.05    0.111   0.66    0.04    0.105   0.63    0.04 
  SNP_A-1510119    1.67    0.05    0.111   0.67    0.04    0.105   0.64    0.04 
  SNP_A-1516349    1.64    0.05    0.110   0.65    0.04    0.104   0.62    0.05 
  SNP_A-1519672    1.51    0.07    0.103   0.56    0.05    0.096   0.53    0.06 
  SNP_A-1508140    1.39    0.08    0.094   0.47    0.07    0.087   0.44    0.08 
  SNP_A-1519121    1.49    0.07    0.101   0.54    0.06    0.094   0.51    0.06 
  SNP_A-1517107    1.72    0.04    0.115   0.71    0.04    0.109   0.68    0.04 
  SNP_A-1514348    1.72    0.04    0.115   0.71    0.03    0.110   0.69    0.04 
  SNP_A-1518695    1.71    0.04    0.114   0.70    0.04    0.109   0.68    0.04 
         63.102    1.65    0.05    0.111   0.66    0.04    0.106   0.64    0.04 
         63.485    1.59    0.06    0.107   0.61    0.05    0.103   0.59    0.05 
         63.869    1.53    0.06    0.102   0.56    0.05    0.099   0.55    0.06 
  SNP_A-1509351    1.47    0.07    0.098   0.52    0.06    0.094   0.50    0.06 
  SNP_A-1514999    1.41    0.08    0.093   0.47    0.07    0.090   0.46    0.07 
  SNP_A-1515873    1.40    0.08    0.092   0.47    0.07    0.089   0.45    0.07 
  SNP_A-1518814    1.37    0.08    0.091   0.45    0.08    0.088   0.44    0.08 
  SNP_A-1508461    1.37    0.09    0.090   0.45    0.08    0.087   0.44    0.08 
         65.253    1.31    0.10    0.086   0.40    0.09    0.085   0.40    0.09 
  SNP_A-1510207    1.25    0.11    0.079   0.36    0.10    0.081   0.37    0.10 
  SNP_A-1511758    1.18    0.12    0.075   0.32    0.11    0.077   0.33    0.11 
         66.260    1.08    0.14    0.068   0.26    0.14    0.070   0.28    0.13 
  SNP_A-1513944    0.97     0.2    0.060   0.21     0.2    0.063   0.22     0.2 
  SNP_A-1509721    0.94     0.2    0.058   0.20     0.2    0.061   0.21     0.2 
         67.155    0.89     0.2    0.055   0.18     0.2    0.058   0.19     0.2 
         67.588    0.83     0.2    0.051   0.15     0.2    0.054   0.16     0.2 
         68.021    0.77     0.2    0.047   0.13     0.2    0.050   0.14     0.2 
  SNP_A-1509386    0.72     0.2    0.043   0.11     0.2    0.046   0.12     0.2 
  SNP_A-1516695    0.72     0.2    0.043   0.11     0.2    0.046   0.12     0.2 
  SNP_A-1516779    0.60     0.3    0.036   0.08     0.3    0.038   0.08     0.3 
  SNP_A-1515237    0.50     0.3    0.030   0.05     0.3    0.032   0.06     0.3 
  SNP_A-1515175    0.50     0.3    0.030   0.05     0.3    0.032   0.06     0.3 
  SNP_A-1512996    0.49     0.3    0.029   0.05     0.3    0.031   0.06     0.3 
  SNP_A-1507746    0.45     0.3    0.027   0.04     0.3    0.029   0.05     0.3 
  SNP_A-1516032    0.45     0.3    0.027   0.04     0.3    0.029   0.05     0.3 
  SNP_A-1508194    0.43     0.3    0.026   0.04     0.3    0.027   0.04     0.3 
  SNP_A-1508136    0.37     0.4    0.022   0.03     0.4    0.024   0.03     0.4 
  SNP_A-1513833    0.34     0.4    0.021   0.03     0.4    0.022   0.03     0.4 
  SNP_A-1517629    0.34     0.4    0.021   0.03     0.4    0.022   0.03     0.4 
  SNP_A-1517291    0.38     0.4    0.023   0.03     0.4    0.025   0.03     0.3 
         70.309    0.42     0.3    0.026   0.04     0.3    0.027   0.04     0.3 
  SNP_A-1516378    0.46     0.3    0.029   0.05     0.3    0.030   0.05     0.3 
  SNP_A-1517759    0.48     0.3    0.030   0.05     0.3    0.032   0.06     0.3 
  SNP_A-1516539    0.48     0.3    0.030   0.05     0.3    0.032   0.06     0.3 
         71.309    0.50     0.3    0.031   0.06     0.3    0.033   0.06     0.3 
  SNP_A-1516352    0.51     0.3    0.032   0.06     0.3    0.034   0.06     0.3 
  SNP_A-1519191    0.51     0.3    0.032   0.06     0.3    0.034   0.06     0.3 
  SNP_A-1512446    0.55     0.3    0.034   0.07     0.3    0.037   0.07     0.3 
  SNP_A-1517881    0.55     0.3    0.034   0.07     0.3    0.037   0.07     0.3 
  SNP_A-1517297    0.53     0.3    0.033   0.06     0.3    0.036   0.07     0.3 
  SNP_A-1510592    0.47     0.3    0.029   0.05     0.3    0.031   0.05     0.3 
         73.355    0.43     0.3    0.028   0.04     0.3    0.030   0.05     0.3 
         73.805    0.40     0.3    0.026   0.04     0.3    0.028   0.04     0.3 
         74.256    0.37     0.4    0.024   0.03     0.4    0.025   0.03     0.3 
  SNP_A-1508667    0.34     0.4    0.021   0.03     0.4    0.023   0.03     0.4 
         75.186    0.25     0.4    0.016   0.01     0.4    0.017   0.02     0.4 
  SNP_A-1514818    0.16     0.4    0.010   0.01     0.4    0.011   0.01     0.4 
  SNP_A-1513593    0.09     0.5    0.006   0.00     0.5    0.006   0.00     0.5 
         76.552    0.05     0.5    0.003   0.00     0.5    0.003   0.00     0.5 
  SNP_A-1515478    0.00     0.5    0.000   0.00     0.5    0.000   0.00     0.5 
  SNP_A-1515855    0.00     0.5    0.000   0.00     0.5    0.000   0.00     0.5 
  SNP_A-1519350   -0.07     0.5   -0.004  -0.00     0.5   -0.004  -0.00     0.5 
  SNP_A-1512084   -0.07     0.5   -0.004  -0.00     0.5   -0.004  -0.00     0.5 
  SNP_A-1514374   -0.05     0.5   -0.003  -0.00     0.5   -0.003  -0.00     0.5 
  SNP_A-1519172   -0.08     0.5   -0.005  -0.00     0.5   -0.005  -0.00     0.5 
         78.077    0.02     0.5    0.001   0.00     0.5    0.002   0.00     0.5 
  SNP_A-1508167    0.13     0.4    0.008   0.00     0.4    0.009   0.00     0.4 
  SNP_A-1508879    0.15     0.4    0.009   0.01     0.4    0.010   0.01     0.4 
  SNP_A-1510559    0.12     0.5    0.007   0.00     0.5    0.008   0.00     0.5 
  SNP_A-1508605    0.08     0.5    0.005   0.00     0.5    0.005   0.00     0.5 
  SNP_A-1507419    0.06     0.5    0.004   0.00     0.5    0.004   0.00     0.5 
  SNP_A-1517014    0.05     0.5    0.003   0.00     0.5    0.003   0.00     0.5 
  SNP_A-1514622    0.01     0.5    0.000   0.00     0.5    0.000   0.00     0.5 
  SNP_A-1513200    0.00     0.5    0.000   0.00     0.5    0.000   0.00     0.5 
  SNP_A-1511274    0.02     0.5    0.001   0.00     0.5    0.002   0.00     0.5 
  SNP_A-1514216    0.02     0.5    0.001   0.00     0.5    0.002   0.00     0.5 
         81.198   -0.08     0.5   -0.005  -0.00     0.5   -0.005  -0.00     0.5 
  SNP_A-1519202   -0.18     0.6   -0.011  -0.01     0.6   -0.012  -0.01     0.6 
  SNP_A-1517270   -0.18     0.6   -0.011  -0.01     0.6   -0.012  -0.01     0.6 
  SNP_A-1519736   -0.24     0.6   -0.014  -0.01     0.6   -0.015  -0.01     0.6 
  SNP_A-1508561   -0.13     0.6   -0.008  -0.00     0.6   -0.009  -0.00     0.6 
  SNP_A-1508525   -0.13     0.6   -0.008  -0.00     0.6   -0.009  -0.00     0.6 
  SNP_A-1507869   -0.06     0.5   -0.004  -0.00     0.5   -0.004  -0.00     0.5 
  SNP_A-1508311   -0.02     0.5   -0.001  -0.00     0.5   -0.001  -0.00     0.5 
         82.968    0.04     0.5    0.002   0.00     0.5    0.002   0.00     0.5 
  SNP_A-1510016    0.09     0.5    0.006   0.00     0.5    0.006   0.00     0.5 
         83.671    0.12     0.5    0.007   0.00     0.5    0.008   0.00     0.5 
  SNP_A-1511907    0.14     0.4    0.008   0.00     0.4    0.009   0.00     0.4 
  SNP_A-1516665    0.14     0.4    0.008   0.00     0.4    0.009   0.00     0.4 
         84.380    0.11     0.5    0.007   0.00     0.5    0.007   0.00     0.5 
  SNP_A-1514163    0.09     0.5    0.005   0.00     0.5    0.006   0.00     0.5 
         85.034   -0.01     0.5   -0.000  -0.00     0.5   -0.000  -0.00     0.5 
  SNP_A-1516956   -0.10     0.5   -0.006  -0.00     0.5   -0.006  -0.00     0.5 
         85.792   -0.11     0.5   -0.007  -0.00     0.5   -0.007  -0.00     0.5 
  SNP_A-1517915   -0.12     0.5   -0.007  -0.00     0.5   -0.008  -0.00     0.6 
  SNP_A-1509074   -0.12     0.5   -0.008  -0.00     0.6   -0.008  -0.00     0.6 
  SNP_A-1512927   -0.15     0.6   -0.009  -0.01     0.6   -0.010  -0.01     0.6 
         86.719   -0.17     0.6   -0.011  -0.01     0.6   -0.012  -0.01     0.6 
  SNP_A-1515026   -0.20     0.6   -0.013  -0.01     0.6   -0.014  -0.01     0.6 
         87.337   -0.25     0.6   -0.016  -0.01     0.6   -0.017  -0.01     0.6 
         87.682   -0.29     0.6   -0.019  -0.02     0.6   -0.020  -0.02     0.6 
  SNP_A-1515692   -0.34     0.6   -0.022  -0.03     0.6   -0.023  -0.03     0.6 
  SNP_A-1518769   -0.36     0.6   -0.022  -0.03     0.6   -0.024  -0.03     0.6 
  SNP_A-1510288   -0.39     0.7   -0.025  -0.03     0.7   -0.026  -0.04     0.7 
         88.582   -0.45     0.7   -0.029  -0.05     0.7   -0.030  -0.05     0.7 
  SNP_A-1519243   -0.51     0.7   -0.033  -0.06     0.7   -0.034  -0.06     0.7 
  SNP_A-1510291   -0.53     0.7   -0.034  -0.07     0.7   -0.035  -0.07     0.7 
         89.437   -0.59     0.7   -0.038  -0.08     0.7   -0.039  -0.08     0.7 
         89.778   -0.65     0.7   -0.042  -0.10     0.8   -0.043  -0.10     0.8 
  SNP_A-1515658   -0.71     0.8   -0.046  -0.12     0.8   -0.047  -0.12     0.8 
  SNP_A-1513885   -0.72     0.8   -0.047  -0.12     0.8   -0.048  -0.13     0.8 
  SNP_A-1519044   -0.74     0.8   -0.048  -0.13     0.8   -0.049  -0.13     0.8 
  SNP_A-1511697   -0.74     0.8   -0.048  -0.13     0.8   -0.049  -0.13     0.8 
  SNP_A-1508841   -0.80     0.8   -0.052  -0.15     0.8   -0.053  -0.15     0.8 
  SNP_A-1515187   -0.82     0.8   -0.054  -0.16     0.8   -0.055  -0.16     0.8 
         91.053   -0.88     0.8   -0.058  -0.19     0.8   -0.059  -0.19     0.8 
         91.462   -0.94     0.8   -0.063  -0.21     0.8   -0.063  -0.21     0.8 
  SNP_A-1509035   -0.99     0.8   -0.067  -0.24     0.9   -0.066  -0.24     0.9 
         92.186   -1.04     0.8   -0.069  -0.26     0.9   -0.068  -0.26     0.9 
  SNP_A-1518858   -1.08     0.9   -0.072  -0.28     0.9   -0.070  -0.27     0.9 
  SNP_A-1511814   -1.10     0.9   -0.073  -0.29     0.9   -0.071  -0.28     0.9 
  SNP_A-1517819   -1.10     0.9   -0.073  -0.29     0.9   -0.071  -0.28     0.9 
  SNP_A-1516383   -1.09     0.9   -0.072  -0.29     0.9   -0.071  -0.28     0.9 
  SNP_A-1507988   -0.99     0.8   -0.066  -0.24     0.9   -0.064  -0.23     0.8 
  SNP_A-1513469   -0.75     0.8   -0.050  -0.14     0.8   -0.049  -0.13     0.8 
  SNP_A-1515772   -0.72     0.8   -0.048  -0.13     0.8   -0.047  -0.12     0.8 
  SNP_A-1513091   -0.71     0.8   -0.048  -0.12     0.8   -0.046  -0.12     0.8 
  SNP_A-1515578   -0.67     0.7   -0.046  -0.11     0.8   -0.044  -0.11     0.8 
  SNP_A-1512047   -0.67     0.8   -0.047  -0.11     0.8   -0.045  -0.11     0.8 
         94.599   -0.67     0.8   -0.048  -0.12     0.8   -0.045  -0.11     0.8 
         94.939   -0.67     0.7   -0.049  -0.12     0.8   -0.046  -0.11     0.8 
  SNP_A-1513807   -0.67     0.7   -0.049  -0.12     0.8   -0.046  -0.11     0.8 
  SNP_A-1516112   -0.62     0.7   -0.047  -0.11     0.8   -0.043  -0.10     0.7 
  SNP_A-1511915   -0.59     0.7   -0.045  -0.10     0.7   -0.041  -0.09     0.7 
  SNP_A-1511544   -0.55     0.7   -0.043  -0.09     0.7   -0.039  -0.08     0.7 
         96.799   -0.48     0.7   -0.039  -0.07     0.7   -0.036  -0.06     0.7 
         97.299   -0.42     0.7   -0.035  -0.05     0.7   -0.031  -0.05     0.7 
         97.799   -0.36     0.6   -0.030  -0.04     0.7   -0.027  -0.03     0.7 
         98.299   -0.29     0.6   -0.025  -0.03     0.6   -0.022  -0.02     0.6 
         98.799   -0.23     0.6   -0.020  -0.02     0.6   -0.018  -0.01     0.6 
         99.299   -0.16     0.6   -0.014  -0.01     0.6   -0.013  -0.01     0.6 
         99.799   -0.10     0.5   -0.009  -0.00     0.5   -0.008  -0.00     0.5 
  SNP_A-1508678   -0.03     0.5   -0.003  -0.00     0.5   -0.003  -0.00     0.5 
        100.722    0.07     0.5    0.006   0.00     0.5    0.005   0.00     0.5 
        101.145    0.16     0.4    0.014   0.01     0.4    0.012   0.01     0.4 
  SNP_A-1508204    0.26     0.4    0.023   0.02     0.4    0.020   0.02     0.4 
        101.989    0.36     0.4    0.031   0.04     0.3    0.027   0.04     0.3 
  SNP_A-1519546    0.46     0.3    0.039   0.06     0.3    0.034   0.06     0.3 
  SNP_A-1511247    0.47     0.3    0.039   0.07     0.3    0.035   0.06     0.3 
  SNP_A-1515792    0.52     0.3    0.043   0.08     0.3    0.038   0.07     0.3 
        103.395    0.51     0.3    0.043   0.08     0.3    0.038   0.07     0.3 
        103.889    0.51     0.3    0.042   0.08     0.3    0.038   0.07     0.3 
        104.383    0.50     0.3    0.041   0.07     0.3    0.037   0.07     0.3 
        104.877    0.50     0.3    0.040   0.07     0.3    0.036   0.07     0.3 
        105.371    0.50     0.3    0.039   0.07     0.3    0.036   0.06     0.3 
        105.865    0.50     0.3    0.037   0.07     0.3    0.035   0.06     0.3 
        106.359    0.50     0.3    0.036   0.06     0.3    0.034   0.06     0.3 
  SNP_A-1507398    0.50     0.3    0.035   0.06     0.3    0.033   0.06     0.3 
  SNP_A-1516476    0.46     0.3    0.031   0.05     0.3    0.029   0.05     0.3 
  SNP_A-1519682    0.40     0.3    0.027   0.04     0.3    0.025   0.04     0.3 
  SNP_A-1518426    0.31     0.4    0.021   0.02     0.4    0.019   0.02     0.4 
  SNP_A-1515592    0.23     0.4    0.015   0.01     0.4    0.014   0.01     0.4 
  SNP_A-1518974    0.22     0.4    0.015   0.01     0.4    0.014   0.01     0.4 
        107.852    0.19     0.4    0.013   0.01     0.4    0.012   0.01     0.4 
  SNP_A-1508724    0.16     0.4    0.011   0.01     0.4    0.010   0.01     0.4 
  SNP_A-1517947    0.15     0.4    0.010   0.01     0.4    0.009   0.01     0.4 
  SNP_A-1513283    0.16     0.4    0.011   0.01     0.4    0.010   0.01     0.4 
  SNP_A-1510718    0.16     0.4    0.011   0.01     0.4    0.010   0.01     0.4 
  SNP_A-1510837    0.14     0.4    0.009   0.00     0.4    0.009   0.00     0.4 
  SNP_A-1518373    0.13     0.4    0.008   0.00     0.4    0.008   0.00     0.4 
  SNP_A-1512534    0.12     0.5    0.008   0.00     0.4    0.008   0.00     0.4 
  SNP_A-1507674    0.12     0.5    0.008   0.00     0.5    0.007   0.00     0.5 
  SNP_A-1519706    0.12     0.5    0.007   0.00     0.5    0.007   0.00     0.5 
  SNP_A-1512678    0.08     0.5    0.005   0.00     0.5    0.005   0.00     0.5 
  SNP_A-1515568    0.07     0.5    0.004   0.00     0.5    0.004   0.00     0.5 
  SNP_A-1514212    0.06     0.5    0.004   0.00     0.5    0.004   0.00     0.5 
  SNP_A-1512649    0.06     0.5    0.004   0.00     0.5    0.004   0.00     0.5 
  SNP_A-1513818    0.13     0.4    0.008   0.00     0.4    0.008   0.00     0.4 
        109.698    0.20     0.4    0.013   0.01     0.4    0.012   0.01     0.4 
  SNP_A-1518791    0.27     0.4    0.017   0.02     0.4    0.017   0.02     0.4 
  SNP_A-1515381    0.39     0.3    0.025   0.03     0.3    0.024   0.03     0.3 
  SNP_A-1510624    0.38     0.4    0.024   0.03     0.3    0.024   0.03     0.3 
  SNP_A-1513397    0.37     0.4    0.024   0.03     0.4    0.023   0.03     0.4 
  SNP_A-1508092    0.38     0.4    0.024   0.03     0.3    0.024   0.03     0.3 
  SNP_A-1518517    0.40     0.3    0.025   0.04     0.3    0.025   0.04     0.3 
  SNP_A-1514676    0.41     0.3    0.026   0.04     0.3    0.026   0.04     0.3 
  SNP_A-1514761    0.44     0.3    0.028   0.04     0.3    0.028   0.04     0.3 
  SNP_A-1508669    0.44     0.3    0.028   0.04     0.3    0.028   0.04     0.3 
  SNP_A-1512032    0.41     0.3    0.026   0.04     0.3    0.026   0.04     0.3 
  SNP_A-1511890    0.40     0.3    0.025   0.04     0.3    0.025   0.04     0.3 
  SNP_A-1519363    0.34     0.4    0.021   0.03     0.4    0.021   0.03     0.4 
  SNP_A-1519592    0.31     0.4    0.019   0.02     0.4    0.019   0.02     0.4 
  SNP_A-1507713    0.31     0.4    0.019   0.02     0.4    0.019   0.02     0.4 
  SNP_A-1508877    0.30     0.4    0.019   0.02     0.4    0.019   0.02     0.4 
  SNP_A-1512712    0.29     0.4    0.018   0.02     0.4    0.018   0.02     0.4 
  SNP_A-1513718    0.29     0.4    0.018   0.02     0.4    0.018   0.02     0.4 
  SNP_A-1507990    0.27     0.4    0.017   0.02     0.4    0.017   0.02     0.4 
        112.009    0.22     0.4    0.014   0.01     0.4    0.014   0.01     0.4 
  SNP_A-1507449    0.18     0.4    0.011   0.01     0.4    0.011   0.01     0.4 
  SNP_A-1515881    0.17     0.4    0.010   0.01     0.4    0.010   0.01     0.4 
  SNP_A-1516494    0.33     0.4    0.020   0.02     0.4    0.021   0.02     0.4 
  SNP_A-1515979    0.48     0.3    0.030   0.05     0.3    0.030   0.05     0.3 
  SNP_A-1519616    0.55     0.3    0.034   0.07     0.3    0.035   0.07     0.3 
  SNP_A-1517055    0.63     0.3    0.039   0.09     0.3    0.040   0.09     0.3 
  SNP_A-1508048    0.66     0.3    0.040   0.10     0.3    0.042   0.10     0.2 
  SNP_A-1517636    0.66     0.3    0.041   0.10     0.3    0.042   0.10     0.2 
  SNP_A-1509421    0.68     0.2    0.042   0.10     0.2    0.043   0.11     0.2 
  SNP_A-1510914    0.59     0.3    0.036   0.08     0.3    0.038   0.08     0.3 
  SNP_A-1512447    0.59     0.3    0.037   0.08     0.3    0.038   0.08     0.3 
        114.915    0.64     0.3    0.040   0.09     0.3    0.041   0.10     0.3 
  SNP_A-1510687    0.70     0.2    0.043   0.11     0.2    0.045   0.11     0.2 
  SNP_A-1511051    0.70     0.2    0.043   0.11     0.2    0.045   0.12     0.2 
        115.625    0.71     0.2    0.043   0.11     0.2    0.046   0.12     0.2 
  SNP_A-1516113    0.72     0.2    0.044   0.11     0.2    0.046   0.12     0.2 
  SNP_A-1514052    0.72     0.2    0.044   0.11     0.2    0.046   0.12     0.2 
        116.258    0.72     0.2    0.044   0.12     0.2    0.047   0.12     0.2 
  SNP_A-1511517    0.72     0.2    0.044   0.12     0.2    0.047   0.12     0.2 
        116.800    0.71     0.2    0.043   0.11     0.2    0.046   0.12     0.2 
  SNP_A-1516286    0.70     0.2    0.042   0.11     0.2    0.045   0.11     0.2 
  SNP_A-1517072    0.71     0.2    0.042   0.11     0.2    0.045   0.12     0.2 
  SNP_A-1510758    0.71     0.2    0.042   0.11     0.2    0.045   0.12     0.2 
  SNP_A-1513410    0.71     0.2    0.042   0.11     0.2    0.045   0.12     0.2 
  SNP_A-1519391    0.64     0.3    0.038   0.09     0.3    0.040   0.09     0.3 
  SNP_A-1518539    0.67     0.3    0.040   0.10     0.3    0.042   0.10     0.2 
        118.410    0.63     0.3    0.038   0.09     0.3    0.040   0.09     0.3 
        118.817    0.59     0.3    0.036   0.08     0.3    0.038   0.08     0.3 
  SNP_A-1510953    0.55     0.3    0.033   0.07     0.3    0.035   0.07     0.3 
  SNP_A-1508926    0.53     0.3    0.033   0.06     0.3    0.034   0.07     0.3 
  SNP_A-1508065    0.53     0.3    0.032   0.06     0.3    0.034   0.06     0.3 
        119.624    0.55     0.3    0.034   0.07     0.3    0.036   0.07     0.3 
  SNP_A-1510359    0.58     0.3    0.035   0.07     0.3    0.037   0.08     0.3 
  SNP_A-1519437    0.59     0.3    0.036   0.08     0.3    0.038   0.08     0.3 
  SNP_A-1515897    0.59     0.3    0.036   0.08     0.3    0.038   0.08     0.3 
  SNP_A-1513496    0.54     0.3    0.032   0.06     0.3    0.034   0.07     0.3 
  SNP_A-1509067    0.56     0.3    0.033   0.07     0.3    0.035   0.07     0.3 
  SNP_A-1508745    0.54     0.3    0.032   0.06     0.3    0.034   0.07     0.3 
  SNP_A-1510954    0.50     0.3    0.030   0.05     0.3    0.032   0.06     0.3 
  SNP_A-1511986    0.56     0.3    0.033   0.07     0.3    0.035   0.07     0.3 
  SNP_A-1507756    0.56     0.3    0.034   0.07     0.3    0.036   0.07     0.3 
  SNP_A-1512585    0.57     0.3    0.035   0.07     0.3    0.037   0.08     0.3 
  SNP_A-1508541    0.49     0.3    0.030   0.05     0.3    0.032   0.06     0.3 
        122.098    0.44     0.3    0.027   0.04     0.3    0.029   0.05     0.3 
        122.526    0.39     0.3    0.024   0.03     0.3    0.025   0.04     0.3 
  SNP_A-1509693    0.33     0.4    0.021   0.03     0.4    0.022   0.03     0.4 
  SNP_A-1514345    0.15     0.4    0.009   0.01     0.4    0.010   0.01     0.4 
  SNP_A-1517031    0.09     0.5    0.006   0.00     0.5    0.006   0.00     0.5 
  SNP_A-1512124    0.06     0.5    0.004   0.00     0.5    0.004   0.00     0.5 
  SNP_A-1513289    0.06     0.5    0.004   0.00     0.5    0.004   0.00     0.5 
  SNP_A-1518494    0.09     0.5    0.006   0.00     0.5    0.006   0.00     0.5 
  SNP_A-1514602    0.05     0.5    0.003   0.00     0.5    0.003   0.00     0.5 
  SNP_A-1512491    0.07     0.5    0.005   0.00     0.5    0.005   0.00     0.5 
  SNP_A-1511413    0.02     0.5    0.002   0.00     0.5    0.002   0.00     0.5 
  SNP_A-1511288   -0.02     0.5   -0.001  -0.00     0.5   -0.001  -0.00     0.5 
  SNP_A-1518931   -0.08     0.5   -0.005  -0.00     0.5   -0.005  -0.00     0.5 
  SNP_A-1509367   -0.12     0.5   -0.008  -0.00     0.5   -0.008  -0.00     0.5 
  SNP_A-1516288   -0.14     0.6   -0.009  -0.00     0.6   -0.009  -0.00     0.6 
  SNP_A-1508475   -0.18     0.6   -0.011  -0.01     0.6   -0.011  -0.01     0.6 
  SNP_A-1514718   -0.15     0.6   -0.010  -0.01     0.6   -0.010  -0.01     0.6 
        126.016   -0.11     0.5   -0.007  -0.00     0.5   -0.007  -0.00     0.5 
  SNP_A-1508288   -0.08     0.5   -0.005  -0.00     0.5   -0.005  -0.00     0.5 
  SNP_A-1511101   -0.08     0.5   -0.005  -0.00     0.5   -0.005  -0.00     0.5 
  SNP_A-1514647   -0.08     0.5   -0.005  -0.00     0.5   -0.005  -0.00     0.5 
  SNP_A-1510208   -0.05     0.5   -0.003  -0.00     0.5   -0.003  -0.00     0.5 
  SNP_A-1516091    0.01     0.5    0.000   0.00     0.5    0.000   0.00     0.5 
  SNP_A-1509885    0.02     0.5    0.001   0.00     0.5    0.001   0.00     0.5 
  SNP_A-1518137    0.03     0.5    0.002   0.00     0.5    0.002   0.00     0.5 
  SNP_A-1517266    0.04     0.5    0.003   0.00     0.5    0.003   0.00     0.5 
  SNP_A-1517994    0.06     0.5    0.004   0.00     0.5    0.004   0.00     0.5 
        127.290    0.15     0.4    0.010   0.01     0.4    0.010   0.01     0.4 
        127.630    0.24     0.4    0.015   0.01     0.4    0.016   0.01     0.4 
  SNP_A-1511310    0.33     0.4    0.021   0.03     0.4    0.022   0.03     0.4 
  SNP_A-1516261    0.39     0.3    0.025   0.04     0.3    0.026   0.04     0.3 
        128.776    0.41     0.3    0.027   0.04     0.3    0.027   0.04     0.3 
  SNP_A-1511115    0.42     0.3    0.028   0.04     0.3    0.028   0.04     0.3 
  SNP_A-1514135    0.45     0.3    0.030   0.05     0.3    0.030   0.05     0.3 
  SNP_A-1514153    0.46     0.3    0.031   0.05     0.3    0.031   0.05     0.3 
        130.049    0.48     0.3    0.032   0.06     0.3    0.032   0.06     0.3 
        130.404    0.50     0.3    0.033   0.06     0.3    0.033   0.06     0.3 
  SNP_A-1511653    0.51     0.3    0.034   0.06     0.3    0.034   0.06     0.3 
  SNP_A-1516522    0.54     0.3    0.036   0.07     0.3    0.036   0.07     0.3 
  SNP_A-1515274    0.58     0.3    0.039   0.08     0.3    0.039   0.08     0.3 
        131.586    0.59     0.3    0.041   0.09     0.3    0.041   0.09     0.3 
        131.978    0.61     0.3    0.042   0.09     0.3    0.042   0.09     0.3 
  SNP_A-1515185    0.62     0.3    0.043   0.10     0.3    0.042   0.09     0.3 
        132.669    0.57     0.3    0.040   0.08     0.3    0.040   0.08     0.3 
  SNP_A-1517011    0.53     0.3    0.038   0.07     0.3    0.037   0.07     0.3 
  SNP_A-1508269    0.53     0.3    0.039   0.07     0.3    0.037   0.07     0.3 
  SNP_A-1515852    0.53     0.3    0.039   0.07     0.3    0.037   0.07     0.3 
        133.758    0.52     0.3    0.038   0.07     0.3    0.036   0.07     0.3 
  SNP_A-1514140    0.50     0.3    0.037   0.07     0.3    0.035   0.06     0.3 
        134.487    0.43     0.3    0.033   0.05     0.3    0.031   0.05     0.3 
        134.947    0.37     0.4    0.028   0.04     0.3    0.027   0.04     0.3 
        135.406    0.31     0.4    0.024   0.03     0.4    0.022   0.03     0.4 
        135.865    0.25     0.4    0.019   0.02     0.4    0.018   0.02     0.4 
  SNP_A-1509439    0.19     0.4    0.014   0.01     0.4    0.013   0.01     0.4 
  SNP_A-1508749    0.19     0.4    0.014   0.01     0.4    0.013   0.01     0.4 
  SNP_A-1515115    0.17     0.4    0.012   0.01     0.4    0.011   0.01     0.4 
  SNP_A-1515351    0.15     0.4    0.011   0.01     0.4    0.010   0.01     0.4 
  SNP_A-1511678    0.23     0.4    0.017   0.01     0.4    0.016   0.01     0.4 
  SNP_A-1509502    0.31     0.4    0.022   0.02     0.4    0.021   0.02     0.4 
  SNP_A-1519323    0.31     0.4    0.022   0.02     0.4    0.021   0.02     0.4 
        138.285    0.38     0.4    0.027   0.04     0.3    0.025   0.04     0.3 
  SNP_A-1512028    0.45     0.3    0.032   0.05     0.3    0.030   0.05     0.3 
  SNP_A-1511088    0.47     0.3    0.033   0.06     0.3    0.031   0.05     0.3 
  SNP_A-1514791    0.48     0.3    0.034   0.06     0.3    0.032   0.06     0.3 
  SNP_A-1510206    0.45     0.3    0.032   0.05     0.3    0.030   0.05     0.3 
  SNP_A-1507979    0.48     0.3    0.034   0.06     0.3    0.032   0.06     0.3 
  SNP_A-1511853    0.48     0.3    0.034   0.06     0.3    0.032   0.06     0.3 
  SNP_A-1515674    0.48     0.3    0.034   0.06     0.3    0.032   0.06     0.3 
        140.283    0.51     0.3    0.036   0.07     0.3    0.034   0.06     0.3 
  SNP_A-1511353    0.53     0.3    0.038   0.07     0.3    0.036   0.07     0.3 
        141.027    0.56     0.3    0.040   0.08     0.3    0.038   0.08     0.3 
        141.427    0.59     0.3    0.042   0.09     0.3    0.040   0.09     0.3 
        141.826    0.62     0.3    0.043   0.10     0.3    0.042   0.09     0.3 
  SNP_A-1510570    0.64     0.3    0.045   0.10     0.2    0.043   0.10     0.2 
        142.715    0.69     0.2    0.047   0.12     0.2    0.046   0.11     0.2 
  SNP_A-1518876    0.74     0.2    0.049   0.13     0.2    0.048   0.13     0.2 
  SNP_A-1512085    0.74     0.2    0.049   0.13     0.2    0.048   0.13     0.2 
  SNP_A-1515037    0.75     0.2    0.049   0.13     0.2    0.049   0.13     0.2 
  SNP_A-1518144    0.71     0.2    0.047   0.12     0.2    0.046   0.12     0.2 
        143.915    0.67     0.3    0.044   0.11     0.2    0.044   0.11     0.2 
  SNP_A-1512998    0.63     0.3    0.041   0.09     0.3    0.040   0.09     0.3 
  SNP_A-1512141    0.64     0.3    0.042   0.10     0.3    0.041   0.10     0.3 
  SNP_A-1515786    0.59     0.3    0.039   0.08     0.3    0.038   0.08     0.3 
  SNP_A-1507890    0.57     0.3    0.037   0.08     0.3    0.036   0.08     0.3 
        144.913    0.53     0.3    0.036   0.07     0.3    0.035   0.07     0.3 
        145.255    0.50     0.3    0.034   0.06     0.3    0.033   0.06     0.3 
  SNP_A-1518428    0.47     0.3    0.032   0.05     0.3    0.030   0.05     0.3 
  SNP_A-1512068    0.46     0.3    0.031   0.05     0.3    0.029   0.05     0.3 
  SNP_A-1515529    0.43     0.3    0.029   0.05     0.3    0.028   0.04     0.3 
  SNP_A-1509746    0.43     0.3    0.029   0.05     0.3    0.028   0.04     0.3 
  SNP_A-1511225    0.44     0.3    0.030   0.05     0.3    0.029   0.05     0.3 
  SNP_A-1518562    0.43     0.3    0.029   0.05     0.3    0.028   0.04     0.3 
  SNP_A-1516851    0.45     0.3    0.031   0.05     0.3    0.029   0.05     0.3 
        146.975    0.45     0.3    0.031   0.05     0.3    0.029   0.05     0.3 
  SNP_A-1517017    0.44     0.3    0.031   0.05     0.3    0.029   0.05     0.3 
        147.746    0.43     0.3    0.030   0.05     0.3    0.029   0.05     0.3 
  SNP_A-1516014    0.43     0.3    0.030   0.05     0.3    0.028   0.04     0.3 
        148.457    0.43     0.3    0.030   0.05     0.3    0.028   0.04     0.3 
        148.828    0.43     0.3    0.029   0.04     0.3    0.028   0.04     0.3 
  SNP_A-1516412    0.43     0.3    0.028   0.04     0.3    0.027   0.04     0.3 
  SNP_A-1515100    0.43     0.3    0.028   0.04     0.3    0.027   0.04     0.3 
  SNP_A-1507692    0.48     0.3    0.031   0.05     0.3    0.031   0.05     0.3 
  SNP_A-1510980    0.49     0.3    0.032   0.06     0.3    0.031   0.06     0.3 
  SNP_A-1519370    0.59     0.3    0.038   0.08     0.3    0.038   0.08     0.3 
        150.443    0.68     0.2    0.043   0.11     0.2    0.044   0.11     0.2 
        150.819    0.77     0.2    0.048   0.13     0.2    0.049   0.14     0.2 
  SNP_A-1513805    0.86     0.2    0.053   0.16     0.2    0.054   0.17     0.2 
        151.521    0.86     0.2    0.053   0.16     0.2    0.054   0.17     0.2 
  SNP_A-1518892    0.87     0.2    0.052   0.16     0.2    0.054   0.17     0.2 
  SNP_A-1509741    0.90     0.2    0.054   0.18     0.2    0.056   0.18     0.2 
  SNP_A-1508417    0.90     0.2    0.054   0.18     0.2    0.056   0.18     0.2 
        152.661    0.94     0.2    0.057   0.19     0.2    0.059   0.20     0.2 
  SNP_A-1518364    0.98     0.2    0.059   0.21     0.2    0.061   0.22     0.2 
  SNP_A-1517426    1.00     0.2    0.060   0.22     0.2    0.063   0.23     0.2 
  SNP_A-1512837    1.01     0.2    0.061   0.22     0.2    0.063   0.23     0.2 
  SNP_A-1512131    1.01     0.2    0.061   0.22     0.2    0.063   0.23     0.2 
  SNP_A-1514325    1.01     0.2    0.061   0.22     0.2    0.063   0.23     0.2 
        153.635    1.06    0.15    0.065   0.25    0.14    0.067   0.26    0.14 
  SNP_A-1516185    1.11    0.13    0.069   0.27    0.13    0.071   0.29    0.13 
        154.360    1.13    0.13    0.070   0.29    0.13    0.073   0.30    0.12 
  SNP_A-1514383    1.15    0.13    0.071   0.30    0.12    0.074   0.31    0.12 
        155.088    1.13    0.13    0.070   0.29    0.13    0.072   0.30    0.12 
  SNP_A-1518601    1.11    0.13    0.069   0.27    0.13    0.071   0.28    0.13 
  SNP_A-1514149    1.15    0.13    0.071   0.30    0.12    0.073   0.31    0.12 
  SNP_A-1515995    1.19    0.12    0.074   0.32    0.11    0.076   0.33    0.11 
  SNP_A-1508511    1.28    0.10    0.079   0.37    0.10    0.082   0.38    0.09 
  SNP_A-1519580    1.28    0.10    0.079   0.36    0.10    0.082   0.38    0.09 
        156.810    1.37    0.09    0.084   0.42    0.08    0.088   0.44    0.08 
        157.267    1.47    0.07    0.090   0.48    0.07    0.095   0.51    0.06 
  SNP_A-1510591    1.58    0.06    0.096   0.55    0.06    0.101   0.58    0.05 
  SNP_A-1515818    1.62    0.05    0.098   0.57    0.05    0.103   0.61    0.05 
  SNP_A-1507588    1.62    0.05    0.098   0.57    0.05    0.103   0.61    0.05 
  SNP_A-1514945    1.62    0.05    0.098   0.57    0.05    0.103   0.61    0.05 
  SNP_A-1517424    1.63    0.05    0.099   0.58    0.05    0.104   0.62    0.05 
  SNP_A-1507891    1.57    0.06    0.097   0.55    0.06    0.102   0.58    0.05 
        158.984    1.35    0.09    0.086   0.42    0.08    0.090   0.44    0.08 
        159.404    1.13    0.13    0.074   0.30    0.12    0.077   0.32    0.11 
        159.825    0.92     0.2    0.060   0.20     0.2    0.062   0.21     0.2 
  SNP_A-1512377    0.71     0.2    0.046   0.12     0.2    0.046   0.12     0.2 
  SNP_A-1511688    0.63     0.3    0.040   0.09     0.3    0.041   0.09     0.3 
  SNP_A-1518564    0.53     0.3    0.034   0.07     0.3    0.034   0.07     0.3 
  SNP_A-1507387    0.52     0.3    0.033   0.06     0.3    0.034   0.06     0.3 
  SNP_A-1513895    0.44     0.3    0.029   0.05     0.3    0.029   0.05     0.3 
  SNP_A-1509535    0.39     0.3    0.025   0.04     0.3    0.025   0.04     0.3 
        161.928    0.31     0.4    0.020   0.02     0.4    0.020   0.02     0.4 
  SNP_A-1516828    0.23     0.4    0.015   0.01     0.4    0.015   0.01     0.4 
  SNP_A-1519733    0.19     0.4    0.012   0.01     0.4    0.013   0.01     0.4 
  SNP_A-1518863    0.18     0.4    0.011   0.01     0.4    0.012   0.01     0.4 
  SNP_A-1510958    0.13     0.4    0.008   0.00     0.4    0.008   0.00     0.4 
        163.047    0.01     0.5    0.001   0.00     0.5    0.001   0.00     0.5 
        163.516   -0.11     0.5   -0.007  -0.00     0.5   -0.007  -0.00     0.5 
  SNP_A-1513622   -0.24     0.6   -0.015  -0.01     0.6   -0.015  -0.01     0.6 
  SNP_A-1512167   -0.26     0.6   -0.017  -0.02     0.6   -0.017  -0.02     0.6 
  SNP_A-1516475   -0.35     0.6   -0.022  -0.03     0.6   -0.023  -0.03     0.6 
  SNP_A-1513026   -0.62     0.7   -0.039  -0.09     0.7   -0.039  -0.09     0.7 
  SNP_A-1507515   -0.62     0.7   -0.039  -0.09     0.7   -0.039  -0.09     0.7 
  SNP_A-1518782   -0.65     0.7   -0.041  -0.10     0.7   -0.041  -0.10     0.7 
  SNP_A-1517205   -0.73     0.8   -0.046  -0.12     0.8   -0.046  -0.12     0.8 
  SNP_A-1509175   -0.80     0.8   -0.050  -0.14     0.8   -0.050  -0.14     0.8 
  SNP_A-1507366   -0.79     0.8   -0.050  -0.14     0.8   -0.050  -0.14     0.8 
  SNP_A-1515127   -0.78     0.8   -0.049  -0.14     0.8   -0.049  -0.14     0.8 
  SNP_A-1510315   -0.77     0.8   -0.048  -0.13     0.8   -0.048  -0.13     0.8 
  SNP_A-1515844   -0.66     0.7   -0.042  -0.10     0.8   -0.042  -0.10     0.8 
  SNP_A-1519378   -0.64     0.7   -0.040  -0.09     0.7   -0.040  -0.09     0.7 
  SNP_A-1507679   -0.69     0.8   -0.042  -0.10     0.8   -0.042  -0.11     0.8 
  SNP_A-1514730   -0.69     0.8   -0.042  -0.10     0.8   -0.042  -0.11     0.8 
  SNP_A-1517688   -0.69     0.8   -0.042  -0.10     0.8   -0.042  -0.11     0.8 
  SNP_A-1514096   -0.64     0.7   -0.039  -0.09     0.7   -0.040  -0.09     0.7 
  SNP_A-1512211   -0.64     0.7   -0.039  -0.09     0.7   -0.040  -0.09     0.7 
  SNP_A-1519264   -0.64     0.7   -0.038  -0.09     0.7   -0.039  -0.09     0.7 
  SNP_A-1511846   -0.63     0.7   -0.038  -0.09     0.7   -0.039  -0.09     0.7 
  SNP_A-1515906   -0.63     0.7   -0.038  -0.09     0.7   -0.039  -0.09     0.7 
  SNP_A-1513794   -0.64     0.7   -0.038  -0.09     0.7   -0.039  -0.09     0.7 
  SNP_A-1513746   -0.64     0.7   -0.038  -0.09     0.7   -0.039  -0.09     0.7 
  SNP_A-1511470   -0.63     0.7   -0.038  -0.09     0.7   -0.039  -0.09     0.7 
  SNP_A-1511493   -0.59     0.7   -0.035  -0.08     0.7   -0.036  -0.08     0.7 
  SNP_A-1514412   -0.45     0.7   -0.027  -0.04     0.7   -0.028  -0.05     0.7 
  SNP_A-1514657   -0.43     0.7   -0.026  -0.04     0.7   -0.027  -0.04     0.7 
  SNP_A-1508753   -0.44     0.7   -0.026  -0.04     0.7   -0.027  -0.04     0.7 
  SNP_A-1512676   -0.56     0.7   -0.034  -0.07     0.7   -0.035  -0.07     0.7 
  SNP_A-1508627   -0.68     0.8   -0.042  -0.10     0.8   -0.043  -0.10     0.8 
        168.563   -0.73     0.8   -0.046  -0.12     0.8   -0.047  -0.12     0.8 
  SNP_A-1511126   -0.79     0.8   -0.049  -0.14     0.8   -0.051  -0.14     0.8 
  SNP_A-1509483   -0.81     0.8   -0.051  -0.15     0.8   -0.052  -0.15     0.8 
        169.468   -0.82     0.8   -0.052  -0.16     0.8   -0.053  -0.16     0.8 
  SNP_A-1518417   -0.83     0.8   -0.052  -0.16     0.8   -0.054  -0.16     0.8 
  SNP_A-1518965   -0.78     0.8   -0.049  -0.14     0.8   -0.051  -0.14     0.8 
  SNP_A-1509719   -0.78     0.8   -0.049  -0.14     0.8   -0.050  -0.14     0.8 
  SNP_A-1513458   -0.80     0.8   -0.051  -0.15     0.8   -0.052  -0.15     0.8 
  SNP_A-1516975   -0.82     0.8   -0.051  -0.15     0.8   -0.053  -0.16     0.8 
  SNP_A-1514614   -0.82     0.8   -0.052  -0.16     0.8   -0.054  -0.16     0.8 
  SNP_A-1508020   -0.83     0.8   -0.052  -0.16     0.8   -0.054  -0.16     0.8 
        171.469   -0.89     0.8   -0.056  -0.18     0.8   -0.058  -0.19     0.8 
        171.845   -0.95     0.8   -0.060  -0.21     0.8   -0.063  -0.22     0.8 
        172.220   -1.01     0.8   -0.064  -0.24     0.9   -0.067  -0.25     0.9 
  SNP_A-1510308   -1.07     0.9   -0.067  -0.26     0.9   -0.071  -0.28     0.9 
  SNP_A-1517656   -1.08     0.9   -0.068  -0.27     0.9   -0.073  -0.28     0.9 
  SNP_A-1509479   -1.08     0.9   -0.068  -0.27     0.9   -0.073  -0.28     0.9 
  SNP_A-1509435   -1.08     0.9   -0.068  -0.27     0.9   -0.073  -0.29     0.9 
        174.111   -1.08     0.9   -0.070  -0.28     0.9   -0.075  -0.29     0.9 
        174.605   -1.08     0.9   -0.071  -0.28     0.9   -0.076  -0.30     0.9 
        175.099   -1.08     0.9   -0.071  -0.28     0.9   -0.077  -0.30     0.9 
  SNP_A-1516388   -1.08     0.9   -0.071  -0.28     0.9   -0.076  -0.30     0.9 
        176.022   -1.03     0.8   -0.069  -0.26     0.9   -0.075  -0.28     0.9 
        176.451   -0.99     0.8   -0.067  -0.24     0.9   -0.072  -0.26     0.9 
        176.881   -0.95     0.8   -0.064  -0.22     0.8   -0.069  -0.24     0.9 
        177.310   -0.90     0.8   -0.061  -0.20     0.8   -0.066  -0.22     0.8 
  SNP_A-1507368   -0.86     0.8   -0.058  -0.18     0.8   -0.062  -0.19     0.8 
        178.166   -0.80     0.8   -0.054  -0.16     0.8   -0.058  -0.17     0.8 
        178.593   -0.75     0.8   -0.049  -0.13     0.8   -0.054  -0.15     0.8 
        179.019   -0.69     0.8   -0.045  -0.11     0.8   -0.049  -0.12     0.8 
  SNP_A-1508795   -0.63     0.7   -0.041  -0.09     0.7   -0.045  -0.10     0.8 
        179.847   -0.65     0.7   -0.041  -0.10     0.7   -0.046  -0.11     0.8 
        180.248   -0.67     0.7   -0.041  -0.10     0.8   -0.046  -0.11     0.8 
  SNP_A-1511779   -0.69     0.8   -0.041  -0.10     0.8   -0.046  -0.12     0.8 
  SNP_A-1509801   -0.70     0.8   -0.042  -0.11     0.8   -0.047  -0.12     0.8 
  SNP_A-1511813   -0.72     0.8   -0.043  -0.11     0.8   -0.048  -0.13     0.8 
        181.308   -0.77     0.8   -0.045  -0.13     0.8   -0.051  -0.14     0.8 
  SNP_A-1517824   -0.81     0.8   -0.048  -0.14     0.8   -0.054  -0.16     0.8 
  SNP_A-1518682   -0.78     0.8   -0.046  -0.13     0.8   -0.052  -0.15     0.8 
  SNP_A-1510834   -0.79     0.8   -0.046  -0.13     0.8   -0.052  -0.15     0.8 
  SNP_A-1516780   -0.79     0.8   -0.046  -0.13     0.8   -0.052  -0.15     0.8 
  SNP_A-1516425   -0.84     0.8   -0.050  -0.15     0.8   -0.056  -0.17     0.8 
        182.970   -0.96     0.8   -0.059  -0.21     0.8   -0.064  -0.23     0.8 
        183.401   -1.09     0.9   -0.067  -0.26     0.9   -0.072  -0.28     0.9 
  SNP_A-1517000   -1.21     0.9   -0.073  -0.32     0.9   -0.079  -0.34     0.9 
  SNP_A-1516215   -1.23     0.9   -0.075  -0.34     0.9   -0.080  -0.36     0.9 
  SNP_A-1516746   -1.23     0.9   -0.075  -0.34     0.9   -0.080  -0.36     0.9 
  SNP_A-1512810   -1.24     0.9   -0.075  -0.34     0.9   -0.080  -0.36     0.9 
  SNP_A-1510950   -1.23     0.9   -0.075  -0.34     0.9   -0.080  -0.36     0.9 
  SNP_A-1514173   -1.21     0.9   -0.074  -0.33     0.9   -0.079  -0.34     0.9 
  SNP_A-1511671   -0.94     0.8   -0.058  -0.20     0.8   -0.062  -0.21     0.8 
  SNP_A-1508156   -0.85     0.8   -0.053  -0.16     0.8   -0.056  -0.17     0.8 
  SNP_A-1512457   -0.76     0.8   -0.047  -0.13     0.8   -0.050  -0.14     0.8 
  SNP_A-1507868   -0.73     0.8   -0.045  -0.12     0.8   -0.048  -0.13     0.8 
  SNP_A-1512336   -0.69     0.8   -0.043  -0.11     0.8   -0.045  -0.11     0.8 
  SNP_A-1513747   -0.62     0.7   -0.038  -0.09     0.7   -0.041  -0.09     0.7 
  SNP_A-1509494   -0.59     0.7   -0.037  -0.08     0.7   -0.039  -0.08     0.7 
  SNP_A-1515965   -0.51     0.7   -0.033  -0.06     0.7   -0.035  -0.06     0.7 
        185.985   -0.49     0.7   -0.032  -0.06     0.7   -0.033  -0.06     0.7 
        186.391   -0.46     0.7   -0.030  -0.05     0.7   -0.032  -0.05     0.7 
        186.797   -0.43     0.7   -0.029  -0.04     0.7   -0.030  -0.05     0.7 
        187.203   -0.40     0.7   -0.027  -0.04     0.7   -0.028  -0.04     0.7 
  SNP_A-1518037   -0.37     0.6   -0.025  -0.03     0.7   -0.026  -0.03     0.7 
        187.885   -0.37     0.6   -0.025  -0.03     0.7   -0.025  -0.03     0.7 
  SNP_A-1509300   -0.36     0.6   -0.024  -0.03     0.6   -0.025  -0.03     0.7 
  SNP_A-1508185   -0.36     0.6   -0.025  -0.03     0.7   -0.025  -0.03     0.7 
        188.548   -0.39     0.7   -0.026  -0.04     0.7   -0.026  -0.04     0.7 
  SNP_A-1513554   -0.41     0.7   -0.028  -0.04     0.7   -0.028  -0.04     0.7 
        189.084   -0.40     0.7   -0.027  -0.04     0.7   -0.028  -0.04     0.7 
  SNP_A-1514321   -0.40     0.7   -0.027  -0.04     0.7   -0.027  -0.04     0.7 
  SNP_A-1517448   -0.38     0.6   -0.025  -0.03     0.7   -0.026  -0.04     0.7 
        190.020   -0.28     0.6   -0.019  -0.02     0.6   -0.020  -0.02     0.6 
        190.481   -0.19     0.6   -0.013  -0.01     0.6   -0.013  -0.01     0.6 
  SNP_A-1518235   -0.09     0.5   -0.006  -0.00     0.5   -0.007  -0.00     0.5 
  SNP_A-1510271   -0.08     0.5   -0.005  -0.00     0.5   -0.006  -0.00     0.5 
  SNP_A-1510978   -0.06     0.5   -0.004  -0.00     0.5   -0.005  -0.00     0.5 
  SNP_A-1519078   -0.05     0.5   -0.004  -0.00     0.5   -0.004  -0.00     0.5 
        191.859   -0.05     0.5   -0.004  -0.00     0.5   -0.004  -0.00     0.5 
        192.357   -0.05     0.5   -0.004  -0.00     0.5   -0.004  -0.00     0.5 
        192.855   -0.05     0.5   -0.004  -0.00     0.5   -0.004  -0.00     0.5 
        193.354   -0.05     0.5   -0.004  -0.00     0.5   -0.004  -0.00     0.5 
        193.852   -0.05     0.5   -0.004  -0.00     0.5   -0.004  -0.00     0.5 
        194.350   -0.05     0.5   -0.004  -0.00     0.5   -0.004  -0.00     0.5 
        194.848   -0.05     0.5   -0.004  -0.00     0.5   -0.004  -0.00     0.5 
        195.346   -0.05     0.5   -0.004  -0.00     0.5   -0.004  -0.00     0.5 
        195.844   -0.06     0.5   -0.004  -0.00     0.5   -0.004  -0.00     0.5 
        196.343   -0.06     0.5   -0.004  -0.00     0.5   -0.004  -0.00     0.5 
        196.841   -0.06     0.5   -0.004  -0.00     0.5   -0.004  -0.00     0.5 
        197.339   -0.06     0.5   -0.004  -0.00     0.5   -0.004  -0.00     0.5 
  SNP_A-1509293   -0.06     0.5   -0.004  -0.00     0.5   -0.004  -0.00     0.5 
  SNP_A-1514576   -0.04     0.5   -0.002  -0.00     0.5   -0.003  -0.00     0.5 
  SNP_A-1514477   -0.04     0.5   -0.002  -0.00     0.5   -0.003  -0.00     0.5 
  SNP_A-1515596   -0.01     0.5   -0.001  -0.00     0.5   -0.001  -0.00     0.5 
  SNP_A-1513773    0.00     0.5    0.000   0.00     0.5    0.000   0.00     0.5 
  SNP_A-1510746    0.00     0.5    0.000   0.00     0.5    0.000   0.00     0.5 
        199.015    0.03     0.5    0.002   0.00     0.5    0.002   0.00     0.5 
        199.424    0.07     0.5    0.005   0.00     0.5    0.005   0.00     0.5 
  SNP_A-1512018    0.10     0.5    0.007   0.00     0.5    0.007   0.00     0.5 
        200.211    0.11     0.5    0.008   0.00     0.5    0.008   0.00     0.5 
        200.589    0.12     0.5    0.009   0.00     0.4    0.009   0.00     0.4 
  SNP_A-1509613    0.14     0.4    0.009   0.00     0.4    0.010   0.00     0.4 
        201.362    0.13     0.4    0.009   0.00     0.4    0.010   0.00     0.4 
        201.757    0.13     0.4    0.009   0.00     0.4    0.009   0.00     0.4 
  SNP_A-1509413    0.12     0.5    0.009   0.00     0.4    0.009   0.00     0.4 
  SNP_A-1514701    0.13     0.4    0.009   0.00     0.4    0.010   0.00     0.4 
  SNP_A-1507640    0.15     0.4    0.010   0.01     0.4    0.011   0.01     0.4 
        202.822    0.18     0.4    0.013   0.01     0.4    0.013   0.01     0.4 
  SNP_A-1514085    0.22     0.4    0.015   0.01     0.4    0.016   0.01     0.4 
        203.607    0.29     0.4    0.020   0.02     0.4    0.021   0.02     0.4 
  SNP_A-1509242    0.37     0.4    0.025   0.03     0.3    0.026   0.03     0.3 
  SNP_A-1510764    0.38     0.4    0.026   0.04     0.3    0.027   0.04     0.3 
        204.587    0.32     0.4    0.022   0.03     0.4    0.023   0.03     0.4 
        205.022    0.26     0.4    0.018   0.02     0.4    0.018   0.02     0.4 
        205.457    0.20     0.4    0.014   0.01     0.4    0.014   0.01     0.4 
  SNP_A-1514382    0.13     0.4    0.009   0.00     0.4    0.009   0.00     0.4 
        206.258    0.10     0.5    0.007   0.00     0.5    0.007   0.00     0.5 
        206.624    0.07     0.5    0.005   0.00     0.5    0.005   0.00     0.5 
  SNP_A-1518244    0.04     0.5    0.003   0.00     0.5    0.003   0.00     0.5 
        207.396    0.04     0.5    0.003   0.00     0.5    0.003   0.00     0.5 
        207.801    0.03     0.5    0.002   0.00     0.5    0.002   0.00     0.5 
        208.207    0.03     0.5    0.002   0.00     0.5    0.002   0.00     0.5 
        208.613    0.03     0.5    0.002   0.00     0.5    0.002   0.00     0.5 
  SNP_A-1511522    0.03     0.5    0.002   0.00     0.5    0.002   0.00     0.5 
  SNP_A-1512569    0.11     0.5    0.007   0.00     0.5    0.007   0.00     0.5 
  SNP_A-1519455    0.10     0.5    0.007   0.00     0.5    0.007   0.00     0.5 
  SNP_A-1516128    0.03     0.5    0.002   0.00     0.5    0.002   0.00     0.5 
  SNP_A-1509268   -0.05     0.5   -0.003  -0.00     0.5   -0.003  -0.00     0.5 
  SNP_A-1508787   -0.05     0.5   -0.003  -0.00     0.5   -0.003  -0.00     0.5 
        210.395   -0.06     0.5   -0.004  -0.00     0.5   -0.004  -0.00     0.5 
  SNP_A-1509610   -0.08     0.5   -0.006  -0.00     0.5   -0.006  -0.00     0.5 
  SNP_A-1515316   -0.11     0.5   -0.008  -0.00     0.5   -0.008  -0.00     0.5 
  SNP_A-1508732   -0.14     0.6   -0.009  -0.00     0.6   -0.009  -0.00     0.6 
        211.622   -0.14     0.6   -0.010  -0.00     0.6   -0.010  -0.01     0.6 
  SNP_A-1512636   -0.14     0.6   -0.010  -0.01     0.6   -0.010  -0.01     0.6 
        212.383   -0.12     0.5   -0.009  -0.00     0.6   -0.009  -0.00     0.6 
  SNP_A-1512516   -0.10     0.5   -0.007  -0.00     0.5   -0.007  -0.00     0.5 
        213.127   -0.14     0.6   -0.010  -0.01     0.6   -0.010  -0.01     0.6 
        213.570   -0.18     0.6   -0.012  -0.01     0.6   -0.013  -0.01     0.6 
        214.013   -0.21     0.6   -0.015  -0.01     0.6   -0.016  -0.01     0.6 
        214.456   -0.25     0.6   -0.018  -0.02     0.6   -0.018  -0.02     0.6 
        214.899   -0.28     0.6   -0.020  -0.02     0.6   -0.021  -0.02     0.6 
        215.342   -0.32     0.6   -0.022  -0.03     0.6   -0.023  -0.03     0.6 
  SNP_A-1517108   -0.35     0.6   -0.024  -0.03     0.6   -0.026  -0.03     0.7 
  SNP_A-1510623   -0.32     0.6   -0.022  -0.03     0.6   -0.023  -0.03     0.6 
  SNP_A-1510036   -0.28     0.6   -0.020  -0.02     0.6   -0.021  -0.02     0.6 
  SNP_A-1518972   -0.28     0.6   -0.019  -0.02     0.6   -0.020  -0.02     0.6 
        216.997   -0.21     0.6   -0.015  -0.01     0.6   -0.016  -0.01     0.6 
        217.478   -0.14     0.6   -0.010  -0.01     0.6   -0.011  -0.01     0.6 
        217.959   -0.07     0.5   -0.005  -0.00     0.5   -0.006  -0.00     0.5 
        218.440   -0.00     0.5   -0.000  -0.00     0.5   -0.000  -0.00     0.5 
  SNP_A-1510944    0.06     0.5    0.005   0.00     0.5    0.005   0.00     0.5 
        219.334    0.09     0.5    0.007   0.00     0.5    0.008   0.00     0.5 
        219.747    0.12     0.5    0.010   0.00     0.4    0.010   0.00     0.4 
  SNP_A-1510466    0.15     0.4    0.012   0.01     0.4    0.013   0.01     0.4 
        220.614    0.18     0.4    0.015   0.01     0.4    0.017   0.01     0.4 
        221.068    0.21     0.4    0.019   0.01     0.4    0.020   0.02     0.4 
        221.521    0.24     0.4    0.022   0.02     0.4    0.024   0.02     0.4 
  SNP_A-1512001    0.27     0.4    0.026   0.03     0.4    0.028   0.03     0.4 

MERLIN 1.1.2 - (c) 2000-2007 Goncalo Abecasis

References for this version of Merlin:

   Abecasis et al (2002) Nat Gen 30:97-101        [original citation]
   Fingerlin et al (2004) AJHG 74:432-43          [case selection for association studies]
   Abecasis and Wigginton (2005) AJHG 77:754-67   [ld modeling, parametric analyses]
   Fingerlin et al (2006) Gen Epidemiol 30:384-96 [sex-specific maps]
   Chen and Abecasis (2007) AJHG 81:913-26        [qtl association analysis, qtl simulation]


The following parameters are in effect:
                     Data File :     wiped_4.dat (-dname)
                 Pedigree File :     wiped_4.ped (-pname)
            Missing Value Code :         -99.999 (-xname)
                      Map File :      10K142.map (-mname)
            Allele Frequencies :  10K142cauc.frq (-f[a|e|f|m|file])
                   Random Seed :          123456 (-r9999)

Data Analysis Options
         General : --error [ON], --information [ON], --likelihood,
                   --model [age.tbl]
      IBD States : --ibd, --kinship, --matrices, --extended, --select
     NPL Linkage : --npl [ON], --pairs [ON], --qtl, --deviates, --exp [ON]
      VC Linkage : --vc, --useCovariates, --ascertainment, --unlinked [0.00]
     Association : --infer, --assoc, --fastAssoc, --filter, --custom [cov.tbl]
     Haplotyping : --best, --sample, --all, --founders, --horizontal
   Recombination : --zero, --one, --two, --three, --singlepoint
       Positions : --steps, --maxStep [0.50], --minStep, --grid, --start,
                   --stop
     LD Clusters : --clusters [], --distance, --rsq [0.16], --cfreq
          Limits : --bits [24], --megabytes [1024], --minutes
     Performance : --trim, --noCoupleBits, --swap [ON], --smallSwap
          Output : --quiet, --markerNames [ON], --frequencies [ON],
                   --perFamily, --pdf [ON], --tabulate, --prefix [wiped_4]
      Simulation : --simulate, --reruns, --save, --trait []

Phenotype: Disease [ALL] (279 families)
===============================================================================
            Pos   Zmean  pvalue linDelta    LOD  pvalue expDelta    LOD  pvalue
            min  -21.42     1.0   -0.188 -26.11     1.0   -9.999 -151.2     1.0 
            max   28.23 0.00000    0.707  93.36 0.00000    9.999  210.4 0.00000 
  SNP_A-1516801    0.79     0.2    0.103   0.29    0.12    0.090   0.26    0.14 
          0.976    0.77     0.2    0.097   0.27    0.13    0.085   0.24    0.15 
          1.432    0.75     0.2    0.092   0.25    0.14    0.081   0.22     0.2 
          1.888    0.73     0.2    0.087   0.23     0.2    0.076   0.20     0.2 
          2.344    0.71     0.2    0.082   0.21     0.2    0.072   0.19     0.2 
  SNP_A-1518999    0.69     0.2    0.077   0.19     0.2    0.067   0.17     0.2 
          3.218    0.66     0.3    0.072   0.17     0.2    0.063   0.15     0.2 
          3.637    0.63     0.3    0.067   0.15     0.2    0.059   0.13     0.2 
          4.056    0.60     0.3    0.062   0.13     0.2    0.054   0.12     0.2 
          4.474    0.57     0.3    0.057   0.12     0.2    0.050   0.10     0.2 
          4.893    0.54     0.3    0.053   0.10     0.2    0.046   0.09     0.3 
  SNP_A-1509652    0.50     0.3    0.048   0.09     0.3    0.043   0.08     0.3 
          5.745    0.51     0.3    0.049   0.09     0.3    0.043   0.08     0.3 
          6.178    0.52     0.3    0.048   0.09     0.3    0.043   0.08     0.3 
          6.612    0.53     0.3    0.048   0.09     0.3    0.042   0.08     0.3 
  SNP_A-1516839    0.54     0.3    0.047   0.09     0.3    0.042   0.08     0.3 
  SNP_A-1515717    0.53     0.3    0.047   0.09     0.3    0.042   0.08     0.3 
  SNP_A-1515880    0.53     0.3    0.047   0.09     0.3    0.042   0.08     0.3 
  SNP_A-1509087    0.50     0.3    0.044   0.08     0.3    0.039   0.07     0.3 
          7.776    0.49     0.3    0.043   0.08     0.3    0.038   0.07     0.3 
          8.160    0.47     0.3    0.042   0.07     0.3    0.037   0.06     0.3 
  SNP_A-1516253    0.46     0.3    0.041   0.07     0.3    0.036   0.06     0.3 
          8.975    0.49     0.3    0.044   0.08     0.3    0.040   0.07     0.3 
          9.407    0.53     0.3    0.047   0.09     0.3    0.042   0.08     0.3 
          9.839    0.56     0.3    0.050   0.10     0.2    0.045   0.09     0.3 
         10.272    0.60     0.3    0.053   0.11     0.2    0.048   0.10     0.2 
  SNP_A-1517856    0.63     0.3    0.055   0.13     0.2    0.050   0.12     0.2 
         11.179    0.64     0.3    0.057   0.13     0.2    0.051   0.12     0.2 
  SNP_A-1507643    0.65     0.3    0.058   0.14     0.2    0.051   0.12     0.2 
         12.095    0.68     0.2    0.061   0.15     0.2    0.054   0.13     0.2 
         12.535    0.71     0.2    0.065   0.17     0.2    0.057   0.15     0.2 
         12.976    0.74     0.2    0.069   0.18     0.2    0.060   0.16     0.2 
  SNP_A-1514006    0.77     0.2    0.072   0.20     0.2    0.062   0.18     0.2 
         13.897    0.80     0.2    0.076   0.22     0.2    0.066   0.19     0.2 
         14.379    0.83     0.2    0.080   0.24    0.15    0.070   0.21     0.2 
         14.860    0.86     0.2    0.083   0.26    0.14    0.073   0.23     0.2 
         15.342    0.89     0.2    0.087   0.28    0.13    0.076   0.25    0.14 
         15.823    0.92     0.2    0.090   0.30    0.12    0.079   0.27    0.13 
         16.305    0.95     0.2    0.093   0.32    0.11    0.082   0.28    0.13 
         16.786    0.98     0.2    0.095   0.34    0.11    0.084   0.30    0.12 
         17.267    1.02     0.2    0.097   0.35    0.10    0.087   0.32    0.11 
         17.749    1.05    0.15    0.098   0.37    0.10    0.088   0.34    0.11 
         18.230    1.08    0.14    0.099   0.39    0.09    0.090   0.35    0.10 
         18.712    1.11    0.13    0.100   0.40    0.09    0.091   0.37    0.10 
         19.193    1.14    0.13    0.100   0.41    0.08    0.092   0.38    0.09 
         19.675    1.18    0.12    0.100   0.43    0.08    0.093   0.40    0.09 
         20.156    1.21    0.11    0.100   0.44    0.08    0.093   0.41    0.08 
         20.637    1.25    0.11    0.099   0.45    0.08    0.093   0.42    0.08 
         21.119    1.28    0.10    0.098   0.45    0.07    0.092   0.43    0.08 
         21.600    1.32    0.09    0.097   0.46    0.07    0.092   0.44    0.08 
  SNP_A-1519512    1.35    0.09    0.096   0.47    0.07    0.091   0.45    0.08 
  SNP_A-1518279    1.37    0.09    0.096   0.47    0.07    0.091   0.45    0.07 
  SNP_A-1507669    1.37    0.09    0.095   0.47    0.07    0.090   0.45    0.08 
  SNP_A-1517399    1.36    0.09    0.095   0.46    0.07    0.090   0.45    0.08 
  SNP_A-1516637    1.36    0.09    0.094   0.46    0.07    0.090   0.45    0.08 
  SNP_A-1510841    1.33    0.09    0.092   0.44    0.08    0.088   0.43    0.08 
  SNP_A-1513504    1.28    0.10    0.088   0.41    0.09    0.084   0.39    0.09 
  SNP_A-1515909    1.24    0.11    0.086   0.38    0.09    0.082   0.37    0.10 
         23.780    1.15    0.13    0.079   0.33    0.11    0.076   0.32    0.11 
         24.232    1.05    0.15    0.073   0.28    0.13    0.069   0.27    0.13 
  SNP_A-1516291    0.96     0.2    0.066   0.23     0.2    0.063   0.22     0.2 
         25.099    0.89     0.2    0.061   0.20     0.2    0.058   0.19     0.2 
  SNP_A-1519398    0.82     0.2    0.055   0.16     0.2    0.052   0.15     0.2 
  SNP_A-1518735    0.78     0.2    0.053   0.15     0.2    0.050   0.14     0.2 
  SNP_A-1517880    0.78     0.2    0.053   0.15     0.2    0.050   0.14     0.2 
  SNP_A-1508107    0.75     0.2    0.051   0.14     0.2    0.048   0.13     0.2 
  SNP_A-1513298    0.69     0.2    0.047   0.12     0.2    0.044   0.11     0.2 
         26.611    0.51     0.3    0.036   0.07     0.3    0.033   0.06     0.3 
  SNP_A-1511145    0.33     0.4    0.023   0.03     0.4    0.021   0.03     0.4 
  SNP_A-1517912    0.24     0.4    0.017   0.01     0.4    0.015   0.01     0.4 
  SNP_A-1516667    0.06     0.5    0.004   0.00     0.5    0.004   0.00     0.5 
  SNP_A-1512033   -0.07     0.5   -0.005  -0.00     0.5   -0.005  -0.00     0.5 
         28.303   -0.14     0.6   -0.010  -0.01     0.6   -0.009  -0.00     0.6 
  SNP_A-1517151   -0.22     0.6   -0.015  -0.01     0.6   -0.014  -0.01     0.6 
  SNP_A-1519098   -0.24     0.6   -0.016  -0.01     0.6   -0.015  -0.01     0.6 
  SNP_A-1512845   -0.27     0.6   -0.018  -0.02     0.6   -0.017  -0.02     0.6 
  SNP_A-1510249   -0.22     0.6   -0.015  -0.01     0.6   -0.014  -0.01     0.6 
         29.803   -0.17     0.6   -0.011  -0.01     0.6   -0.011  -0.01     0.6 
  SNP_A-1519445   -0.12     0.5   -0.008  -0.00     0.6   -0.008  -0.00     0.5 
  SNP_A-1516016   -0.13     0.6   -0.009  -0.00     0.6   -0.009  -0.00     0.6 
  SNP_A-1510669   -0.14     0.6   -0.010  -0.00     0.6   -0.009  -0.00     0.6 
         30.731   -0.26     0.6   -0.018  -0.02     0.6   -0.017  -0.02     0.6 
         31.112   -0.38     0.6   -0.026  -0.04     0.7   -0.025  -0.03     0.7 
         31.492   -0.50     0.7   -0.034  -0.06     0.7   -0.032  -0.06     0.7 
  SNP_A-1514905   -0.62     0.7   -0.042  -0.09     0.7   -0.040  -0.09     0.7 
         32.312   -0.67     0.7   -0.046  -0.11     0.8   -0.043  -0.10     0.8 
  SNP_A-1511080   -0.72     0.8   -0.049  -0.13     0.8   -0.046  -0.12     0.8 
  SNP_A-1514763   -0.70     0.8   -0.048  -0.12     0.8   -0.045  -0.11     0.8 
  SNP_A-1512916   -0.62     0.7   -0.043  -0.10     0.7   -0.040  -0.09     0.7 
  SNP_A-1509027   -0.62     0.7   -0.042  -0.09     0.7   -0.039  -0.09     0.7 
         33.767   -0.56     0.7   -0.039  -0.08     0.7   -0.036  -0.07     0.7 
  SNP_A-1510662   -0.50     0.7   -0.035  -0.06     0.7   -0.032  -0.06     0.7 
  SNP_A-1516334   -0.40     0.7   -0.028  -0.04     0.7   -0.025  -0.04     0.7 
  SNP_A-1510606   -0.35     0.6   -0.024  -0.03     0.6   -0.022  -0.03     0.6 
  SNP_A-1511499   -0.32     0.6   -0.023  -0.03     0.6   -0.021  -0.02     0.6 
  SNP_A-1512570   -0.19     0.6   -0.013  -0.01     0.6   -0.012  -0.01     0.6 
  SNP_A-1508904   -0.11     0.5   -0.008  -0.00     0.5   -0.007  -0.00     0.5 
  SNP_A-1508033   -0.01     0.5   -0.000  -0.00     0.5   -0.000  -0.00     0.5 
  SNP_A-1517937    0.11     0.5    0.008   0.00     0.5    0.007   0.00     0.5 
  SNP_A-1514399    0.11     0.5    0.008   0.00     0.5    0.007   0.00     0.5 
         35.546    0.22     0.4    0.016   0.01     0.4    0.015   0.01     0.4 
  SNP_A-1507724    0.33     0.4    0.024   0.03     0.4    0.022   0.03     0.4 
  SNP_A-1509222    0.33     0.4    0.024   0.03     0.4    0.022   0.03     0.4 
  SNP_A-1516621    0.43     0.3    0.031   0.05     0.3    0.028   0.04     0.3 
  SNP_A-1512961    0.47     0.3    0.033   0.06     0.3    0.030   0.05     0.3 
         36.766    0.51     0.3    0.037   0.07     0.3    0.033   0.06     0.3 
  SNP_A-1512959    0.56     0.3    0.040   0.08     0.3    0.037   0.07     0.3 
  SNP_A-1518442    0.57     0.3    0.040   0.08     0.3    0.037   0.08     0.3 
  SNP_A-1515649    0.56     0.3    0.040   0.08     0.3    0.036   0.07     0.3 
         37.519    0.56     0.3    0.040   0.08     0.3    0.036   0.07     0.3 
  SNP_A-1511577    0.56     0.3    0.040   0.08     0.3    0.036   0.07     0.3 
  SNP_A-1517741    0.54     0.3    0.039   0.08     0.3    0.035   0.07     0.3 
  SNP_A-1516440    0.47     0.3    0.034   0.06     0.3    0.031   0.05     0.3 
  SNP_A-1507753    0.44     0.3    0.032   0.05     0.3    0.029   0.05     0.3 
         39.056    0.44     0.3    0.033   0.05     0.3    0.030   0.05     0.3 
  SNP_A-1509756    0.45     0.3    0.033   0.05     0.3    0.030   0.05     0.3 
  SNP_A-1507673    0.45     0.3    0.033   0.05     0.3    0.030   0.05     0.3 
         39.881    0.53     0.3    0.040   0.08     0.3    0.037   0.07     0.3 
         40.343    0.61     0.3    0.046   0.10     0.2    0.043   0.10     0.3 
         40.806    0.69     0.2    0.052   0.13     0.2    0.049   0.12     0.2 
         41.268    0.77     0.2    0.058   0.16     0.2    0.055   0.15     0.2 
  SNP_A-1516048    0.85     0.2    0.063   0.19     0.2    0.060   0.19     0.2 
  SNP_A-1516099    0.85     0.2    0.063   0.19     0.2    0.060   0.19     0.2 
         42.063    0.85     0.2    0.062   0.19     0.2    0.059   0.18     0.2 
  SNP_A-1514331    0.84     0.2    0.060   0.18     0.2    0.059   0.18     0.2 
         42.873    0.79     0.2    0.056   0.16     0.2    0.055   0.16     0.2 
  SNP_A-1511798    0.74     0.2    0.052   0.14     0.2    0.050   0.14     0.2 
         43.736    0.67     0.3    0.047   0.11     0.2    0.046   0.11     0.2 
         44.121    0.60     0.3    0.042   0.09     0.3    0.041   0.09     0.3 
         44.506    0.53     0.3    0.037   0.07     0.3    0.037   0.07     0.3 
  SNP_A-1518263    0.47     0.3    0.032   0.05     0.3    0.032   0.05     0.3 
  SNP_A-1514124    0.40     0.3    0.027   0.04     0.3    0.027   0.04     0.3 
  SNP_A-1507566    0.30     0.4    0.020   0.02     0.4    0.020   0.02     0.4 
         45.816    0.29     0.4    0.019   0.02     0.4    0.019   0.02     0.4 
         46.156    0.28     0.4    0.018   0.02     0.4    0.019   0.02     0.4 
  SNP_A-1515757    0.27     0.4    0.017   0.02     0.4    0.018   0.02     0.4 
  SNP_A-1509833    0.26     0.4    0.017   0.02     0.4    0.018   0.02     0.4 
         47.043    0.25     0.4    0.016   0.01     0.4    0.017   0.02     0.4 
  SNP_A-1507573    0.24     0.4    0.015   0.01     0.4    0.016   0.01     0.4 
  SNP_A-1519008    0.26     0.4    0.016   0.01     0.4    0.017   0.02     0.4 
  SNP_A-1515324    0.28     0.4    0.018   0.02     0.4    0.019   0.02     0.4 
  SNP_A-1507698    0.28     0.4    0.018   0.02     0.4    0.019   0.02     0.4 
  SNP_A-1512738    0.30     0.4    0.019   0.02     0.4    0.020   0.02     0.4 
  SNP_A-1511074    0.30     0.4    0.019   0.02     0.4    0.020   0.02     0.4 
  SNP_A-1513180    0.34     0.4    0.021   0.03     0.4    0.023   0.03     0.4 
         49.521    0.33     0.4    0.021   0.02     0.4    0.022   0.03     0.4 
  SNP_A-1510829    0.33     0.4    0.020   0.02     0.4    0.022   0.03     0.4 
  SNP_A-1510791    0.33     0.4    0.020   0.02     0.4    0.022   0.03     0.4 
         50.207    0.38     0.4    0.023   0.03     0.3    0.026   0.04     0.3 
  SNP_A-1517136    0.44     0.3    0.027   0.04     0.3    0.030   0.05     0.3 
         50.993    0.41     0.3    0.025   0.04     0.3    0.028   0.04     0.3 
  SNP_A-1507574    0.39     0.3    0.023   0.03     0.4    0.026   0.04     0.3 
  SNP_A-1513197    0.38     0.4    0.023   0.03     0.4    0.025   0.04     0.3 
         52.106    0.35     0.4    0.021   0.03     0.4    0.023   0.03     0.4 
         52.600    0.31     0.4    0.018   0.02     0.4    0.020   0.02     0.4 
         53.095    0.27     0.4    0.016   0.02     0.4    0.018   0.02     0.4 
  SNP_A-1513244    0.23     0.4    0.014   0.01     0.4    0.015   0.01     0.4 
         53.993    0.28     0.4    0.017   0.02     0.4    0.018   0.02     0.4 
         54.397    0.33     0.4    0.019   0.02     0.4    0.021   0.03     0.4 
         54.801    0.37     0.4    0.022   0.03     0.4    0.024   0.03     0.3 
         55.206    0.41     0.3    0.024   0.04     0.3    0.027   0.04     0.3 
  SNP_A-1517503    0.45     0.3    0.026   0.04     0.3    0.029   0.05     0.3 
  SNP_A-1511844    0.47     0.3    0.027   0.05     0.3    0.031   0.05     0.3 
  SNP_A-1511218    0.47     0.3    0.027   0.05     0.3    0.031   0.05     0.3 
  SNP_A-1515684    0.47     0.3    0.027   0.05     0.3    0.031   0.05     0.3 
  SNP_A-1516957    0.47     0.3    0.027   0.05     0.3    0.031   0.05     0.3 
  SNP_A-1514393    0.49     0.3    0.028   0.05     0.3    0.032   0.06     0.3 
         56.497    0.59     0.3    0.035   0.07     0.3    0.040   0.09     0.3 
  SNP_A-1515522    0.69     0.2    0.042   0.10     0.2    0.047   0.12     0.2 
         57.368    0.71     0.2    0.043   0.11     0.2    0.049   0.13     0.2 
         57.804    0.72     0.2    0.045   0.12     0.2    0.050   0.13     0.2 
  SNP_A-1515745    0.73     0.2    0.046   0.12     0.2    0.051   0.14     0.2 
  SNP_A-1512849    0.76     0.2    0.047   0.13     0.2    0.053   0.15     0.2 
         58.972    0.80     0.2    0.051   0.15     0.2    0.057   0.17     0.2 
         59.420    0.85     0.2    0.054   0.17     0.2    0.061   0.19     0.2 
         59.869    0.90     0.2    0.058   0.19     0.2    0.065   0.21     0.2 
         60.318    0.95     0.2    0.061   0.21     0.2    0.068   0.23    0.15 
         60.766    1.00     0.2    0.064   0.23     0.2    0.071   0.26    0.14 
  SNP_A-1514543    1.05    0.15    0.066   0.25    0.14    0.074   0.28    0.13 
  SNP_A-1516486    1.08    0.14    0.068   0.26    0.14    0.076   0.30    0.12 
         62.011    1.10    0.14    0.069   0.27    0.13    0.078   0.31    0.12 
  SNP_A-1515989    1.13    0.13    0.070   0.28    0.13    0.079   0.33    0.11 
         62.845    1.13    0.13    0.070   0.28    0.13    0.079   0.32    0.11 
         63.309    1.13    0.13    0.069   0.28    0.13    0.078   0.32    0.11 
  SNP_A-1514454    1.13    0.13    0.067   0.27    0.13    0.076   0.31    0.12 
  SNP_A-1518821    1.09    0.14    0.064   0.25    0.14    0.073   0.29    0.12 
  SNP_A-1517519    1.07    0.14    0.063   0.24    0.15    0.071   0.28    0.13 
  SNP_A-1512828    1.06    0.15    0.062   0.23     0.2    0.070   0.27    0.13 
         64.674    1.02     0.2    0.059   0.22     0.2    0.067   0.25    0.14 
  SNP_A-1510000    0.99     0.2    0.056   0.20     0.2    0.064   0.23     0.2 
  SNP_A-1512907    0.98     0.2    0.056   0.19     0.2    0.063   0.22     0.2 
  SNP_A-1508961    0.92     0.2    0.052   0.17     0.2    0.059   0.20     0.2 
  SNP_A-1518833    0.90     0.2    0.051   0.17     0.2    0.058   0.19     0.2 
  SNP_A-1512520    0.79     0.2    0.045   0.13     0.2    0.051   0.15     0.2 
  SNP_A-1517735    0.76     0.2    0.043   0.12     0.2    0.049   0.14     0.2 
  SNP_A-1510738    0.60     0.3    0.034   0.07     0.3    0.039   0.08     0.3 
  SNP_A-1518587    0.50     0.3    0.028   0.05     0.3    0.032   0.06     0.3 
  SNP_A-1512694    0.34     0.4    0.019   0.02     0.4    0.022   0.03     0.4 
  SNP_A-1518208    0.31     0.4    0.018   0.02     0.4    0.020   0.02     0.4 
  SNP_A-1508715    0.22     0.4    0.012   0.01     0.4    0.014   0.01     0.4 
  SNP_A-1518623    0.10     0.5    0.006   0.00     0.5    0.006   0.00     0.5 
  SNP_A-1514861    0.10     0.5    0.006   0.00     0.5    0.006   0.00     0.5 
  SNP_A-1517575    0.10     0.5    0.006   0.00     0.5    0.006   0.00     0.5 
         67.297    0.10     0.5    0.006   0.00     0.5    0.006   0.00     0.5 
  SNP_A-1510786    0.10     0.5    0.005   0.00     0.5    0.006   0.00     0.5 
  SNP_A-1511314    0.11     0.5    0.006   0.00     0.5    0.007   0.00     0.5 
         68.227    0.17     0.4    0.010   0.01     0.4    0.011   0.01     0.4 
  SNP_A-1512510    0.23     0.4    0.013   0.01     0.4    0.015   0.01     0.4 
  SNP_A-1512680    0.25     0.4    0.014   0.01     0.4    0.016   0.01     0.4 
         69.507    0.28     0.4    0.016   0.02     0.4    0.018   0.02     0.4 
         69.899    0.31     0.4    0.018   0.02     0.4    0.020   0.02     0.4 
  SNP_A-1507780    0.34     0.4    0.020   0.02     0.4    0.022   0.03     0.4 
  SNP_A-1516982    0.33     0.4    0.019   0.02     0.4    0.022   0.03     0.4 
         70.877    0.36     0.4    0.021   0.03     0.4    0.024   0.03     0.4 
         71.333    0.39     0.3    0.023   0.03     0.3    0.026   0.04     0.3 
         71.789    0.42     0.3    0.025   0.04     0.3    0.028   0.04     0.3 
  SNP_A-1519417    0.45     0.3    0.027   0.04     0.3    0.029   0.05     0.3 
         72.529    0.46     0.3    0.028   0.05     0.3    0.030   0.05     0.3 
  SNP_A-1509234    0.48     0.3    0.028   0.05     0.3    0.031   0.05     0.3 
  SNP_A-1519039    0.45     0.3    0.026   0.04     0.3    0.029   0.05     0.3 
  SNP_A-1507857    0.43     0.3    0.025   0.04     0.3    0.027   0.04     0.3 
  SNP_A-1508017    0.43     0.3    0.025   0.04     0.3    0.027   0.04     0.3 
  SNP_A-1510454    0.40     0.3    0.023   0.03     0.3    0.025   0.04     0.3 
  SNP_A-1510185    0.38     0.4    0.022   0.03     0.4    0.024   0.03     0.3 
  SNP_A-1513984    0.37     0.4    0.022   0.03     0.4    0.023   0.03     0.4 
  SNP_A-1512007    0.37     0.4    0.022   0.03     0.4    0.023   0.03     0.4 
  SNP_A-1511789    0.37     0.4    0.022   0.03     0.4    0.023   0.03     0.4 
  SNP_A-1517345    0.36     0.4    0.021   0.03     0.4    0.023   0.03     0.4 
         74.514    0.40     0.3    0.024   0.03     0.3    0.026   0.04     0.3 
  SNP_A-1514822    0.44     0.3    0.026   0.04     0.3    0.028   0.04     0.3 
  SNP_A-1510307    0.41     0.3    0.024   0.04     0.3    0.026   0.04     0.3 
  SNP_A-1509088    0.38     0.4    0.022   0.03     0.4    0.024   0.03     0.3 
  SNP_A-1513277    0.33     0.4    0.019   0.02     0.4    0.021   0.02     0.4 
  SNP_A-1515260    0.21     0.4    0.013   0.01     0.4    0.013   0.01     0.4 
  SNP_A-1518677    0.09     0.5    0.005   0.00     0.5    0.005   0.00     0.5 
  SNP_A-1510648    0.06     0.5    0.004   0.00     0.5    0.004   0.00     0.5 
  SNP_A-1517678    0.06     0.5    0.004   0.00     0.5    0.004   0.00     0.5 
  SNP_A-1513343    0.06     0.5    0.003   0.00     0.5    0.003   0.00     0.5 
  SNP_A-1513571    0.12     0.5    0.007   0.00     0.5    0.007   0.00     0.5 
  SNP_A-1517670    0.17     0.4    0.010   0.01     0.4    0.011   0.01     0.4 
  SNP_A-1507794    0.17     0.4    0.010   0.01     0.4    0.011   0.01     0.4 
  SNP_A-1511266    0.19     0.4    0.012   0.01     0.4    0.012   0.01     0.4 
  SNP_A-1513809    0.22     0.4    0.013   0.01     0.4    0.014   0.01     0.4 
  SNP_A-1509811    0.22     0.4    0.013   0.01     0.4    0.014   0.01     0.4 
         77.497    0.22     0.4    0.014   0.01     0.4    0.014   0.01     0.4 
  SNP_A-1507467    0.23     0.4    0.014   0.01     0.4    0.015   0.01     0.4 
  SNP_A-1515766    0.21     0.4    0.013   0.01     0.4    0.013   0.01     0.4 
  SNP_A-1517664    0.20     0.4    0.012   0.01     0.4    0.013   0.01     0.4 
         78.398    0.17     0.4    0.010   0.01     0.4    0.011   0.01     0.4 
  SNP_A-1516348    0.14     0.4    0.008   0.00     0.4    0.009   0.00     0.4 
  SNP_A-1507350    0.14     0.4    0.009   0.00     0.4    0.009   0.00     0.4 
  SNP_A-1516443    0.11     0.5    0.007   0.00     0.5    0.007   0.00     0.5 
  SNP_A-1510354    0.11     0.5    0.007   0.00     0.5    0.007   0.00     0.5 
  SNP_A-1511699    0.06     0.5    0.004   0.00     0.5    0.004   0.00     0.5 
  SNP_A-1518078   -0.08     0.5   -0.005  -0.00     0.5   -0.005  -0.00     0.5 
  SNP_A-1517630   -0.20     0.6   -0.013  -0.01     0.6   -0.013  -0.01     0.6 
  SNP_A-1511065   -0.23     0.6   -0.014  -0.01     0.6   -0.014  -0.01     0.6 
  SNP_A-1514303   -0.23     0.6   -0.014  -0.01     0.6   -0.014  -0.01     0.6 
  SNP_A-1507480   -0.22     0.6   -0.014  -0.01     0.6   -0.014  -0.01     0.6 
  SNP_A-1514005   -0.23     0.6   -0.014  -0.01     0.6   -0.014  -0.01     0.6 
  SNP_A-1509506   -0.21     0.6   -0.013  -0.01     0.6   -0.013  -0.01     0.6 
  SNP_A-1517598   -0.21     0.6   -0.013  -0.01     0.6   -0.013  -0.01     0.6 
         81.315   -0.23     0.6   -0.015  -0.01     0.6   -0.015  -0.01     0.6 
         81.806   -0.26     0.6   -0.017  -0.02     0.6   -0.017  -0.02     0.6 
  SNP_A-1509131   -0.29     0.6   -0.019  -0.02     0.6   -0.019  -0.02     0.6 
  SNP_A-1518770   -0.31     0.6   -0.020  -0.02     0.6   -0.020  -0.02     0.6 
  SNP_A-1510380   -0.38     0.6   -0.024  -0.03     0.7   -0.024  -0.03     0.7 
         83.271   -0.38     0.6   -0.025  -0.03     0.7   -0.025  -0.03     0.7 
  SNP_A-1519625   -0.39     0.7   -0.025  -0.04     0.7   -0.025  -0.04     0.7 
  SNP_A-1507330   -0.41     0.7   -0.026  -0.04     0.7   -0.026  -0.04     0.7 
  SNP_A-1514698   -0.40     0.7   -0.025  -0.04     0.7   -0.026  -0.04     0.7 
  SNP_A-1511840   -0.37     0.6   -0.023  -0.03     0.6   -0.024  -0.03     0.7 
         84.854   -0.36     0.6   -0.023  -0.03     0.6   -0.023  -0.03     0.6 
  SNP_A-1511996   -0.36     0.6   -0.022  -0.03     0.6   -0.023  -0.03     0.6 
  SNP_A-1511070   -0.35     0.6   -0.022  -0.03     0.6   -0.023  -0.03     0.6 
  SNP_A-1517671   -0.35     0.6   -0.022  -0.03     0.6   -0.023  -0.03     0.6 
  SNP_A-1507535   -0.36     0.6   -0.022  -0.03     0.6   -0.023  -0.03     0.6 
  SNP_A-1512749   -0.35     0.6   -0.022  -0.03     0.6   -0.023  -0.03     0.6 
  SNP_A-1507697   -0.35     0.6   -0.022  -0.03     0.6   -0.023  -0.03     0.6 
  SNP_A-1518669   -0.35     0.6   -0.022  -0.03     0.6   -0.023  -0.03     0.6 
  SNP_A-1515590   -0.35     0.6   -0.021  -0.03     0.6   -0.022  -0.03     0.6 
  SNP_A-1515530   -0.25     0.6   -0.016  -0.01     0.6   -0.016  -0.01     0.6 
         86.317   -0.17     0.6   -0.011  -0.01     0.6   -0.011  -0.01     0.6 
  SNP_A-1513538   -0.10     0.5   -0.006  -0.00     0.5   -0.006  -0.00     0.5 
  SNP_A-1519379   -0.08     0.5   -0.005  -0.00     0.5   -0.005  -0.00     0.5 
  SNP_A-1510103   -0.06     0.5   -0.004  -0.00     0.5   -0.004  -0.00     0.5 
  SNP_A-1508694   -0.04     0.5   -0.003  -0.00     0.5   -0.003  -0.00     0.5 
  SNP_A-1510879   -0.04     0.5   -0.003  -0.00     0.5   -0.003  -0.00     0.5 
         87.425   -0.02     0.5   -0.001  -0.00     0.5   -0.001  -0.00     0.5 
  SNP_A-1515121    0.00     0.5    0.000   0.00     0.5    0.000   0.00     0.5 
  SNP_A-1511489   -0.02     0.5   -0.001  -0.00     0.5   -0.001  -0.00     0.5 
  SNP_A-1507925   -0.02     0.5   -0.001  -0.00     0.5   -0.001  -0.00     0.5 
  SNP_A-1511576   -0.03     0.5   -0.002  -0.00     0.5   -0.002  -0.00     0.5 
  SNP_A-1510483    0.02     0.5    0.001   0.00     0.5    0.001   0.00     0.5 
         88.988    0.06     0.5    0.004   0.00     0.5    0.004   0.00     0.5 
  SNP_A-1509633    0.10     0.5    0.007   0.00     0.5    0.006   0.00     0.5 
  SNP_A-1512610    0.11     0.5    0.008   0.00     0.5    0.007   0.00     0.5 
  SNP_A-1508257    0.33     0.4    0.022   0.03     0.4    0.021   0.02     0.4 
  SNP_A-1516795    0.33     0.4    0.023   0.03     0.4    0.021   0.02     0.4 
  SNP_A-1511873    0.33     0.4    0.023   0.03     0.4    0.021   0.03     0.4 
  SNP_A-1518019    0.35     0.4    0.024   0.03     0.4    0.022   0.03     0.4 
  SNP_A-1509309    0.36     0.4    0.024   0.03     0.4    0.022   0.03     0.4 
  SNP_A-1507683    0.35     0.4    0.024   0.03     0.4    0.022   0.03     0.4 
  SNP_A-1518317    0.46     0.3    0.032   0.05     0.3    0.029   0.05     0.3 
  SNP_A-1510854    0.49     0.3    0.033   0.06     0.3    0.031   0.05     0.3 
         90.708    0.68     0.2    0.047   0.11     0.2    0.044   0.11     0.2 
         91.125    0.87     0.2    0.059   0.19     0.2    0.056   0.18     0.2 
  SNP_A-1507687    1.06    0.14    0.070   0.27    0.13    0.067   0.26    0.14 
  SNP_A-1508487    1.07    0.14    0.070   0.27    0.13    0.067   0.26    0.14 
  SNP_A-1515103    1.07    0.14    0.070   0.27    0.13    0.067   0.26    0.14 
  SNP_A-1512162    1.06    0.14    0.069   0.26    0.14    0.066   0.25    0.14 
  SNP_A-1509398    1.05    0.15    0.068   0.26    0.14    0.065   0.25    0.14 
  SNP_A-1515214    1.01     0.2    0.066   0.24    0.15    0.062   0.23     0.2 
  SNP_A-1517388    1.02     0.2    0.066   0.25    0.14    0.063   0.24    0.15 
  SNP_A-1518032    1.03     0.2    0.067   0.25    0.14    0.064   0.24    0.15 
  SNP_A-1508772    1.04    0.15    0.067   0.25    0.14    0.064   0.24    0.14 
  SNP_A-1515611    1.06    0.14    0.069   0.26    0.14    0.066   0.25    0.14 
  SNP_A-1510993    1.16    0.12    0.075   0.32    0.11    0.072   0.31    0.12 
  SNP_A-1511790    1.18    0.12    0.077   0.33    0.11    0.073   0.32    0.11 
  SNP_A-1515479    1.24    0.11    0.080   0.36    0.10    0.077   0.35    0.10 
  SNP_A-1514236    1.28    0.10    0.083   0.38    0.09    0.080   0.37    0.10 
         93.610    1.35    0.09    0.088   0.43    0.08    0.086   0.42    0.08 
  SNP_A-1516075    1.42    0.08    0.093   0.48    0.07    0.091   0.47    0.07 
  SNP_A-1511427    1.51    0.07    0.100   0.54    0.06    0.097   0.53    0.06 
         94.660    1.58    0.06    0.104   0.59    0.05    0.102   0.59    0.05 
  SNP_A-1515726    1.65    0.05    0.108   0.64    0.04    0.106   0.64    0.04 
  SNP_A-1515621    1.68    0.05    0.110   0.66    0.04    0.108   0.66    0.04 
  SNP_A-1509261    1.81    0.04    0.118   0.77    0.03    0.116   0.77    0.03 
         95.849    1.85    0.03    0.122   0.81    0.03    0.120   0.81    0.03 
         96.186    1.89    0.03    0.125   0.85    0.02    0.123   0.85    0.02 
  SNP_A-1516387    1.93    0.03    0.128   0.89    0.02    0.126   0.89    0.02 
  SNP_A-1511183    1.96    0.03    0.129   0.91    0.02    0.128   0.91    0.02 
         97.130    1.95    0.03    0.130   0.91    0.02    0.128   0.90    0.02 
         97.494    1.94    0.03    0.130   0.91    0.02    0.127   0.89    0.02 
  SNP_A-1518559    1.93    0.03    0.130   0.90    0.02    0.126   0.88    0.02 
         98.170    1.87    0.03    0.124   0.84    0.02    0.120   0.82    0.03 
  SNP_A-1515955    1.80    0.04    0.119   0.77    0.03    0.115   0.75    0.03 
  SNP_A-1518869    1.78    0.04    0.118   0.76    0.03    0.113   0.74    0.03 
  SNP_A-1517653    1.77    0.04    0.116   0.74    0.03    0.112   0.72    0.03 
  SNP_A-1517988    1.81    0.04    0.119   0.77    0.03    0.115   0.75    0.03 
         99.137    1.83    0.03    0.120   0.79    0.03    0.116   0.77    0.03 
  SNP_A-1511286    1.84    0.03    0.121   0.80    0.03    0.116   0.78    0.03 
  SNP_A-1514488    1.83    0.03    0.120   0.79    0.03    0.115   0.77    0.03 
         99.807    1.85    0.03    0.122   0.82    0.03    0.118   0.79    0.03 
  SNP_A-1518904    1.88    0.03    0.124   0.84    0.02    0.119   0.82    0.03 
  SNP_A-1517188    1.87    0.03    0.124   0.83    0.03    0.119   0.81    0.03 
        100.603    1.85    0.03    0.124   0.82    0.03    0.119   0.80    0.03 
  SNP_A-1516834    1.83    0.03    0.123   0.81    0.03    0.118   0.78    0.03 
        101.406    1.83    0.03    0.123   0.81    0.03    0.119   0.79    0.03 
        101.806    1.83    0.03    0.122   0.80    0.03    0.118   0.79    0.03 
  SNP_A-1514203    1.83    0.03    0.120   0.78    0.03    0.116   0.77    0.03 
  SNP_A-1514798    1.83    0.03    0.120   0.79    0.03    0.116   0.77    0.03 
  SNP_A-1513533    1.84    0.03    0.121   0.80    0.03    0.117   0.79    0.03 
  SNP_A-1509888    1.85    0.03    0.122   0.81    0.03    0.118   0.80    0.03 
  SNP_A-1510448    1.89    0.03    0.125   0.85    0.02    0.120   0.83    0.03 
  SNP_A-1511311    1.91    0.03    0.126   0.86    0.02    0.121   0.84    0.02 
  SNP_A-1517257    1.91    0.03    0.127   0.87    0.02    0.122   0.85    0.02 
        103.181    1.94    0.03    0.128   0.89    0.02    0.123   0.87    0.02 
  SNP_A-1514783    1.96    0.03    0.129   0.90    0.02    0.124   0.89    0.02 
  SNP_A-1519019    1.93    0.03    0.126   0.87    0.02    0.122   0.86    0.02 
  SNP_A-1518374    1.94    0.03    0.126   0.88    0.02    0.122   0.86    0.02 
  SNP_A-1519178    1.94    0.03    0.126   0.88    0.02    0.122   0.86    0.02 
  SNP_A-1509879    1.88    0.03    0.122   0.82    0.03    0.118   0.81    0.03 
  SNP_A-1510251    1.86    0.03    0.120   0.80    0.03    0.117   0.79    0.03 
        105.175    1.86    0.03    0.121   0.81    0.03    0.118   0.80    0.03 
        105.582    1.87    0.03    0.121   0.81    0.03    0.118   0.81    0.03 
  SNP_A-1517662    1.88    0.03    0.121   0.82    0.03    0.119   0.81    0.03 
  SNP_A-1513202    1.88    0.03    0.121   0.82    0.03    0.119   0.81    0.03 
  SNP_A-1518671    1.88    0.03    0.121   0.82    0.03    0.119   0.81    0.03 
  SNP_A-1513726    1.81    0.03    0.116   0.75    0.03    0.113   0.75    0.03 
  SNP_A-1508242    1.82    0.03    0.117   0.76    0.03    0.114   0.76    0.03 
  SNP_A-1511085    1.90    0.03    0.121   0.82    0.03    0.119   0.82    0.03 
  SNP_A-1513170    1.93    0.03    0.123   0.85    0.02    0.121   0.85    0.02 
        107.585    1.96    0.02    0.125   0.88    0.02    0.124   0.89    0.02 
  SNP_A-1518440    1.99    0.02    0.127   0.91    0.02    0.127   0.92    0.02 
  SNP_A-1516123    1.97    0.02    0.126   0.89    0.02    0.125   0.90    0.02 
  SNP_A-1511899    1.97    0.02    0.126   0.89    0.02    0.126   0.90    0.02 
  SNP_A-1516263    1.98    0.02    0.127   0.90    0.02    0.127   0.91    0.02 
        108.910    1.96    0.03    0.127   0.89    0.02    0.126   0.90    0.02 
        109.252    1.94    0.03    0.127   0.88    0.02    0.126   0.89    0.02 
  SNP_A-1509871    1.92    0.03    0.126   0.87    0.02    0.124   0.87    0.02 
  SNP_A-1508789    1.91    0.03    0.126   0.86    0.02    0.125   0.87    0.02 
  SNP_A-1509823    1.91    0.03    0.126   0.86    0.02    0.125   0.87    0.02 
        110.316    1.89    0.03    0.128   0.87    0.02    0.127   0.87    0.02 
        110.774    1.88    0.03    0.128   0.86    0.02    0.127   0.87    0.02 
        111.231    1.87    0.03    0.127   0.86    0.02    0.127   0.86    0.02 
  SNP_A-1507620    1.86    0.03    0.126   0.84    0.02    0.125   0.84    0.02 
  SNP_A-1511048    1.74    0.04    0.118   0.74    0.03    0.118   0.74    0.03 
        112.413    1.64    0.05    0.112   0.66    0.04    0.111   0.66    0.04 
  SNP_A-1507354    1.54    0.06    0.104   0.57    0.05    0.104   0.58    0.05 
        113.035    1.48    0.07    0.100   0.53    0.06    0.100   0.54    0.06 
  SNP_A-1511364    1.43    0.08    0.095   0.49    0.07    0.096   0.50    0.06 
        113.776    1.31    0.09    0.087   0.41    0.09    0.088   0.42    0.08 
  SNP_A-1517547    1.19    0.12    0.077   0.33    0.11    0.079   0.34    0.10 
        114.486    1.16    0.12    0.075   0.31    0.11    0.078   0.33    0.11 
  SNP_A-1513141    1.14    0.13    0.073   0.30    0.12    0.076   0.31    0.11 
  SNP_A-1513094    1.14    0.13    0.073   0.30    0.12    0.076   0.31    0.11 
        115.031    1.08    0.14    0.069   0.27    0.13    0.073   0.29    0.13 
  SNP_A-1516724    1.02     0.2    0.066   0.24    0.15    0.069   0.26    0.14 
  SNP_A-1519346    1.02     0.2    0.065   0.24    0.15    0.069   0.26    0.14 
        115.812    0.97     0.2    0.063   0.22     0.2    0.066   0.23    0.15 
        116.312    0.92     0.2    0.060   0.20     0.2    0.063   0.21     0.2 
        116.812    0.87     0.2    0.056   0.18     0.2    0.060   0.19     0.2 
        117.312    0.83     0.2    0.052   0.16     0.2    0.056   0.17     0.2 
  SNP_A-1509198    0.78     0.2    0.048   0.14     0.2    0.052   0.15     0.2 
        118.203    0.73     0.2    0.045   0.12     0.2    0.049   0.13     0.2 
  SNP_A-1509632    0.68     0.2    0.041   0.10     0.2    0.045   0.11     0.2 
  SNP_A-1515594    0.68     0.2    0.041   0.10     0.2    0.045   0.11     0.2 
  SNP_A-1519712    0.67     0.3    0.040   0.10     0.3    0.044   0.11     0.2 
        119.485    0.63     0.3    0.038   0.09     0.3    0.041   0.10     0.3 
        119.908    0.59     0.3    0.035   0.08     0.3    0.039   0.08     0.3 
  SNP_A-1516718    0.56     0.3    0.032   0.06     0.3    0.036   0.07     0.3 
  SNP_A-1507325    0.56     0.3    0.032   0.06     0.3    0.036   0.07     0.3 
  SNP_A-1515387    0.55     0.3    0.032   0.06     0.3    0.036   0.07     0.3 
  SNP_A-1511446    0.54     0.3    0.031   0.06     0.3    0.035   0.07     0.3 
  SNP_A-1517865    0.47     0.3    0.027   0.04     0.3    0.030   0.05     0.3 
  SNP_A-1508986    0.46     0.3    0.026   0.04     0.3    0.029   0.05     0.3 
  SNP_A-1508515    0.43     0.3    0.024   0.04     0.3    0.027   0.04     0.3 
  SNP_A-1511781    0.44     0.3    0.025   0.04     0.3    0.028   0.04     0.3 
  SNP_A-1512925    0.46     0.3    0.026   0.04     0.3    0.029   0.05     0.3 
  SNP_A-1511641    0.47     0.3    0.026   0.04     0.3    0.030   0.05     0.3 
        121.832    0.48     0.3    0.028   0.05     0.3    0.031   0.05     0.3 
  SNP_A-1507475    0.50     0.3    0.028   0.05     0.3    0.032   0.06     0.3 
  SNP_A-1515315    0.51     0.3    0.029   0.05     0.3    0.032   0.06     0.3 
  SNP_A-1518924    0.52     0.3    0.029   0.06     0.3    0.033   0.06     0.3 
  SNP_A-1518871    0.54     0.3    0.031   0.06     0.3    0.034   0.07     0.3 
  SNP_A-1510361    0.57     0.3    0.032   0.07     0.3    0.036   0.08     0.3 
  SNP_A-1516886    0.63     0.3    0.036   0.08     0.3    0.040   0.09     0.3 
  SNP_A-1509215    0.65     0.3    0.037   0.09     0.3    0.041   0.10     0.3 
  SNP_A-1510349    0.65     0.3    0.037   0.09     0.3    0.041   0.10     0.3 
        123.228    0.64     0.3    0.037   0.09     0.3    0.042   0.10     0.3 
  SNP_A-1515957    0.64     0.3    0.037   0.09     0.3    0.041   0.10     0.3 
        123.881    0.61     0.3    0.036   0.08     0.3    0.040   0.09     0.3 
        124.276    0.59     0.3    0.035   0.07     0.3    0.038   0.08     0.3 
  SNP_A-1508223    0.56     0.3    0.034   0.07     0.3    0.036   0.07     0.3 
  SNP_A-1513557    0.56     0.3    0.033   0.07     0.3    0.036   0.07     0.3 
  SNP_A-1512486    0.50     0.3    0.030   0.05     0.3    0.032   0.06     0.3 
  SNP_A-1510191    0.54     0.3    0.032   0.06     0.3    0.034   0.07     0.3 
  SNP_A-1511826    0.56     0.3    0.033   0.07     0.3    0.035   0.07     0.3 
  SNP_A-1514745    0.55     0.3    0.033   0.07     0.3    0.035   0.07     0.3 
  SNP_A-1516361    0.55     0.3    0.033   0.07     0.3    0.035   0.07     0.3 
  SNP_A-1519023    0.51     0.3    0.031   0.06     0.3    0.033   0.06     0.3 
  SNP_A-1509830    0.44     0.3    0.027   0.04     0.3    0.028   0.04     0.3 
  SNP_A-1507663    0.37     0.4    0.023   0.03     0.4    0.024   0.03     0.3 
  SNP_A-1508524    0.34     0.4    0.022   0.03     0.4    0.022   0.03     0.4 
  SNP_A-1517715    0.31     0.4    0.019   0.02     0.4    0.019   0.02     0.4 
  SNP_A-1515273    0.30     0.4    0.019   0.02     0.4    0.019   0.02     0.4 
  SNP_A-1511087    0.27     0.4    0.017   0.02     0.4    0.017   0.02     0.4 
  SNP_A-1512274    0.19     0.4    0.012   0.01     0.4    0.012   0.01     0.4 
  SNP_A-1514977    0.15     0.4    0.010   0.01     0.4    0.010   0.01     0.4 
  SNP_A-1507364    0.10     0.5    0.006   0.00     0.5    0.006   0.00     0.5 
  SNP_A-1511754    0.08     0.5    0.005   0.00     0.5    0.005   0.00     0.5 
  SNP_A-1509256    0.03     0.5    0.002   0.00     0.5    0.002   0.00     0.5 
  SNP_A-1519065    0.04     0.5    0.003   0.00     0.5    0.003   0.00     0.5 
  SNP_A-1513073    0.03     0.5    0.002   0.00     0.5    0.002   0.00     0.5 
  SNP_A-1518386    0.01     0.5    0.000   0.00     0.5    0.000   0.00     0.5 
  SNP_A-1511125    0.01     0.5    0.000   0.00     0.5    0.000   0.00     0.5 
  SNP_A-1514579   -0.13     0.5   -0.008  -0.00     0.6   -0.008  -0.00     0.6 
  SNP_A-1512851   -0.22     0.6   -0.013  -0.01     0.6   -0.014  -0.01     0.6 
  SNP_A-1512205   -0.25     0.6   -0.015  -0.01     0.6   -0.016  -0.01     0.6 
  SNP_A-1519314   -0.29     0.6   -0.017  -0.02     0.6   -0.018  -0.02     0.6 
  SNP_A-1514710   -0.32     0.6   -0.019  -0.02     0.6   -0.020  -0.02     0.6 
  SNP_A-1515307   -0.34     0.6   -0.021  -0.03     0.6   -0.022  -0.03     0.6 
  SNP_A-1514038   -0.35     0.6   -0.021  -0.03     0.6   -0.022  -0.03     0.6 
        130.635   -0.34     0.6   -0.021  -0.03     0.6   -0.022  -0.03     0.6 
  SNP_A-1515333   -0.34     0.6   -0.021  -0.03     0.6   -0.021  -0.03     0.6 
  SNP_A-1515988   -0.37     0.6   -0.023  -0.03     0.6   -0.024  -0.03     0.6 
  SNP_A-1511530   -0.36     0.6   -0.023  -0.03     0.6   -0.023  -0.03     0.6 
        131.796   -0.37     0.6   -0.024  -0.03     0.6   -0.024  -0.03     0.6 
  SNP_A-1519196   -0.38     0.6   -0.025  -0.03     0.7   -0.024  -0.03     0.7 
  SNP_A-1514877   -0.35     0.6   -0.023  -0.03     0.6   -0.022  -0.03     0.6 
  SNP_A-1513080   -0.35     0.6   -0.023  -0.03     0.6   -0.022  -0.03     0.6 
  SNP_A-1519605   -0.38     0.6   -0.025  -0.03     0.7   -0.024  -0.03     0.7 
  SNP_A-1511832   -0.39     0.7   -0.026  -0.04     0.7   -0.025  -0.04     0.7 
  SNP_A-1516638   -0.43     0.7   -0.028  -0.04     0.7   -0.027  -0.04     0.7 
  SNP_A-1514002   -0.48     0.7   -0.032  -0.06     0.7   -0.031  -0.05     0.7 
  SNP_A-1510602   -0.50     0.7   -0.033  -0.06     0.7   -0.032  -0.06     0.7 
  SNP_A-1515129   -0.49     0.7   -0.032  -0.06     0.7   -0.031  -0.06     0.7 
  SNP_A-1515329   -0.50     0.7   -0.033  -0.06     0.7   -0.032  -0.06     0.7 
  SNP_A-1519002   -0.51     0.7   -0.033  -0.06     0.7   -0.033  -0.06     0.7 
  SNP_A-1518708   -0.48     0.7   -0.031  -0.05     0.7   -0.031  -0.05     0.7 
  SNP_A-1507836   -0.48     0.7   -0.032  -0.06     0.7   -0.031  -0.05     0.7 
        134.852   -0.45     0.7   -0.031  -0.05     0.7   -0.030  -0.05     0.7 
  SNP_A-1512391   -0.43     0.7   -0.029  -0.04     0.7   -0.029  -0.04     0.7 
  SNP_A-1509197   -0.45     0.7   -0.031  -0.05     0.7   -0.030  -0.05     0.7 
  SNP_A-1516656   -0.54     0.7   -0.037  -0.07     0.7   -0.036  -0.07     0.7 
  SNP_A-1514737   -0.59     0.7   -0.041  -0.09     0.7   -0.040  -0.09     0.7 
  SNP_A-1517135   -0.60     0.7   -0.042  -0.09     0.7   -0.041  -0.09     0.7 
        136.754   -0.63     0.7   -0.045  -0.10     0.8   -0.043  -0.10     0.7 
        137.164   -0.66     0.7   -0.047  -0.11     0.8   -0.045  -0.11     0.8 
  SNP_A-1514297   -0.69     0.8   -0.049  -0.12     0.8   -0.046  -0.12     0.8 
  SNP_A-1512154   -0.67     0.7   -0.048  -0.12     0.8   -0.046  -0.11     0.8 
  SNP_A-1516460   -0.66     0.7   -0.047  -0.11     0.8   -0.045  -0.11     0.8 
        138.279   -0.63     0.7   -0.045  -0.10     0.8   -0.042  -0.10     0.7 
  SNP_A-1512273   -0.60     0.7   -0.042  -0.09     0.7   -0.040  -0.09     0.7 
  SNP_A-1508830   -0.60     0.7   -0.042  -0.09     0.7   -0.040  -0.09     0.7 
  SNP_A-1510418   -0.51     0.7   -0.035  -0.07     0.7   -0.034  -0.06     0.7 
  SNP_A-1515410   -0.51     0.7   -0.035  -0.06     0.7   -0.033  -0.06     0.7 
  SNP_A-1517093   -0.50     0.7   -0.034  -0.06     0.7   -0.032  -0.06     0.7 
  SNP_A-1507768   -0.46     0.7   -0.032  -0.05     0.7   -0.030  -0.05     0.7 
  SNP_A-1509155   -0.44     0.7   -0.030  -0.05     0.7   -0.029  -0.05     0.7 
  SNP_A-1516411   -0.44     0.7   -0.030  -0.05     0.7   -0.029  -0.05     0.7 
  SNP_A-1515088   -0.42     0.7   -0.029  -0.04     0.7   -0.028  -0.04     0.7 
  SNP_A-1515113   -0.34     0.6   -0.023  -0.03     0.6   -0.022  -0.03     0.6 
  SNP_A-1516562   -0.36     0.6   -0.024  -0.03     0.6   -0.023  -0.03     0.6 
  SNP_A-1518895   -0.34     0.6   -0.024  -0.03     0.6   -0.023  -0.03     0.6 
        140.912   -0.25     0.6   -0.018  -0.02     0.6   -0.017  -0.02     0.6 
  SNP_A-1517404   -0.16     0.6   -0.011  -0.01     0.6   -0.011  -0.01     0.6 
  SNP_A-1518046   -0.15     0.6   -0.010  -0.01     0.6   -0.010  -0.01     0.6 
        142.208   -0.14     0.6   -0.010  -0.00     0.6   -0.009  -0.00     0.6 
  SNP_A-1510341   -0.13     0.6   -0.009  -0.00     0.6   -0.009  -0.00     0.6 
        143.078   -0.15     0.6   -0.010  -0.01     0.6   -0.010  -0.01     0.6 
  SNP_A-1509762   -0.16     0.6   -0.010  -0.01     0.6   -0.010  -0.01     0.6 
        143.967   -0.20     0.6   -0.013  -0.01     0.6   -0.013  -0.01     0.6 
  SNP_A-1518461   -0.24     0.6   -0.015  -0.01     0.6   -0.015  -0.01     0.6 
  SNP_A-1516843   -0.24     0.6   -0.016  -0.01     0.6   -0.016  -0.01     0.6 
  SNP_A-1513993   -0.23     0.6   -0.015  -0.01     0.6   -0.015  -0.01     0.6 
  SNP_A-1508873   -0.23     0.6   -0.015  -0.01     0.6   -0.015  -0.01     0.6 
  SNP_A-1513000   -0.23     0.6   -0.015  -0.01     0.6   -0.015  -0.01     0.6 
  SNP_A-1508907   -0.25     0.6   -0.016  -0.01     0.6   -0.016  -0.01     0.6 
  SNP_A-1509231   -0.23     0.6   -0.015  -0.01     0.6   -0.015  -0.01     0.6 
  SNP_A-1515506   -0.23     0.6   -0.015  -0.01     0.6   -0.015  -0.01     0.6 
        145.411   -0.33     0.6   -0.022  -0.03     0.6   -0.022  -0.03     0.6 
  SNP_A-1511589   -0.43     0.7   -0.029  -0.04     0.7   -0.028  -0.04     0.7 
  SNP_A-1509754   -0.44     0.7   -0.029  -0.05     0.7   -0.029  -0.05     0.7 
        146.112   -0.57     0.7   -0.039  -0.08     0.7   -0.038  -0.08     0.7 
        146.489   -0.70     0.8   -0.048  -0.12     0.8   -0.047  -0.12     0.8 
        146.867   -0.82     0.8   -0.057  -0.17     0.8   -0.056  -0.17     0.8 
  SNP_A-1515580   -0.95     0.8   -0.066  -0.23     0.8   -0.064  -0.22     0.8 
  SNP_A-1515053   -1.08     0.9   -0.074  -0.29     0.9   -0.072  -0.28     0.9 
  SNP_A-1509226   -1.09     0.9   -0.075  -0.30     0.9   -0.072  -0.28     0.9 
        148.123   -1.22     0.9   -0.084  -0.37     0.9   -0.081  -0.36     0.9 
        148.567   -1.35     0.9   -0.092  -0.45     0.9   -0.090  -0.44     0.9 
  SNP_A-1513122   -1.47     0.9   -0.099  -0.53     0.9   -0.097  -0.52     0.9 
        149.360   -1.57     0.9   -0.104  -0.60     1.0   -0.102  -0.58     0.9 
  SNP_A-1517562   -1.66     1.0   -0.108  -0.66     1.0   -0.107  -0.64     1.0 
  SNP_A-1508623   -1.67     1.0   -0.109  -0.67     1.0   -0.107  -0.65     1.0 
  SNP_A-1508901   -1.68     1.0   -0.109  -0.67     1.0   -0.108  -0.65     1.0 
  SNP_A-1509451   -1.68     1.0   -0.109  -0.67     1.0   -0.108  -0.65     1.0 
  SNP_A-1512668   -1.70     1.0   -0.111  -0.69     1.0   -0.109  -0.67     1.0 
  SNP_A-1511852   -1.74     1.0   -0.113  -0.72     1.0   -0.111  -0.70     1.0 
  SNP_A-1517585   -1.81     1.0   -0.119  -0.79     1.0   -0.117  -0.77     1.0 
  SNP_A-1517406   -1.92     1.0   -0.127  -0.89     1.0   -0.124  -0.86     1.0 
  SNP_A-1508411   -1.98     1.0   -0.130  -0.94     1.0   -0.128  -0.91     1.0 
  SNP_A-1515960   -2.04     1.0   -0.134  -1.00     1.0   -0.131  -0.97     1.0 
  SNP_A-1514868   -2.07     1.0   -0.135  -1.03     1.0   -0.133  -0.99     1.0 
  SNP_A-1508040   -2.04     1.0   -0.136  -1.02     1.0   -0.133  -0.98     1.0 
  SNP_A-1511980   -2.02     1.0   -0.135  -1.00     1.0   -0.132  -0.96     1.0 
  SNP_A-1514458   -2.01     1.0   -0.135  -1.00     1.0   -0.132  -0.95     1.0 
        151.941   -2.04     1.0   -0.138  -1.04     1.0   -0.134  -0.99     1.0 
  SNP_A-1517045   -2.08     1.0   -0.140  -1.07     1.0   -0.136  -1.02     1.0 
  SNP_A-1515437   -2.09     1.0   -0.141  -1.08     1.0   -0.137  -1.03     1.0 
  SNP_A-1507749   -2.08     1.0   -0.141  -1.08     1.0   -0.137  -1.02     1.0 
  SNP_A-1514559   -2.08     1.0   -0.142  -1.09     1.0   -0.137  -1.02     1.0 
        153.277   -2.03     1.0   -0.140  -1.05     1.0   -0.136  -0.99     1.0 
        153.678   -1.99     1.0   -0.138  -1.01     1.0   -0.133  -0.96     1.0 
  SNP_A-1511150   -1.95     1.0   -0.134  -0.96     1.0   -0.130  -0.92     1.0 
  SNP_A-1512589   -1.93     1.0   -0.133  -0.94     1.0   -0.129  -0.90     1.0 
  SNP_A-1514513   -1.93     1.0   -0.133  -0.94     1.0   -0.129  -0.90     1.0 
  SNP_A-1512648   -1.92     1.0   -0.133  -0.94     1.0   -0.129  -0.89     1.0 
        154.849   -1.94     1.0   -0.137  -0.97     1.0   -0.131  -0.92     1.0 
  SNP_A-1513052   -1.96     1.0   -0.138  -0.99     1.0   -0.131  -0.92     1.0 
  SNP_A-1517455   -1.98     1.0   -0.140  -1.02     1.0   -0.132  -0.94     1.0 
  SNP_A-1512815   -1.98     1.0   -0.140  -1.02     1.0   -0.132  -0.94     1.0 
  SNP_A-1516064   -1.99     1.0   -0.141  -1.03     1.0   -0.133  -0.96     1.0 
  SNP_A-1518302   -1.98     1.0   -0.141  -1.03     1.0   -0.133  -0.95     1.0 
  SNP_A-1518344   -1.98     1.0   -0.144  -1.04     1.0   -0.135  -0.96     1.0 
  SNP_A-1515321   -1.99     1.0   -0.147  -1.08     1.0   -0.138  -0.99     1.0 
        157.092   -1.94     1.0   -0.143  -1.02     1.0   -0.135  -0.94     1.0 
  SNP_A-1508378   -1.89     1.0   -0.136  -0.95     1.0   -0.129  -0.88     1.0 
  SNP_A-1507984   -1.87     1.0   -0.133  -0.91     1.0   -0.127  -0.85     1.0 
        158.197   -1.81     1.0   -0.130  -0.86     1.0   -0.123  -0.80     1.0 
        158.549   -1.75     1.0   -0.126  -0.80     1.0   -0.119  -0.75     1.0 
  SNP_A-1515104   -1.69     1.0   -0.121  -0.75     1.0   -0.115  -0.70     1.0 
        159.326   -1.61     0.9   -0.115  -0.68     1.0   -0.109  -0.64     1.0 
        159.751   -1.53     0.9   -0.109  -0.61     1.0   -0.103  -0.57     0.9 
        160.177   -1.45     0.9   -0.102  -0.54     0.9   -0.097  -0.51     0.9 
  SNP_A-1512733   -1.37     0.9   -0.095  -0.47     0.9   -0.089  -0.44     0.9 
  SNP_A-1513779   -1.36     0.9   -0.094  -0.46     0.9   -0.089  -0.43     0.9 
  SNP_A-1517327   -1.35     0.9   -0.094  -0.46     0.9   -0.088  -0.43     0.9 
  SNP_A-1509337   -1.33     0.9   -0.093  -0.45     0.9   -0.088  -0.42     0.9 
  SNP_A-1516074   -1.34     0.9   -0.094  -0.46     0.9   -0.088  -0.43     0.9 
        161.712   -1.30     0.9   -0.093  -0.44     0.9   -0.087  -0.41     0.9 
        162.187   -1.26     0.9   -0.092  -0.42     0.9   -0.086  -0.39     0.9 
        162.663   -1.23     0.9   -0.089  -0.40     0.9   -0.083  -0.37     0.9 
        163.138   -1.19     0.9   -0.085  -0.37     0.9   -0.079  -0.34     0.9 
  SNP_A-1513570   -1.16     0.9   -0.081  -0.34     0.9   -0.075  -0.31     0.9 
        164.040   -0.99     0.8   -0.071  -0.26     0.9   -0.066  -0.24     0.9 
        164.467   -0.83     0.8   -0.060  -0.18     0.8   -0.056  -0.17     0.8 
        164.894   -0.67     0.7   -0.049  -0.12     0.8   -0.045  -0.11     0.8 
        165.321   -0.51     0.7   -0.037  -0.07     0.7   -0.034  -0.06     0.7 
        165.748   -0.34     0.6   -0.025  -0.03     0.6   -0.023  -0.03     0.6 
  SNP_A-1517973   -0.18     0.6   -0.013  -0.01     0.6   -0.012  -0.01     0.6 
  SNP_A-1513693   -0.17     0.6   -0.012  -0.01     0.6   -0.011  -0.01     0.6 
        166.552   -0.11     0.5   -0.007  -0.00     0.5   -0.007  -0.00     0.5 
  SNP_A-1516025   -0.04     0.5   -0.003  -0.00     0.5   -0.003  -0.00     0.5 
  SNP_A-1509404   -0.00     0.5   -0.000  -0.00     0.5   -0.000  -0.00     0.5 
  SNP_A-1516009    0.03     0.5    0.002   0.00     0.5    0.002   0.00     0.5 
  SNP_A-1512370    0.05     0.5    0.004   0.00     0.5    0.003   0.00     0.5 
  SNP_A-1514077    0.05     0.5    0.004   0.00     0.5    0.003   0.00     0.5 
  SNP_A-1519349    0.08     0.5    0.005   0.00     0.5    0.005   0.00     0.5 
  SNP_A-1513788    0.08     0.5    0.005   0.00     0.5    0.005   0.00     0.5 
  SNP_A-1519681    0.12     0.5    0.008   0.00     0.4    0.008   0.00     0.4 
  SNP_A-1514532    0.13     0.4    0.009   0.00     0.4    0.009   0.00     0.4 
        168.528    0.12     0.5    0.009   0.00     0.4    0.008   0.00     0.4 
        169.024    0.11     0.5    0.008   0.00     0.5    0.008   0.00     0.5 
        169.519    0.10     0.5    0.008   0.00     0.5    0.007   0.00     0.5 
  SNP_A-1512578    0.09     0.5    0.007   0.00     0.5    0.006   0.00     0.5 
  SNP_A-1508166    0.10     0.5    0.008   0.00     0.5    0.007   0.00     0.5 
  SNP_A-1512194    0.11     0.5    0.008   0.00     0.5    0.007   0.00     0.5 
  SNP_A-1512423    0.12     0.5    0.009   0.00     0.4    0.008   0.00     0.4 
  SNP_A-1512710    0.13     0.4    0.010   0.00     0.4    0.009   0.00     0.4 
        171.145    0.14     0.4    0.011   0.01     0.4    0.010   0.01     0.4 
        171.515    0.16     0.4    0.012   0.01     0.4    0.011   0.01     0.4 
  SNP_A-1510599    0.17     0.4    0.013   0.01     0.4    0.012   0.01     0.4 
  SNP_A-1507961    0.17     0.4    0.012   0.01     0.4    0.011   0.01     0.4 
  SNP_A-1517799    0.30     0.4    0.021   0.02     0.4    0.020   0.02     0.4 
  SNP_A-1513302    0.32     0.4    0.023   0.03     0.4    0.022   0.03     0.4 
  SNP_A-1509474    0.35     0.4    0.025   0.03     0.4    0.023   0.03     0.4 
  SNP_A-1519481    0.37     0.4    0.026   0.04     0.3    0.024   0.03     0.3 
  SNP_A-1508347    0.37     0.4    0.026   0.03     0.3    0.024   0.03     0.3 
  SNP_A-1512157    0.32     0.4    0.022   0.03     0.4    0.021   0.02     0.4 
  SNP_A-1512915    0.29     0.4    0.021   0.02     0.4    0.019   0.02     0.4 
  SNP_A-1510637    0.21     0.4    0.015   0.01     0.4    0.014   0.01     0.4 
        174.487    0.18     0.4    0.013   0.01     0.4    0.012   0.01     0.4 
  SNP_A-1512981    0.14     0.4    0.010   0.01     0.4    0.009   0.00     0.4 
  SNP_A-1515502    0.14     0.4    0.010   0.01     0.4    0.009   0.00     0.4 
  SNP_A-1516499    0.12     0.5    0.009   0.00     0.4    0.008   0.00     0.4 
  SNP_A-1515872    0.05     0.5    0.004   0.00     0.5    0.003   0.00     0.5 
        175.884    0.13     0.5    0.009   0.00     0.4    0.008   0.00     0.4 
        176.254    0.20     0.4    0.014   0.01     0.4    0.013   0.01     0.4 
  SNP_A-1508497    0.28     0.4    0.020   0.02     0.4    0.018   0.02     0.4 
        176.910    0.30     0.4    0.022   0.02     0.4    0.020   0.02     0.4 
  SNP_A-1510241    0.33     0.4    0.024   0.03     0.4    0.022   0.03     0.4 
  SNP_A-1510884    0.33     0.4    0.024   0.03     0.4    0.022   0.03     0.4 
  SNP_A-1512083    0.37     0.4    0.026   0.04     0.3    0.024   0.03     0.3 
  SNP_A-1517726    0.36     0.4    0.026   0.03     0.3    0.024   0.03     0.4 
        178.118    0.31     0.4    0.023   0.03     0.4    0.020   0.02     0.4 
  SNP_A-1511373    0.26     0.4    0.019   0.02     0.4    0.017   0.02     0.4 
        178.873    0.24     0.4    0.019   0.02     0.4    0.017   0.01     0.4 
        179.331    0.23     0.4    0.018   0.02     0.4    0.016   0.01     0.4 
  SNP_A-1511851    0.22     0.4    0.017   0.01     0.4    0.015   0.01     0.4 
        180.204    0.21     0.4    0.016   0.01     0.4    0.014   0.01     0.4 
  SNP_A-1510247    0.20     0.4    0.015   0.01     0.4    0.013   0.01     0.4 
  SNP_A-1510877    0.25     0.4    0.019   0.02     0.4    0.017   0.01     0.4 
  SNP_A-1510105    0.25     0.4    0.019   0.02     0.4    0.017   0.02     0.4 
  SNP_A-1518327    0.29     0.4    0.022   0.02     0.4    0.020   0.02     0.4 
        181.759    0.37     0.4    0.029   0.04     0.3    0.025   0.03     0.3 
        182.214    0.45     0.3    0.035   0.06     0.3    0.031   0.05     0.3 
        182.669    0.53     0.3    0.041   0.08     0.3    0.037   0.07     0.3 
  SNP_A-1513859    0.61     0.3    0.047   0.10     0.2    0.043   0.09     0.3 
        183.575    0.68     0.2    0.054   0.13     0.2    0.049   0.12     0.2 
        184.024    0.76     0.2    0.061   0.17     0.2    0.055   0.15     0.2 
  SNP_A-1513269    0.84     0.2    0.067   0.20     0.2    0.060   0.18     0.2 
  SNP_A-1514109    0.87     0.2    0.070   0.22     0.2    0.063   0.20     0.2 
        185.064    0.91     0.2    0.074   0.24    0.15    0.066   0.22     0.2 
        185.478    0.95     0.2    0.078   0.27    0.13    0.069   0.24    0.15 
  SNP_A-1517239    0.99     0.2    0.081   0.29    0.12    0.072   0.26    0.14 
  SNP_A-1508869    1.00     0.2    0.082   0.29    0.12    0.073   0.26    0.14 
        186.442    0.98     0.2    0.082   0.29    0.12    0.073   0.26    0.14 
        186.931    0.97     0.2    0.082   0.28    0.13    0.073   0.26    0.14 
        187.420    0.95     0.2    0.081   0.28    0.13    0.073   0.25    0.14 
        187.909    0.94     0.2    0.080   0.27    0.13    0.072   0.25    0.14 
        188.397    0.93     0.2    0.078   0.26    0.14    0.070   0.24    0.15 
        188.886    0.92     0.2    0.076   0.25    0.14    0.069   0.23     0.2 
  SNP_A-1513814    0.91     0.2    0.073   0.24    0.15    0.067   0.22     0.2 
        189.851    0.89     0.2    0.071   0.23     0.2    0.065   0.21     0.2 
  SNP_A-1512390    0.87     0.2    0.069   0.22     0.2    0.064   0.20     0.2 
  SNP_A-1511756    0.86     0.2    0.068   0.21     0.2    0.063   0.20     0.2 
        191.127    0.92     0.2    0.073   0.24    0.15    0.068   0.23     0.2 
        191.531    0.97     0.2    0.077   0.27    0.13    0.072   0.25    0.14 
        191.935    1.02     0.2    0.081   0.30    0.12    0.076   0.28    0.13 
        192.339    1.08    0.14    0.084   0.33    0.11    0.079   0.31    0.12 
  SNP_A-1517710    1.13    0.13    0.087   0.35    0.10    0.082   0.34    0.11 
        193.152    1.19    0.12    0.090   0.38    0.09    0.086   0.37    0.10 
  SNP_A-1519251    1.24    0.11    0.092   0.41    0.08    0.089   0.40    0.09 
        193.892    1.24    0.11    0.092   0.41    0.08    0.089   0.40    0.09 
  SNP_A-1514318    1.24    0.11    0.091   0.41    0.09    0.088   0.40    0.09 
        194.564    1.20    0.11    0.088   0.38    0.09    0.086   0.38    0.09 
  SNP_A-1514792    1.17    0.12    0.085   0.36    0.10    0.083   0.35    0.10 
        195.316    1.17    0.12    0.085   0.36    0.10    0.084   0.36    0.10 
        195.726    1.17    0.12    0.084   0.35    0.10    0.084   0.36    0.10 
  SNP_A-1510719    1.17    0.12    0.082   0.35    0.10    0.084   0.36    0.10 
        196.507    1.17    0.12    0.082   0.35    0.10    0.084   0.36    0.10 
        196.879    1.18    0.12    0.080   0.34    0.11    0.083   0.36    0.10 
  SNP_A-1512641    1.18    0.12    0.079   0.34    0.11    0.082   0.35    0.10 
        197.572    1.18    0.12    0.078   0.33    0.11    0.082   0.35    0.10 
  SNP_A-1519222    1.17    0.12    0.077   0.33    0.11    0.081   0.35    0.10 
        198.252    1.15    0.13    0.075   0.31    0.12    0.079   0.33    0.11 
  SNP_A-1511736    1.11    0.13    0.073   0.29    0.12    0.077   0.31    0.12 
        198.948    1.13    0.13    0.074   0.30    0.12    0.078   0.32    0.11 
  SNP_A-1517003    1.14    0.13    0.074   0.31    0.12    0.078   0.32    0.11 
        199.755    1.12    0.13    0.075   0.30    0.12    0.078   0.32    0.11 
        200.222    1.11    0.13    0.075   0.30    0.12    0.078   0.32    0.11 
        200.688    1.10    0.13    0.074   0.30    0.12    0.077   0.31    0.12 
        201.155    1.10    0.14    0.074   0.29    0.12    0.076   0.30    0.12 
        201.622    1.09    0.14    0.073   0.29    0.13    0.075   0.30    0.12 
        202.089    1.08    0.14    0.072   0.28    0.13    0.073   0.29    0.12 
  SNP_A-1514339    1.07    0.14    0.071   0.28    0.13    0.072   0.28    0.13 
  SNP_A-1516585    1.07    0.14    0.071   0.28    0.13    0.072   0.28    0.13 
  SNP_A-1518486    1.07    0.14    0.071   0.27    0.13    0.071   0.28    0.13 
  SNP_A-1513721    1.07    0.14    0.071   0.27    0.13    0.071   0.28    0.13 
  SNP_A-1510622    1.09    0.14    0.072   0.28    0.13    0.072   0.29    0.12 
  SNP_A-1508262    1.11    0.13    0.072   0.29    0.12    0.073   0.30    0.12 
  SNP_A-1518808    1.15    0.12    0.075   0.31    0.12    0.075   0.32    0.11 
  SNP_A-1508159    1.15    0.12    0.075   0.31    0.12    0.076   0.32    0.11 
  SNP_A-1507889    1.17    0.12    0.076   0.32    0.11    0.077   0.33    0.11 
  SNP_A-1518198    1.19    0.12    0.078   0.34    0.11    0.079   0.34    0.10 
  SNP_A-1515714    1.23    0.11    0.081   0.36    0.10    0.082   0.37    0.10 
  SNP_A-1516020    1.23    0.11    0.081   0.36    0.10    0.082   0.37    0.10 
  SNP_A-1517372    1.23    0.11    0.081   0.36    0.10    0.083   0.37    0.10 
  SNP_A-1515347    1.22    0.11    0.082   0.36    0.10    0.083   0.37    0.10 
  SNP_A-1515155    1.22    0.11    0.082   0.36    0.10    0.083   0.37    0.10 
  SNP_A-1514615    1.11    0.13    0.077   0.31    0.12    0.077   0.31    0.11 

MERLIN 1.1.2 - (c) 2000-2007 Goncalo Abecasis

References for this version of Merlin:

   Abecasis et al (2002) Nat Gen 30:97-101        [original citation]
   Fingerlin et al (2004) AJHG 74:432-43          [case selection for association studies]
   Abecasis and Wigginton (2005) AJHG 77:754-67   [ld modeling, parametric analyses]
   Fingerlin et al (2006) Gen Epidemiol 30:384-96 [sex-specific maps]
   Chen and Abecasis (2007) AJHG 81:913-26        [qtl association analysis, qtl simulation]


The following parameters are in effect:
                     Data File :     wiped_5.dat (-dname)
                 Pedigree File :     wiped_5.ped (-pname)
            Missing Value Code :         -99.999 (-xname)
                      Map File :      10K142.map (-mname)
            Allele Frequencies :  10K142cauc.frq (-f[a|e|f|m|file])
                   Random Seed :          123456 (-r9999)

Data Analysis Options
         General : --error [ON], --information [ON], --likelihood,
                   --model [age.tbl]
      IBD States : --ibd, --kinship, --matrices, --extended, --select
     NPL Linkage : --npl [ON], --pairs [ON], --qtl, --deviates, --exp [ON]
      VC Linkage : --vc, --useCovariates, --ascertainment, --unlinked [0.00]
     Association : --infer, --assoc, --fastAssoc, --filter, --custom [cov.tbl]
     Haplotyping : --best, --sample, --all, --founders, --horizontal
   Recombination : --zero, --one, --two, --three, --singlepoint
       Positions : --steps, --maxStep [0.50], --minStep, --grid, --start,
                   --stop
     LD Clusters : --clusters [], --distance, --rsq [0.16], --cfreq
          Limits : --bits [24], --megabytes [1024], --minutes
     Performance : --trim, --noCoupleBits, --swap [ON], --smallSwap
          Output : --quiet, --markerNames [ON], --frequencies [ON],
                   --perFamily, --pdf [ON], --tabulate, --prefix [wiped_5]
      Simulation : --simulate, --reruns, --save, --trait []

Phenotype: Disease [ALL] (279 families)
===============================================================================
            Pos   Zmean  pvalue linDelta    LOD  pvalue expDelta    LOD  pvalue
            min  -21.42     1.0   -0.188 -26.11     1.0   -9.999 -151.2     1.0 
            max   28.23 0.00000    0.707  93.36 0.00000    9.999  210.4 0.00000 
  SNP_A-1507787   -0.59     0.7   -0.049  -0.11     0.8   -0.050  -0.11     0.8 
          3.264   -0.58     0.7   -0.048  -0.10     0.8   -0.049  -0.10     0.8 
  SNP_A-1507826   -0.58     0.7   -0.047  -0.10     0.7   -0.048  -0.10     0.8 
          3.985   -0.54     0.7   -0.043  -0.08     0.7   -0.044  -0.09     0.7 
          4.417   -0.51     0.7   -0.039  -0.07     0.7   -0.040  -0.07     0.7 
          4.849   -0.47     0.7   -0.036  -0.06     0.7   -0.036  -0.06     0.7 
  SNP_A-1518002   -0.43     0.7   -0.032  -0.05     0.7   -0.032  -0.05     0.7 
  SNP_A-1511488   -0.41     0.7   -0.030  -0.04     0.7   -0.030  -0.04     0.7 
  SNP_A-1511924   -0.41     0.7   -0.030  -0.04     0.7   -0.030  -0.04     0.7 
  SNP_A-1519235   -0.39     0.7   -0.028  -0.04     0.7   -0.029  -0.04     0.7 
          6.370   -0.41     0.7   -0.029  -0.04     0.7   -0.030  -0.04     0.7 
  SNP_A-1511388   -0.43     0.7   -0.031  -0.05     0.7   -0.031  -0.05     0.7 
  SNP_A-1517976   -0.43     0.7   -0.031  -0.05     0.7   -0.031  -0.05     0.7 
  SNP_A-1519755   -0.43     0.7   -0.031  -0.05     0.7   -0.031  -0.05     0.7 
  SNP_A-1518884   -0.41     0.7   -0.029  -0.04     0.7   -0.030  -0.04     0.7 
          7.619   -0.44     0.7   -0.032  -0.05     0.7   -0.032  -0.05     0.7 
          8.044   -0.46     0.7   -0.033  -0.06     0.7   -0.034  -0.06     0.7 
          8.470   -0.49     0.7   -0.035  -0.06     0.7   -0.036  -0.06     0.7 
          8.896   -0.52     0.7   -0.036  -0.07     0.7   -0.037  -0.07     0.7 
  SNP_A-1509766   -0.54     0.7   -0.037  -0.07     0.7   -0.038  -0.08     0.7 
  SNP_A-1510332   -0.49     0.7   -0.033  -0.06     0.7   -0.034  -0.06     0.7 
         10.130   -0.45     0.7   -0.031  -0.05     0.7   -0.032  -0.05     0.7 
  SNP_A-1511491   -0.41     0.7   -0.028  -0.04     0.7   -0.029  -0.04     0.7 
         10.980   -0.35     0.6   -0.024  -0.03     0.6   -0.025  -0.03     0.6 
         11.424   -0.28     0.6   -0.019  -0.02     0.6   -0.020  -0.02     0.6 
         11.869   -0.22     0.6   -0.014  -0.01     0.6   -0.015  -0.01     0.6 
  SNP_A-1515622   -0.15     0.6   -0.010  -0.01     0.6   -0.010  -0.01     0.6 
  SNP_A-1515042   -0.10     0.5   -0.006  -0.00     0.5   -0.007  -0.00     0.5 
  SNP_A-1514923   -0.10     0.5   -0.006  -0.00     0.5   -0.007  -0.00     0.5 
  SNP_A-1518875   -0.10     0.5   -0.006  -0.00     0.5   -0.007  -0.00     0.5 
  SNP_A-1518639   -0.10     0.5   -0.006  -0.00     0.5   -0.007  -0.00     0.5 
         13.404   -0.08     0.5   -0.005  -0.00     0.5   -0.006  -0.00     0.5 
         13.839   -0.07     0.5   -0.004  -0.00     0.5   -0.005  -0.00     0.5 
         14.274   -0.05     0.5   -0.003  -0.00     0.5   -0.003  -0.00     0.5 
  SNP_A-1516183   -0.04     0.5   -0.002  -0.00     0.5   -0.002  -0.00     0.5 
  SNP_A-1512784    0.03     0.5    0.002   0.00     0.5    0.002   0.00     0.5 
         15.281    0.07     0.5    0.004   0.00     0.5    0.005   0.00     0.5 
  SNP_A-1509066    0.11     0.5    0.007   0.00     0.5    0.007   0.00     0.5 
  SNP_A-1519040    0.12     0.5    0.007   0.00     0.5    0.008   0.00     0.5 
         15.895    0.19     0.4    0.012   0.01     0.4    0.013   0.01     0.4 
  SNP_A-1509389    0.26     0.4    0.016   0.02     0.4    0.017   0.02     0.4 
  SNP_A-1517811    0.41     0.3    0.025   0.04     0.3    0.027   0.04     0.3 
  SNP_A-1517450    0.43     0.3    0.027   0.04     0.3    0.029   0.04     0.3 
         17.058    0.54     0.3    0.033   0.07     0.3    0.036   0.07     0.3 
         17.471    0.65     0.3    0.040   0.09     0.3    0.043   0.10     0.2 
         17.884    0.75     0.2    0.047   0.13     0.2    0.050   0.14     0.2 
  SNP_A-1510259    0.86     0.2    0.053   0.16     0.2    0.056   0.18     0.2 
  SNP_A-1510573    0.87     0.2    0.054   0.17     0.2    0.057   0.18     0.2 
  SNP_A-1510497    0.86     0.2    0.053   0.16     0.2    0.056   0.17     0.2 
         19.100    0.87     0.2    0.055   0.17     0.2    0.057   0.18     0.2 
         19.543    0.88     0.2    0.056   0.18     0.2    0.058   0.19     0.2 
  SNP_A-1516384    0.90     0.2    0.057   0.19     0.2    0.059   0.19     0.2 
         20.265    0.88     0.2    0.056   0.18     0.2    0.057   0.18     0.2 
  SNP_A-1516511    0.85     0.2    0.055   0.17     0.2    0.055   0.17     0.2 
  SNP_A-1514076    0.87     0.2    0.056   0.18     0.2    0.057   0.18     0.2 
  SNP_A-1510453    0.85     0.2    0.055   0.17     0.2    0.055   0.17     0.2 
  SNP_A-1509945    0.79     0.2    0.051   0.15     0.2    0.051   0.14     0.2 
  SNP_A-1514440    0.79     0.2    0.051   0.15     0.2    0.051   0.14     0.2 
  SNP_A-1508887    0.75     0.2    0.049   0.13     0.2    0.048   0.13     0.2 
  SNP_A-1514263    0.75     0.2    0.049   0.13     0.2    0.048   0.13     0.2 
  SNP_A-1512688    0.72     0.2    0.047   0.12     0.2    0.046   0.12     0.2 
  SNP_A-1509947    0.69     0.2    0.045   0.11     0.2    0.044   0.11     0.2 
  SNP_A-1509905    0.69     0.2    0.045   0.11     0.2    0.044   0.11     0.2 
  SNP_A-1515375    0.68     0.2    0.045   0.11     0.2    0.044   0.11     0.2 
         22.163    0.69     0.2    0.046   0.12     0.2    0.046   0.11     0.2 
         22.602    0.70     0.2    0.048   0.12     0.2    0.047   0.12     0.2 
         23.042    0.71     0.2    0.048   0.12     0.2    0.048   0.12     0.2 
  SNP_A-1515575    0.72     0.2    0.049   0.13     0.2    0.048   0.13     0.2 
  SNP_A-1510225    0.72     0.2    0.049   0.13     0.2    0.048   0.13     0.2 
  SNP_A-1513326    0.72     0.2    0.050   0.13     0.2    0.049   0.13     0.2 
  SNP_A-1509377    0.68     0.2    0.047   0.12     0.2    0.046   0.11     0.2 
  SNP_A-1515238    0.67     0.3    0.047   0.11     0.2    0.046   0.11     0.2 
         24.503    0.61     0.3    0.043   0.10     0.3    0.042   0.09     0.3 
         24.918    0.56     0.3    0.040   0.08     0.3    0.039   0.08     0.3 
         25.332    0.50     0.3    0.036   0.06     0.3    0.035   0.06     0.3 
         25.747    0.44     0.3    0.032   0.05     0.3    0.031   0.05     0.3 
  SNP_A-1511847    0.38     0.4    0.027   0.04     0.3    0.027   0.04     0.3 
         26.622    0.41     0.3    0.029   0.04     0.3    0.029   0.04     0.3 
         27.083    0.44     0.3    0.031   0.05     0.3    0.031   0.05     0.3 
         27.544    0.46     0.3    0.033   0.06     0.3    0.032   0.05     0.3 
  SNP_A-1509270    0.49     0.3    0.034   0.06     0.3    0.034   0.06     0.3 
  SNP_A-1515637    0.49     0.3    0.035   0.06     0.3    0.034   0.06     0.3 
         28.531    0.46     0.3    0.032   0.05     0.3    0.031   0.05     0.3 
         28.994    0.42     0.3    0.030   0.04     0.3    0.029   0.04     0.3 
         29.458    0.38     0.4    0.027   0.04     0.3    0.026   0.04     0.3 
  SNP_A-1519568    0.34     0.4    0.024   0.03     0.4    0.023   0.03     0.4 
  SNP_A-1519743    0.31     0.4    0.022   0.02     0.4    0.021   0.02     0.4 
  SNP_A-1515159    0.23     0.4    0.016   0.01     0.4    0.015   0.01     0.4 
  SNP_A-1519428    0.24     0.4    0.016   0.01     0.4    0.016   0.01     0.4 
  SNP_A-1516381    0.23     0.4    0.016   0.01     0.4    0.015   0.01     0.4 
  SNP_A-1511604    0.24     0.4    0.016   0.01     0.4    0.016   0.01     0.4 
         31.084    0.23     0.4    0.016   0.01     0.4    0.015   0.01     0.4 
  SNP_A-1518667    0.22     0.4    0.015   0.01     0.4    0.015   0.01     0.4 
  SNP_A-1513453    0.18     0.4    0.012   0.01     0.4    0.012   0.01     0.4 
  SNP_A-1514304    0.18     0.4    0.012   0.01     0.4    0.012   0.01     0.4 
         32.349    0.20     0.4    0.014   0.01     0.4    0.013   0.01     0.4 
  SNP_A-1510360    0.22     0.4    0.015   0.01     0.4    0.015   0.01     0.4 
         33.112    0.30     0.4    0.021   0.02     0.4    0.020   0.02     0.4 
         33.534    0.38     0.4    0.027   0.04     0.3    0.026   0.04     0.3 
         33.957    0.46     0.3    0.033   0.05     0.3    0.032   0.05     0.3 
         34.379    0.54     0.3    0.039   0.08     0.3    0.037   0.07     0.3 
  SNP_A-1508460    0.62     0.3    0.044   0.10     0.3    0.042   0.09     0.3 
  SNP_A-1516188    0.65     0.3    0.047   0.11     0.2    0.045   0.11     0.2 
         35.557    0.70     0.2    0.050   0.13     0.2    0.048   0.12     0.2 
         36.054    0.74     0.2    0.053   0.14     0.2    0.051   0.14     0.2 
         36.551    0.78     0.2    0.056   0.16     0.2    0.054   0.15     0.2 
  SNP_A-1511359    0.82     0.2    0.058   0.17     0.2    0.056   0.17     0.2 
  SNP_A-1518744    0.83     0.2    0.059   0.18     0.2    0.057   0.17     0.2 
         37.692    0.77     0.2    0.055   0.15     0.2    0.053   0.15     0.2 
  SNP_A-1510755    0.70     0.2    0.050   0.13     0.2    0.049   0.12     0.2 
         38.403    0.65     0.3    0.047   0.11     0.2    0.045   0.11     0.2 
  SNP_A-1515319    0.60     0.3    0.044   0.10     0.3    0.042   0.09     0.3 
  SNP_A-1514607    0.59     0.3    0.043   0.09     0.3    0.041   0.09     0.3 
  SNP_A-1509334    0.56     0.3    0.041   0.08     0.3    0.039   0.08     0.3 
         39.404    0.52     0.3    0.039   0.07     0.3    0.037   0.07     0.3 
  SNP_A-1514830    0.49     0.3    0.036   0.06     0.3    0.035   0.06     0.3 
  SNP_A-1513603    0.47     0.3    0.034   0.06     0.3    0.032   0.05     0.3 
         40.439    0.42     0.3    0.030   0.05     0.3    0.029   0.04     0.3 
  SNP_A-1518484    0.38     0.4    0.027   0.04     0.3    0.026   0.04     0.3 
  SNP_A-1513139    0.38     0.4    0.027   0.04     0.3    0.026   0.04     0.3 
  SNP_A-1509190    0.37     0.4    0.026   0.03     0.3    0.025   0.03     0.3 
  SNP_A-1509233    0.37     0.4    0.026   0.03     0.3    0.025   0.03     0.3 
         41.604    0.36     0.4    0.025   0.03     0.3    0.025   0.03     0.3 
  SNP_A-1516490    0.36     0.4    0.025   0.03     0.4    0.024   0.03     0.4 
  SNP_A-1511928    0.34     0.4    0.024   0.03     0.4    0.023   0.03     0.4 
         42.726    0.32     0.4    0.022   0.03     0.4    0.022   0.03     0.4 
  SNP_A-1510490    0.29     0.4    0.020   0.02     0.4    0.020   0.02     0.4 
  SNP_A-1515239    0.29     0.4    0.020   0.02     0.4    0.020   0.02     0.4 
         43.722    0.33     0.4    0.023   0.03     0.4    0.023   0.03     0.4 
         44.072    0.38     0.4    0.025   0.03     0.3    0.026   0.04     0.3 
  SNP_A-1509259    0.42     0.3    0.028   0.04     0.3    0.029   0.04     0.3 
         44.713    0.42     0.3    0.028   0.04     0.3    0.029   0.04     0.3 
  SNP_A-1518714    0.41     0.3    0.027   0.04     0.3    0.029   0.04     0.3 
         45.480    0.35     0.4    0.023   0.03     0.4    0.024   0.03     0.4 
  SNP_A-1516481    0.29     0.4    0.019   0.02     0.4    0.020   0.02     0.4 
  SNP_A-1509318    0.29     0.4    0.018   0.02     0.4    0.019   0.02     0.4 
  SNP_A-1513328    0.29     0.4    0.018   0.02     0.4    0.019   0.02     0.4 
         46.709    0.28     0.4    0.017   0.02     0.4    0.018   0.02     0.4 
  SNP_A-1508344    0.27     0.4    0.017   0.02     0.4    0.018   0.02     0.4 
  SNP_A-1515997    0.26     0.4    0.016   0.01     0.4    0.017   0.02     0.4 
  SNP_A-1515800    0.25     0.4    0.016   0.01     0.4    0.017   0.02     0.4 
  SNP_A-1519540    0.26     0.4    0.016   0.01     0.4    0.017   0.02     0.4 
SNP_A-1507561_2    0.33     0.4    0.020   0.02     0.4    0.022   0.03     0.4 
  SNP_A-1508371    0.29     0.4    0.018   0.02     0.4    0.019   0.02     0.4 
  SNP_A-1509940    0.30     0.4    0.019   0.02     0.4    0.020   0.02     0.4 
         48.849    0.34     0.4    0.021   0.03     0.4    0.023   0.03     0.4 
         49.201    0.37     0.4    0.023   0.03     0.4    0.025   0.03     0.3 
  SNP_A-1517800    0.41     0.3    0.025   0.04     0.3    0.027   0.04     0.3 
  SNP_A-1511291    0.42     0.3    0.027   0.04     0.3    0.028   0.04     0.3 
  SNP_A-1513291    0.43     0.3    0.027   0.04     0.3    0.028   0.04     0.3 
  SNP_A-1513990    0.44     0.3    0.028   0.05     0.3    0.030   0.05     0.3 
         50.810    0.46     0.3    0.029   0.05     0.3    0.031   0.05     0.3 
  SNP_A-1508995    0.47     0.3    0.030   0.05     0.3    0.032   0.05     0.3 
  SNP_A-1514618    0.51     0.3    0.033   0.06     0.3    0.035   0.06     0.3 
         51.957    0.48     0.3    0.032   0.06     0.3    0.033   0.06     0.3 
         52.447    0.45     0.3    0.031   0.05     0.3    0.032   0.05     0.3 
         52.937    0.43     0.3    0.030   0.05     0.3    0.030   0.05     0.3 
         53.427    0.40     0.3    0.028   0.04     0.3    0.028   0.04     0.3 
         53.916    0.37     0.4    0.026   0.04     0.3    0.026   0.03     0.3 
  SNP_A-1517191    0.35     0.4    0.024   0.03     0.4    0.023   0.03     0.4 
  SNP_A-1514950    0.34     0.4    0.024   0.03     0.4    0.023   0.03     0.4 
         54.931    0.42     0.3    0.029   0.04     0.3    0.028   0.04     0.3 
         55.393    0.49     0.3    0.034   0.06     0.3    0.033   0.06     0.3 
  SNP_A-1516632    0.57     0.3    0.039   0.08     0.3    0.038   0.08     0.3 
  SNP_A-1518824    0.62     0.3    0.042   0.09     0.3    0.040   0.09     0.3 
  SNP_A-1514725    0.67     0.3    0.045   0.11     0.2    0.044   0.11     0.2 
  SNP_A-1513246    0.85     0.2    0.056   0.17     0.2    0.055   0.17     0.2 
  SNP_A-1515562    0.86     0.2    0.056   0.18     0.2    0.056   0.17     0.2 
         57.317    0.91     0.2    0.059   0.19     0.2    0.059   0.19     0.2 
  SNP_A-1513683    0.95     0.2    0.061   0.21     0.2    0.061   0.21     0.2 
  SNP_A-1517549    0.96     0.2    0.062   0.21     0.2    0.062   0.21     0.2 
  SNP_A-1513265    0.96     0.2    0.062   0.22     0.2    0.062   0.22     0.2 
         58.248    1.00     0.2    0.064   0.23     0.2    0.064   0.23    0.15 
  SNP_A-1512231    1.04    0.15    0.066   0.25    0.14    0.066   0.25    0.14 
  SNP_A-1517051    1.04    0.15    0.066   0.25    0.14    0.066   0.25    0.14 
  SNP_A-1512109    1.06    0.15    0.067   0.26    0.14    0.067   0.26    0.14 
         59.233    1.10    0.14    0.071   0.28    0.13    0.071   0.28    0.13 
         59.616    1.14    0.13    0.074   0.30    0.12    0.074   0.30    0.12 
  SNP_A-1510743    1.18    0.12    0.076   0.32    0.11    0.076   0.33    0.11 
         60.279    1.22    0.11    0.079   0.35    0.10    0.080   0.35    0.10 
  SNP_A-1513629    1.26    0.10    0.082   0.37    0.09    0.083   0.38    0.09 
         60.902    1.28    0.10    0.084   0.39    0.09    0.084   0.39    0.09 
         61.245    1.31    0.10    0.085   0.40    0.09    0.086   0.41    0.09 
  SNP_A-1514809    1.33    0.09    0.086   0.41    0.08    0.087   0.42    0.08 
  SNP_A-1511333    1.33    0.09    0.087   0.42    0.08    0.088   0.43    0.08 
  SNP_A-1511282    1.33    0.09    0.087   0.42    0.08    0.088   0.43    0.08 
         62.134    1.35    0.09    0.088   0.43    0.08    0.089   0.44    0.08 
         62.623    1.37    0.09    0.089   0.44    0.08    0.090   0.45    0.08 
         63.113    1.38    0.08    0.089   0.45    0.08    0.090   0.45    0.07 
  SNP_A-1510683    1.40    0.08    0.089   0.45    0.07    0.089   0.45    0.07 
  SNP_A-1511473    1.40    0.08    0.089   0.45    0.07    0.089   0.45    0.07 
  SNP_A-1510438    1.39    0.08    0.089   0.45    0.08    0.089   0.45    0.08 
  SNP_A-1511184    1.39    0.08    0.089   0.45    0.08    0.088   0.45    0.08 
  SNP_A-1507816    1.31    0.09    0.083   0.39    0.09    0.082   0.39    0.09 
  SNP_A-1519180    1.29    0.10    0.081   0.38    0.09    0.080   0.38    0.09 
  SNP_A-1511561    1.30    0.10    0.082   0.39    0.09    0.081   0.39    0.09 
  SNP_A-1517007    1.31    0.09    0.083   0.39    0.09    0.082   0.39    0.09 
  SNP_A-1518549    1.35    0.09    0.085   0.41    0.08    0.084   0.41    0.08 
  SNP_A-1512459    1.35    0.09    0.085   0.41    0.08    0.084   0.41    0.08 
  SNP_A-1513632    1.35    0.09    0.085   0.41    0.08    0.084   0.41    0.08 
  SNP_A-1509623    1.33    0.09    0.084   0.41    0.09    0.083   0.40    0.09 
  SNP_A-1511341    1.30    0.10    0.083   0.39    0.09    0.082   0.39    0.09 
  SNP_A-1511861    1.29    0.10    0.082   0.38    0.09    0.081   0.38    0.09 
  SNP_A-1509985    1.28    0.10    0.082   0.38    0.09    0.080   0.37    0.09 
         65.918    1.18    0.12    0.076   0.32    0.11    0.074   0.32    0.11 
  SNP_A-1516189    1.07    0.14    0.070   0.27    0.13    0.067   0.26    0.14 
  SNP_A-1511435    0.86     0.2    0.056   0.17     0.2    0.054   0.17     0.2 
  SNP_A-1511346    0.86     0.2    0.056   0.17     0.2    0.054   0.17     0.2 
  SNP_A-1519689    0.82     0.2    0.054   0.16     0.2    0.052   0.15     0.2 
  SNP_A-1517371    0.78     0.2    0.051   0.14     0.2    0.049   0.14     0.2 
  SNP_A-1512184    0.78     0.2    0.051   0.14     0.2    0.049   0.14     0.2 
  SNP_A-1518925    0.74     0.2    0.048   0.13     0.2    0.047   0.12     0.2 
         67.652    0.62     0.3    0.041   0.09     0.3    0.040   0.09     0.3 
  SNP_A-1508519    0.51     0.3    0.034   0.06     0.3    0.033   0.06     0.3 
  SNP_A-1517507    0.51     0.3    0.034   0.06     0.3    0.033   0.06     0.3 
  SNP_A-1511568    0.37     0.4    0.025   0.03     0.3    0.024   0.03     0.4 
  SNP_A-1515740    0.33     0.4    0.022   0.03     0.4    0.021   0.02     0.4 
  SNP_A-1516148    0.25     0.4    0.017   0.01     0.4    0.016   0.01     0.4 
  SNP_A-1515063    0.25     0.4    0.016   0.01     0.4    0.016   0.01     0.4 
  SNP_A-1518773    0.19     0.4    0.013   0.01     0.4    0.012   0.01     0.4 
  SNP_A-1519170    0.20     0.4    0.013   0.01     0.4    0.012   0.01     0.4 
  SNP_A-1511952    0.17     0.4    0.011   0.01     0.4    0.011   0.01     0.4 
         69.553    0.26     0.4    0.017   0.02     0.4    0.016   0.02     0.4 
  SNP_A-1507735    0.35     0.4    0.023   0.03     0.4    0.022   0.03     0.4 
  SNP_A-1519649    0.35     0.4    0.024   0.03     0.4    0.022   0.03     0.4 
  SNP_A-1519693    0.35     0.4    0.024   0.03     0.4    0.022   0.03     0.4 
  SNP_A-1513695    0.35     0.4    0.024   0.03     0.4    0.022   0.03     0.4 
  SNP_A-1516535    0.41     0.3    0.027   0.04     0.3    0.026   0.04     0.3 
  SNP_A-1518412    0.46     0.3    0.031   0.05     0.3    0.029   0.05     0.3 
  SNP_A-1507989    0.52     0.3    0.035   0.07     0.3    0.034   0.06     0.3 
         70.909    0.48     0.3    0.032   0.06     0.3    0.031   0.05     0.3 
  SNP_A-1512615    0.43     0.3    0.028   0.04     0.3    0.028   0.04     0.3 
         71.657    0.46     0.3    0.030   0.05     0.3    0.030   0.05     0.3 
         72.064    0.49     0.3    0.032   0.06     0.3    0.032   0.06     0.3 
         72.471    0.52     0.3    0.033   0.06     0.3    0.033   0.06     0.3 
  SNP_A-1515597    0.55     0.3    0.034   0.07     0.3    0.035   0.07     0.3 
  SNP_A-1513843    0.55     0.3    0.034   0.07     0.3    0.035   0.07     0.3 
  SNP_A-1512380    0.55     0.3    0.034   0.07     0.3    0.035   0.07     0.3 
  SNP_A-1516696    0.55     0.3    0.034   0.07     0.3    0.035   0.07     0.3 
  SNP_A-1508622    0.55     0.3    0.033   0.07     0.3    0.035   0.07     0.3 
         73.820    0.55     0.3    0.033   0.07     0.3    0.035   0.07     0.3 
  SNP_A-1509333    0.55     0.3    0.033   0.07     0.3    0.035   0.07     0.3 
  SNP_A-1509433    0.55     0.3    0.033   0.07     0.3    0.035   0.07     0.3 
  SNP_A-1507981    0.55     0.3    0.033   0.06     0.3    0.035   0.07     0.3 
  SNP_A-1511485    0.54     0.3    0.032   0.06     0.3    0.034   0.07     0.3 
  SNP_A-1517510    0.55     0.3    0.032   0.06     0.3    0.034   0.07     0.3 
  SNP_A-1511580    0.59     0.3    0.035   0.08     0.3    0.038   0.08     0.3 
  SNP_A-1510503    0.65     0.3    0.038   0.09     0.3    0.041   0.10     0.3 
  SNP_A-1507951    0.65     0.3    0.038   0.09     0.3    0.041   0.10     0.3 
  SNP_A-1512209    0.75     0.2    0.044   0.12     0.2    0.047   0.13     0.2 
  SNP_A-1510192    0.79     0.2    0.046   0.13     0.2    0.050   0.14     0.2 
  SNP_A-1513517    0.82     0.2    0.047   0.14     0.2    0.051   0.15     0.2 
  SNP_A-1509686    0.82     0.2    0.047   0.14     0.2    0.051   0.15     0.2 
  SNP_A-1509637    0.82     0.2    0.047   0.14     0.2    0.051   0.15     0.2 
  SNP_A-1517442    0.81     0.2    0.047   0.14     0.2    0.051   0.15     0.2 
  SNP_A-1512783    0.81     0.2    0.047   0.14     0.2    0.051   0.15     0.2 
         75.970    0.73     0.2    0.043   0.11     0.2    0.047   0.12     0.2 
  SNP_A-1512434    0.66     0.3    0.039   0.09     0.3    0.042   0.10     0.2 
         76.517    0.59     0.3    0.035   0.07     0.3    0.037   0.08     0.3 
  SNP_A-1515825    0.51     0.3    0.031   0.06     0.3    0.032   0.06     0.3 
  SNP_A-1508219    0.50     0.3    0.030   0.05     0.3    0.032   0.06     0.3 
  SNP_A-1515853    0.48     0.3    0.028   0.05     0.3    0.030   0.05     0.3 
  SNP_A-1514053    0.44     0.3    0.026   0.04     0.3    0.028   0.04     0.3 
  SNP_A-1515820    0.44     0.3    0.026   0.04     0.3    0.028   0.04     0.3 
  SNP_A-1515557    0.45     0.3    0.027   0.04     0.3    0.028   0.05     0.3 
  SNP_A-1517939    0.48     0.3    0.028   0.05     0.3    0.030   0.05     0.3 
  SNP_A-1510543    0.49     0.3    0.029   0.05     0.3    0.031   0.06     0.3 
  SNP_A-1509773    0.50     0.3    0.029   0.05     0.3    0.031   0.06     0.3 
  SNP_A-1510044    0.51     0.3    0.030   0.06     0.3    0.032   0.06     0.3 
  SNP_A-1517164    0.51     0.3    0.030   0.06     0.3    0.032   0.06     0.3 
         77.842    0.53     0.3    0.032   0.06     0.3    0.034   0.06     0.3 
  SNP_A-1508210    0.54     0.3    0.032   0.06     0.3    0.034   0.07     0.3 
  SNP_A-1508263    0.54     0.3    0.032   0.06     0.3    0.034   0.07     0.3 
  SNP_A-1509590    0.55     0.3    0.033   0.07     0.3    0.035   0.07     0.3 
  SNP_A-1513594    0.59     0.3    0.036   0.08     0.3    0.038   0.08     0.3 
  SNP_A-1507651    0.60     0.3    0.036   0.08     0.3    0.038   0.08     0.3 
  SNP_A-1516207    0.60     0.3    0.036   0.08     0.3    0.039   0.08     0.3 
  SNP_A-1516115    0.68     0.2    0.042   0.10     0.2    0.045   0.11     0.2 
  SNP_A-1519536    0.72     0.2    0.045   0.12     0.2    0.048   0.12     0.2 
  SNP_A-1517361    0.75     0.2    0.046   0.12     0.2    0.049   0.13     0.2 
  SNP_A-1511722    0.80     0.2    0.050   0.15     0.2    0.054   0.16     0.2 
         79.462    0.90     0.2    0.057   0.19     0.2    0.061   0.20     0.2 
  SNP_A-1507370    0.99     0.2    0.064   0.23     0.2    0.068   0.24    0.14 
  SNP_A-1512777    1.11    0.13    0.072   0.29    0.12    0.076   0.31    0.12 
         80.549    1.16    0.12    0.075   0.32    0.11    0.079   0.33    0.11 
  SNP_A-1514684    1.21    0.11    0.078   0.34    0.11    0.082   0.36    0.10 
  SNP_A-1516952    1.28    0.10    0.084   0.39    0.09    0.087   0.41    0.09 
         81.569    1.30    0.10    0.087   0.41    0.09    0.089   0.42    0.08 
         81.933    1.32    0.09    0.089   0.42    0.08    0.091   0.44    0.08 
  SNP_A-1512664    1.34    0.09    0.091   0.44    0.08    0.092   0.45    0.07 
         82.750    1.37    0.09    0.093   0.46    0.07    0.095   0.47    0.07 
  SNP_A-1518918    1.39    0.08    0.096   0.48    0.07    0.096   0.49    0.07 
         83.498    1.38    0.08    0.096   0.48    0.07    0.097   0.49    0.07 
  SNP_A-1509963    1.38    0.08    0.096   0.48    0.07    0.097   0.49    0.07 
  SNP_A-1518571    1.38    0.08    0.097   0.48    0.07    0.097   0.49    0.07 
         84.707    1.37    0.09    0.097   0.48    0.07    0.097   0.48    0.07 
         85.159    1.35    0.09    0.097   0.47    0.07    0.097   0.48    0.07 
         85.612    1.34    0.09    0.096   0.46    0.07    0.097   0.47    0.07 
  SNP_A-1514981    1.33    0.09    0.095   0.45    0.07    0.095   0.46    0.07 
  SNP_A-1514388    1.30    0.10    0.093   0.43    0.08    0.093   0.44    0.08 
         86.802    1.24    0.11    0.088   0.39    0.09    0.089   0.40    0.09 
         87.251    1.17    0.12    0.083   0.35    0.10    0.084   0.36    0.10 
         87.700    1.11    0.13    0.078   0.31    0.11    0.079   0.32    0.11 
  SNP_A-1507489    1.05    0.15    0.073   0.28    0.13    0.073   0.28    0.13 
         88.492    1.05    0.15    0.073   0.28    0.13    0.074   0.28    0.13 
         88.835    1.05    0.15    0.073   0.28    0.13    0.074   0.28    0.13 
  SNP_A-1512321    1.05    0.15    0.072   0.27    0.13    0.073   0.28    0.13 
         89.606    0.97     0.2    0.067   0.23    0.15    0.067   0.24    0.15 
         90.033    0.90     0.2    0.061   0.20     0.2    0.061   0.20     0.2 
  SNP_A-1512763    0.82     0.2    0.054   0.16     0.2    0.055   0.16     0.2 
  SNP_A-1514362    0.80     0.2    0.053   0.15     0.2    0.054   0.16     0.2 
         90.823    0.80     0.2    0.053   0.15     0.2    0.054   0.16     0.2 
  SNP_A-1515198    0.80     0.2    0.053   0.15     0.2    0.054   0.16     0.2 
         91.487    0.78     0.2    0.052   0.15     0.2    0.052   0.15     0.2 
  SNP_A-1513527    0.76     0.2    0.051   0.14     0.2    0.051   0.14     0.2 
         92.102    0.75     0.2    0.050   0.13     0.2    0.050   0.14     0.2 
  SNP_A-1518694    0.73     0.2    0.049   0.13     0.2    0.049   0.13     0.2 
  SNP_A-1515054    0.63     0.3    0.042   0.10     0.3    0.042   0.10     0.3 
         93.122    0.57     0.3    0.039   0.08     0.3    0.038   0.08     0.3 
  SNP_A-1515425    0.51     0.3    0.035   0.06     0.3    0.034   0.06     0.3 
         93.818    0.43     0.3    0.029   0.05     0.3    0.029   0.04     0.3 
         94.214    0.35     0.4    0.024   0.03     0.4    0.023   0.03     0.4 
         94.610    0.27     0.4    0.018   0.02     0.4    0.018   0.02     0.4 
  SNP_A-1516220    0.20     0.4    0.013   0.01     0.4    0.013   0.01     0.4 
  SNP_A-1516751    0.20     0.4    0.013   0.01     0.4    0.013   0.01     0.4 
  SNP_A-1514364    0.22     0.4    0.015   0.01     0.4    0.014   0.01     0.4 
  SNP_A-1510435    0.28     0.4    0.018   0.02     0.4    0.018   0.02     0.4 
  SNP_A-1507853    0.33     0.4    0.022   0.03     0.4    0.021   0.03     0.4 
  SNP_A-1508100    0.34     0.4    0.023   0.03     0.4    0.022   0.03     0.4 
  SNP_A-1508096    0.37     0.4    0.024   0.03     0.3    0.023   0.03     0.4 
  SNP_A-1515312    0.40     0.3    0.027   0.04     0.3    0.025   0.04     0.3 
  SNP_A-1514932    0.58     0.3    0.038   0.08     0.3    0.037   0.08     0.3 
  SNP_A-1518315    0.59     0.3    0.039   0.08     0.3    0.038   0.08     0.3 
  SNP_A-1514395    0.61     0.3    0.041   0.09     0.3    0.039   0.09     0.3 
  SNP_A-1518392    0.67     0.3    0.045   0.11     0.2    0.043   0.11     0.2 
  SNP_A-1519468    0.68     0.2    0.045   0.11     0.2    0.044   0.11     0.2 
  SNP_A-1510236    0.69     0.2    0.046   0.12     0.2    0.044   0.11     0.2 
  SNP_A-1509988    0.69     0.2    0.046   0.12     0.2    0.044   0.11     0.2 
  SNP_A-1512455    0.70     0.2    0.047   0.12     0.2    0.045   0.12     0.2 
  SNP_A-1510633    0.74     0.2    0.050   0.13     0.2    0.048   0.13     0.2 
  SNP_A-1508990    0.75     0.2    0.050   0.14     0.2    0.048   0.13     0.2 
  SNP_A-1513722    0.72     0.2    0.049   0.13     0.2    0.047   0.12     0.2 
         99.158    0.73     0.2    0.050   0.13     0.2    0.048   0.13     0.2 
         99.583    0.74     0.2    0.050   0.14     0.2    0.048   0.13     0.2 
  SNP_A-1511037    0.75     0.2    0.051   0.14     0.2    0.049   0.13     0.2 
  SNP_A-1515874    0.78     0.2    0.053   0.15     0.2    0.051   0.14     0.2 
  SNP_A-1513187    0.85     0.2    0.057   0.18     0.2    0.055   0.17     0.2 
        100.774    0.92     0.2    0.061   0.20     0.2    0.059   0.20     0.2 
  SNP_A-1515339    0.98     0.2    0.065   0.23     0.2    0.063   0.22     0.2 
  SNP_A-1507815    0.99     0.2    0.066   0.23    0.15    0.063   0.23     0.2 
  SNP_A-1518604    0.96     0.2    0.063   0.22     0.2    0.060   0.21     0.2 
  SNP_A-1516373    0.96     0.2    0.063   0.22     0.2    0.060   0.21     0.2 
  SNP_A-1516463    0.96     0.2    0.063   0.22     0.2    0.060   0.21     0.2 
  SNP_A-1511458    0.93     0.2    0.062   0.21     0.2    0.058   0.20     0.2 
  SNP_A-1516733    0.95     0.2    0.063   0.22     0.2    0.060   0.21     0.2 
  SNP_A-1519276    0.97     0.2    0.064   0.22     0.2    0.061   0.21     0.2 
  SNP_A-1518220    0.98     0.2    0.065   0.23     0.2    0.062   0.22     0.2 
  SNP_A-1516343    0.98     0.2    0.065   0.23     0.2    0.062   0.22     0.2 
  SNP_A-1518508    1.04    0.15    0.069   0.26    0.14    0.065   0.25    0.14 
  SNP_A-1507839    1.06    0.14    0.071   0.27    0.13    0.067   0.26    0.14 
  SNP_A-1510292    1.06    0.14    0.071   0.27    0.13    0.067   0.26    0.14 
        103.356    1.08    0.14    0.073   0.29    0.13    0.069   0.27    0.13 
  SNP_A-1515406    1.10    0.14    0.075   0.30    0.12    0.070   0.28    0.13 
  SNP_A-1511646    1.03     0.2    0.071   0.26    0.13    0.066   0.25    0.14 
        104.300    1.02     0.2    0.071   0.26    0.14    0.066   0.24    0.14 
  SNP_A-1513813    1.02     0.2    0.069   0.26    0.14    0.065   0.24    0.15 
  SNP_A-1517615    0.97     0.2    0.066   0.23    0.15    0.062   0.22     0.2 
  SNP_A-1518742    0.95     0.2    0.065   0.22     0.2    0.060   0.21     0.2 
  SNP_A-1508447    0.89     0.2    0.060   0.19     0.2    0.056   0.18     0.2 
  SNP_A-1512039    0.87     0.2    0.059   0.19     0.2    0.055   0.17     0.2 
  SNP_A-1511909    0.88     0.2    0.060   0.19     0.2    0.055   0.18     0.2 
  SNP_A-1514714    0.89     0.2    0.061   0.20     0.2    0.057   0.18     0.2 
        106.307    0.82     0.2    0.057   0.17     0.2    0.053   0.16     0.2 
  SNP_A-1507993    0.75     0.2    0.052   0.14     0.2    0.048   0.13     0.2 
  SNP_A-1512933    0.72     0.2    0.050   0.13     0.2    0.046   0.12     0.2 
  SNP_A-1513098    0.63     0.3    0.043   0.10     0.3    0.040   0.09     0.3 
  SNP_A-1513038    0.63     0.3    0.043   0.10     0.3    0.040   0.09     0.3 
  SNP_A-1517018    0.60     0.3    0.041   0.09     0.3    0.037   0.08     0.3 
  SNP_A-1513106    0.60     0.3    0.041   0.09     0.3    0.037   0.08     0.3 
        107.996    0.56     0.3    0.038   0.08     0.3    0.036   0.07     0.3 
  SNP_A-1518606    0.53     0.3    0.035   0.07     0.3    0.033   0.06     0.3 
  SNP_A-1513500    0.53     0.3    0.036   0.07     0.3    0.034   0.06     0.3 
  SNP_A-1512839    0.54     0.3    0.036   0.07     0.3    0.034   0.07     0.3 
  SNP_A-1516756    0.52     0.3    0.035   0.07     0.3    0.033   0.06     0.3 
  SNP_A-1514254    0.55     0.3    0.036   0.07     0.3    0.034   0.07     0.3 
  SNP_A-1508077    0.60     0.3    0.039   0.09     0.3    0.038   0.08     0.3 
  SNP_A-1508072    0.82     0.2    0.052   0.15     0.2    0.051   0.15     0.2 
  SNP_A-1517480    0.83     0.2    0.052   0.16     0.2    0.052   0.16     0.2 
  SNP_A-1507656    0.82     0.2    0.051   0.15     0.2    0.051   0.15     0.2 
  SNP_A-1507712    0.81     0.2    0.051   0.15     0.2    0.051   0.15     0.2 
  SNP_A-1511483    0.80     0.2    0.050   0.14     0.2    0.050   0.14     0.2 
        111.103    0.80     0.2    0.050   0.14     0.2    0.050   0.14     0.2 
  SNP_A-1513466    0.79     0.2    0.049   0.14     0.2    0.049   0.14     0.2 
  SNP_A-1517222    0.83     0.2    0.052   0.16     0.2    0.052   0.16     0.2 
  SNP_A-1518642    0.84     0.2    0.052   0.16     0.2    0.052   0.16     0.2 
  SNP_A-1515975    0.96     0.2    0.058   0.20     0.2    0.059   0.21     0.2 
  SNP_A-1508538    0.92     0.2    0.056   0.19     0.2    0.057   0.19     0.2 
  SNP_A-1509554    0.85     0.2    0.052   0.16     0.2    0.053   0.16     0.2 
  SNP_A-1510942    0.80     0.2    0.049   0.14     0.2    0.049   0.14     0.2 
  SNP_A-1512518    0.74     0.2    0.046   0.12     0.2    0.046   0.12     0.2 
  SNP_A-1507393    0.69     0.2    0.042   0.11     0.2    0.042   0.11     0.2 
  SNP_A-1507345    0.69     0.2    0.042   0.11     0.2    0.042   0.11     0.2 
  SNP_A-1519284    0.72     0.2    0.044   0.12     0.2    0.045   0.12     0.2 
  SNP_A-1513708    0.76     0.2    0.047   0.13     0.2    0.047   0.13     0.2 
  SNP_A-1513563    0.91     0.2    0.056   0.19     0.2    0.057   0.19     0.2 
  SNP_A-1519343    0.98     0.2    0.061   0.22     0.2    0.062   0.22     0.2 
  SNP_A-1516774    1.01     0.2    0.063   0.23     0.2    0.064   0.23    0.15 
  SNP_A-1517665    1.04    0.15    0.065   0.24    0.14    0.066   0.25    0.14 
        113.956    1.06    0.14    0.066   0.26    0.14    0.068   0.26    0.14 
        114.449    1.09    0.14    0.067   0.26    0.14    0.069   0.27    0.13 
  SNP_A-1515526    1.11    0.13    0.067   0.27    0.13    0.069   0.28    0.13 
  SNP_A-1513824    1.11    0.13    0.067   0.27    0.13    0.069   0.28    0.13 
  SNP_A-1517464    1.12    0.13    0.068   0.28    0.13    0.070   0.29    0.13 
  SNP_A-1517165    1.18    0.12    0.070   0.30    0.12    0.074   0.32    0.11 
  SNP_A-1509684    1.20    0.11    0.071   0.31    0.12    0.075   0.33    0.11 
  SNP_A-1515779    1.20    0.11    0.071   0.31    0.12    0.075   0.33    0.11 
  SNP_A-1509990    1.20    0.11    0.072   0.31    0.12    0.075   0.33    0.11 
  SNP_A-1508695    1.21    0.11    0.073   0.32    0.11    0.077   0.34    0.11 
        116.341    1.18    0.12    0.072   0.31    0.12    0.075   0.32    0.11 
  SNP_A-1507975    1.14    0.13    0.071   0.29    0.12    0.073   0.30    0.12 
  SNP_A-1513007    1.06    0.15    0.065   0.25    0.14    0.067   0.26    0.14 
  SNP_A-1508941    1.06    0.15    0.065   0.25    0.14    0.067   0.26    0.14 
  SNP_A-1513515    1.06    0.15    0.065   0.25    0.14    0.067   0.26    0.14 
  SNP_A-1509239    1.02     0.2    0.063   0.23     0.2    0.064   0.24    0.15 
  SNP_A-1513161    1.01     0.2    0.062   0.23     0.2    0.063   0.23     0.2 
  SNP_A-1516983    0.98     0.2    0.061   0.22     0.2    0.062   0.22     0.2 
  SNP_A-1511721    0.82     0.2    0.051   0.15     0.2    0.052   0.15     0.2 
  SNP_A-1511181    0.82     0.2    0.051   0.15     0.2    0.051   0.15     0.2 
  SNP_A-1514799    0.68     0.2    0.042   0.11     0.2    0.043   0.11     0.2 
  SNP_A-1518371    0.66     0.3    0.041   0.10     0.3    0.041   0.10     0.3 
  SNP_A-1515555    0.69     0.2    0.043   0.11     0.2    0.043   0.11     0.2 
  SNP_A-1513005    0.72     0.2    0.045   0.12     0.2    0.045   0.12     0.2 
  SNP_A-1513998    0.74     0.2    0.046   0.12     0.2    0.046   0.12     0.2 
  SNP_A-1513455    0.71     0.2    0.045   0.11     0.2    0.045   0.11     0.2 
  SNP_A-1513884    0.70     0.2    0.045   0.11     0.2    0.045   0.11     0.2 
        119.658    0.68     0.2    0.044   0.11     0.2    0.044   0.11     0.2 
  SNP_A-1517132    0.66     0.3    0.043   0.10     0.2    0.042   0.10     0.2 
  SNP_A-1513959    0.66     0.3    0.043   0.10     0.2    0.042   0.10     0.2 
        120.358    0.68     0.2    0.045   0.11     0.2    0.044   0.11     0.2 
  SNP_A-1519285    0.71     0.2    0.046   0.12     0.2    0.046   0.12     0.2 
        121.051    0.76     0.2    0.049   0.13     0.2    0.049   0.13     0.2 
  SNP_A-1507384    0.81     0.2    0.052   0.15     0.2    0.052   0.15     0.2 
  SNP_A-1518574    0.83     0.2    0.053   0.16     0.2    0.053   0.16     0.2 
        122.144    0.82     0.2    0.053   0.16     0.2    0.053   0.16     0.2 
        122.638    0.80     0.2    0.052   0.15     0.2    0.052   0.15     0.2 
        123.131    0.79     0.2    0.050   0.14     0.2    0.050   0.14     0.2 
  SNP_A-1511768    0.78     0.2    0.049   0.14     0.2    0.048   0.14     0.2 
        124.118    0.63     0.3    0.040   0.09     0.3    0.040   0.09     0.3 
        124.612    0.48     0.3    0.031   0.05     0.3    0.030   0.05     0.3 
  SNP_A-1512746    0.33     0.4    0.021   0.03     0.4    0.021   0.03     0.4 
  SNP_A-1511453    0.34     0.4    0.022   0.03     0.4    0.021   0.03     0.4 
        125.430    0.38     0.4    0.024   0.03     0.3    0.024   0.03     0.3 
  SNP_A-1515064    0.42     0.3    0.027   0.04     0.3    0.026   0.04     0.3 
  SNP_A-1519530    0.46     0.3    0.029   0.05     0.3    0.029   0.05     0.3 
  SNP_A-1519057    0.44     0.3    0.028   0.05     0.3    0.028   0.04     0.3 
  SNP_A-1515017    0.44     0.3    0.028   0.05     0.3    0.028   0.04     0.3 
  SNP_A-1509834    0.44     0.3    0.028   0.05     0.3    0.028   0.04     0.3 
  SNP_A-1509784    0.42     0.3    0.027   0.04     0.3    0.027   0.04     0.3 
        126.912    0.34     0.4    0.022   0.03     0.4    0.022   0.03     0.4 
  SNP_A-1509993    0.27     0.4    0.017   0.02     0.4    0.017   0.02     0.4 
  SNP_A-1508103    0.27     0.4    0.017   0.02     0.4    0.017   0.02     0.4 
  SNP_A-1514671    0.24     0.4    0.015   0.01     0.4    0.015   0.01     0.4 
  SNP_A-1513673    0.16     0.4    0.010   0.01     0.4    0.010   0.01     0.4 
  SNP_A-1508479    0.01     0.5    0.001   0.00     0.5    0.001   0.00     0.5 
        128.483   -0.19     0.6   -0.012  -0.01     0.6   -0.012  -0.01     0.6 
  SNP_A-1508813   -0.39     0.7   -0.025  -0.04     0.7   -0.025  -0.04     0.7 
  SNP_A-1514043   -0.42     0.7   -0.026  -0.04     0.7   -0.026  -0.04     0.7 
  SNP_A-1513160   -0.55     0.7   -0.034  -0.07     0.7   -0.034  -0.07     0.7 
  SNP_A-1515841   -0.57     0.7   -0.036  -0.07     0.7   -0.035  -0.07     0.7 
  SNP_A-1512756   -0.57     0.7   -0.036  -0.07     0.7   -0.035  -0.07     0.7 
  SNP_A-1510946   -0.59     0.7   -0.037  -0.08     0.7   -0.037  -0.08     0.7 
  SNP_A-1519537   -0.56     0.7   -0.035  -0.07     0.7   -0.035  -0.07     0.7 
  SNP_A-1511514   -0.49     0.7   -0.031  -0.05     0.7   -0.031  -0.05     0.7 
  SNP_A-1513146   -0.49     0.7   -0.031  -0.05     0.7   -0.031  -0.05     0.7 
  SNP_A-1512168   -0.49     0.7   -0.031  -0.05     0.7   -0.031  -0.05     0.7 
  SNP_A-1513617   -0.53     0.7   -0.033  -0.06     0.7   -0.033  -0.06     0.7 
  SNP_A-1513023   -0.51     0.7   -0.032  -0.06     0.7   -0.032  -0.06     0.7 
  SNP_A-1510266   -0.72     0.8   -0.046  -0.12     0.8   -0.046  -0.12     0.8 
  SNP_A-1517509   -0.85     0.8   -0.053  -0.16     0.8   -0.054  -0.16     0.8 
  SNP_A-1509984   -0.92     0.8   -0.058  -0.19     0.8   -0.058  -0.19     0.8 
        131.107   -0.92     0.8   -0.058  -0.19     0.8   -0.059  -0.20     0.8 
  SNP_A-1507970   -0.92     0.8   -0.057  -0.19     0.8   -0.059  -0.20     0.8 
        131.812   -0.92     0.8   -0.058  -0.20     0.8   -0.060  -0.20     0.8 
  SNP_A-1513051   -0.93     0.8   -0.058  -0.20     0.8   -0.060  -0.20     0.8 
  SNP_A-1518312   -0.93     0.8   -0.058  -0.20     0.8   -0.060  -0.20     0.8 
  SNP_A-1518528   -0.93     0.8   -0.058  -0.20     0.8   -0.060  -0.20     0.8 
  SNP_A-1519062   -0.95     0.8   -0.059  -0.21     0.8   -0.061  -0.21     0.8 
        132.808   -0.95     0.8   -0.060  -0.21     0.8   -0.061  -0.21     0.8 
  SNP_A-1514108   -0.95     0.8   -0.060  -0.21     0.8   -0.061  -0.21     0.8 
  SNP_A-1515267   -0.94     0.8   -0.060  -0.21     0.8   -0.061  -0.21     0.8 
  SNP_A-1509132   -0.94     0.8   -0.059  -0.20     0.8   -0.060  -0.21     0.8 
  SNP_A-1514010   -0.97     0.8   -0.062  -0.22     0.8   -0.062  -0.22     0.8 
        133.743   -1.01     0.8   -0.065  -0.24     0.9   -0.066  -0.24     0.9 
        134.141   -1.06     0.9   -0.068  -0.26     0.9   -0.069  -0.26     0.9 
  SNP_A-1507472   -1.10     0.9   -0.071  -0.28     0.9   -0.071  -0.28     0.9 
  SNP_A-1518434   -1.06     0.9   -0.068  -0.27     0.9   -0.069  -0.27     0.9 
  SNP_A-1515106   -1.06     0.9   -0.068  -0.27     0.9   -0.069  -0.27     0.9 
  SNP_A-1516519   -1.04     0.9   -0.067  -0.25     0.9   -0.068  -0.25     0.9 
  SNP_A-1517006   -1.04     0.9   -0.067  -0.25     0.9   -0.068  -0.25     0.9 
        135.308   -1.00     0.8   -0.065  -0.24     0.9   -0.066  -0.24     0.9 
  SNP_A-1510959   -0.96     0.8   -0.062  -0.22     0.8   -0.063  -0.22     0.8 
  SNP_A-1514836   -0.85     0.8   -0.055  -0.17     0.8   -0.056  -0.17     0.8 
  SNP_A-1516447   -0.84     0.8   -0.055  -0.17     0.8   -0.055  -0.17     0.8 
        136.393   -0.78     0.8   -0.051  -0.14     0.8   -0.051  -0.14     0.8 
  SNP_A-1512425   -0.71     0.8   -0.046  -0.12     0.8   -0.046  -0.12     0.8 
  SNP_A-1519203   -0.70     0.8   -0.045  -0.12     0.8   -0.046  -0.12     0.8 
  SNP_A-1515921   -0.66     0.7   -0.043  -0.10     0.8   -0.043  -0.10     0.8 
  SNP_A-1507361   -0.67     0.7   -0.043  -0.10     0.8   -0.043  -0.10     0.8 
        137.395   -0.64     0.7   -0.041  -0.09     0.7   -0.042  -0.10     0.7 
        137.777   -0.61     0.7   -0.039  -0.09     0.7   -0.039  -0.09     0.7 
  SNP_A-1509296   -0.58     0.7   -0.036  -0.08     0.7   -0.037  -0.08     0.7 
  SNP_A-1512163   -0.59     0.7   -0.037  -0.08     0.7   -0.038  -0.08     0.7 
        138.548   -0.73     0.8   -0.046  -0.12     0.8   -0.047  -0.12     0.8 
  SNP_A-1515539   -0.87     0.8   -0.054  -0.17     0.8   -0.055  -0.17     0.8 
  SNP_A-1510129   -0.87     0.8   -0.054  -0.17     0.8   -0.055  -0.17     0.8 
  SNP_A-1517278   -0.84     0.8   -0.053  -0.16     0.8   -0.054  -0.16     0.8 
  SNP_A-1510921   -0.84     0.8   -0.053  -0.16     0.8   -0.054  -0.16     0.8 
  SNP_A-1510971   -0.86     0.8   -0.054  -0.17     0.8   -0.056  -0.17     0.8 
  SNP_A-1508666   -0.83     0.8   -0.052  -0.16     0.8   -0.054  -0.16     0.8 
  SNP_A-1512089   -0.76     0.8   -0.048  -0.13     0.8   -0.050  -0.14     0.8 
  SNP_A-1508625   -0.76     0.8   -0.049  -0.14     0.8   -0.051  -0.14     0.8 
        140.842   -0.75     0.8   -0.049  -0.13     0.8   -0.051  -0.14     0.8 
        141.282   -0.73     0.8   -0.048  -0.13     0.8   -0.051  -0.13     0.8 
        141.722   -0.72     0.8   -0.048  -0.12     0.8   -0.050  -0.13     0.8 
        142.162   -0.70     0.8   -0.047  -0.12     0.8   -0.049  -0.12     0.8 
        142.602   -0.68     0.8   -0.045  -0.11     0.8   -0.048  -0.12     0.8 
  SNP_A-1513006   -0.66     0.7   -0.044  -0.11     0.8   -0.046  -0.11     0.8 
  SNP_A-1510232   -0.68     0.8   -0.044  -0.11     0.8   -0.047  -0.12     0.8 
        143.887   -0.71     0.8   -0.046  -0.12     0.8   -0.049  -0.13     0.8 
        144.329   -0.73     0.8   -0.048  -0.13     0.8   -0.051  -0.14     0.8 
        144.770   -0.76     0.8   -0.049  -0.14     0.8   -0.052  -0.14     0.8 
        145.212   -0.79     0.8   -0.050  -0.14     0.8   -0.053  -0.15     0.8 
  SNP_A-1514805   -0.82     0.8   -0.051  -0.15     0.8   -0.054  -0.16     0.8 
  SNP_A-1519268   -0.82     0.8   -0.051  -0.15     0.8   -0.054  -0.16     0.8 
  SNP_A-1507455   -0.84     0.8   -0.051  -0.16     0.8   -0.055  -0.17     0.8 
  SNP_A-1509426   -0.85     0.8   -0.052  -0.16     0.8   -0.055  -0.17     0.8 
  SNP_A-1509552   -0.89     0.8   -0.055  -0.18     0.8   -0.058  -0.19     0.8 
  SNP_A-1518197   -0.96     0.8   -0.058  -0.20     0.8   -0.062  -0.21     0.8 
  SNP_A-1512720   -1.05     0.9   -0.064  -0.25     0.9   -0.068  -0.26     0.9 
  SNP_A-1511905   -1.08     0.9   -0.066  -0.26     0.9   -0.069  -0.27     0.9 
  SNP_A-1512222   -1.08     0.9   -0.066  -0.26     0.9   -0.069  -0.27     0.9 
  SNP_A-1518012   -1.07     0.9   -0.066  -0.26     0.9   -0.069  -0.27     0.9 
  SNP_A-1512548   -1.07     0.9   -0.066  -0.26     0.9   -0.069  -0.27     0.9 
  SNP_A-1516662   -1.07     0.9   -0.066  -0.26     0.9   -0.069  -0.27     0.9 
  SNP_A-1512675   -1.07     0.9   -0.066  -0.26     0.9   -0.069  -0.27     0.9 
        147.099   -1.06     0.9   -0.066  -0.26     0.9   -0.069  -0.26     0.9 
        147.519   -1.04     0.9   -0.066  -0.25     0.9   -0.069  -0.26     0.9 
  SNP_A-1515900   -1.03     0.8   -0.066  -0.25     0.9   -0.068  -0.25     0.9 
  SNP_A-1516883   -1.04     0.9   -0.066  -0.25     0.9   -0.069  -0.26     0.9 
  SNP_A-1513646   -1.04     0.8   -0.066  -0.25     0.9   -0.069  -0.26     0.9 
  SNP_A-1511366   -1.03     0.8   -0.066  -0.25     0.9   -0.069  -0.26     0.9 
        148.845   -1.10     0.9   -0.072  -0.29     0.9   -0.075  -0.30     0.9 
  SNP_A-1511597   -1.17     0.9   -0.077  -0.33     0.9   -0.080  -0.34     0.9 
        149.764   -1.16     0.9   -0.077  -0.33     0.9   -0.080  -0.33     0.9 
  SNP_A-1511876   -1.14     0.9   -0.076  -0.32     0.9   -0.079  -0.32     0.9 
  SNP_A-1513615   -1.07     0.9   -0.073  -0.29     0.9   -0.075  -0.29     0.9 
  SNP_A-1516432   -1.08     0.9   -0.073  -0.29     0.9   -0.075  -0.29     0.9 
  SNP_A-1510763   -1.09     0.9   -0.074  -0.30     0.9   -0.076  -0.30     0.9 
        151.485   -1.09     0.9   -0.075  -0.30     0.9   -0.077  -0.30     0.9 
        151.855   -1.08     0.9   -0.075  -0.30     0.9   -0.077  -0.30     0.9 
  SNP_A-1512155   -1.08     0.9   -0.076  -0.30     0.9   -0.077  -0.30     0.9 
        152.670   -1.09     0.9   -0.078  -0.31     0.9   -0.079  -0.31     0.9 
        153.116   -1.10     0.9   -0.080  -0.32     0.9   -0.081  -0.32     0.9 
        153.563   -1.11     0.9   -0.082  -0.33     0.9   -0.082  -0.33     0.9 
        154.009   -1.13     0.9   -0.084  -0.34     0.9   -0.083  -0.34     0.9 
        154.455   -1.14     0.9   -0.085  -0.35     0.9   -0.084  -0.34     0.9 
        154.901   -1.15     0.9   -0.085  -0.36     0.9   -0.084  -0.35     0.9 
        155.347   -1.16     0.9   -0.086  -0.36     0.9   -0.084  -0.35     0.9 
  SNP_A-1514727   -1.17     0.9   -0.086  -0.37     0.9   -0.083  -0.35     0.9 
        156.087   -1.18     0.9   -0.085  -0.37     0.9   -0.083  -0.35     0.9 
  SNP_A-1517733   -1.19     0.9   -0.085  -0.37     0.9   -0.082  -0.35     0.9 
  SNP_A-1508655   -1.20     0.9   -0.084  -0.37     0.9   -0.081  -0.35     0.9 
        157.060   -1.17     0.9   -0.081  -0.35     0.9   -0.079  -0.33     0.9 
  SNP_A-1509991   -1.15     0.9   -0.079  -0.33     0.9   -0.076  -0.32     0.9 
  SNP_A-1509653   -1.16     0.9   -0.079  -0.34     0.9   -0.076  -0.32     0.9 
  SNP_A-1509609   -1.16     0.9   -0.079  -0.34     0.9   -0.076  -0.32     0.9 
  SNP_A-1519496   -1.30     0.9   -0.087  -0.41     0.9   -0.084  -0.39     0.9 
  SNP_A-1515865   -1.32     0.9   -0.088  -0.42     0.9   -0.085  -0.40     0.9 
  SNP_A-1510035   -1.28     0.9   -0.085  -0.40     0.9   -0.082  -0.38     0.9 
  SNP_A-1515028   -1.28     0.9   -0.086  -0.40     0.9   -0.082  -0.38     0.9 
  SNP_A-1512813   -1.30     0.9   -0.087  -0.41     0.9   -0.083  -0.39     0.9 
  SNP_A-1518634   -1.32     0.9   -0.087  -0.42     0.9   -0.084  -0.40     0.9 
  SNP_A-1518800   -1.40     0.9   -0.093  -0.48     0.9   -0.089  -0.45     0.9 
  SNP_A-1517227   -1.42     0.9   -0.093  -0.49     0.9   -0.090  -0.46     0.9 
  SNP_A-1518216   -1.43     0.9   -0.093  -0.49     0.9   -0.090  -0.46     0.9 
  SNP_A-1512145   -1.40     0.9   -0.092  -0.47     0.9   -0.088  -0.45     0.9 
  SNP_A-1512096   -1.40     0.9   -0.092  -0.47     0.9   -0.088  -0.45     0.9 
        159.232   -1.32     0.9   -0.087  -0.42     0.9   -0.084  -0.40     0.9 
  SNP_A-1511566   -1.24     0.9   -0.080  -0.36     0.9   -0.078  -0.35     0.9 
  SNP_A-1507986   -1.19     0.9   -0.077  -0.34     0.9   -0.075  -0.32     0.9 
  SNP_A-1514401   -1.13     0.9   -0.073  -0.30     0.9   -0.071  -0.29     0.9 
  SNP_A-1510177   -1.13     0.9   -0.073  -0.30     0.9   -0.071  -0.29     0.9 
  SNP_A-1511738   -1.10     0.9   -0.071  -0.28     0.9   -0.069  -0.27     0.9 
  SNP_A-1513231   -1.08     0.9   -0.070  -0.28     0.9   -0.068  -0.27     0.9 
  SNP_A-1508647   -1.04     0.9   -0.067  -0.26     0.9   -0.065  -0.25     0.9 
  SNP_A-1507781   -0.97     0.8   -0.062  -0.22     0.8   -0.061  -0.21     0.8 
  SNP_A-1519364   -0.96     0.8   -0.062  -0.22     0.8   -0.060  -0.21     0.8 
  SNP_A-1509648   -0.95     0.8   -0.062  -0.21     0.8   -0.060  -0.21     0.8 
  SNP_A-1513135   -0.98     0.8   -0.063  -0.22     0.8   -0.061  -0.21     0.8 
  SNP_A-1518977   -0.98     0.8   -0.063  -0.23     0.8   -0.061  -0.22     0.8 
  SNP_A-1508763   -0.99     0.8   -0.064  -0.23     0.8   -0.061  -0.22     0.8 
  SNP_A-1515094   -0.98     0.8   -0.063  -0.22     0.8   -0.061  -0.22     0.8 
  SNP_A-1512950   -0.93     0.8   -0.061  -0.21     0.8   -0.058  -0.20     0.8 
  SNP_A-1508437   -0.96     0.8   -0.063  -0.22     0.8   -0.060  -0.21     0.8 
  SNP_A-1516205   -0.98     0.8   -0.065  -0.23     0.8   -0.062  -0.22     0.8 
  SNP_A-1517749   -1.11     0.9   -0.073  -0.30     0.9   -0.069  -0.28     0.9 
  SNP_A-1514190   -1.14     0.9   -0.075  -0.31     0.9   -0.071  -0.29     0.9 
  SNP_A-1518409   -1.13     0.9   -0.075  -0.31     0.9   -0.071  -0.29     0.9 
  SNP_A-1510844   -1.13     0.9   -0.075  -0.31     0.9   -0.071  -0.29     0.9 
  SNP_A-1507802   -1.13     0.9   -0.075  -0.31     0.9   -0.071  -0.29     0.9 
  SNP_A-1518573   -1.08     0.9   -0.072  -0.28     0.9   -0.068  -0.26     0.9 
  SNP_A-1508970   -0.98     0.8   -0.067  -0.24     0.9   -0.062  -0.22     0.8 
  SNP_A-1519325   -0.96     0.8   -0.066  -0.23     0.8   -0.061  -0.21     0.8 
  SNP_A-1516307   -0.96     0.8   -0.066  -0.23     0.8   -0.061  -0.21     0.8 
  SNP_A-1519610   -0.97     0.8   -0.068  -0.24     0.9   -0.062  -0.22     0.8 
        163.490   -0.87     0.8   -0.061  -0.19     0.8   -0.056  -0.18     0.8 
  SNP_A-1512990   -0.77     0.8   -0.054  -0.15     0.8   -0.050  -0.14     0.8 
        164.318   -0.60     0.7   -0.042  -0.09     0.7   -0.039  -0.08     0.7 
  SNP_A-1513580   -0.43     0.7   -0.029  -0.05     0.7   -0.028  -0.04     0.7 
  SNP_A-1515244   -0.37     0.6   -0.025  -0.03     0.7   -0.024  -0.03     0.6 
  SNP_A-1511490   -0.30     0.6   -0.020  -0.02     0.6   -0.019  -0.02     0.6 
  SNP_A-1516146   -0.29     0.6   -0.020  -0.02     0.6   -0.019  -0.02     0.6 
  SNP_A-1508840   -0.12     0.5   -0.008  -0.00     0.6   -0.008  -0.00     0.6 
  SNP_A-1516725   -0.05     0.5   -0.003  -0.00     0.5   -0.003  -0.00     0.5 
  SNP_A-1512466   -0.06     0.5   -0.004  -0.00     0.5   -0.004  -0.00     0.5 
  SNP_A-1515809   -0.06     0.5   -0.004  -0.00     0.5   -0.004  -0.00     0.5 
  SNP_A-1514644   -0.18     0.6   -0.012  -0.01     0.6   -0.012  -0.01     0.6 
  SNP_A-1516524   -0.11     0.5   -0.008  -0.00     0.5   -0.007  -0.00     0.5 
  SNP_A-1512183   -0.11     0.5   -0.007  -0.00     0.5   -0.007  -0.00     0.5 
  SNP_A-1515376   -0.10     0.5   -0.007  -0.00     0.5   -0.006  -0.00     0.5 
  SNP_A-1509126   -0.09     0.5   -0.006  -0.00     0.5   -0.006  -0.00     0.5 
  SNP_A-1508179   -0.08     0.5   -0.006  -0.00     0.5   -0.005  -0.00     0.5 
  SNP_A-1516303   -0.08     0.5   -0.005  -0.00     0.5   -0.005  -0.00     0.5 
  SNP_A-1513419   -0.06     0.5   -0.004  -0.00     0.5   -0.004  -0.00     0.5 
        167.471   -0.04     0.5   -0.003  -0.00     0.5   -0.002  -0.00     0.5 
  SNP_A-1516965   -0.01     0.5   -0.001  -0.00     0.5   -0.000  -0.00     0.5 
        168.228   -0.02     0.5   -0.001  -0.00     0.5   -0.001  -0.00     0.5 
        168.576   -0.03     0.5   -0.002  -0.00     0.5   -0.002  -0.00     0.5 
  SNP_A-1519380   -0.04     0.5   -0.003  -0.00     0.5   -0.003  -0.00     0.5 
  SNP_A-1518746   -0.05     0.5   -0.003  -0.00     0.5   -0.003  -0.00     0.5 
  SNP_A-1511380   -0.05     0.5   -0.003  -0.00     0.5   -0.003  -0.00     0.5 
        169.404   -0.07     0.5   -0.005  -0.00     0.5   -0.005  -0.00     0.5 
  SNP_A-1508629   -0.09     0.5   -0.006  -0.00     0.5   -0.006  -0.00     0.5 
  SNP_A-1516729   -0.05     0.5   -0.003  -0.00     0.5   -0.003  -0.00     0.5 
  SNP_A-1514751   -0.05     0.5   -0.003  -0.00     0.5   -0.003  -0.00     0.5 
  SNP_A-1514071   -0.05     0.5   -0.003  -0.00     0.5   -0.003  -0.00     0.5 
        170.663   -0.06     0.5   -0.004  -0.00     0.5   -0.004  -0.00     0.5 
  SNP_A-1518303   -0.08     0.5   -0.005  -0.00     0.5   -0.005  -0.00     0.5 
        171.428   -0.10     0.5   -0.007  -0.00     0.5   -0.007  -0.00     0.5 
        171.811   -0.12     0.5   -0.008  -0.00     0.6   -0.008  -0.00     0.6 
  SNP_A-1512984   -0.14     0.6   -0.010  -0.00     0.6   -0.010  -0.00     0.6 
  SNP_A-1515023   -0.10     0.5   -0.007  -0.00     0.5   -0.007  -0.00     0.5 
  SNP_A-1511182   -0.10     0.5   -0.007  -0.00     0.5   -0.007  -0.00     0.5 
        173.069   -0.14     0.6   -0.010  -0.01     0.6   -0.010  -0.01     0.6 
        173.487   -0.18     0.6   -0.013  -0.01     0.6   -0.013  -0.01     0.6 
        173.905   -0.22     0.6   -0.016  -0.01     0.6   -0.015  -0.01     0.6 
        174.323   -0.26     0.6   -0.019  -0.02     0.6   -0.018  -0.02     0.6 
        174.741   -0.30     0.6   -0.021  -0.02     0.6   -0.021  -0.02     0.6 
  SNP_A-1516279   -0.34     0.6   -0.024  -0.03     0.6   -0.023  -0.03     0.6 
  SNP_A-1511170   -0.35     0.6   -0.025  -0.03     0.6   -0.024  -0.03     0.6 
  SNP_A-1511253   -0.36     0.6   -0.026  -0.03     0.7   -0.025  -0.03     0.7 
  SNP_A-1518432   -0.37     0.6   -0.026  -0.04     0.7   -0.026  -0.03     0.7 
        175.992   -0.41     0.7   -0.029  -0.04     0.7   -0.028  -0.04     0.7 
  SNP_A-1519479   -0.44     0.7   -0.031  -0.05     0.7   -0.031  -0.05     0.7 
        176.870   -0.48     0.7   -0.035  -0.06     0.7   -0.034  -0.06     0.7 
        177.292   -0.53     0.7   -0.038  -0.07     0.7   -0.037  -0.07     0.7 
        177.714   -0.57     0.7   -0.041  -0.08     0.7   -0.040  -0.08     0.7 
        178.135   -0.61     0.7   -0.044  -0.10     0.7   -0.043  -0.09     0.7 
  SNP_A-1517655   -0.65     0.7   -0.046  -0.11     0.8   -0.045  -0.11     0.8 
  SNP_A-1517362   -0.65     0.7   -0.046  -0.11     0.8   -0.045  -0.11     0.8 
  SNP_A-1513920   -0.65     0.7   -0.046  -0.11     0.8   -0.045  -0.11     0.8 
  SNP_A-1514480   -0.65     0.7   -0.046  -0.11     0.8   -0.045  -0.11     0.8 
  SNP_A-1511669   -0.66     0.7   -0.046  -0.11     0.8   -0.045  -0.11     0.8 
  SNP_A-1508966   -0.70     0.8   -0.050  -0.13     0.8   -0.049  -0.12     0.8 
        179.951   -0.83     0.8   -0.060  -0.18     0.8   -0.058  -0.17     0.8 
        180.419   -0.95     0.8   -0.070  -0.25     0.9   -0.067  -0.23     0.8 
  SNP_A-1517545   -1.08     0.9   -0.080  -0.32     0.9   -0.076  -0.30     0.9 
        181.275   -1.14     0.9   -0.085  -0.36     0.9   -0.080  -0.33     0.9 
        181.662   -1.21     0.9   -0.090  -0.40     0.9   -0.085  -0.37     0.9 
        182.049   -1.27     0.9   -0.095  -0.44     0.9   -0.090  -0.41     0.9 
  SNP_A-1518933   -1.34     0.9   -0.099  -0.49     0.9   -0.094  -0.45     0.9 
  SNP_A-1515770   -1.35     0.9   -0.101  -0.50     0.9   -0.095  -0.46     0.9 
        182.898   -1.38     0.9   -0.104  -0.53     0.9   -0.097  -0.49     0.9 
  SNP_A-1517019   -1.42     0.9   -0.107  -0.56     0.9   -0.100  -0.51     0.9 
        183.468   -1.42     0.9   -0.108  -0.57     0.9   -0.100  -0.51     0.9 
  SNP_A-1516132   -1.42     0.9   -0.109  -0.57     0.9   -0.100  -0.52     0.9 
  SNP_A-1515671   -1.41     0.9   -0.108  -0.56     0.9   -0.100  -0.51     0.9 
        184.319   -1.35     0.9   -0.105  -0.52     0.9   -0.098  -0.47     0.9 
        184.794   -1.28     0.9   -0.102  -0.48     0.9   -0.095  -0.44     0.9 
        185.270   -1.22     0.9   -0.098  -0.44     0.9   -0.092  -0.41     0.9 
        185.745   -1.16     0.9   -0.094  -0.40     0.9   -0.088  -0.37     0.9 
  SNP_A-1511428   -1.11     0.9   -0.090  -0.36     0.9   -0.084  -0.34     0.9 
        186.658   -1.08     0.9   -0.088  -0.35     0.9   -0.083  -0.32     0.9 
        187.095   -1.05     0.9   -0.085  -0.33     0.9   -0.081  -0.31     0.9 
        187.532   -1.02     0.8   -0.083  -0.31     0.9   -0.079  -0.29     0.9 
        187.970   -0.99     0.8   -0.080  -0.29     0.9   -0.076  -0.27     0.9 
        188.407   -0.96     0.8   -0.077  -0.27     0.9   -0.074  -0.26     0.9 
        188.844   -0.94     0.8   -0.074  -0.25     0.9   -0.071  -0.24     0.9 
  SNP_A-1507326   -0.91     0.8   -0.070  -0.24     0.9   -0.068  -0.22     0.8 
  SNP_A-1512193   -0.90     0.8   -0.070  -0.23     0.8   -0.067  -0.22     0.8 
        189.857   -0.87     0.8   -0.067  -0.21     0.8   -0.064  -0.20     0.8 
  SNP_A-1518405   -0.83     0.8   -0.063  -0.19     0.8   -0.061  -0.18     0.8 
        190.791   -0.76     0.8   -0.058  -0.16     0.8   -0.057  -0.16     0.8 
  SNP_A-1510724   -0.70     0.8   -0.053  -0.14     0.8   -0.051  -0.13     0.8 
        191.678   -0.65     0.7   -0.050  -0.12     0.8   -0.048  -0.11     0.8 
        192.105   -0.61     0.7   -0.047  -0.10     0.8   -0.045  -0.10     0.8 
  SNP_A-1513278   -0.56     0.7   -0.043  -0.09     0.7   -0.041  -0.08     0.7 
        192.823   -0.53     0.7   -0.040  -0.08     0.7   -0.039  -0.08     0.7 
  SNP_A-1511878   -0.50     0.7   -0.038  -0.07     0.7   -0.036  -0.07     0.7 
        193.435   -0.49     0.7   -0.036  -0.06     0.7   -0.035  -0.06     0.7 
  SNP_A-1513650   -0.47     0.7   -0.035  -0.06     0.7   -0.034  -0.06     0.7 
  SNP_A-1510200   -0.47     0.7   -0.034  -0.06     0.7   -0.033  -0.06     0.7 
  SNP_A-1509111   -0.46     0.7   -0.034  -0.06     0.7   -0.033  -0.05     0.7 
        194.481   -0.45     0.7   -0.034  -0.06     0.7   -0.033  -0.05     0.7 
  SNP_A-1511298   -0.45     0.7   -0.033  -0.05     0.7   -0.033  -0.05     0.7 
  SNP_A-1515702   -0.45     0.7   -0.033  -0.05     0.7   -0.032  -0.05     0.7 
  SNP_A-1507721   -0.44     0.7   -0.033  -0.05     0.7   -0.032  -0.05     0.7 
  SNP_A-1515092   -0.46     0.7   -0.034  -0.06     0.7   -0.034  -0.06     0.7 
        196.012   -0.44     0.7   -0.034  -0.05     0.7   -0.034  -0.05     0.7 
        196.444   -0.43     0.7   -0.033  -0.05     0.7   -0.033  -0.05     0.7 
        196.876   -0.42     0.7   -0.033  -0.05     0.7   -0.033  -0.05     0.7 
  SNP_A-1518276   -0.41     0.7   -0.032  -0.05     0.7   -0.032  -0.05     0.7 
        197.784   -0.39     0.7   -0.032  -0.05     0.7   -0.032  -0.05     0.7 
        198.260   -0.38     0.6   -0.031  -0.04     0.7   -0.031  -0.04     0.7 
        198.736   -0.37     0.6   -0.030  -0.04     0.7   -0.031  -0.04     0.7 
        199.212   -0.36     0.6   -0.029  -0.04     0.7   -0.030  -0.04     0.7 
        199.688   -0.35     0.6   -0.028  -0.04     0.7   -0.029  -0.04     0.7 
        200.164   -0.33     0.6   -0.027  -0.03     0.7   -0.028  -0.03     0.7 
        200.640   -0.32     0.6   -0.026  -0.03     0.6   -0.027  -0.03     0.6 
        201.116   -0.31     0.6   -0.025  -0.03     0.6   -0.026  -0.03     0.6 
  SNP_A-1518238   -0.30     0.6   -0.024  -0.03     0.6   -0.025  -0.03     0.6 
        201.860   -0.30     0.6   -0.024  -0.03     0.6   -0.025  -0.03     0.6 
  SNP_A-1507855   -0.30     0.6   -0.024  -0.03     0.6   -0.025  -0.03     0.6 
        202.575   -0.28     0.6   -0.023  -0.02     0.6   -0.024  -0.02     0.6 
        203.022   -0.27     0.6   -0.022  -0.02     0.6   -0.023  -0.02     0.6 
        203.470   -0.25     0.6   -0.021  -0.02     0.6   -0.022  -0.02     0.6 
        203.918   -0.23     0.6   -0.020  -0.02     0.6   -0.021  -0.02     0.6 
        204.365   -0.22     0.6   -0.019  -0.02     0.6   -0.020  -0.02     0.6 
  SNP_A-1512963   -0.20     0.6   -0.018  -0.01     0.6   -0.019  -0.01     0.6 

MERLIN 1.1.2 - (c) 2000-2007 Goncalo Abecasis

References for this version of Merlin:

   Abecasis et al (2002) Nat Gen 30:97-101        [original citation]
   Fingerlin et al (2004) AJHG 74:432-43          [case selection for association studies]
   Abecasis and Wigginton (2005) AJHG 77:754-67   [ld modeling, parametric analyses]
   Fingerlin et al (2006) Gen Epidemiol 30:384-96 [sex-specific maps]
   Chen and Abecasis (2007) AJHG 81:913-26        [qtl association analysis, qtl simulation]


The following parameters are in effect:
                     Data File :     wiped_6.dat (-dname)
                 Pedigree File :     wiped_6.ped (-pname)
            Missing Value Code :         -99.999 (-xname)
                      Map File :      10K142.map (-mname)
            Allele Frequencies :  10K142cauc.frq (-f[a|e|f|m|file])
                   Random Seed :          123456 (-r9999)

Data Analysis Options
         General : --error [ON], --information [ON], --likelihood,
                   --model [age.tbl]
      IBD States : --ibd, --kinship, --matrices, --extended, --select
     NPL Linkage : --npl [ON], --pairs [ON], --qtl, --deviates, --exp [ON]
      VC Linkage : --vc, --useCovariates, --ascertainment, --unlinked [0.00]
     Association : --infer, --assoc, --fastAssoc, --filter, --custom [cov.tbl]
     Haplotyping : --best, --sample, --all, --founders, --horizontal
   Recombination : --zero, --one, --two, --three, --singlepoint
       Positions : --steps, --maxStep [0.50], --minStep, --grid, --start,
                   --stop
     LD Clusters : --clusters [], --distance, --rsq [0.16], --cfreq
          Limits : --bits [24], --megabytes [1024], --minutes
     Performance : --trim, --noCoupleBits, --swap [ON], --smallSwap
          Output : --quiet, --markerNames [ON], --frequencies [ON],
                   --perFamily, --pdf [ON], --tabulate, --prefix [wiped_6]
      Simulation : --simulate, --reruns, --save, --trait []

Phenotype: Disease [ALL] (279 families)
===============================================================================
            Pos   Zmean  pvalue linDelta    LOD  pvalue expDelta    LOD  pvalue
            min  -21.42     1.0   -0.188 -26.11     1.0   -9.999 -151.2     1.0 
            max   28.23 0.00000    0.707  93.36 0.00000    9.999  210.4 0.00000 
  SNP_A-1519575   -0.40     0.7   -0.029  -0.04     0.7   -0.031  -0.04     0.7 
  SNP_A-1519521   -0.40     0.7   -0.029  -0.04     0.7   -0.031  -0.04     0.7 
  SNP_A-1519473   -0.40     0.7   -0.029  -0.04     0.7   -0.031  -0.04     0.7 
  SNP_A-1508186   -0.40     0.7   -0.030  -0.04     0.7   -0.032  -0.05     0.7 
  SNP_A-1516523   -0.40     0.7   -0.029  -0.04     0.7   -0.031  -0.05     0.7 
          0.765   -0.39     0.7   -0.028  -0.04     0.7   -0.030  -0.04     0.7 
  SNP_A-1516057   -0.37     0.6   -0.027  -0.04     0.7   -0.029  -0.04     0.7 
          1.505   -0.37     0.6   -0.026  -0.04     0.7   -0.028  -0.04     0.7 
          1.901   -0.36     0.6   -0.026  -0.03     0.7   -0.027  -0.04     0.7 
          2.298   -0.35     0.6   -0.025  -0.03     0.6   -0.027  -0.03     0.7 
  SNP_A-1513896   -0.34     0.6   -0.024  -0.03     0.6   -0.026  -0.03     0.6 
  SNP_A-1514424   -0.33     0.6   -0.023  -0.03     0.6   -0.024  -0.03     0.6 
  SNP_A-1514373   -0.33     0.6   -0.023  -0.03     0.6   -0.024  -0.03     0.6 
          3.371   -0.30     0.6   -0.021  -0.02     0.6   -0.022  -0.02     0.6 
  SNP_A-1508392   -0.28     0.6   -0.019  -0.02     0.6   -0.020  -0.02     0.6 
  SNP_A-1508441   -0.28     0.6   -0.019  -0.02     0.6   -0.020  -0.02     0.6 
  SNP_A-1510117   -0.26     0.6   -0.017  -0.02     0.6   -0.019  -0.02     0.6 
          4.572   -0.16     0.6   -0.011  -0.01     0.6   -0.012  -0.01     0.6 
  SNP_A-1517368   -0.07     0.5   -0.005  -0.00     0.5   -0.005  -0.00     0.5 
          5.375   -0.02     0.5   -0.001  -0.00     0.5   -0.001  -0.00     0.5 
  SNP_A-1513854    0.03     0.5    0.002   0.00     0.5    0.002   0.00     0.5 
  SNP_A-1517200    0.03     0.5    0.002   0.00     0.5    0.002   0.00     0.5 
          6.425    0.04     0.5    0.003   0.00     0.5    0.003   0.00     0.5 
          6.824    0.04     0.5    0.003   0.00     0.5    0.003   0.00     0.5 
  SNP_A-1513907    0.04     0.5    0.003   0.00     0.5    0.003   0.00     0.5 
          7.716    0.05     0.5    0.003   0.00     0.5    0.003   0.00     0.5 
  SNP_A-1510580    0.05     0.5    0.004   0.00     0.5    0.004   0.00     0.5 
  SNP_A-1517736    0.10     0.5    0.007   0.00     0.5    0.007   0.00     0.5 
  SNP_A-1508894    0.24     0.4    0.016   0.01     0.4    0.017   0.01     0.4 
          9.249    0.36     0.4    0.024   0.03     0.4    0.025   0.03     0.3 
  SNP_A-1509227    0.48     0.3    0.031   0.05     0.3    0.033   0.06     0.3 
  SNP_A-1517724    0.49     0.3    0.032   0.06     0.3    0.033   0.06     0.3 
  SNP_A-1518017    0.57     0.3    0.036   0.07     0.3    0.038   0.08     0.3 
  SNP_A-1512970    0.61     0.3    0.039   0.08     0.3    0.040   0.09     0.3 
  SNP_A-1507621    0.57     0.3    0.036   0.07     0.3    0.038   0.08     0.3 
  SNP_A-1508012    0.58     0.3    0.037   0.08     0.3    0.038   0.08     0.3 
  SNP_A-1508499    0.57     0.3    0.037   0.08     0.3    0.038   0.08     0.3 
  SNP_A-1510524    0.61     0.3    0.040   0.09     0.3    0.041   0.09     0.3 
         12.226    0.60     0.3    0.039   0.08     0.3    0.040   0.09     0.3 
  SNP_A-1508458    0.58     0.3    0.038   0.08     0.3    0.039   0.08     0.3 
  SNP_A-1514738    0.58     0.3    0.038   0.08     0.3    0.039   0.08     0.3 
         13.075    0.60     0.3    0.039   0.09     0.3    0.041   0.09     0.3 
  SNP_A-1517042    0.62     0.3    0.041   0.09     0.3    0.043   0.10     0.3 
         13.863    0.64     0.3    0.042   0.10     0.3    0.044   0.10     0.2 
  SNP_A-1512203    0.65     0.3    0.042   0.10     0.2    0.045   0.11     0.2 
         14.709    0.64     0.3    0.042   0.10     0.3    0.045   0.10     0.2 
  SNP_A-1508514    0.63     0.3    0.041   0.09     0.3    0.044   0.10     0.2 
         15.632    0.64     0.3    0.042   0.10     0.3    0.045   0.11     0.2 
  SNP_A-1518193    0.65     0.3    0.042   0.10     0.3    0.046   0.11     0.2 
         16.345    0.65     0.3    0.041   0.10     0.3    0.046   0.11     0.2 
  SNP_A-1509470    0.65     0.3    0.041   0.10     0.3    0.045   0.11     0.2 
         17.107    0.60     0.3    0.037   0.08     0.3    0.041   0.09     0.3 
         17.604    0.54     0.3    0.033   0.07     0.3    0.037   0.07     0.3 
  SNP_A-1517826    0.49     0.3    0.030   0.05     0.3    0.033   0.06     0.3 
  SNP_A-1517254    0.46     0.3    0.028   0.05     0.3    0.031   0.05     0.3 
         18.704    0.43     0.3    0.026   0.04     0.3    0.029   0.05     0.3 
  SNP_A-1518739    0.40     0.3    0.024   0.04     0.3    0.027   0.04     0.3 
  SNP_A-1510079    0.38     0.4    0.023   0.03     0.4    0.025   0.03     0.3 
         19.762    0.34     0.4    0.020   0.02     0.4    0.023   0.03     0.4 
  SNP_A-1517521    0.30     0.4    0.018   0.02     0.4    0.020   0.02     0.4 
  SNP_A-1510314    0.32     0.4    0.019   0.02     0.4    0.021   0.02     0.4 
  SNP_A-1514080    0.33     0.4    0.020   0.02     0.4    0.023   0.03     0.4 
         21.366    0.40     0.3    0.025   0.04     0.3    0.027   0.04     0.3 
         21.806    0.47     0.3    0.029   0.05     0.3    0.033   0.06     0.3 
         22.246    0.53     0.3    0.034   0.07     0.3    0.038   0.07     0.3 
  SNP_A-1514484    0.61     0.3    0.038   0.08     0.3    0.043   0.09     0.3 
  SNP_A-1513988    0.61     0.3    0.039   0.09     0.3    0.043   0.10     0.3 
         23.059    0.63     0.3    0.040   0.09     0.3    0.045   0.10     0.2 
         23.392    0.66     0.3    0.042   0.10     0.2    0.047   0.11     0.2 
  SNP_A-1512551    0.68     0.2    0.044   0.11     0.2    0.049   0.12     0.2 
  SNP_A-1513140    0.68     0.2    0.044   0.11     0.2    0.049   0.12     0.2 
         24.190    0.72     0.2    0.047   0.12     0.2    0.053   0.14     0.2 
         24.654    0.75     0.2    0.051   0.14     0.2    0.057   0.16     0.2 
         25.118    0.79     0.2    0.054   0.15     0.2    0.060   0.17     0.2 
         25.582    0.82     0.2    0.057   0.17     0.2    0.063   0.19     0.2 
         26.046    0.86     0.2    0.060   0.19     0.2    0.066   0.21     0.2 
         26.510    0.90     0.2    0.062   0.20     0.2    0.069   0.23     0.2 
         26.974    0.94     0.2    0.065   0.22     0.2    0.071   0.24    0.14 
         27.438    0.98     0.2    0.067   0.23    0.15    0.073   0.26    0.14 
         27.902    1.01     0.2    0.068   0.25    0.14    0.075   0.28    0.13 
         28.366    1.05    0.15    0.070   0.26    0.13    0.076   0.29    0.12 
  SNP_A-1510451    1.09    0.14    0.071   0.28    0.13    0.077   0.30    0.12 
  SNP_A-1508820    1.08    0.14    0.069   0.27    0.13    0.074   0.29    0.12 
  SNP_A-1515569    1.08    0.14    0.069   0.27    0.13    0.074   0.29    0.12 
  SNP_A-1507974    1.09    0.14    0.070   0.27    0.13    0.075   0.30    0.12 
         29.858    1.16    0.12    0.075   0.31    0.12    0.080   0.34    0.11 
  SNP_A-1514594    1.23    0.11    0.079   0.35    0.10    0.084   0.38    0.09 
  SNP_A-1511674    1.24    0.11    0.080   0.36    0.10    0.085   0.38    0.09 
         30.915    1.21    0.11    0.078   0.34    0.10    0.083   0.36    0.10 
  SNP_A-1519094    1.19    0.12    0.076   0.32    0.11    0.080   0.34    0.10 
  SNP_A-1516736    1.20    0.11    0.078   0.34    0.11    0.081   0.36    0.10 
         31.887    1.21    0.11    0.079   0.34    0.10    0.083   0.37    0.10 
  SNP_A-1513720    1.22    0.11    0.080   0.35    0.10    0.084   0.37    0.09 
         32.792    1.25    0.11    0.082   0.37    0.10    0.088   0.40    0.09 
         33.236    1.29    0.10    0.084   0.39    0.09    0.091   0.42    0.08 
         33.680    1.32    0.09    0.086   0.41    0.09    0.093   0.45    0.08 
         34.123    1.36    0.09    0.087   0.42    0.08    0.095   0.47    0.07 
         34.567    1.40    0.08    0.087   0.44    0.08    0.096   0.49    0.07 
         35.011    1.44    0.08    0.087   0.45    0.08    0.097   0.51    0.06 
  SNP_A-1517115    1.48    0.07    0.087   0.46    0.07    0.097   0.52    0.06 
         35.928    1.48    0.07    0.088   0.47    0.07    0.099   0.53    0.06 
         36.402    1.49    0.07    0.090   0.48    0.07    0.101   0.55    0.06 
         36.876    1.49    0.07    0.091   0.48    0.07    0.102   0.56    0.05 
         37.349    1.49    0.07    0.091   0.49    0.07    0.103   0.56    0.05 
         37.823    1.50    0.07    0.091   0.49    0.07    0.104   0.57    0.05 
         38.297    1.50    0.07    0.091   0.49    0.07    0.104   0.57    0.05 
         38.770    1.51    0.07    0.090   0.49    0.07    0.103   0.57    0.05 
  SNP_A-1516856    1.52    0.06    0.089   0.48    0.07    0.102   0.56    0.05 
         39.655    1.52    0.06    0.088   0.48    0.07    0.101   0.56    0.05 
  SNP_A-1515729    1.51    0.07    0.086   0.47    0.07    0.099   0.54    0.06 
  SNP_A-1508905    1.51    0.07    0.086   0.47    0.07    0.099   0.54    0.06 
  SNP_A-1513456    1.50    0.07    0.085   0.46    0.07    0.098   0.54    0.06 
  SNP_A-1508648    1.50    0.07    0.085   0.46    0.07    0.098   0.54    0.06 
  SNP_A-1515076    1.46    0.07    0.083   0.43    0.08    0.095   0.51    0.06 
  SNP_A-1511040    1.39    0.08    0.078   0.39    0.09    0.089   0.45    0.07 
SNP_A-1511110_2    1.37    0.09    0.077   0.38    0.09    0.088   0.44    0.08 
  SNP_A-1517580    1.34    0.09    0.075   0.36    0.10    0.086   0.42    0.08 
  SNP_A-1516084    1.17    0.12    0.066   0.28    0.13    0.075   0.32    0.11 
  SNP_A-1514639    1.14    0.13    0.065   0.27    0.13    0.073   0.30    0.12 
  SNP_A-1515700    1.14    0.13    0.065   0.26    0.13    0.073   0.30    0.12 
  SNP_A-1514191    1.13    0.13    0.065   0.26    0.14    0.072   0.30    0.12 
         42.060    1.02     0.2    0.060   0.22     0.2    0.067   0.25    0.14 
  SNP_A-1509639    0.91     0.2    0.054   0.18     0.2    0.060   0.20     0.2 
         42.703    0.85     0.2    0.051   0.16     0.2    0.056   0.17     0.2 
  SNP_A-1511372    0.79     0.2    0.047   0.13     0.2    0.052   0.15     0.2 
         43.265    0.75     0.2    0.045   0.12     0.2    0.050   0.13     0.2 
  SNP_A-1508637    0.70     0.2    0.042   0.11     0.2    0.047   0.12     0.2 
  SNP_A-1507610    0.69     0.2    0.041   0.10     0.2    0.046   0.11     0.2 
  SNP_A-1512532    0.66     0.3    0.040   0.10     0.3    0.044   0.11     0.2 
  SNP_A-1518810    0.63     0.3    0.039   0.09     0.3    0.042   0.10     0.3 
         44.808    0.68     0.2    0.042   0.10     0.2    0.046   0.11     0.2 
         45.226    0.72     0.2    0.045   0.12     0.2    0.049   0.13     0.2 
         45.643    0.77     0.2    0.047   0.13     0.2    0.052   0.15     0.2 
  SNP_A-1511850    0.81     0.2    0.049   0.14     0.2    0.054   0.16     0.2 
         46.537    0.81     0.2    0.049   0.14     0.2    0.055   0.16     0.2 
  SNP_A-1511945    0.81     0.2    0.048   0.14     0.2    0.053   0.16     0.2 
  SNP_A-1511390    0.84     0.2    0.050   0.15     0.2    0.055   0.17     0.2 
  SNP_A-1508968    0.84     0.2    0.050   0.15     0.2    0.055   0.17     0.2 
         47.740    0.76     0.2    0.046   0.13     0.2    0.050   0.14     0.2 
         48.197    0.68     0.2    0.042   0.10     0.2    0.045   0.11     0.2 
         48.654    0.60     0.3    0.038   0.08     0.3    0.040   0.09     0.3 
  SNP_A-1507950    0.53     0.3    0.033   0.06     0.3    0.034   0.06     0.3 
  SNP_A-1514045    0.54     0.3    0.034   0.07     0.3    0.035   0.07     0.3 
  SNP_A-1509819    0.51     0.3    0.032   0.06     0.3    0.032   0.06     0.3 
  SNP_A-1509810    0.51     0.3    0.031   0.06     0.3    0.032   0.06     0.3 
         50.052    0.38     0.4    0.023   0.03     0.4    0.024   0.03     0.3 
  SNP_A-1510608    0.24     0.4    0.015   0.01     0.4    0.015   0.01     0.4 
         50.771    0.23     0.4    0.014   0.01     0.4    0.014   0.01     0.4 
  SNP_A-1510234    0.21     0.4    0.013   0.01     0.4    0.013   0.01     0.4 
  SNP_A-1514862    0.21     0.4    0.013   0.01     0.4    0.013   0.01     0.4 
  SNP_A-1518007    0.20     0.4    0.012   0.01     0.4    0.013   0.01     0.4 
  SNP_A-1508271    0.19     0.4    0.012   0.01     0.4    0.012   0.01     0.4 
  SNP_A-1509040    0.19     0.4    0.012   0.01     0.4    0.012   0.01     0.4 
  SNP_A-1508845    0.23     0.4    0.014   0.01     0.4    0.014   0.01     0.4 
         51.582    0.32     0.4    0.020   0.02     0.4    0.021   0.02     0.4 
  SNP_A-1510812    0.41     0.3    0.026   0.04     0.3    0.027   0.04     0.3 
  SNP_A-1517774    0.42     0.3    0.027   0.04     0.3    0.027   0.04     0.3 
  SNP_A-1507348    0.46     0.3    0.029   0.05     0.3    0.030   0.05     0.3 
  SNP_A-1513454    0.39     0.3    0.025   0.04     0.3    0.026   0.04     0.3 
         52.826    0.45     0.3    0.030   0.05     0.3    0.031   0.05     0.3 
         53.305    0.52     0.3    0.035   0.07     0.3    0.036   0.07     0.3 
         53.784    0.58     0.3    0.040   0.08     0.3    0.041   0.09     0.3 
         54.263    0.64     0.3    0.044   0.10     0.2    0.045   0.10     0.2 
  SNP_A-1515481    0.70     0.2    0.048   0.12     0.2    0.049   0.12     0.2 
         55.110    0.72     0.2    0.049   0.13     0.2    0.050   0.13     0.2 
         55.478    0.73     0.2    0.050   0.13     0.2    0.051   0.14     0.2 
  SNP_A-1512864    0.75     0.2    0.050   0.14     0.2    0.052   0.14     0.2 
  SNP_A-1514645    0.67     0.3    0.044   0.11     0.2    0.046   0.11     0.2 
         56.563    0.59     0.3    0.039   0.08     0.3    0.040   0.09     0.3 
  SNP_A-1510693    0.50     0.3    0.033   0.06     0.3    0.034   0.06     0.3 
  SNP_A-1510093    0.44     0.3    0.029   0.05     0.3    0.030   0.05     0.3 
  SNP_A-1519060    0.42     0.3    0.027   0.04     0.3    0.028   0.04     0.3 
  SNP_A-1509105    0.45     0.3    0.029   0.05     0.3    0.030   0.05     0.3 
  SNP_A-1517570    0.45     0.3    0.029   0.05     0.3    0.030   0.05     0.3 
  SNP_A-1514990    0.46     0.3    0.030   0.05     0.3    0.030   0.05     0.3 
  SNP_A-1507458    0.46     0.3    0.030   0.05     0.3    0.031   0.05     0.3 
         58.216    0.45     0.3    0.029   0.05     0.3    0.030   0.05     0.3 
         58.673    0.44     0.3    0.029   0.05     0.3    0.029   0.05     0.3 
  SNP_A-1517790    0.43     0.3    0.028   0.04     0.3    0.028   0.04     0.3 
  SNP_A-1518781    0.43     0.3    0.027   0.04     0.3    0.028   0.04     0.3 
  SNP_A-1515246    0.42     0.3    0.027   0.04     0.3    0.028   0.04     0.3 
         59.833    0.37     0.4    0.024   0.03     0.4    0.024   0.03     0.3 
  SNP_A-1509061    0.31     0.4    0.020   0.02     0.4    0.021   0.02     0.4 
  SNP_A-1513918    0.28     0.4    0.018   0.02     0.4    0.019   0.02     0.4 
  SNP_A-1519339    0.27     0.4    0.018   0.02     0.4    0.018   0.02     0.4 
         60.665    0.22     0.4    0.014   0.01     0.4    0.015   0.01     0.4 
  SNP_A-1513942    0.16     0.4    0.011   0.01     0.4    0.011   0.01     0.4 
  SNP_A-1515170    0.16     0.4    0.010   0.01     0.4    0.011   0.01     0.4 
  SNP_A-1511500    0.18     0.4    0.012   0.01     0.4    0.012   0.01     0.4 
  SNP_A-1511009    0.19     0.4    0.012   0.01     0.4    0.013   0.01     0.4 
         61.918    0.16     0.4    0.010   0.01     0.4    0.011   0.01     0.4 
  SNP_A-1515501    0.13     0.4    0.008   0.00     0.4    0.009   0.00     0.4 
         62.687    0.08     0.5    0.005   0.00     0.5    0.006   0.00     0.5 
         63.182    0.03     0.5    0.002   0.00     0.5    0.002   0.00     0.5 
         63.676   -0.02     0.5   -0.001  -0.00     0.5   -0.001  -0.00     0.5 
         64.170   -0.07     0.5   -0.005  -0.00     0.5   -0.005  -0.00     0.5 
         64.664   -0.12     0.5   -0.008  -0.00     0.6   -0.009  -0.00     0.6 
         65.159   -0.17     0.6   -0.012  -0.01     0.6   -0.013  -0.01     0.6 
         65.653   -0.22     0.6   -0.015  -0.01     0.6   -0.017  -0.01     0.6 
         66.147   -0.28     0.6   -0.019  -0.02     0.6   -0.021  -0.02     0.6 
         66.642   -0.34     0.6   -0.022  -0.03     0.6   -0.024  -0.03     0.6 
         67.136   -0.39     0.7   -0.026  -0.04     0.7   -0.028  -0.04     0.7 
  SNP_A-1518080   -0.45     0.7   -0.029  -0.05     0.7   -0.031  -0.05     0.7 
  SNP_A-1509003   -0.47     0.7   -0.029  -0.05     0.7   -0.032  -0.05     0.7 
  SNP_A-1518320   -0.50     0.7   -0.031  -0.06     0.7   -0.034  -0.06     0.7 
  SNP_A-1510485   -0.50     0.7   -0.031  -0.06     0.7   -0.034  -0.06     0.7 
  SNP_A-1515598   -0.47     0.7   -0.029  -0.05     0.7   -0.032  -0.05     0.7 
         68.849   -0.44     0.7   -0.028  -0.04     0.7   -0.030  -0.05     0.7 
         69.222   -0.41     0.7   -0.026  -0.04     0.7   -0.027  -0.04     0.7 
  SNP_A-1513232   -0.38     0.6   -0.024  -0.03     0.7   -0.025  -0.03     0.7 
         70.019   -0.33     0.6   -0.020  -0.02     0.6   -0.022  -0.03     0.6 
         70.443   -0.28     0.6   -0.017  -0.02     0.6   -0.018  -0.02     0.6 
  SNP_A-1517527   -0.22     0.6   -0.014  -0.01     0.6   -0.015  -0.01     0.6 
  SNP_A-1509531   -0.27     0.6   -0.017  -0.02     0.6   -0.017  -0.02     0.6 
  SNP_A-1516626   -0.29     0.6   -0.018  -0.02     0.6   -0.019  -0.02     0.6 
  SNP_A-1516616   -0.31     0.6   -0.019  -0.02     0.6   -0.020  -0.02     0.6 
  SNP_A-1519412   -0.35     0.6   -0.022  -0.03     0.6   -0.022  -0.03     0.6 
  SNP_A-1511012   -0.39     0.7   -0.024  -0.03     0.7   -0.025  -0.04     0.7 
  SNP_A-1510964   -0.39     0.7   -0.024  -0.03     0.7   -0.025  -0.04     0.7 
  SNP_A-1512640   -0.35     0.6   -0.022  -0.03     0.6   -0.022  -0.03     0.6 
         72.739   -0.35     0.6   -0.022  -0.03     0.6   -0.022  -0.03     0.6 
  SNP_A-1519050   -0.35     0.6   -0.022  -0.03     0.6   -0.022  -0.03     0.6 
  SNP_A-1512307   -0.36     0.6   -0.022  -0.03     0.6   -0.022  -0.03     0.6 
  SNP_A-1514492   -0.32     0.6   -0.020  -0.02     0.6   -0.020  -0.02     0.6 
  SNP_A-1507727   -0.29     0.6   -0.017  -0.02     0.6   -0.018  -0.02     0.6 
  SNP_A-1513492   -0.27     0.6   -0.016  -0.02     0.6   -0.017  -0.02     0.6 
  SNP_A-1515234   -0.25     0.6   -0.016  -0.01     0.6   -0.016  -0.01     0.6 
  SNP_A-1510907   -0.21     0.6   -0.013  -0.01     0.6   -0.013  -0.01     0.6 
  SNP_A-1512699   -0.20     0.6   -0.012  -0.01     0.6   -0.013  -0.01     0.6 
  SNP_A-1510601   -0.20     0.6   -0.012  -0.01     0.6   -0.012  -0.01     0.6 
  SNP_A-1518934   -0.25     0.6   -0.015  -0.01     0.6   -0.016  -0.01     0.6 
  SNP_A-1514539   -0.26     0.6   -0.016  -0.02     0.6   -0.016  -0.02     0.6 
  SNP_A-1509195   -0.29     0.6   -0.017  -0.02     0.6   -0.018  -0.02     0.6 
  SNP_A-1507846   -0.34     0.6   -0.021  -0.03     0.6   -0.021  -0.03     0.6 
  SNP_A-1507598   -0.34     0.6   -0.021  -0.03     0.6   -0.021  -0.03     0.6 
  SNP_A-1514912   -0.40     0.7   -0.024  -0.03     0.7   -0.025  -0.04     0.7 
  SNP_A-1512027   -0.38     0.6   -0.023  -0.03     0.7   -0.024  -0.03     0.7 
  SNP_A-1508621   -0.39     0.7   -0.024  -0.03     0.7   -0.024  -0.03     0.7 
  SNP_A-1519464   -0.40     0.7   -0.025  -0.04     0.7   -0.025  -0.04     0.7 
  SNP_A-1513647   -0.45     0.7   -0.028  -0.05     0.7   -0.028  -0.05     0.7 
  SNP_A-1517427   -0.45     0.7   -0.028  -0.05     0.7   -0.029  -0.05     0.7 
  SNP_A-1515452   -0.46     0.7   -0.028  -0.05     0.7   -0.029  -0.05     0.7 
  SNP_A-1507851   -0.46     0.7   -0.028  -0.05     0.7   -0.029  -0.05     0.7 
  SNP_A-1507603   -0.48     0.7   -0.030  -0.05     0.7   -0.031  -0.05     0.7 
  SNP_A-1518311   -0.51     0.7   -0.032  -0.06     0.7   -0.033  -0.06     0.7 
  SNP_A-1515642   -0.51     0.7   -0.032  -0.06     0.7   -0.033  -0.06     0.7 
  SNP_A-1511186   -0.52     0.7   -0.033  -0.06     0.7   -0.034  -0.06     0.7 
         77.288   -0.55     0.7   -0.036  -0.07     0.7   -0.036  -0.07     0.7 
  SNP_A-1510836   -0.59     0.7   -0.037  -0.08     0.7   -0.037  -0.08     0.7 
  SNP_A-1514517   -0.60     0.7   -0.038  -0.08     0.7   -0.038  -0.08     0.7 
  SNP_A-1515731   -0.59     0.7   -0.037  -0.08     0.7   -0.038  -0.08     0.7 
  SNP_A-1510868   -0.59     0.7   -0.037  -0.08     0.7   -0.037  -0.08     0.7 
  SNP_A-1510073   -0.59     0.7   -0.037  -0.08     0.7   -0.037  -0.08     0.7 
  SNP_A-1512639   -0.59     0.7   -0.037  -0.08     0.7   -0.037  -0.08     0.7 
  SNP_A-1519565   -0.59     0.7   -0.037  -0.08     0.7   -0.037  -0.08     0.7 
  SNP_A-1518826   -0.60     0.7   -0.038  -0.08     0.7   -0.038  -0.08     0.7 
  SNP_A-1510328   -0.62     0.7   -0.039  -0.09     0.7   -0.040  -0.09     0.7 
         78.687   -0.58     0.7   -0.037  -0.08     0.7   -0.037  -0.08     0.7 
         79.169   -0.53     0.7   -0.034  -0.07     0.7   -0.034  -0.07     0.7 
         79.651   -0.48     0.7   -0.031  -0.05     0.7   -0.031  -0.05     0.7 
  SNP_A-1511130   -0.44     0.7   -0.028  -0.04     0.7   -0.027  -0.04     0.7 
  SNP_A-1507946   -0.42     0.7   -0.026  -0.04     0.7   -0.026  -0.04     0.7 
  SNP_A-1509487   -0.41     0.7   -0.026  -0.04     0.7   -0.025  -0.04     0.7 
  SNP_A-1508035   -0.40     0.7   -0.025  -0.04     0.7   -0.025  -0.04     0.7 
  SNP_A-1507823   -0.38     0.6   -0.024  -0.03     0.7   -0.024  -0.03     0.7 
  SNP_A-1511358   -0.36     0.6   -0.023  -0.03     0.6   -0.022  -0.03     0.6 
  SNP_A-1517739   -0.36     0.6   -0.023  -0.03     0.6   -0.022  -0.03     0.6 
  SNP_A-1519756   -0.35     0.6   -0.022  -0.03     0.6   -0.022  -0.03     0.6 
  SNP_A-1516053   -0.33     0.6   -0.021  -0.02     0.6   -0.021  -0.02     0.6 
  SNP_A-1514148   -0.32     0.6   -0.020  -0.02     0.6   -0.020  -0.02     0.6 
  SNP_A-1514722   -0.34     0.6   -0.021  -0.03     0.6   -0.021  -0.03     0.6 
  SNP_A-1507579   -0.38     0.6   -0.023  -0.03     0.6   -0.023  -0.03     0.6 
  SNP_A-1512875   -0.42     0.7   -0.026  -0.04     0.7   -0.027  -0.04     0.7 
  SNP_A-1516826   -0.48     0.7   -0.029  -0.05     0.7   -0.030  -0.05     0.7 
  SNP_A-1509500   -0.49     0.7   -0.030  -0.05     0.7   -0.030  -0.05     0.7 
  SNP_A-1515743   -0.50     0.7   -0.031  -0.06     0.7   -0.031  -0.06     0.7 
  SNP_A-1510862   -0.60     0.7   -0.038  -0.08     0.7   -0.038  -0.08     0.7 
         82.655   -0.68     0.8   -0.044  -0.11     0.8   -0.043  -0.11     0.8 
  SNP_A-1515768   -0.77     0.8   -0.049  -0.14     0.8   -0.049  -0.14     0.8 
  SNP_A-1515911   -0.77     0.8   -0.049  -0.14     0.8   -0.049  -0.14     0.8 
  SNP_A-1511728   -0.75     0.8   -0.048  -0.13     0.8   -0.048  -0.13     0.8 
  SNP_A-1512441   -0.78     0.8   -0.050  -0.14     0.8   -0.050  -0.14     0.8 
  SNP_A-1508779   -0.78     0.8   -0.050  -0.14     0.8   -0.050  -0.14     0.8 
  SNP_A-1513239   -0.78     0.8   -0.050  -0.14     0.8   -0.050  -0.14     0.8 
  SNP_A-1515446   -0.79     0.8   -0.050  -0.14     0.8   -0.051  -0.14     0.8 
  SNP_A-1514988   -0.80     0.8   -0.051  -0.15     0.8   -0.051  -0.15     0.8 
         84.251   -0.81     0.8   -0.052  -0.15     0.8   -0.053  -0.15     0.8 
  SNP_A-1518378   -0.82     0.8   -0.053  -0.16     0.8   -0.054  -0.16     0.8 
         84.970   -0.83     0.8   -0.054  -0.16     0.8   -0.055  -0.17     0.8 
  SNP_A-1514368   -0.85     0.8   -0.054  -0.17     0.8   -0.055  -0.17     0.8 
  SNP_A-1517400   -0.86     0.8   -0.054  -0.17     0.8   -0.055  -0.17     0.8 
  SNP_A-1512826   -0.84     0.8   -0.053  -0.16     0.8   -0.054  -0.17     0.8 
  SNP_A-1517473   -0.83     0.8   -0.053  -0.16     0.8   -0.054  -0.16     0.8 
  SNP_A-1518670   -0.83     0.8   -0.052  -0.16     0.8   -0.053  -0.16     0.8 
  SNP_A-1515077   -0.83     0.8   -0.052  -0.16     0.8   -0.053  -0.16     0.8 
  SNP_A-1512969   -0.87     0.8   -0.055  -0.17     0.8   -0.056  -0.18     0.8 
         86.701   -0.89     0.8   -0.055  -0.18     0.8   -0.057  -0.18     0.8 
  SNP_A-1507772   -0.91     0.8   -0.056  -0.19     0.8   -0.058  -0.19     0.8 
  SNP_A-1507397   -0.91     0.8   -0.057  -0.19     0.8   -0.058  -0.19     0.8 
         87.384   -0.94     0.8   -0.058  -0.20     0.8   -0.060  -0.20     0.8 
  SNP_A-1509628   -0.97     0.8   -0.059  -0.21     0.8   -0.061  -0.22     0.8 
  SNP_A-1519360   -0.98     0.8   -0.060  -0.21     0.8   -0.062  -0.22     0.8 
  SNP_A-1512013   -1.02     0.8   -0.062  -0.23     0.8   -0.064  -0.24     0.9 
  SNP_A-1518890   -1.02     0.8   -0.062  -0.23     0.8   -0.064  -0.24     0.9 
  SNP_A-1514101   -1.03     0.8   -0.063  -0.24     0.9   -0.065  -0.24     0.9 
  SNP_A-1515055   -1.10     0.9   -0.067  -0.27     0.9   -0.070  -0.28     0.9 
  SNP_A-1516119   -1.11     0.9   -0.067  -0.27     0.9   -0.071  -0.28     0.9 
  SNP_A-1510161   -1.29     0.9   -0.078  -0.37     0.9   -0.081  -0.38     0.9 
  SNP_A-1507959   -1.29     0.9   -0.078  -0.37     0.9   -0.081  -0.38     0.9 
  SNP_A-1517604   -1.30     0.9   -0.078  -0.37     0.9   -0.082  -0.38     0.9 
  SNP_A-1509897   -1.27     0.9   -0.076  -0.35     0.9   -0.080  -0.37     0.9 
  SNP_A-1507703   -1.28     0.9   -0.077  -0.36     0.9   -0.081  -0.38     0.9 
  SNP_A-1511596   -1.36     0.9   -0.082  -0.41     0.9   -0.086  -0.42     0.9 
  SNP_A-1512791   -1.39     0.9   -0.083  -0.42     0.9   -0.087  -0.44     0.9 
  SNP_A-1516395   -1.37     0.9   -0.083  -0.42     0.9   -0.087  -0.43     0.9 
  SNP_A-1509164   -1.35     0.9   -0.082  -0.40     0.9   -0.085  -0.41     0.9 
  SNP_A-1517498   -1.33     0.9   -0.082  -0.40     0.9   -0.084  -0.41     0.9 
  SNP_A-1514715   -1.42     0.9   -0.087  -0.45     0.9   -0.088  -0.45     0.9 
  SNP_A-1507578   -1.42     0.9   -0.087  -0.45     0.9   -0.088  -0.45     0.9 
  SNP_A-1511425   -1.36     0.9   -0.084  -0.42     0.9   -0.085  -0.42     0.9 
  SNP_A-1516824   -1.35     0.9   -0.083  -0.41     0.9   -0.084  -0.41     0.9 
  SNP_A-1509804   -1.35     0.9   -0.082  -0.41     0.9   -0.083  -0.41     0.9 
  SNP_A-1514643   -1.35     0.9   -0.083  -0.41     0.9   -0.084  -0.41     0.9 
  SNP_A-1511555   -1.34     0.9   -0.083  -0.41     0.9   -0.083  -0.40     0.9 
  SNP_A-1510144   -1.34     0.9   -0.083  -0.41     0.9   -0.083  -0.40     0.9 
  SNP_A-1509301   -1.42     0.9   -0.088  -0.46     0.9   -0.088  -0.45     0.9 
  SNP_A-1516832   -1.53     0.9   -0.094  -0.53     0.9   -0.094  -0.52     0.9 
  SNP_A-1515099   -1.51     0.9   -0.093  -0.51     0.9   -0.094  -0.51     0.9 
  SNP_A-1517131   -1.43     0.9   -0.088  -0.46     0.9   -0.089  -0.46     0.9 
  SNP_A-1519503   -1.42     0.9   -0.088  -0.46     0.9   -0.089  -0.46     0.9 
  SNP_A-1515078   -1.37     0.9   -0.084  -0.42     0.9   -0.085  -0.42     0.9 
  SNP_A-1508614   -1.34     0.9   -0.083  -0.41     0.9   -0.084  -0.41     0.9 
  SNP_A-1510903   -1.29     0.9   -0.080  -0.38     0.9   -0.081  -0.38     0.9 
  SNP_A-1516414   -1.16     0.9   -0.071  -0.30     0.9   -0.073  -0.31     0.9 
  SNP_A-1511510   -1.14     0.9   -0.070  -0.29     0.9   -0.071  -0.29     0.9 
  SNP_A-1509717   -1.14     0.9   -0.070  -0.29     0.9   -0.071  -0.29     0.9 
  SNP_A-1518122   -1.13     0.9   -0.069  -0.29     0.9   -0.071  -0.29     0.9 
  SNP_A-1508283   -1.15     0.9   -0.070  -0.29     0.9   -0.071  -0.30     0.9 
  SNP_A-1518049   -1.15     0.9   -0.070  -0.29     0.9   -0.071  -0.29     0.9 
  SNP_A-1516292   -1.15     0.9   -0.070  -0.29     0.9   -0.071  -0.30     0.9 
  SNP_A-1516458   -1.14     0.9   -0.070  -0.29     0.9   -0.071  -0.29     0.9 
  SNP_A-1515365   -1.14     0.9   -0.070  -0.29     0.9   -0.071  -0.29     0.9 
  SNP_A-1509501   -1.14     0.9   -0.070  -0.29     0.9   -0.071  -0.29     0.9 
  SNP_A-1517118   -1.20     0.9   -0.073  -0.32     0.9   -0.075  -0.32     0.9 
  SNP_A-1514275   -1.19     0.9   -0.073  -0.32     0.9   -0.075  -0.32     0.9 
  SNP_A-1516088   -1.31     0.9   -0.083  -0.40     0.9   -0.084  -0.40     0.9 
  SNP_A-1519004   -1.42     0.9   -0.091  -0.47     0.9   -0.092  -0.47     0.9 
  SNP_A-1508598   -1.41     0.9   -0.091  -0.47     0.9   -0.092  -0.47     0.9 
         95.171   -1.39     0.9   -0.093  -0.47     0.9   -0.093  -0.47     0.9 
         95.637   -1.37     0.9   -0.094  -0.47     0.9   -0.093  -0.46     0.9 
         96.103   -1.36     0.9   -0.094  -0.47     0.9   -0.093  -0.46     0.9 
         96.569   -1.35     0.9   -0.095  -0.47     0.9   -0.093  -0.45     0.9 
         97.035   -1.33     0.9   -0.094  -0.46     0.9   -0.092  -0.44     0.9 
         97.501   -1.32     0.9   -0.094  -0.45     0.9   -0.091  -0.43     0.9 
         97.967   -1.31     0.9   -0.092  -0.44     0.9   -0.089  -0.42     0.9 
  SNP_A-1513848   -1.30     0.9   -0.091  -0.43     0.9   -0.087  -0.41     0.9 
  SNP_A-1508255   -1.32     0.9   -0.091  -0.44     0.9   -0.087  -0.41     0.9 
  SNP_A-1513401   -1.32     0.9   -0.091  -0.44     0.9   -0.087  -0.41     0.9 
         98.957   -1.22     0.9   -0.085  -0.38     0.9   -0.081  -0.36     0.9 
  SNP_A-1508872   -1.13     0.9   -0.077  -0.32     0.9   -0.074  -0.30     0.9 
  SNP_A-1512792   -1.08     0.9   -0.072  -0.28     0.9   -0.069  -0.27     0.9 
  SNP_A-1515890   -1.01     0.8   -0.068  -0.25     0.9   -0.065  -0.24     0.9 
  SNP_A-1508949   -0.98     0.8   -0.065  -0.23     0.8   -0.063  -0.22     0.8 
  SNP_A-1510585   -0.98     0.8   -0.065  -0.23     0.9   -0.063  -0.22     0.8 
  SNP_A-1514432   -0.99     0.8   -0.065  -0.23     0.9   -0.062  -0.22     0.8 
  SNP_A-1516549   -0.98     0.8   -0.065  -0.23     0.8   -0.062  -0.22     0.8 
  SNP_A-1510657   -0.99     0.8   -0.065  -0.24     0.9   -0.063  -0.23     0.8 
  SNP_A-1508177   -1.00     0.8   -0.065  -0.24     0.9   -0.063  -0.23     0.8 
  SNP_A-1510589   -1.01     0.8   -0.066  -0.24     0.9   -0.063  -0.23     0.8 
  SNP_A-1507576   -1.01     0.8   -0.066  -0.24     0.9   -0.063  -0.23     0.8 
  SNP_A-1519662   -0.89     0.8   -0.058  -0.19     0.8   -0.056  -0.18     0.8 
  SNP_A-1516226   -0.81     0.8   -0.053  -0.16     0.8   -0.051  -0.15     0.8 
  SNP_A-1517255   -0.65     0.7   -0.042  -0.10     0.7   -0.040  -0.09     0.7 
  SNP_A-1519089   -0.58     0.7   -0.037  -0.08     0.7   -0.036  -0.08     0.7 
  SNP_A-1509305   -0.57     0.7   -0.037  -0.08     0.7   -0.036  -0.07     0.7 
  SNP_A-1518855   -0.56     0.7   -0.036  -0.07     0.7   -0.035  -0.07     0.7 
  SNP_A-1518613   -0.55     0.7   -0.035  -0.07     0.7   -0.034  -0.07     0.7 
  SNP_A-1519711   -0.54     0.7   -0.035  -0.07     0.7   -0.034  -0.07     0.7 
  SNP_A-1514230   -0.54     0.7   -0.035  -0.07     0.7   -0.034  -0.07     0.7 
  SNP_A-1517633   -0.51     0.7   -0.033  -0.06     0.7   -0.032  -0.06     0.7 
  SNP_A-1513476   -0.50     0.7   -0.033  -0.06     0.7   -0.032  -0.06     0.7 
  SNP_A-1519453   -0.50     0.7   -0.033  -0.06     0.7   -0.031  -0.06     0.7 
  SNP_A-1509914   -0.41     0.7   -0.027  -0.04     0.7   -0.026  -0.04     0.7 
  SNP_A-1509720   -0.38     0.6   -0.025  -0.03     0.7   -0.024  -0.03     0.7 
  SNP_A-1515384   -0.34     0.6   -0.023  -0.03     0.6   -0.022  -0.03     0.6 
        102.977   -0.34     0.6   -0.023  -0.03     0.6   -0.022  -0.03     0.6 
        103.326   -0.34     0.6   -0.023  -0.03     0.6   -0.022  -0.03     0.6 
  SNP_A-1508733   -0.34     0.6   -0.023  -0.03     0.6   -0.022  -0.03     0.6 
        104.064   -0.36     0.6   -0.025  -0.03     0.7   -0.024  -0.03     0.6 
  SNP_A-1513389   -0.38     0.6   -0.026  -0.04     0.7   -0.025  -0.03     0.7 
  SNP_A-1518648   -0.39     0.7   -0.026  -0.04     0.7   -0.025  -0.03     0.7 
  SNP_A-1517441   -0.39     0.7   -0.027  -0.04     0.7   -0.025  -0.04     0.7 
        105.012   -0.33     0.6   -0.022  -0.03     0.6   -0.021  -0.03     0.6 
        105.445   -0.26     0.6   -0.018  -0.02     0.6   -0.017  -0.02     0.6 
  SNP_A-1508022   -0.19     0.6   -0.013  -0.01     0.6   -0.012  -0.01     0.6 
        106.153   -0.10     0.5   -0.007  -0.00     0.5   -0.007  -0.00     0.5 
  SNP_A-1509453   -0.01     0.5   -0.001  -0.00     0.5   -0.001  -0.00     0.5 
        106.765   -0.09     0.5   -0.006  -0.00     0.5   -0.006  -0.00     0.5 
  SNP_A-1509894   -0.16     0.6   -0.011  -0.01     0.6   -0.011  -0.01     0.6 
  SNP_A-1510861   -0.20     0.6   -0.013  -0.01     0.6   -0.013  -0.01     0.6 
  SNP_A-1517861   -0.23     0.6   -0.015  -0.01     0.6   -0.015  -0.01     0.6 
  SNP_A-1512346   -0.24     0.6   -0.016  -0.01     0.6   -0.016  -0.01     0.6 
        107.770   -0.33     0.6   -0.022  -0.03     0.6   -0.022  -0.03     0.6 
  SNP_A-1517218   -0.43     0.7   -0.029  -0.04     0.7   -0.029  -0.04     0.7 
  SNP_A-1519249   -0.45     0.7   -0.031  -0.05     0.7   -0.030  -0.05     0.7 
        108.634   -0.56     0.7   -0.038  -0.08     0.7   -0.038  -0.08     0.7 
        109.085   -0.67     0.7   -0.046  -0.11     0.8   -0.046  -0.11     0.8 
        109.537   -0.78     0.8   -0.053  -0.15     0.8   -0.053  -0.15     0.8 
  SNP_A-1515711   -0.89     0.8   -0.059  -0.19     0.8   -0.059  -0.19     0.8 
        110.251   -0.92     0.8   -0.061  -0.20     0.8   -0.061  -0.20     0.8 
  SNP_A-1508015   -0.95     0.8   -0.062  -0.22     0.8   -0.063  -0.22     0.8 
  SNP_A-1513143   -0.97     0.8   -0.063  -0.23     0.8   -0.064  -0.23     0.8 
        111.230   -0.97     0.8   -0.063  -0.22     0.8   -0.064  -0.23     0.8 
  SNP_A-1512046   -0.96     0.8   -0.062  -0.22     0.8   -0.064  -0.22     0.8 
  SNP_A-1511113   -0.95     0.8   -0.061  -0.21     0.8   -0.063  -0.22     0.8 
  SNP_A-1512100   -0.92     0.8   -0.059  -0.20     0.8   -0.061  -0.20     0.8 
  SNP_A-1513568   -0.92     0.8   -0.060  -0.20     0.8   -0.061  -0.20     0.8 
  SNP_A-1519082   -0.88     0.8   -0.058  -0.19     0.8   -0.059  -0.19     0.8 
        112.855   -0.78     0.8   -0.052  -0.15     0.8   -0.053  -0.15     0.8 
  SNP_A-1518356   -0.69     0.8   -0.045  -0.11     0.8   -0.047  -0.12     0.8 
  SNP_A-1511848   -0.65     0.7   -0.042  -0.10     0.8   -0.044  -0.10     0.8 
  SNP_A-1512187   -0.60     0.7   -0.039  -0.09     0.7   -0.040  -0.09     0.7 
        114.488   -0.66     0.7   -0.044  -0.11     0.8   -0.045  -0.11     0.8 
  SNP_A-1516714   -0.73     0.8   -0.047  -0.13     0.8   -0.048  -0.13     0.8 
        115.280   -0.76     0.8   -0.050  -0.14     0.8   -0.051  -0.14     0.8 
        115.639   -0.79     0.8   -0.053  -0.15     0.8   -0.053  -0.15     0.8 
  SNP_A-1516660   -0.83     0.8   -0.055  -0.17     0.8   -0.055  -0.16     0.8 
  SNP_A-1511127   -0.81     0.8   -0.054  -0.16     0.8   -0.053  -0.16     0.8 
  SNP_A-1507580   -0.73     0.8   -0.047  -0.13     0.8   -0.047  -0.12     0.8 
  SNP_A-1509028   -0.76     0.8   -0.048  -0.13     0.8   -0.048  -0.13     0.8 
  SNP_A-1513482   -0.64     0.7   -0.040  -0.09     0.7   -0.040  -0.09     0.7 
  SNP_A-1515607   -0.64     0.7   -0.040  -0.09     0.7   -0.040  -0.09     0.7 
  SNP_A-1511482   -0.65     0.7   -0.041  -0.10     0.7   -0.041  -0.10     0.7 
  SNP_A-1512481   -0.66     0.7   -0.041  -0.10     0.7   -0.042  -0.10     0.8 
  SNP_A-1518255   -0.78     0.8   -0.047  -0.13     0.8   -0.049  -0.14     0.8 
  SNP_A-1514894   -0.76     0.8   -0.046  -0.13     0.8   -0.048  -0.13     0.8 
  SNP_A-1514418   -0.76     0.8   -0.046  -0.13     0.8   -0.047  -0.13     0.8 
  SNP_A-1509704   -0.75     0.8   -0.045  -0.12     0.8   -0.047  -0.13     0.8 
  SNP_A-1512240   -0.84     0.8   -0.050  -0.15     0.8   -0.052  -0.16     0.8 
  SNP_A-1512029   -0.86     0.8   -0.051  -0.16     0.8   -0.054  -0.17     0.8 
  SNP_A-1512848   -0.89     0.8   -0.052  -0.17     0.8   -0.055  -0.18     0.8 
  SNP_A-1508394   -0.89     0.8   -0.052  -0.17     0.8   -0.055  -0.18     0.8 
  SNP_A-1510749   -0.89     0.8   -0.053  -0.17     0.8   -0.056  -0.18     0.8 
  SNP_A-1508735   -0.91     0.8   -0.054  -0.18     0.8   -0.057  -0.19     0.8 
  SNP_A-1517444   -0.97     0.8   -0.057  -0.20     0.8   -0.061  -0.21     0.8 
  SNP_A-1518448   -0.98     0.8   -0.058  -0.21     0.8   -0.062  -0.22     0.8 
  SNP_A-1518493   -0.98     0.8   -0.058  -0.21     0.8   -0.062  -0.22     0.8 
  SNP_A-1509900   -1.10     0.9   -0.063  -0.26     0.9   -0.069  -0.28     0.9 
  SNP_A-1516366   -1.10     0.9   -0.063  -0.26     0.9   -0.069  -0.28     0.9 
  SNP_A-1516971   -1.15     0.9   -0.066  -0.28     0.9   -0.072  -0.30     0.9 
  SNP_A-1510740   -1.14     0.9   -0.066  -0.27     0.9   -0.071  -0.29     0.9 
  SNP_A-1517728   -1.16     0.9   -0.067  -0.28     0.9   -0.073  -0.30     0.9 
  SNP_A-1518555   -1.15     0.9   -0.066  -0.28     0.9   -0.072  -0.30     0.9 
  SNP_A-1509099   -1.13     0.9   -0.065  -0.27     0.9   -0.072  -0.29     0.9 
        120.329   -1.19     0.9   -0.069  -0.30     0.9   -0.076  -0.33     0.9 
  SNP_A-1508296   -1.24     0.9   -0.072  -0.33     0.9   -0.080  -0.36     0.9 
  SNP_A-1515949   -1.24     0.9   -0.072  -0.33     0.9   -0.080  -0.36     0.9 
  SNP_A-1515180   -1.35     0.9   -0.078  -0.39     0.9   -0.086  -0.42     0.9 
        121.393   -1.32     0.9   -0.077  -0.38     0.9   -0.086  -0.41     0.9 
  SNP_A-1517970   -1.30     0.9   -0.076  -0.37     0.9   -0.085  -0.40     0.9 
  SNP_A-1519641   -1.30     0.9   -0.076  -0.36     0.9   -0.085  -0.40     0.9 
  SNP_A-1518131   -1.30     0.9   -0.077  -0.37     0.9   -0.086  -0.41     0.9 
        122.431   -1.30     0.9   -0.077  -0.37     0.9   -0.087  -0.41     0.9 
  SNP_A-1510472   -1.30     0.9   -0.077  -0.37     0.9   -0.087  -0.41     0.9 
        123.139   -1.30     0.9   -0.078  -0.37     0.9   -0.089  -0.42     0.9 
  SNP_A-1510753   -1.30     0.9   -0.078  -0.38     0.9   -0.089  -0.42     0.9 
  SNP_A-1517079   -1.31     0.9   -0.078  -0.38     0.9   -0.090  -0.43     0.9 
  SNP_A-1513756   -1.29     0.9   -0.078  -0.37     0.9   -0.089  -0.42     0.9 
  SNP_A-1509271   -1.27     0.9   -0.076  -0.36     0.9   -0.088  -0.40     0.9 
        124.903   -1.27     0.9   -0.077  -0.36     0.9   -0.088  -0.40     0.9 
        125.286   -1.26     0.9   -0.077  -0.36     0.9   -0.088  -0.40     0.9 
  SNP_A-1510808   -1.26     0.9   -0.076  -0.35     0.9   -0.088  -0.40     0.9 
  SNP_A-1515166   -1.24     0.9   -0.075  -0.34     0.9   -0.085  -0.38     0.9 
        126.586   -1.24     0.9   -0.074  -0.34     0.9   -0.084  -0.38     0.9 
        127.036   -1.23     0.9   -0.073  -0.33     0.9   -0.082  -0.37     0.9 
  SNP_A-1516710   -1.22     0.9   -0.071  -0.32     0.9   -0.080  -0.35     0.9 
  SNP_A-1512191   -1.20     0.9   -0.070  -0.31     0.9   -0.078  -0.34     0.9 
  SNP_A-1508921   -1.17     0.9   -0.069  -0.30     0.9   -0.077  -0.33     0.9 
  SNP_A-1508969   -1.17     0.9   -0.069  -0.30     0.9   -0.077  -0.33     0.9 
        127.885   -1.15     0.9   -0.068  -0.29     0.9   -0.075  -0.31     0.9 
  SNP_A-1516332   -1.12     0.9   -0.066  -0.27     0.9   -0.074  -0.30     0.9 
        128.422   -1.08     0.9   -0.065  -0.26     0.9   -0.072  -0.28     0.9 
  SNP_A-1512299   -1.04     0.9   -0.063  -0.24     0.9   -0.069  -0.26     0.9 
  SNP_A-1510498   -1.01     0.8   -0.061  -0.23     0.8   -0.067  -0.25     0.9 
        129.233   -0.99     0.8   -0.060  -0.22     0.8   -0.066  -0.24     0.9 
        129.582   -0.97     0.8   -0.059  -0.21     0.8   -0.064  -0.22     0.8 
  SNP_A-1509580   -0.95     0.8   -0.057  -0.20     0.8   -0.062  -0.21     0.8 
  SNP_A-1509094   -0.95     0.8   -0.057  -0.20     0.8   -0.062  -0.21     0.8 
  SNP_A-1508285   -0.93     0.8   -0.057  -0.19     0.8   -0.061  -0.21     0.8 
  SNP_A-1517526   -0.89     0.8   -0.054  -0.18     0.8   -0.058  -0.19     0.8 
  SNP_A-1516686   -0.89     0.8   -0.055  -0.18     0.8   -0.058  -0.19     0.8 
  SNP_A-1518852   -0.90     0.8   -0.055  -0.18     0.8   -0.059  -0.19     0.8 
  SNP_A-1510096   -0.91     0.8   -0.056  -0.19     0.8   -0.059  -0.20     0.8 
  SNP_A-1513802   -0.84     0.8   -0.052  -0.16     0.8   -0.056  -0.17     0.8 
  SNP_A-1513671   -0.79     0.8   -0.050  -0.14     0.8   -0.053  -0.15     0.8 
  SNP_A-1517264   -0.80     0.8   -0.050  -0.15     0.8   -0.053  -0.15     0.8 
  SNP_A-1509859   -0.76     0.8   -0.048  -0.13     0.8   -0.050  -0.14     0.8 
  SNP_A-1507805   -0.74     0.8   -0.046  -0.13     0.8   -0.049  -0.13     0.8 
  SNP_A-1517779   -0.74     0.8   -0.046  -0.13     0.8   -0.049  -0.13     0.8 
  SNP_A-1513076   -0.74     0.8   -0.046  -0.12     0.8   -0.049  -0.13     0.8 
  SNP_A-1517612   -0.74     0.8   -0.047  -0.13     0.8   -0.049  -0.13     0.8 
  SNP_A-1510064   -0.73     0.8   -0.047  -0.12     0.8   -0.049  -0.13     0.8 
        132.456   -0.71     0.8   -0.046  -0.12     0.8   -0.049  -0.13     0.8 
  SNP_A-1516156   -0.69     0.8   -0.046  -0.12     0.8   -0.048  -0.12     0.8 
        133.245   -0.67     0.7   -0.045  -0.11     0.8   -0.047  -0.12     0.8 
        133.675   -0.65     0.7   -0.045  -0.11     0.8   -0.046  -0.11     0.8 
        134.106   -0.63     0.7   -0.044  -0.10     0.8   -0.045  -0.10     0.8 
        134.536   -0.61     0.7   -0.043  -0.09     0.7   -0.044  -0.10     0.7 
        134.967   -0.59     0.7   -0.041  -0.09     0.7   -0.042  -0.09     0.7 
  SNP_A-1509870   -0.57     0.7   -0.040  -0.08     0.7   -0.041  -0.08     0.7 
  SNP_A-1516312   -0.56     0.7   -0.039  -0.08     0.7   -0.040  -0.08     0.7 
        135.868   -0.52     0.7   -0.037  -0.07     0.7   -0.038  -0.07     0.7 
        136.275   -0.47     0.7   -0.034  -0.06     0.7   -0.035  -0.06     0.7 
        136.683   -0.43     0.7   -0.031  -0.05     0.7   -0.031  -0.05     0.7 
        137.090   -0.38     0.6   -0.027  -0.04     0.7   -0.028  -0.04     0.7 
  SNP_A-1516203   -0.34     0.6   -0.024  -0.03     0.6   -0.025  -0.03     0.6 
        137.981   -0.32     0.6   -0.023  -0.03     0.6   -0.023  -0.03     0.6 
  SNP_A-1510128   -0.30     0.6   -0.021  -0.02     0.6   -0.022  -0.02     0.6 
  SNP_A-1511714   -0.30     0.6   -0.021  -0.02     0.6   -0.022  -0.02     0.6 
        139.087   -0.30     0.6   -0.021  -0.02     0.6   -0.022  -0.02     0.6 
  SNP_A-1514566   -0.30     0.6   -0.021  -0.02     0.6   -0.021  -0.02     0.6 
  SNP_A-1512233   -0.29     0.6   -0.020  -0.02     0.6   -0.021  -0.02     0.6 
        140.090   -0.27     0.6   -0.019  -0.02     0.6   -0.019  -0.02     0.6 
        140.580   -0.24     0.6   -0.017  -0.02     0.6   -0.018  -0.02     0.6 
        141.070   -0.22     0.6   -0.015  -0.01     0.6   -0.016  -0.01     0.6 
        141.560   -0.20     0.6   -0.014  -0.01     0.6   -0.014  -0.01     0.6 
        142.050   -0.18     0.6   -0.012  -0.01     0.6   -0.013  -0.01     0.6 
  SNP_A-1511230   -0.17     0.6   -0.011  -0.01     0.6   -0.011  -0.01     0.6 
  SNP_A-1517683   -0.16     0.6   -0.011  -0.01     0.6   -0.011  -0.01     0.6 
  SNP_A-1518016   -0.15     0.6   -0.010  -0.01     0.6   -0.010  -0.01     0.6 
        143.748   -0.11     0.5   -0.007  -0.00     0.5   -0.007  -0.00     0.5 
        144.238   -0.06     0.5   -0.004  -0.00     0.5   -0.004  -0.00     0.5 
  SNP_A-1518383   -0.02     0.5   -0.001  -0.00     0.5   -0.001  -0.00     0.5 
  SNP_A-1515503   -0.03     0.5   -0.002  -0.00     0.5   -0.002  -0.00     0.5 
  SNP_A-1513597   -0.10     0.5   -0.006  -0.00     0.5   -0.007  -0.00     0.5 
  SNP_A-1508829   -0.13     0.6   -0.008  -0.00     0.6   -0.008  -0.00     0.6 
  SNP_A-1517307   -0.11     0.5   -0.007  -0.00     0.5   -0.007  -0.00     0.5 
  SNP_A-1508334   -0.10     0.5   -0.006  -0.00     0.5   -0.006  -0.00     0.5 
  SNP_A-1511021   -0.05     0.5   -0.003  -0.00     0.5   -0.003  -0.00     0.5 
  SNP_A-1513546   -0.03     0.5   -0.002  -0.00     0.5   -0.002  -0.00     0.5 
  SNP_A-1508790    0.03     0.5    0.002   0.00     0.5    0.002   0.00     0.5 
  SNP_A-1517075    0.05     0.5    0.003   0.00     0.5    0.003   0.00     0.5 
  SNP_A-1511463    0.09     0.5    0.006   0.00     0.5    0.006   0.00     0.5 
  SNP_A-1511416    0.09     0.5    0.006   0.00     0.5    0.006   0.00     0.5 
  SNP_A-1509224    0.12     0.5    0.007   0.00     0.5    0.007   0.00     0.5 
  SNP_A-1518527    0.20     0.4    0.012   0.01     0.4    0.013   0.01     0.4 
  SNP_A-1517936    0.20     0.4    0.012   0.01     0.4    0.013   0.01     0.4 
  SNP_A-1508258    0.20     0.4    0.013   0.01     0.4    0.013   0.01     0.4 
  SNP_A-1513494    0.26     0.4    0.016   0.01     0.4    0.016   0.01     0.4 
  SNP_A-1517100    0.27     0.4    0.017   0.02     0.4    0.017   0.02     0.4 
  SNP_A-1516635    0.27     0.4    0.017   0.02     0.4    0.017   0.02     0.4 
  SNP_A-1514767    0.24     0.4    0.015   0.01     0.4    0.015   0.01     0.4 
  SNP_A-1514508    0.22     0.4    0.014   0.01     0.4    0.014   0.01     0.4 
  SNP_A-1512111    0.07     0.5    0.005   0.00     0.5    0.005   0.00     0.5 
  SNP_A-1509759    0.03     0.5    0.002   0.00     0.5    0.002   0.00     0.5 
  SNP_A-1509200    0.01     0.5    0.001   0.00     0.5    0.001   0.00     0.5 
  SNP_A-1516579    0.02     0.5    0.001   0.00     0.5    0.001   0.00     0.5 
  SNP_A-1511471    0.05     0.5    0.003   0.00     0.5    0.003   0.00     0.5 
  SNP_A-1516179    0.05     0.5    0.003   0.00     0.5    0.003   0.00     0.5 
  SNP_A-1513772    0.05     0.5    0.003   0.00     0.5    0.003   0.00     0.5 
        149.433    0.05     0.5    0.003   0.00     0.5    0.003   0.00     0.5 
  SNP_A-1512630    0.04     0.5    0.003   0.00     0.5    0.003   0.00     0.5 
        150.136    0.08     0.5    0.005   0.00     0.5    0.005   0.00     0.5 
        150.586    0.12     0.5    0.008   0.00     0.5    0.008   0.00     0.4 
        151.037    0.16     0.4    0.010   0.01     0.4    0.011   0.01     0.4 
        151.487    0.20     0.4    0.013   0.01     0.4    0.013   0.01     0.4 
        151.938    0.23     0.4    0.015   0.01     0.4    0.016   0.01     0.4 
  SNP_A-1513840    0.27     0.4    0.017   0.02     0.4    0.018   0.02     0.4 
  SNP_A-1514638    0.27     0.4    0.017   0.02     0.4    0.019   0.02     0.4 
  SNP_A-1511943    0.29     0.4    0.018   0.02     0.4    0.019   0.02     0.4 
  SNP_A-1513385    0.36     0.4    0.023   0.03     0.4    0.024   0.03     0.4 
  SNP_A-1510986    0.36     0.4    0.023   0.03     0.4    0.024   0.03     0.4 
  SNP_A-1514107    0.36     0.4    0.023   0.03     0.4    0.025   0.03     0.3 
  SNP_A-1513350    0.37     0.4    0.023   0.03     0.4    0.025   0.03     0.3 
  SNP_A-1514338    0.39     0.4    0.024   0.03     0.3    0.026   0.04     0.3 
  SNP_A-1519719    0.38     0.4    0.024   0.03     0.3    0.026   0.04     0.3 
  SNP_A-1512800    0.37     0.4    0.024   0.03     0.4    0.026   0.03     0.3 
        154.107    0.35     0.4    0.023   0.03     0.4    0.025   0.03     0.4 
        154.507    0.34     0.4    0.022   0.03     0.4    0.024   0.03     0.4 
        154.907    0.32     0.4    0.021   0.02     0.4    0.022   0.03     0.4 
  SNP_A-1516108    0.31     0.4    0.020   0.02     0.4    0.021   0.02     0.4 
        155.764    0.32     0.4    0.020   0.02     0.4    0.022   0.03     0.4 
        156.221    0.33     0.4    0.021   0.03     0.4    0.023   0.03     0.4 
  SNP_A-1509183    0.34     0.4    0.022   0.03     0.4    0.023   0.03     0.4 
        157.175    0.27     0.4    0.016   0.02     0.4    0.018   0.02     0.4 
  SNP_A-1510373    0.19     0.4    0.012   0.01     0.4    0.013   0.01     0.4 
  SNP_A-1514865    0.20     0.4    0.012   0.01     0.4    0.013   0.01     0.4 
  SNP_A-1513619    0.22     0.4    0.014   0.01     0.4    0.015   0.01     0.4 
  SNP_A-1513294    0.17     0.4    0.010   0.01     0.4    0.011   0.01     0.4 
  SNP_A-1518789    0.16     0.4    0.010   0.01     0.4    0.011   0.01     0.4 
  SNP_A-1514636    0.16     0.4    0.010   0.01     0.4    0.010   0.01     0.4 
  SNP_A-1510918    0.08     0.5    0.005   0.00     0.5    0.005   0.00     0.5 
  SNP_A-1508760    0.10     0.5    0.006   0.00     0.5    0.006   0.00     0.5 
  SNP_A-1514904    0.10     0.5    0.006   0.00     0.5    0.006   0.00     0.5 
  SNP_A-1508451    0.06     0.5    0.003   0.00     0.5    0.004   0.00     0.5 
  SNP_A-1509922    0.02     0.5    0.001   0.00     0.5    0.001   0.00     0.5 
  SNP_A-1510017   -0.05     0.5   -0.003  -0.00     0.5   -0.003  -0.00     0.5 
        160.856   -0.02     0.5   -0.001  -0.00     0.5   -0.001  -0.00     0.5 
  SNP_A-1511315    0.01     0.5    0.000   0.00     0.5    0.000   0.00     0.5 
  SNP_A-1509051    0.02     0.5    0.001   0.00     0.5    0.001   0.00     0.5 
  SNP_A-1519745    0.01     0.5    0.001   0.00     0.5    0.001   0.00     0.5 
        161.800    0.05     0.5    0.003   0.00     0.5    0.004   0.00     0.5 
        162.221    0.09     0.5    0.006   0.00     0.5    0.006   0.00     0.5 
        162.642    0.13     0.4    0.009   0.00     0.4    0.009   0.00     0.4 
        163.063    0.18     0.4    0.011   0.01     0.4    0.012   0.01     0.4 
        163.484    0.22     0.4    0.014   0.01     0.4    0.015   0.01     0.4 
  SNP_A-1516283    0.26     0.4    0.016   0.02     0.4    0.017   0.02     0.4 
  SNP_A-1516331    0.26     0.4    0.016   0.02     0.4    0.017   0.02     0.4 
  SNP_A-1514597    0.27     0.4    0.017   0.02     0.4    0.018   0.02     0.4 
        164.591    0.32     0.4    0.021   0.02     0.4    0.021   0.02     0.4 
  SNP_A-1516190    0.37     0.4    0.024   0.03     0.3    0.025   0.03     0.3 
  SNP_A-1508287    0.42     0.3    0.027   0.04     0.3    0.028   0.04     0.3 
        165.436    0.48     0.3    0.032   0.05     0.3    0.032   0.06     0.3 
  SNP_A-1518621    0.53     0.3    0.035   0.07     0.3    0.035   0.07     0.3 
  SNP_A-1517050    0.52     0.3    0.034   0.06     0.3    0.034   0.06     0.3 
  SNP_A-1515459    0.52     0.3    0.034   0.06     0.3    0.033   0.06     0.3 
  SNP_A-1509517    0.47     0.3    0.030   0.05     0.3    0.030   0.05     0.3 
  SNP_A-1511880    0.43     0.3    0.028   0.04     0.3    0.027   0.04     0.3 
  SNP_A-1518968    0.42     0.3    0.027   0.04     0.3    0.027   0.04     0.3 
  SNP_A-1516448    0.47     0.3    0.031   0.05     0.3    0.030   0.05     0.3 
  SNP_A-1516317    0.48     0.3    0.031   0.05     0.3    0.031   0.05     0.3 
  SNP_A-1516375    0.48     0.3    0.031   0.05     0.3    0.031   0.05     0.3 
  SNP_A-1507636    0.47     0.3    0.031   0.05     0.3    0.031   0.05     0.3 
        167.310    0.58     0.3    0.038   0.08     0.3    0.038   0.08     0.3 
  SNP_A-1517909    0.68     0.2    0.045   0.11     0.2    0.045   0.11     0.2 
        168.120    0.76     0.2    0.051   0.14     0.2    0.050   0.14     0.2 
  SNP_A-1511462    0.84     0.2    0.056   0.17     0.2    0.056   0.17     0.2 
        168.957    0.85     0.2    0.056   0.17     0.2    0.056   0.17     0.2 
  SNP_A-1518471    0.86     0.2    0.056   0.17     0.2    0.056   0.18     0.2 
  SNP_A-1518684    0.84     0.2    0.055   0.17     0.2    0.055   0.17     0.2 
  SNP_A-1519171    0.85     0.2    0.055   0.17     0.2    0.055   0.17     0.2 
  SNP_A-1514089    0.79     0.2    0.051   0.14     0.2    0.051   0.15     0.2 
  SNP_A-1509837    0.76     0.2    0.049   0.13     0.2    0.049   0.14     0.2 
  SNP_A-1511156    0.77     0.2    0.050   0.14     0.2    0.050   0.14     0.2 
  SNP_A-1518637    0.75     0.2    0.049   0.13     0.2    0.049   0.13     0.2 
  SNP_A-1518346    0.75     0.2    0.049   0.13     0.2    0.049   0.13     0.2 
  SNP_A-1519154    0.69     0.2    0.045   0.11     0.2    0.045   0.11     0.2 
  SNP_A-1511415    0.65     0.3    0.042   0.10     0.2    0.043   0.10     0.2 
  SNP_A-1514200    0.51     0.3    0.033   0.06     0.3    0.034   0.06     0.3 
  SNP_A-1519311    0.46     0.3    0.030   0.05     0.3    0.030   0.05     0.3 
  SNP_A-1508303    0.46     0.3    0.030   0.05     0.3    0.030   0.05     0.3 
        172.202    0.45     0.3    0.030   0.05     0.3    0.030   0.05     0.3 
        172.670    0.45     0.3    0.031   0.05     0.3    0.030   0.05     0.3 
  SNP_A-1513509    0.44     0.3    0.030   0.05     0.3    0.030   0.05     0.3 
  SNP_A-1516789    0.41     0.3    0.029   0.04     0.3    0.028   0.04     0.3 
        173.993    0.34     0.4    0.024   0.03     0.4    0.023   0.03     0.4 
        174.394    0.26     0.4    0.018   0.02     0.4    0.018   0.02     0.4 
  SNP_A-1511707    0.19     0.4    0.013   0.01     0.4    0.013   0.01     0.4 
  SNP_A-1508074    0.08     0.5    0.005   0.00     0.5    0.005   0.00     0.5 
  SNP_A-1513641    0.00     0.5    0.000   0.00     0.5    0.000   0.00     0.5 
  SNP_A-1512188    0.02     0.5    0.001   0.00     0.5    0.001   0.00     0.5 
  SNP_A-1513365    0.02     0.5    0.002   0.00     0.5    0.002   0.00     0.5 
  SNP_A-1514007    0.02     0.5    0.001   0.00     0.5    0.001   0.00     0.5 
  SNP_A-1509065    0.04     0.5    0.003   0.00     0.5    0.003   0.00     0.5 
  SNP_A-1511526    0.09     0.5    0.006   0.00     0.5    0.006   0.00     0.5 
  SNP_A-1509203    0.08     0.5    0.006   0.00     0.5    0.005   0.00     0.5 
        176.865    0.04     0.5    0.003   0.00     0.5    0.003   0.00     0.5 
  SNP_A-1514649   -0.01     0.5   -0.000  -0.00     0.5   -0.000  -0.00     0.5 
  SNP_A-1510003   -0.01     0.5   -0.001  -0.00     0.5   -0.000  -0.00     0.5 
  SNP_A-1517331   -0.01     0.5   -0.001  -0.00     0.5   -0.000  -0.00     0.5 
  SNP_A-1509423   -0.07     0.5   -0.005  -0.00     0.5   -0.004  -0.00     0.5 
  SNP_A-1507827   -0.13     0.5   -0.008  -0.00     0.6   -0.008  -0.00     0.6 
  SNP_A-1515513   -0.18     0.6   -0.012  -0.01     0.6   -0.012  -0.01     0.6 
  SNP_A-1518286   -0.19     0.6   -0.013  -0.01     0.6   -0.012  -0.01     0.6 
  SNP_A-1519576   -0.16     0.6   -0.011  -0.01     0.6   -0.010  -0.01     0.6 
  SNP_A-1511343   -0.16     0.6   -0.011  -0.01     0.6   -0.011  -0.01     0.6 
        178.646   -0.15     0.6   -0.010  -0.01     0.6   -0.010  -0.01     0.6 
        179.039   -0.13     0.6   -0.010  -0.00     0.6   -0.009  -0.00     0.6 
        179.432   -0.13     0.6   -0.009  -0.00     0.6   -0.009  -0.00     0.6 
  SNP_A-1516479   -0.13     0.5   -0.009  -0.00     0.6   -0.009  -0.00     0.6 
  SNP_A-1517332   -0.14     0.6   -0.011  -0.01     0.6   -0.010  -0.00     0.6 
        180.538   -0.09     0.5   -0.007  -0.00     0.5   -0.006  -0.00     0.5 
        180.941   -0.04     0.5   -0.003  -0.00     0.5   -0.003  -0.00     0.5 
        181.344    0.01     0.5    0.001   0.00     0.5    0.001   0.00     0.5 
  SNP_A-1513566    0.06     0.5    0.005   0.00     0.5    0.005   0.00     0.5 
  SNP_A-1517433    0.15     0.4    0.012   0.01     0.4    0.011   0.01     0.4 
        182.558    0.18     0.4    0.015   0.01     0.4    0.014   0.01     0.4 
        182.910    0.21     0.4    0.018   0.01     0.4    0.016   0.01     0.4 
  SNP_A-1508044    0.25     0.4    0.021   0.02     0.4    0.019   0.02     0.4 
  SNP_A-1511760    0.24     0.4    0.020   0.02     0.4    0.018   0.02     0.4 
        184.174    0.22     0.4    0.019   0.02     0.4    0.017   0.01     0.4 
        184.587    0.20     0.4    0.018   0.01     0.4    0.016   0.01     0.4 
        185.000    0.18     0.4    0.017   0.01     0.4    0.015   0.01     0.4 
  SNP_A-1508021    0.16     0.4    0.016   0.01     0.4    0.014   0.01     0.4 
        185.888    0.15     0.4    0.015   0.01     0.4    0.013   0.01     0.4 
        186.363    0.13     0.4    0.014   0.01     0.4    0.012   0.01     0.4 
        186.839    0.12     0.5    0.013   0.01     0.4    0.011   0.00     0.4 
        187.314    0.10     0.5    0.011   0.00     0.4    0.010   0.00     0.4 
        187.790    0.09     0.5    0.010   0.00     0.5    0.009   0.00     0.5 
        188.265    0.07     0.5    0.009   0.00     0.5    0.007   0.00     0.5 
        188.740    0.06     0.5    0.007   0.00     0.5    0.006   0.00     0.5 
  SNP_A-1514409    0.05     0.5    0.006   0.00     0.5    0.005   0.00     0.5 

MERLIN 1.1.2 - (c) 2000-2007 Goncalo Abecasis

References for this version of Merlin:

   Abecasis et al (2002) Nat Gen 30:97-101        [original citation]
   Fingerlin et al (2004) AJHG 74:432-43          [case selection for association studies]
   Abecasis and Wigginton (2005) AJHG 77:754-67   [ld modeling, parametric analyses]
   Fingerlin et al (2006) Gen Epidemiol 30:384-96 [sex-specific maps]
   Chen and Abecasis (2007) AJHG 81:913-26        [qtl association analysis, qtl simulation]


The following parameters are in effect:
                     Data File :     wiped_7.dat (-dname)
[truncated: 9,685,321 more chars]
