# Supplementary material for: High-Density Genomewide Linkage Analysis of Exceptional Human Longevity Identifies Multiple Novel Loci
Source: PLoS One. 2010 Aug 31;5(8):e12432. doi: 10.1371/journal.pone.0012432 (PMC2930849; doi:10.1371/journal.pone.0012432)
Supplement: Text S2 — Nonparametric linkage data for Previous subgroup. (10.05 MB TXT) [file pone.0012432.s003.txt]

Text S2.  Nonparametric linkage data for Previous subgroup.
Printed output from MERLIN analyses, edited to include only the analysis options in effect and results of the nonparametric analysis using the Sall score statistic.  Data are arranged primarily by Category from 1 to 10, and secondarily by chromosome from 1 to X.  The chromosome for each individual analysis is indicated after �Data File� in the analysis heading.  SNP identification numbers are those used by Affymetrix; corresponding dbSNP numbers are available from Affymetrix in the Mapping 10K 2.0 Array NetAffx Annotation File.

MERLIN 1.1.2 - (c) 2000-2007 Goncalo Abecasis

References for this version of Merlin:

   Abecasis et al (2002) Nat Gen 30:97-101        [original citation]
   Fingerlin et al (2004) AJHG 74:432-43          [case selection for association studies]
   Abecasis and Wigginton (2005) AJHG 77:754-67   [ld modeling, parametric analyses]
   Fingerlin et al (2006) Gen Epidemiol 30:384-96 [sex-specific maps]
   Chen and Abecasis (2007) AJHG 81:913-26        [qtl association analysis, qtl simulation]


The following parameters are in effect:
                     Data File :     wiped_1.dat (-dname)
                 Pedigree File :     wiped_1.ped (-pname)
            Missing Value Code :         -99.999 (-xname)
                      Map File :      10K142.map (-mname)
            Allele Frequencies :  10K142cauc.frq (-f[a|e|f|m|file])
                   Random Seed :          123456 (-r9999)

Data Analysis Options
         General : --error [ON], --information [ON], --likelihood,
                   --model [age.tbl]
      IBD States : --ibd, --kinship, --matrices, --extended, --select
     NPL Linkage : --npl [ON], --pairs [ON], --qtl, --deviates, --exp [ON]
      VC Linkage : --vc, --useCovariates, --ascertainment, --unlinked [0.00]
     Association : --infer, --assoc, --fastAssoc, --filter, --custom [cov.tbl]
     Haplotyping : --best, --sample, --all, --founders, --horizontal
   Recombination : --zero, --one, --two, --three, --singlepoint
       Positions : --steps, --maxStep [0.50], --minStep, --grid, --start,
                   --stop
     LD Clusters : --clusters [], --distance, --rsq [0.16], --cfreq
          Limits : --bits [24], --megabytes [1024], --minutes
     Performance : --trim, --noCoupleBits, --swap [ON], --smallSwap
          Output : --quiet, --markerNames [ON], --frequencies [ON],
                   --perFamily, --pdf [ON], --tabulate, --prefix [wiped_1]
      Simulation : --simulate, --reruns, --save, --trait []

Phenotype: Disease [ALL] (129 families)
===============================================================================
            Pos   Zmean  pvalue linDelta    LOD  pvalue expDelta    LOD  pvalue
            min  -14.34     1.0   -0.188 -11.90     1.0   -9.999 -68.67     1.0 
            max   20.06 0.00000    0.707  44.35 0.00000    9.999  102.7 0.00000 
  SNP_A-1509443    0.12     0.5    0.020   0.01     0.4    0.020   0.01     0.4 
          3.905    0.12     0.5    0.020   0.01     0.4    0.020   0.01     0.4 
          4.353    0.12     0.5    0.019   0.01     0.4    0.019   0.01     0.4 
          4.801    0.12     0.5    0.019   0.01     0.4    0.019   0.01     0.4 
          5.249    0.13     0.4    0.019   0.01     0.4    0.019   0.01     0.4 
  SNP_A-1518557    0.13     0.4    0.018   0.01     0.4    0.018   0.01     0.4 
          6.169    0.13     0.4    0.017   0.01     0.4    0.018   0.01     0.4 
          6.641    0.12     0.5    0.016   0.00     0.4    0.017   0.01     0.4 
          7.113    0.12     0.5    0.016   0.00     0.4    0.016   0.00     0.4 
          7.584    0.12     0.5    0.015   0.00     0.4    0.015   0.00     0.4 
  SNP_A-1517286    0.12     0.5    0.014   0.00     0.4    0.015   0.00     0.4 
  SNP_A-1516024    0.11     0.5    0.013   0.00     0.4    0.014   0.00     0.4 
          8.778    0.09     0.5    0.011   0.00     0.5    0.011   0.00     0.5 
          9.122    0.07     0.5    0.008   0.00     0.5    0.008   0.00     0.5 
  SNP_A-1514538    0.05     0.5    0.005   0.00     0.5    0.006   0.00     0.5 
  SNP_A-1516403    0.02     0.5    0.002   0.00     0.5    0.002   0.00     0.5 
         10.171   -0.01     0.5   -0.001  -0.00     0.5   -0.002  -0.00     0.5 
         10.637   -0.05     0.5   -0.005  -0.00     0.5   -0.005  -0.00     0.5 
         11.102   -0.08     0.5   -0.009  -0.00     0.5   -0.009  -0.00     0.5 
         11.568   -0.11     0.5   -0.012  -0.00     0.6   -0.013  -0.00     0.6 
  SNP_A-1518687   -0.15     0.6   -0.016  -0.01     0.6   -0.017  -0.01     0.6 
         12.369   -0.13     0.6   -0.014  -0.00     0.6   -0.015  -0.00     0.6 
         12.705   -0.10     0.5   -0.011  -0.00     0.5   -0.012  -0.00     0.5 
  SNP_A-1515791   -0.08     0.5   -0.009  -0.00     0.5   -0.010  -0.00     0.5 
         13.380   -0.09     0.5   -0.009  -0.00     0.5   -0.010  -0.00     0.5 
  SNP_A-1519671   -0.09     0.5   -0.010  -0.00     0.5   -0.010  -0.00     0.5 
  SNP_A-1515942   -0.09     0.5   -0.010  -0.00     0.5   -0.011  -0.00     0.5 
         14.655   -0.10     0.5   -0.011  -0.00     0.5   -0.012  -0.00     0.5 
         15.153   -0.11     0.5   -0.012  -0.00     0.5   -0.013  -0.00     0.6 
         15.651   -0.11     0.5   -0.013  -0.00     0.6   -0.014  -0.00     0.6 
         16.150   -0.12     0.5   -0.014  -0.00     0.6   -0.015  -0.00     0.6 
         16.648   -0.12     0.5   -0.014  -0.00     0.6   -0.016  -0.00     0.6 
         17.146   -0.13     0.6   -0.015  -0.00     0.6   -0.017  -0.01     0.6 
         17.645   -0.14     0.6   -0.015  -0.01     0.6   -0.017  -0.01     0.6 
  SNP_A-1512107   -0.14     0.6   -0.016  -0.01     0.6   -0.018  -0.01     0.6 
         18.495   -0.15     0.6   -0.017  -0.01     0.6   -0.019  -0.01     0.6 
         18.846   -0.16     0.6   -0.018  -0.01     0.6   -0.021  -0.01     0.6 
  SNP_A-1514390   -0.18     0.6   -0.019  -0.01     0.6   -0.022  -0.01     0.6 
         19.678   -0.22     0.6   -0.024  -0.01     0.6   -0.027  -0.01     0.6 
         20.159   -0.26     0.6   -0.028  -0.02     0.6   -0.032  -0.02     0.6 
         20.640   -0.30     0.6   -0.033  -0.02     0.6   -0.037  -0.03     0.6 
         21.121   -0.35     0.6   -0.037  -0.03     0.6   -0.042  -0.04     0.7 
  SNP_A-1518041   -0.39     0.7   -0.041  -0.04     0.7   -0.047  -0.04     0.7 
         22.098   -0.43     0.7   -0.045  -0.05     0.7   -0.050  -0.05     0.7 
         22.594   -0.47     0.7   -0.048  -0.06     0.7   -0.054  -0.06     0.7 
         23.090   -0.51     0.7   -0.051  -0.06     0.7   -0.057  -0.07     0.7 
         23.586   -0.55     0.7   -0.054  -0.07     0.7   -0.060  -0.08     0.7 
  SNP_A-1508673   -0.59     0.7   -0.056  -0.08     0.7   -0.063  -0.09     0.7 
  SNP_A-1519660   -0.59     0.7   -0.056  -0.08     0.7   -0.062  -0.09     0.7 
  SNP_A-1510413   -0.59     0.7   -0.056  -0.08     0.7   -0.062  -0.09     0.7 
  SNP_A-1509189   -0.56     0.7   -0.053  -0.07     0.7   -0.059  -0.08     0.7 
  SNP_A-1518353   -0.52     0.7   -0.050  -0.07     0.7   -0.055  -0.07     0.7 
  SNP_A-1509509   -0.50     0.7   -0.048  -0.06     0.7   -0.053  -0.07     0.7 
         25.162   -0.46     0.7   -0.045  -0.05     0.7   -0.048  -0.05     0.7 
  SNP_A-1516958   -0.41     0.7   -0.041  -0.04     0.7   -0.044  -0.04     0.7 
  SNP_A-1515835   -0.42     0.7   -0.042  -0.04     0.7   -0.044  -0.05     0.7 
  SNP_A-1516239   -0.46     0.7   -0.047  -0.05     0.7   -0.049  -0.06     0.7 
         26.613   -0.51     0.7   -0.055  -0.07     0.7   -0.056  -0.07     0.7 
         27.030   -0.57     0.7   -0.063  -0.09     0.7   -0.063  -0.09     0.7 
  SNP_A-1508602   -0.63     0.7   -0.071  -0.11     0.8   -0.070  -0.11     0.8 
  SNP_A-1512707   -0.65     0.7   -0.074  -0.12     0.8   -0.072  -0.11     0.8 
  SNP_A-1517226   -0.67     0.7   -0.077  -0.13     0.8   -0.074  -0.12     0.8 
         28.384   -0.61     0.7   -0.073  -0.11     0.8   -0.070  -0.10     0.8 
         28.853   -0.55     0.7   -0.068  -0.09     0.7   -0.064  -0.09     0.7 
         29.323   -0.49     0.7   -0.062  -0.08     0.7   -0.058  -0.07     0.7 
         29.793   -0.43     0.7   -0.056  -0.06     0.7   -0.052  -0.05     0.7 
         30.262   -0.37     0.6   -0.049  -0.05     0.7   -0.045  -0.04     0.7 
         30.732   -0.31     0.6   -0.042  -0.03     0.6   -0.038  -0.03     0.6 
         31.201   -0.25     0.6   -0.034  -0.02     0.6   -0.031  -0.02     0.6 
         31.671   -0.19     0.6   -0.026  -0.01     0.6   -0.023  -0.01     0.6 
         32.140   -0.13     0.6   -0.018  -0.01     0.6   -0.015  -0.00     0.6 
         32.610   -0.07     0.5   -0.009  -0.00     0.5   -0.008  -0.00     0.5 
         33.080   -0.00     0.5   -0.001  -0.00     0.5   -0.001  -0.00     0.5 
  SNP_A-1516979    0.06     0.5    0.008   0.00     0.5    0.007   0.00     0.5 
         34.012    0.11     0.5    0.014   0.00     0.4    0.012   0.00     0.5 
         34.474    0.15     0.4    0.020   0.01     0.4    0.017   0.01     0.4 
  SNP_A-1516342    0.20     0.4    0.026   0.01     0.4    0.022   0.01     0.4 
         35.264    0.22     0.4    0.028   0.02     0.4    0.024   0.01     0.4 
  SNP_A-1518917    0.25     0.4    0.031   0.02     0.4    0.026   0.02     0.4 
         36.037    0.27     0.4    0.034   0.02     0.4    0.029   0.02     0.4 
         36.483    0.30     0.4    0.037   0.03     0.4    0.031   0.02     0.4 
         36.930    0.33     0.4    0.039   0.03     0.4    0.033   0.03     0.4 
  SNP_A-1507541    0.35     0.4    0.041   0.04     0.3    0.035   0.03     0.4 
  SNP_A-1515619    0.37     0.4    0.043   0.04     0.3    0.037   0.03     0.3 
         37.817    0.45     0.3    0.051   0.06     0.3    0.045   0.05     0.3 
         38.156    0.52     0.3    0.059   0.08     0.3    0.052   0.07     0.3 
  SNP_A-1516335    0.59     0.3    0.066   0.10     0.3    0.059   0.09     0.3 
  SNP_A-1516285    0.59     0.3    0.066   0.10     0.3    0.059   0.09     0.3 
  SNP_A-1519315    0.68     0.2    0.075   0.12     0.2    0.067   0.11     0.2 
  SNP_A-1512808    0.68     0.2    0.075   0.13     0.2    0.067   0.11     0.2 
  SNP_A-1508857    0.68     0.2    0.075   0.13     0.2    0.066   0.11     0.2 
  SNP_A-1516728    0.69     0.2    0.076   0.13     0.2    0.067   0.11     0.2 
  SNP_A-1508884    0.69     0.2    0.076   0.13     0.2    0.067   0.12     0.2 
  SNP_A-1512223    0.69     0.2    0.077   0.13     0.2    0.067   0.11     0.2 
         39.762    0.74     0.2    0.083   0.15     0.2    0.073   0.13     0.2 
  SNP_A-1517838    0.78     0.2    0.089   0.17     0.2    0.078   0.15     0.2 
  SNP_A-1508008    0.87     0.2    0.100   0.21     0.2    0.087   0.19     0.2 
  SNP_A-1508088    0.93     0.2    0.108   0.25    0.14    0.094   0.22     0.2 
  SNP_A-1517367    1.14    0.13    0.129   0.36    0.10    0.116   0.33    0.11 
  SNP_A-1509904    1.15    0.13    0.131   0.37    0.10    0.118   0.34    0.11 
         41.615    1.16    0.12    0.132   0.37    0.09    0.120   0.35    0.10 
         41.952    1.17    0.12    0.132   0.38    0.09    0.122   0.35    0.10 
  SNP_A-1516423    1.18    0.12    0.131   0.38    0.09    0.122   0.36    0.10 
         42.747    1.18    0.12    0.131   0.38    0.09    0.122   0.36    0.10 
         43.206    1.18    0.12    0.130   0.37    0.09    0.122   0.36    0.10 
  SNP_A-1510598    1.19    0.12    0.127   0.37    0.10    0.121   0.36    0.10 
         44.086    1.25    0.11    0.132   0.40    0.09    0.127   0.39    0.09 
  SNP_A-1513151    1.31    0.10    0.136   0.43    0.08    0.132   0.43    0.08 
  SNP_A-1511970    1.30    0.10    0.135   0.43    0.08    0.131   0.42    0.08 
         44.846    1.32    0.09    0.138   0.44    0.08    0.134   0.44    0.08 
  SNP_A-1517159    1.34    0.09    0.140   0.46    0.07    0.138   0.46    0.07 
         45.504    1.35    0.09    0.142   0.47    0.07    0.140   0.47    0.07 
         45.908    1.36    0.09    0.143   0.47    0.07    0.142   0.48    0.07 
         46.312    1.37    0.09    0.143   0.48    0.07    0.143   0.48    0.07 
         46.716    1.38    0.08    0.142   0.48    0.07    0.142   0.49    0.07 
  SNP_A-1509331    1.39    0.08    0.140   0.47    0.07    0.141   0.49    0.07 
  SNP_A-1518391    1.39    0.08    0.140   0.47    0.07    0.141   0.49    0.07 
  SNP_A-1510873    1.37    0.09    0.138   0.46    0.07    0.138   0.47    0.07 
  SNP_A-1514673    1.33    0.09    0.133   0.43    0.08    0.134   0.44    0.08 
  SNP_A-1515933    1.34    0.09    0.134   0.44    0.08    0.134   0.44    0.08 
  SNP_A-1519632    1.28    0.10    0.128   0.40    0.09    0.127   0.40    0.09 
  SNP_A-1513828    1.27    0.10    0.127   0.39    0.09    0.126   0.40    0.09 
         48.746    1.19    0.12    0.122   0.36    0.10    0.120   0.36    0.10 
  SNP_A-1508775    1.12    0.13    0.115   0.32    0.11    0.112   0.31    0.11 
  SNP_A-1518365    1.04    0.15    0.107   0.27    0.13    0.103   0.27    0.13 
  SNP_A-1518209    1.04    0.15    0.107   0.27    0.13    0.103   0.27    0.13 
         49.745    1.00     0.2    0.104   0.26    0.14    0.100   0.25    0.14 
  SNP_A-1507811    0.97     0.2    0.100   0.24    0.15    0.096   0.23     0.2 
  SNP_A-1514323    0.89     0.2    0.092   0.20     0.2    0.088   0.19     0.2 
  SNP_A-1511135    0.98     0.2    0.100   0.24    0.15    0.097   0.24    0.15 
         51.232    0.99     0.2    0.100   0.24    0.15    0.099   0.24    0.15 
         51.702    1.00     0.2    0.099   0.24    0.15    0.100   0.25    0.14 
         52.172    1.01     0.2    0.098   0.24    0.15    0.100   0.25    0.14 
         52.642    1.02     0.2    0.096   0.24    0.15    0.100   0.25    0.14 
  SNP_A-1517121    1.03     0.2    0.093   0.24    0.15    0.099   0.25    0.14 
  SNP_A-1513382    1.02     0.2    0.091   0.23     0.2    0.097   0.24    0.15 
  SNP_A-1515833    0.97     0.2    0.087   0.21     0.2    0.092   0.22     0.2 
  SNP_A-1519759    1.00     0.2    0.088   0.22     0.2    0.095   0.23    0.15 
  SNP_A-1511025    1.05    0.15    0.093   0.24    0.15    0.101   0.26    0.14 
         54.538    0.96     0.2    0.085   0.20     0.2    0.093   0.22     0.2 
         54.873    0.87     0.2    0.077   0.16     0.2    0.084   0.18     0.2 
  SNP_A-1508983    0.79     0.2    0.067   0.13     0.2    0.075   0.14     0.2 
  SNP_A-1511143    0.82     0.2    0.069   0.14     0.2    0.077   0.16     0.2 
  SNP_A-1519452    0.82     0.2    0.069   0.14     0.2    0.077   0.16     0.2 
  SNP_A-1509899    0.82     0.2    0.069   0.14     0.2    0.077   0.16     0.2 
  SNP_A-1514797    0.83     0.2    0.070   0.14     0.2    0.078   0.16     0.2 
  SNP_A-1515272    0.83     0.2    0.069   0.14     0.2    0.078   0.16     0.2 
  SNP_A-1508321    0.82     0.2    0.068   0.14     0.2    0.077   0.16     0.2 
  SNP_A-1514660    0.79     0.2    0.066   0.13     0.2    0.076   0.15     0.2 
         56.754    0.77     0.2    0.065   0.12     0.2    0.076   0.14     0.2 
  SNP_A-1510443    0.76     0.2    0.063   0.12     0.2    0.075   0.14     0.2 
         57.491    0.74     0.2    0.062   0.11     0.2    0.074   0.14     0.2 
  SNP_A-1519164    0.73     0.2    0.061   0.11     0.2    0.073   0.13     0.2 
         58.232    0.77     0.2    0.065   0.12     0.2    0.079   0.15     0.2 
         58.707    0.81     0.2    0.069   0.14     0.2    0.084   0.17     0.2 
         59.182    0.85     0.2    0.073   0.15     0.2    0.090   0.19     0.2 
         59.657    0.90     0.2    0.077   0.17     0.2    0.094   0.21     0.2 
         60.132    0.94     0.2    0.080   0.18     0.2    0.099   0.23     0.2 
         60.608    0.98     0.2    0.083   0.20     0.2    0.103   0.25    0.14 
         61.083    1.03     0.2    0.085   0.21     0.2    0.106   0.27    0.13 
  SNP_A-1507607    1.07    0.14    0.087   0.23     0.2    0.109   0.29    0.12 
  SNP_A-1513354    1.09    0.14    0.087   0.23    0.15    0.110   0.30    0.12 
  SNP_A-1514226    1.09    0.14    0.087   0.23    0.15    0.110   0.30    0.12 
         62.262    1.13    0.13    0.091   0.25    0.14    0.115   0.32    0.11 
         62.698    1.17    0.12    0.095   0.27    0.13    0.119   0.35    0.10 
         63.134    1.21    0.11    0.098   0.29    0.12    0.123   0.37    0.10 
         63.569    1.25    0.10    0.101   0.31    0.12    0.127   0.39    0.09 
  SNP_A-1518103    1.30    0.10    0.104   0.33    0.11    0.130   0.42    0.08 
         64.504    1.31    0.09    0.105   0.34    0.11    0.132   0.43    0.08 
         65.003    1.33    0.09    0.106   0.35    0.10    0.132   0.44    0.08 
  SNP_A-1518269    1.35    0.09    0.106   0.35    0.10    0.133   0.45    0.08 
         65.758    1.41    0.08    0.110   0.38    0.09    0.138   0.48    0.07 
  SNP_A-1511419    1.47    0.07    0.113   0.41    0.09    0.143   0.52    0.06 
  SNP_A-1510404    1.47    0.07    0.113   0.41    0.09    0.143   0.52    0.06 
  SNP_A-1517481    1.46    0.07    0.113   0.40    0.09    0.142   0.51    0.06 
         66.633    1.36    0.09    0.109   0.36    0.10    0.135   0.45    0.07 
         67.109    1.25    0.10    0.104   0.32    0.11    0.126   0.39    0.09 
         67.585    1.15    0.12    0.097   0.27    0.13    0.115   0.33    0.11 
         68.061    1.06    0.15    0.089   0.23     0.2    0.104   0.27    0.13 
         68.536    0.96     0.2    0.080   0.19     0.2    0.091   0.22     0.2 
  SNP_A-1508254    0.86     0.2    0.070   0.15     0.2    0.078   0.17     0.2 
         69.488    0.90     0.2    0.075   0.17     0.2    0.084   0.19     0.2 
         69.963    0.94     0.2    0.079   0.18     0.2    0.089   0.21     0.2 
         70.439    0.98     0.2    0.083   0.20     0.2    0.094   0.23     0.2 
         70.914    1.03     0.2    0.087   0.22     0.2    0.098   0.25    0.14 
         71.390    1.07    0.14    0.091   0.24    0.15    0.102   0.27    0.13 
  SNP_A-1519231    1.11    0.13    0.094   0.25    0.14    0.106   0.29    0.12 
  SNP_A-1508151    1.15    0.13    0.097   0.27    0.13    0.111   0.31    0.11 
  SNP_A-1515708    1.18    0.12    0.100   0.29    0.12    0.114   0.33    0.11 
  SNP_A-1519424    1.22    0.11    0.104   0.31    0.12    0.118   0.36    0.10 
         72.979    1.24    0.11    0.109   0.33    0.11    0.123   0.38    0.09 
         73.470    1.26    0.10    0.112   0.35    0.10    0.127   0.40    0.09 
         73.962    1.28    0.10    0.115   0.36    0.10    0.130   0.41    0.08 
         74.454    1.31    0.10    0.117   0.37    0.09    0.132   0.43    0.08 
         74.945    1.33    0.09    0.118   0.38    0.09    0.132   0.44    0.08 
         75.437    1.36    0.09    0.118   0.39    0.09    0.132   0.44    0.08 
         75.929    1.38    0.08    0.117   0.40    0.09    0.130   0.45    0.08 
  SNP_A-1519407    1.41    0.08    0.116   0.40    0.09    0.128   0.45    0.08 
         76.917    1.45    0.07    0.124   0.44    0.08    0.135   0.49    0.07 
         77.414    1.50    0.07    0.131   0.48    0.07    0.143   0.53    0.06 
         77.911    1.54    0.06    0.138   0.52    0.06    0.150   0.57    0.05 
         78.408    1.59    0.06    0.144   0.56    0.05    0.157   0.62    0.05 
         78.905    1.63    0.05    0.150   0.60    0.05    0.163   0.66    0.04 
         79.402    1.68    0.05    0.155   0.64    0.04    0.168   0.70    0.04 
         79.899    1.73    0.04    0.159   0.67    0.04    0.172   0.74    0.03 
         80.397    1.77    0.04    0.162   0.70    0.04    0.175   0.77    0.03 
  SNP_A-1513093    1.82    0.03    0.165   0.73    0.03    0.178   0.80    0.03 
         81.245    1.85    0.03    0.166   0.75    0.03    0.180   0.83    0.03 
         81.597    1.88    0.03    0.167   0.76    0.03    0.182   0.85    0.02 
  SNP_A-1511075    1.91    0.03    0.167   0.78    0.03    0.183   0.86    0.02 
  SNP_A-1515340    1.90    0.03    0.166   0.77    0.03    0.181   0.86    0.02 
  SNP_A-1512956    1.89    0.03    0.165   0.76    0.03    0.180   0.85    0.02 
  SNP_A-1518756    1.90    0.03    0.167   0.77    0.03    0.181   0.86    0.02 
         82.933    1.90    0.03    0.168   0.78    0.03    0.181   0.86    0.02 
         83.284    1.90    0.03    0.168   0.78    0.03    0.181   0.86    0.02 
  SNP_A-1509522    1.90    0.03    0.168   0.78    0.03    0.180   0.85    0.02 
         83.917    1.88    0.03    0.166   0.76    0.03    0.177   0.83    0.03 
  SNP_A-1510842    1.85    0.03    0.164   0.74    0.03    0.174   0.80    0.03 
         84.622    1.86    0.03    0.162   0.74    0.03    0.174   0.80    0.03 
  SNP_A-1517114    1.86    0.03    0.160   0.72    0.03    0.171   0.79    0.03 
  SNP_A-1510979    1.86    0.03    0.159   0.72    0.03    0.171   0.79    0.03 
  SNP_A-1509805    1.85    0.03    0.158   0.71    0.03    0.170   0.78    0.03 
  SNP_A-1508683    1.81    0.04    0.155   0.68    0.04    0.166   0.75    0.03 
  SNP_A-1510276    1.70    0.04    0.148   0.61    0.05    0.155   0.66    0.04 
  SNP_A-1519663    1.69    0.05    0.149   0.61    0.05    0.156   0.66    0.04 
         85.930    1.68    0.05    0.150   0.62    0.05    0.156   0.65    0.04 
  SNP_A-1517950    1.67    0.05    0.152   0.62    0.05    0.156   0.65    0.04 
         86.688    1.66    0.05    0.152   0.62    0.05    0.156   0.64    0.04 
         87.089    1.65    0.05    0.153   0.61    0.05    0.155   0.63    0.04 
         87.490    1.63    0.05    0.153   0.61    0.05    0.153   0.62    0.05 
  SNP_A-1513015    1.62    0.05    0.152   0.60    0.05    0.150   0.61    0.05 
  SNP_A-1514748    1.58    0.06    0.148   0.57    0.05    0.145   0.57    0.05 
  SNP_A-1509893    1.63    0.05    0.152   0.60    0.05    0.149   0.60    0.05 
  SNP_A-1517675    1.64    0.05    0.154   0.61    0.05    0.149   0.61    0.05 
  SNP_A-1516619    1.63    0.05    0.153   0.61    0.05    0.148   0.60    0.05 
  SNP_A-1509236    1.63    0.05    0.153   0.61    0.05    0.148   0.60    0.05 
  SNP_A-1509987    1.69    0.05    0.161   0.66    0.04    0.156   0.65    0.04 
         89.799    1.76    0.04    0.168   0.72    0.03    0.164   0.71    0.03 
  SNP_A-1515453    1.82    0.03    0.174   0.77    0.03    0.170   0.77    0.03 
  SNP_A-1512234    1.82    0.03    0.174   0.78    0.03    0.170   0.77    0.03 
         90.357    1.79    0.04    0.172   0.76    0.03    0.168   0.75    0.03 
  SNP_A-1515202    1.76    0.04    0.170   0.73    0.03    0.165   0.72    0.03 
         90.970    1.70    0.04    0.163   0.68    0.04    0.158   0.66    0.04 
  SNP_A-1518444    1.63    0.05    0.156   0.62    0.05    0.150   0.61    0.05 
  SNP_A-1518281    1.63    0.05    0.156   0.62    0.05    0.150   0.61    0.05 
  SNP_A-1513717    1.65    0.05    0.158   0.64    0.04    0.152   0.62    0.05 
  SNP_A-1509219    1.67    0.05    0.159   0.65    0.04    0.152   0.63    0.04 
  SNP_A-1513938    1.67    0.05    0.159   0.65    0.04    0.152   0.63    0.04 
  SNP_A-1516442    1.66    0.05    0.158   0.64    0.04    0.151   0.62    0.05 
  SNP_A-1518430    1.65    0.05    0.156   0.63    0.04    0.150   0.61    0.05 
  SNP_A-1516731    1.63    0.05    0.156   0.62    0.05    0.149   0.60    0.05 
  SNP_A-1508243    1.59    0.06    0.154   0.60    0.05    0.146   0.58    0.05 
  SNP_A-1519654    1.58    0.06    0.154   0.60    0.05    0.146   0.57    0.05 
  SNP_A-1511755    1.56    0.06    0.152   0.58    0.05    0.144   0.56    0.05 
  SNP_A-1511902    1.50    0.07    0.147   0.54    0.06    0.138   0.51    0.06 
         93.322    1.46    0.07    0.144   0.51    0.06    0.135   0.49    0.07 
  SNP_A-1516915    1.42    0.08    0.139   0.48    0.07    0.131   0.46    0.07 
  SNP_A-1509344    1.40    0.08    0.138   0.47    0.07    0.130   0.45    0.07 
  SNP_A-1513992    1.38    0.08    0.136   0.46    0.07    0.128   0.44    0.08 
         94.361    1.28    0.10    0.127   0.40    0.09    0.119   0.38    0.09 
         94.750    1.17    0.12    0.117   0.34    0.11    0.110   0.32    0.11 
  SNP_A-1514347    1.07    0.14    0.107   0.28    0.13    0.100   0.26    0.14 
  SNP_A-1517060    1.10    0.14    0.109   0.29    0.12    0.103   0.28    0.13 
  SNP_A-1512888    1.15    0.13    0.113   0.32    0.11    0.108   0.31    0.12 
  SNP_A-1508933    1.16    0.12    0.113   0.32    0.11    0.109   0.31    0.11 
         96.606    1.13    0.13    0.110   0.30    0.12    0.106   0.30    0.12 
  SNP_A-1518204    1.10    0.14    0.105   0.28    0.13    0.102   0.28    0.13 
  SNP_A-1508554    1.12    0.13    0.106   0.29    0.12    0.103   0.29    0.13 
  SNP_A-1512327    1.13    0.13    0.107   0.29    0.12    0.103   0.29    0.12 
  SNP_A-1514943    1.13    0.13    0.107   0.30    0.12    0.104   0.29    0.12 
  SNP_A-1516214    1.14    0.13    0.108   0.30    0.12    0.105   0.29    0.12 
  SNP_A-1511634    1.15    0.13    0.110   0.31    0.12    0.106   0.30    0.12 
         98.200    1.14    0.13    0.110   0.31    0.12    0.106   0.30    0.12 
  SNP_A-1513652    1.13    0.13    0.109   0.30    0.12    0.106   0.30    0.12 
         98.925    1.04    0.15    0.102   0.26    0.14    0.098   0.25    0.14 
  SNP_A-1510033    0.96     0.2    0.093   0.22     0.2    0.090   0.21     0.2 
  SNP_A-1510904    0.91     0.2    0.088   0.20     0.2    0.085   0.19     0.2 
  SNP_A-1515727    0.90     0.2    0.087   0.19     0.2    0.084   0.19     0.2 
  SNP_A-1508573    0.83     0.2    0.081   0.16     0.2    0.077   0.16     0.2 
         99.958    0.77     0.2    0.075   0.14     0.2    0.072   0.14     0.2 
  SNP_A-1516244    0.72     0.2    0.068   0.12     0.2    0.067   0.12     0.2 
  SNP_A-1514063    0.68     0.2    0.063   0.10     0.2    0.063   0.10     0.2 
  SNP_A-1511565    0.68     0.2    0.063   0.10     0.2    0.062   0.10     0.2 
        101.162    0.66     0.3    0.061   0.10     0.3    0.061   0.10     0.2 
  SNP_A-1508837    0.64     0.3    0.059   0.09     0.3    0.059   0.09     0.3 
  SNP_A-1512591    0.63     0.3    0.059   0.09     0.3    0.058   0.09     0.3 
  SNP_A-1510327    0.59     0.3    0.055   0.08     0.3    0.054   0.08     0.3 
  SNP_A-1510280    0.58     0.3    0.054   0.08     0.3    0.053   0.08     0.3 
  SNP_A-1519544    0.64     0.3    0.060   0.09     0.3    0.059   0.09     0.3 
        102.221    0.65     0.3    0.062   0.10     0.3    0.060   0.10     0.3 
  SNP_A-1516997    0.66     0.3    0.063   0.10     0.2    0.061   0.10     0.2 
  SNP_A-1518205    0.61     0.3    0.059   0.09     0.3    0.057   0.09     0.3 
  SNP_A-1516924    0.65     0.3    0.064   0.10     0.2    0.060   0.10     0.3 
  SNP_A-1518625    0.68     0.2    0.067   0.11     0.2    0.062   0.10     0.2 
  SNP_A-1512993    0.68     0.2    0.067   0.11     0.2    0.062   0.10     0.2 
  SNP_A-1513145    0.66     0.3    0.066   0.11     0.2    0.060   0.10     0.3 
  SNP_A-1509011    0.83     0.2    0.081   0.16     0.2    0.075   0.15     0.2 
  SNP_A-1518230    0.85     0.2    0.084   0.17     0.2    0.078   0.16     0.2 
  SNP_A-1515139    0.95     0.2    0.092   0.21     0.2    0.086   0.20     0.2 
  SNP_A-1509324    1.01     0.2    0.096   0.24    0.15    0.091   0.23     0.2 
  SNP_A-1512040    0.99     0.2    0.094   0.23     0.2    0.089   0.22     0.2 
  SNP_A-1509143    0.99     0.2    0.094   0.23     0.2    0.089   0.22     0.2 
  SNP_A-1512226    0.99     0.2    0.093   0.22     0.2    0.089   0.22     0.2 
  SNP_A-1513620    0.98     0.2    0.093   0.22     0.2    0.088   0.21     0.2 
  SNP_A-1511355    0.97     0.2    0.092   0.22     0.2    0.087   0.21     0.2 
  SNP_A-1507565    0.95     0.2    0.091   0.21     0.2    0.086   0.20     0.2 
  SNP_A-1512333    0.74     0.2    0.073   0.13     0.2    0.068   0.12     0.2 
  SNP_A-1517415    0.68     0.2    0.067   0.11     0.2    0.061   0.10     0.2 
  SNP_A-1515445    0.68     0.2    0.067   0.11     0.2    0.061   0.10     0.2 
  SNP_A-1512034    0.67     0.3    0.068   0.11     0.2    0.062   0.10     0.2 
        106.598    0.66     0.3    0.069   0.11     0.2    0.062   0.10     0.2 
  SNP_A-1515357    0.66     0.3    0.069   0.11     0.2    0.061   0.10     0.2 
  SNP_A-1517862    0.54     0.3    0.057   0.08     0.3    0.050   0.07     0.3 
  SNP_A-1515759    0.43     0.3    0.046   0.05     0.3    0.039   0.04     0.3 
  SNP_A-1519118    0.46     0.3    0.050   0.06     0.3    0.043   0.05     0.3 
  SNP_A-1510029    0.57     0.3    0.064   0.09     0.3    0.054   0.08     0.3 
  SNP_A-1515908    0.61     0.3    0.070   0.10     0.2    0.058   0.09     0.3 
  SNP_A-1511002    0.61     0.3    0.070   0.11     0.2    0.058   0.09     0.3 
  SNP_A-1510209    0.62     0.3    0.071   0.11     0.2    0.058   0.09     0.3 
  SNP_A-1519293    0.61     0.3    0.072   0.11     0.2    0.059   0.09     0.3 
        109.179    0.54     0.3    0.066   0.09     0.3    0.054   0.07     0.3 
        109.642    0.48     0.3    0.059   0.07     0.3    0.048   0.06     0.3 
  SNP_A-1512066    0.43     0.3    0.053   0.05     0.3    0.043   0.05     0.3 
  SNP_A-1518485    0.38     0.4    0.046   0.04     0.3    0.038   0.04     0.3 
        110.943    0.39     0.3    0.047   0.04     0.3    0.039   0.04     0.3 
  SNP_A-1508111    0.40     0.3    0.047   0.05     0.3    0.039   0.04     0.3 
  SNP_A-1517982    0.46     0.3    0.054   0.06     0.3    0.045   0.05     0.3 
  SNP_A-1508125    0.55     0.3    0.066   0.09     0.3    0.055   0.08     0.3 
        112.137    0.55     0.3    0.065   0.09     0.3    0.054   0.07     0.3 
        112.473    0.55     0.3    0.063   0.09     0.3    0.054   0.07     0.3 
  SNP_A-1514565    0.55     0.3    0.062   0.08     0.3    0.053   0.07     0.3 
        113.133    0.56     0.3    0.062   0.08     0.3    0.053   0.07     0.3 
  SNP_A-1510889    0.57     0.3    0.062   0.09     0.3    0.054   0.08     0.3 
  SNP_A-1519497    0.53     0.3    0.056   0.07     0.3    0.049   0.06     0.3 
  SNP_A-1515762    0.52     0.3    0.055   0.07     0.3    0.048   0.06     0.3 
  SNP_A-1508865    0.51     0.3    0.054   0.07     0.3    0.046   0.06     0.3 
  SNP_A-1515184    0.49     0.3    0.052   0.06     0.3    0.045   0.05     0.3 
        114.566    0.46     0.3    0.050   0.06     0.3    0.042   0.05     0.3 
  SNP_A-1516943    0.43     0.3    0.047   0.05     0.3    0.039   0.04     0.3 
  SNP_A-1509046    0.58     0.3    0.065   0.09     0.3    0.054   0.08     0.3 
        115.754    0.65     0.3    0.073   0.11     0.2    0.060   0.10     0.3 
  SNP_A-1514459    0.71     0.2    0.080   0.14     0.2    0.066   0.12     0.2 
  SNP_A-1514349    0.71     0.2    0.080   0.14     0.2    0.066   0.12     0.2 
        116.568    0.75     0.2    0.084   0.15     0.2    0.069   0.13     0.2 
  SNP_A-1515022    0.78     0.2    0.087   0.17     0.2    0.071   0.14     0.2 
  SNP_A-1513408    0.79     0.2    0.087   0.17     0.2    0.071   0.14     0.2 
  SNP_A-1510939    0.79     0.2    0.087   0.17     0.2    0.071   0.14     0.2 
  SNP_A-1507465    0.78     0.2    0.085   0.16     0.2    0.070   0.13     0.2 
  SNP_A-1515371    0.82     0.2    0.090   0.18     0.2    0.074   0.15     0.2 
  SNP_A-1512955    0.84     0.2    0.091   0.19     0.2    0.075   0.16     0.2 
  SNP_A-1515097    0.84     0.2    0.090   0.18     0.2    0.075   0.16     0.2 
  SNP_A-1513793    0.84     0.2    0.090   0.18     0.2    0.075   0.16     0.2 
  SNP_A-1517853    0.88     0.2    0.093   0.20     0.2    0.079   0.17     0.2 
  SNP_A-1512801    0.84     0.2    0.088   0.18     0.2    0.075   0.16     0.2 
  SNP_A-1516959    0.81     0.2    0.084   0.17     0.2    0.072   0.14     0.2 
  SNP_A-1511835    0.78     0.2    0.082   0.16     0.2    0.070   0.14     0.2 
  SNP_A-1514496    0.78     0.2    0.082   0.16     0.2    0.069   0.13     0.2 
  SNP_A-1509162    0.77     0.2    0.081   0.15     0.2    0.068   0.13     0.2 
  SNP_A-1516457    0.77     0.2    0.080   0.15     0.2    0.068   0.13     0.2 
  SNP_A-1509267    0.75     0.2    0.078   0.14     0.2    0.067   0.12     0.2 
  SNP_A-1510823    0.65     0.3    0.070   0.11     0.2    0.060   0.10     0.3 
  SNP_A-1516497    0.55     0.3    0.060   0.08     0.3    0.050   0.07     0.3 
  SNP_A-1515699    0.40     0.3    0.044   0.04     0.3    0.037   0.04     0.3 
  SNP_A-1514752    0.40     0.3    0.044   0.04     0.3    0.037   0.04     0.3 
  SNP_A-1512316    0.38     0.4    0.042   0.04     0.3    0.035   0.03     0.3 
  SNP_A-1510132    0.37     0.4    0.041   0.04     0.3    0.034   0.03     0.4 
  SNP_A-1509080    0.33     0.4    0.037   0.03     0.4    0.031   0.03     0.4 
        121.295    0.22     0.4    0.024   0.01     0.4    0.020   0.01     0.4 
  SNP_A-1509702    0.10     0.5    0.011   0.00     0.5    0.009   0.00     0.5 
  SNP_A-1508439    0.02     0.5    0.002   0.00     0.5    0.001   0.00     0.5 
  SNP_A-1516540    0.03     0.5    0.004   0.00     0.5    0.003   0.00     0.5 
  SNP_A-1516761    0.04     0.5    0.004   0.00     0.5    0.003   0.00     0.5 
  SNP_A-1514628    0.21     0.4    0.024   0.01     0.4    0.020   0.01     0.4 
  SNP_A-1509697    0.26     0.4    0.029   0.02     0.4    0.024   0.02     0.4 
  SNP_A-1511445    0.27     0.4    0.030   0.02     0.4    0.025   0.02     0.4 
  SNP_A-1516051    0.28     0.4    0.031   0.02     0.4    0.026   0.02     0.4 
  SNP_A-1513550    0.28     0.4    0.031   0.02     0.4    0.026   0.02     0.4 
        123.021    0.41     0.3    0.045   0.04     0.3    0.038   0.04     0.3 
  SNP_A-1507444    0.54     0.3    0.057   0.08     0.3    0.050   0.07     0.3 
  SNP_A-1510804    0.54     0.3    0.058   0.08     0.3    0.051   0.07     0.3 
        123.706    0.57     0.3    0.062   0.09     0.3    0.054   0.08     0.3 
  SNP_A-1517240    0.61     0.3    0.065   0.10     0.3    0.057   0.09     0.3 
  SNP_A-1507462    0.61     0.3    0.065   0.10     0.3    0.058   0.09     0.3 
  SNP_A-1513142    0.60     0.3    0.064   0.09     0.3    0.057   0.08     0.3 
  SNP_A-1517707    0.54     0.3    0.057   0.08     0.3    0.051   0.07     0.3 
  SNP_A-1518400    0.41     0.3    0.041   0.04     0.3    0.038   0.04     0.3 
  SNP_A-1515233    0.40     0.3    0.041   0.04     0.3    0.039   0.04     0.3 
  SNP_A-1512657    0.41     0.3    0.042   0.04     0.3    0.039   0.04     0.3 
        125.745    0.40     0.3    0.040   0.04     0.3    0.038   0.04     0.3 
  SNP_A-1509629    0.38     0.4    0.037   0.04     0.3    0.037   0.03     0.3 
  SNP_A-1516290    0.38     0.4    0.037   0.03     0.3    0.036   0.03     0.3 
  SNP_A-1519125    0.34     0.4    0.033   0.03     0.4    0.032   0.03     0.4 
  SNP_A-1512633    0.26     0.4    0.026   0.02     0.4    0.025   0.02     0.4 
  SNP_A-1510441    0.12     0.5    0.012   0.00     0.5    0.011   0.00     0.5 
        127.526    0.08     0.5    0.008   0.00     0.5    0.008   0.00     0.5 
  SNP_A-1512265    0.04     0.5    0.005   0.00     0.5    0.004   0.00     0.5 
  SNP_A-1508912   -0.06     0.5   -0.007  -0.00     0.5   -0.006  -0.00     0.5 
  SNP_A-1512856   -0.08     0.5   -0.008  -0.00     0.5   -0.008  -0.00     0.5 
        129.100    0.04     0.5    0.004   0.00     0.5    0.004   0.00     0.5 
  SNP_A-1507732    0.17     0.4    0.017   0.01     0.4    0.017   0.01     0.4 
  SNP_A-1516659    0.25     0.4    0.025   0.02     0.4    0.025   0.01     0.4 
        129.989    0.25     0.4    0.026   0.02     0.4    0.025   0.02     0.4 
        130.349    0.26     0.4    0.027   0.02     0.4    0.026   0.02     0.4 
  SNP_A-1507912    0.27     0.4    0.027   0.02     0.4    0.027   0.02     0.4 
  SNP_A-1511376    0.27     0.4    0.028   0.02     0.4    0.027   0.02     0.4 
        131.168    0.29     0.4    0.030   0.02     0.4    0.029   0.02     0.4 
        131.574    0.31     0.4    0.032   0.02     0.4    0.031   0.02     0.4 
  SNP_A-1517935    0.34     0.4    0.033   0.03     0.4    0.032   0.03     0.4 
  SNP_A-1512653    0.34     0.4    0.033   0.03     0.4    0.032   0.03     0.4 
  SNP_A-1513829    0.33     0.4    0.032   0.03     0.4    0.031   0.03     0.4 
  SNP_A-1513192    0.32     0.4    0.031   0.02     0.4    0.030   0.02     0.4 
  SNP_A-1511262    0.32     0.4    0.031   0.02     0.4    0.031   0.02     0.4 
  SNP_A-1517933    0.36     0.4    0.035   0.03     0.4    0.034   0.03     0.4 
  SNP_A-1516683    0.42     0.3    0.041   0.04     0.3    0.040   0.04     0.3 
  SNP_A-1516369    0.48     0.3    0.046   0.05     0.3    0.045   0.05     0.3 
  SNP_A-1519574    0.47     0.3    0.046   0.05     0.3    0.044   0.05     0.3 
  SNP_A-1514262    0.46     0.3    0.045   0.05     0.3    0.044   0.05     0.3 
        134.161    0.38     0.4    0.037   0.03     0.3    0.036   0.03     0.3 
  SNP_A-1517339    0.29     0.4    0.028   0.02     0.4    0.027   0.02     0.4 
  SNP_A-1512753    0.25     0.4    0.024   0.02     0.4    0.024   0.01     0.4 
        135.064    0.29     0.4    0.028   0.02     0.4    0.027   0.02     0.4 
  SNP_A-1510499    0.32     0.4    0.031   0.02     0.4    0.031   0.02     0.4 
        135.913    0.32     0.4    0.031   0.02     0.4    0.031   0.02     0.4 
        136.403    0.32     0.4    0.031   0.02     0.4    0.031   0.02     0.4 
  SNP_A-1519406    0.32     0.4    0.031   0.02     0.4    0.030   0.02     0.4 
  SNP_A-1512489    0.26     0.4    0.025   0.02     0.4    0.024   0.02     0.4 
  SNP_A-1510097    0.22     0.4    0.021   0.01     0.4    0.020   0.01     0.4 
  SNP_A-1513224    0.23     0.4    0.022   0.01     0.4    0.021   0.01     0.4 
  SNP_A-1516337    0.26     0.4    0.025   0.02     0.4    0.025   0.02     0.4 
  SNP_A-1511842    0.32     0.4    0.031   0.02     0.4    0.030   0.02     0.4 
  SNP_A-1514674    0.34     0.4    0.033   0.03     0.4    0.032   0.03     0.4 
  SNP_A-1516514    0.34     0.4    0.034   0.03     0.4    0.032   0.03     0.4 
  SNP_A-1517233    0.34     0.4    0.034   0.03     0.4    0.032   0.03     0.4 
  SNP_A-1516234    0.30     0.4    0.030   0.02     0.4    0.028   0.02     0.4 
  SNP_A-1509794    0.30     0.4    0.029   0.02     0.4    0.028   0.02     0.4 
  SNP_A-1513569    0.28     0.4    0.027   0.02     0.4    0.026   0.02     0.4 
  SNP_A-1518362    0.33     0.4    0.033   0.03     0.4    0.031   0.02     0.4 
  SNP_A-1514055    0.34     0.4    0.034   0.03     0.4    0.032   0.03     0.4 
  SNP_A-1508076    0.35     0.4    0.035   0.03     0.4    0.032   0.03     0.4 
  SNP_A-1507704    0.38     0.4    0.039   0.04     0.3    0.036   0.03     0.3 
  SNP_A-1513901    0.39     0.3    0.041   0.04     0.3    0.037   0.04     0.3 
  SNP_A-1511013    0.40     0.3    0.041   0.04     0.3    0.037   0.04     0.3 
  SNP_A-1511095    0.42     0.3    0.044   0.05     0.3    0.039   0.04     0.3 
  SNP_A-1513234    0.42     0.3    0.044   0.05     0.3    0.039   0.04     0.3 
  SNP_A-1508480    0.44     0.3    0.047   0.05     0.3    0.042   0.05     0.3 
        141.203    0.43     0.3    0.046   0.05     0.3    0.041   0.04     0.3 
        141.623    0.41     0.3    0.045   0.05     0.3    0.040   0.04     0.3 
  SNP_A-1514854    0.40     0.3    0.042   0.04     0.3    0.037   0.04     0.3 
  SNP_A-1516757    0.40     0.3    0.042   0.04     0.3    0.037   0.04     0.3 
  SNP_A-1510136    0.38     0.4    0.041   0.04     0.3    0.036   0.03     0.3 
  SNP_A-1518840    0.38     0.4    0.041   0.04     0.3    0.036   0.03     0.3 
        142.426    0.38     0.4    0.041   0.04     0.3    0.037   0.03     0.3 
        142.763    0.38     0.4    0.042   0.04     0.3    0.037   0.03     0.3 
  SNP_A-1514896    0.38     0.4    0.042   0.04     0.3    0.037   0.03     0.3 
  SNP_A-1517490    0.38     0.4    0.042   0.04     0.3    0.037   0.03     0.3 
        143.464    0.38     0.4    0.041   0.04     0.3    0.037   0.03     0.3 
  SNP_A-1518292    0.38     0.4    0.041   0.04     0.3    0.037   0.03     0.3 
        144.240    0.36     0.4    0.039   0.03     0.3    0.035   0.03     0.4 
        144.738    0.33     0.4    0.036   0.03     0.4    0.033   0.03     0.4 
  SNP_A-1508917    0.31     0.4    0.033   0.03     0.4    0.030   0.02     0.4 
  SNP_A-1513675    0.28     0.4    0.030   0.02     0.4    0.027   0.02     0.4 
  SNP_A-1515323    0.25     0.4    0.026   0.02     0.4    0.024   0.01     0.4 
  SNP_A-1519033    0.23     0.4    0.024   0.01     0.4    0.022   0.01     0.4 
  SNP_A-1508133    0.15     0.4    0.016   0.01     0.4    0.015   0.01     0.4 
  SNP_A-1516281    0.15     0.4    0.016   0.01     0.4    0.015   0.01     0.4 
        146.522    0.16     0.4    0.017   0.01     0.4    0.016   0.01     0.4 
  SNP_A-1516848    0.17     0.4    0.019   0.01     0.4    0.017   0.01     0.4 
        147.229    0.16     0.4    0.018   0.01     0.4    0.016   0.01     0.4 
  SNP_A-1507680    0.15     0.4    0.017   0.01     0.4    0.015   0.01     0.4 
  SNP_A-1517259    0.15     0.4    0.017   0.01     0.4    0.015   0.01     0.4 
  SNP_A-1508720    0.16     0.4    0.017   0.01     0.4    0.015   0.01     0.4 
  SNP_A-1515668    0.14     0.4    0.015   0.01     0.4    0.014   0.00     0.4 
        148.340    0.05     0.5    0.005   0.00     0.5    0.005   0.00     0.5 
        148.784   -0.04     0.5   -0.005  -0.00     0.5   -0.004  -0.00     0.5 
        149.228   -0.13     0.6   -0.015  -0.00     0.6   -0.014  -0.00     0.6 
        149.672   -0.22     0.6   -0.025  -0.01     0.6   -0.023  -0.01     0.6 
        150.116   -0.31     0.6   -0.035  -0.03     0.6   -0.032  -0.02     0.6 
        150.560   -0.39     0.7   -0.045  -0.04     0.7   -0.041  -0.04     0.7 
  SNP_A-1517508   -0.48     0.7   -0.053  -0.06     0.7   -0.049  -0.06     0.7 
  SNP_A-1512356   -0.50     0.7   -0.055  -0.07     0.7   -0.051  -0.06     0.7 
  SNP_A-1513697   -0.48     0.7   -0.053  -0.06     0.7   -0.049  -0.06     0.7 
        151.679   -0.45     0.7   -0.048  -0.05     0.7   -0.046  -0.05     0.7 
  SNP_A-1513657   -0.41     0.7   -0.043  -0.04     0.7   -0.042  -0.04     0.7 
        152.378   -0.41     0.7   -0.043  -0.04     0.7   -0.042  -0.04     0.7 
  SNP_A-1512514   -0.41     0.7   -0.042  -0.04     0.7   -0.042  -0.04     0.7 
  SNP_A-1510575   -0.43     0.7   -0.043  -0.05     0.7   -0.043  -0.05     0.7 
        153.336   -0.44     0.7   -0.045  -0.05     0.7   -0.045  -0.05     0.7 
        153.711   -0.46     0.7   -0.047  -0.05     0.7   -0.047  -0.05     0.7 
        154.087   -0.48     0.7   -0.048  -0.06     0.7   -0.048  -0.06     0.7 
  SNP_A-1511502   -0.49     0.7   -0.049  -0.06     0.7   -0.049  -0.06     0.7 
  SNP_A-1517280   -0.50     0.7   -0.050  -0.06     0.7   -0.050  -0.06     0.7 
        154.899   -0.56     0.7   -0.056  -0.08     0.7   -0.056  -0.08     0.7 
        155.311   -0.62     0.7   -0.063  -0.10     0.7   -0.062  -0.10     0.7 
  SNP_A-1514567   -0.68     0.8   -0.068  -0.12     0.8   -0.068  -0.11     0.8 
        156.049   -0.70     0.8   -0.070  -0.12     0.8   -0.069  -0.12     0.8 
  SNP_A-1517212   -0.72     0.8   -0.071  -0.13     0.8   -0.070  -0.12     0.8 
  SNP_A-1508379   -0.72     0.8   -0.071  -0.13     0.8   -0.070  -0.12     0.8 
  SNP_A-1510891   -0.73     0.8   -0.072  -0.13     0.8   -0.071  -0.13     0.8 
        156.876   -0.69     0.8   -0.068  -0.12     0.8   -0.067  -0.11     0.8 
  SNP_A-1518779   -0.64     0.7   -0.064  -0.10     0.8   -0.062  -0.10     0.7 
  SNP_A-1515886   -0.64     0.7   -0.064  -0.10     0.8   -0.062  -0.10     0.7 
        157.752   -0.64     0.7   -0.066  -0.11     0.8   -0.064  -0.10     0.8 
        158.196   -0.65     0.7   -0.068  -0.11     0.8   -0.065  -0.10     0.8 
  SNP_A-1514785   -0.65     0.7   -0.069  -0.11     0.8   -0.065  -0.11     0.8 
  SNP_A-1518155   -0.68     0.8   -0.072  -0.12     0.8   -0.068  -0.11     0.8 
  SNP_A-1519327   -0.69     0.8   -0.073  -0.12     0.8   -0.069  -0.12     0.8 
  SNP_A-1511339   -0.74     0.8   -0.078  -0.14     0.8   -0.073  -0.13     0.8 
  SNP_A-1518449   -0.77     0.8   -0.081  -0.16     0.8   -0.076  -0.14     0.8 
        159.838   -0.80     0.8   -0.085  -0.17     0.8   -0.080  -0.16     0.8 
  SNP_A-1517703   -0.82     0.8   -0.088  -0.18     0.8   -0.083  -0.17     0.8 
  SNP_A-1509640   -0.83     0.8   -0.089  -0.18     0.8   -0.084  -0.17     0.8 
  SNP_A-1515434   -0.89     0.8   -0.095  -0.21     0.8   -0.090  -0.20     0.8 
  SNP_A-1511579   -0.88     0.8   -0.094  -0.21     0.8   -0.089  -0.19     0.8 
        161.259   -0.87     0.8   -0.093  -0.20     0.8   -0.088  -0.19     0.8 
  SNP_A-1509763   -0.86     0.8   -0.091  -0.20     0.8   -0.086  -0.18     0.8 
  SNP_A-1516884   -0.88     0.8   -0.093  -0.20     0.8   -0.088  -0.19     0.8 
  SNP_A-1514612   -0.88     0.8   -0.093  -0.20     0.8   -0.088  -0.19     0.8 
        162.213   -0.90     0.8   -0.096  -0.22     0.8   -0.091  -0.20     0.8 
        162.661   -0.93     0.8   -0.098  -0.23     0.8   -0.093  -0.21     0.8 
  SNP_A-1514223   -0.95     0.8   -0.100  -0.24     0.9   -0.094  -0.22     0.8 
  SNP_A-1513057   -0.95     0.8   -0.099  -0.23     0.9   -0.092  -0.21     0.8 
  SNP_A-1515634   -0.92     0.8   -0.096  -0.22     0.8   -0.089  -0.20     0.8 
        164.364   -0.89     0.8   -0.094  -0.21     0.8   -0.087  -0.19     0.8 
  SNP_A-1512204   -0.87     0.8   -0.092  -0.20     0.8   -0.084  -0.18     0.8 
        165.213   -0.84     0.8   -0.089  -0.19     0.8   -0.081  -0.17     0.8 
  SNP_A-1510424   -0.81     0.8   -0.085  -0.17     0.8   -0.077  -0.15     0.8 
  SNP_A-1512621   -0.82     0.8   -0.086  -0.17     0.8   -0.077  -0.15     0.8 
  SNP_A-1513762   -0.79     0.8   -0.083  -0.16     0.8   -0.075  -0.15     0.8 
  SNP_A-1510747   -0.74     0.8   -0.078  -0.14     0.8   -0.071  -0.13     0.8 
  SNP_A-1516892   -0.74     0.8   -0.079  -0.15     0.8   -0.071  -0.13     0.8 
        166.353   -0.72     0.8   -0.079  -0.14     0.8   -0.070  -0.12     0.8 
        166.706   -0.70     0.8   -0.078  -0.14     0.8   -0.069  -0.12     0.8 
  SNP_A-1513519   -0.68     0.8   -0.077  -0.13     0.8   -0.067  -0.11     0.8 
  SNP_A-1510659   -0.70     0.8   -0.079  -0.14     0.8   -0.069  -0.12     0.8 
  SNP_A-1514937   -0.82     0.8   -0.095  -0.19     0.8   -0.080  -0.16     0.8 
        167.928   -0.83     0.8   -0.096  -0.20     0.8   -0.081  -0.16     0.8 
        168.271   -0.83     0.8   -0.098  -0.20     0.8   -0.083  -0.17     0.8 
  SNP_A-1513819   -0.84     0.8   -0.099  -0.21     0.8   -0.084  -0.17     0.8 
        169.105   -0.89     0.8   -0.106  -0.23     0.9   -0.089  -0.20     0.8 
  SNP_A-1507942   -0.94     0.8   -0.112  -0.26     0.9   -0.094  -0.22     0.8 
        170.026   -0.99     0.8   -0.118  -0.29     0.9   -0.099  -0.24     0.9 
  SNP_A-1512809   -1.04     0.8   -0.124  -0.32     0.9   -0.104  -0.26     0.9 
        170.850   -1.09     0.9   -0.131  -0.36     0.9   -0.109  -0.29     0.9 
  SNP_A-1514652   -1.14     0.9   -0.138  -0.39     0.9   -0.114  -0.32     0.9 
        171.504   -1.18     0.9   -0.143  -0.42     0.9   -0.117  -0.34     0.9 
  SNP_A-1514224   -1.22     0.9   -0.148  -0.45     0.9   -0.121  -0.36     0.9 
  SNP_A-1514541   -1.23     0.9   -0.150  -0.46     0.9   -0.122  -0.37     0.9 
        172.209   -1.32     0.9   -0.162  -0.54     0.9   -0.131  -0.42     0.9 
  SNP_A-1512043   -1.41     0.9   -0.172  -0.61     1.0   -0.139  -0.48     0.9 
  SNP_A-1514879   -1.46     0.9   -0.176  -0.64     1.0   -0.142  -0.51     0.9 
  SNP_A-1516645   -1.46     0.9   -0.177  -0.65     1.0   -0.143  -0.51     0.9 
  SNP_A-1512988   -1.48     0.9   -0.179  -0.66     1.0   -0.144  -0.52     0.9 
  SNP_A-1516517   -1.58     0.9   -0.188  -0.77     1.0   -0.156  -0.60     1.0 
        173.825   -1.72     1.0   -0.188  -0.91     1.0   -0.170  -0.71     1.0 
        174.242   -1.85     1.0   -0.188  -1.03     1.0   -0.182  -0.83     1.0 
  SNP_A-1516400   -1.99     1.0   -0.188  -1.15     1.0   -0.193  -0.94     1.0 
  SNP_A-1513724   -2.05     1.0   -0.188  -1.19     1.0   -0.197  -0.98     1.0 
  SNP_A-1513827   -2.06     1.0   -0.188  -1.20     1.0   -0.197  -0.99     1.0 
  SNP_A-1507527   -2.06     1.0   -0.188  -1.20     1.0   -0.197  -0.99     1.0 
  SNP_A-1517161   -2.06     1.0   -0.188  -1.21     1.0   -0.198  -0.99     1.0 
  SNP_A-1510446   -2.06     1.0   -0.188  -1.20     1.0   -0.198  -0.99     1.0 
  SNP_A-1518679   -2.07     1.0   -0.188  -1.20     1.0   -0.199  -1.00     1.0 
  SNP_A-1512442   -2.06     1.0   -0.188  -1.18     1.0   -0.198  -1.00     1.0 
  SNP_A-1516788   -2.00     1.0   -0.188  -1.11     1.0   -0.193  -0.94     1.0 
        176.557   -1.89     1.0   -0.188  -1.01     1.0   -0.183  -0.85     1.0 
  SNP_A-1517501   -1.78     1.0   -0.188  -0.87     1.0   -0.169  -0.73     1.0 
  SNP_A-1509685   -1.77     1.0   -0.188  -0.87     1.0   -0.168  -0.73     1.0 
  SNP_A-1509314   -1.77     1.0   -0.188  -0.86     1.0   -0.168  -0.72     1.0 
  SNP_A-1508985   -1.73     1.0   -0.188  -0.83     1.0   -0.165  -0.70     1.0 
  SNP_A-1507434   -1.69     1.0   -0.183  -0.78     1.0   -0.161  -0.66     1.0 
        177.696   -1.63     0.9   -0.176  -0.73     1.0   -0.156  -0.62     1.0 
  SNP_A-1512743   -1.57     0.9   -0.168  -0.67     1.0   -0.150  -0.58     0.9 
  SNP_A-1513573   -1.53     0.9   -0.162  -0.62     1.0   -0.146  -0.54     0.9 
  SNP_A-1515716   -1.49     0.9   -0.158  -0.59     1.0   -0.142  -0.52     0.9 
  SNP_A-1513209   -1.43     0.9   -0.152  -0.55     0.9   -0.137  -0.48     0.9 
  SNP_A-1514469   -1.42     0.9   -0.151  -0.54     0.9   -0.136  -0.47     0.9 
        178.733   -1.40     0.9   -0.149  -0.53     0.9   -0.135  -0.46     0.9 
  SNP_A-1507382   -1.39     0.9   -0.147  -0.51     0.9   -0.133  -0.45     0.9 
  SNP_A-1516380   -1.39     0.9   -0.147  -0.51     0.9   -0.134  -0.45     0.9 
        179.628   -1.39     0.9   -0.147  -0.51     0.9   -0.135  -0.46     0.9 
  SNP_A-1509345   -1.38     0.9   -0.147  -0.51     0.9   -0.136  -0.46     0.9 
  SNP_A-1509387   -1.38     0.9   -0.147  -0.51     0.9   -0.136  -0.46     0.9 
  SNP_A-1511808   -1.34     0.9   -0.143  -0.48     0.9   -0.133  -0.44     0.9 
  SNP_A-1516319   -1.33     0.9   -0.141  -0.47     0.9   -0.132  -0.43     0.9 
        180.894   -1.24     0.9   -0.130  -0.41     0.9   -0.125  -0.38     0.9 
        181.306   -1.15     0.9   -0.119  -0.34     0.9   -0.117  -0.33     0.9 
  SNP_A-1508238   -1.07     0.9   -0.106  -0.28     0.9   -0.108  -0.28     0.9 
  SNP_A-1514655   -1.06     0.9   -0.105  -0.28     0.9   -0.107  -0.28     0.9 
  SNP_A-1511316   -0.98     0.8   -0.094  -0.23     0.8   -0.098  -0.23     0.9 
  SNP_A-1517467   -0.98     0.8   -0.093  -0.23     0.8   -0.098  -0.24     0.9 
  SNP_A-1517386   -0.99     0.8   -0.092  -0.23     0.8   -0.098  -0.24     0.9 
        183.102   -1.00     0.8   -0.093  -0.23     0.8   -0.099  -0.24     0.9 
        183.455   -1.00     0.8   -0.093  -0.23     0.9   -0.100  -0.24     0.9 
  SNP_A-1509489   -1.01     0.8   -0.092  -0.23     0.9   -0.100  -0.25     0.9 
        184.218   -1.03     0.8   -0.093  -0.24     0.9   -0.101  -0.25     0.9 
  SNP_A-1513925   -1.04     0.9   -0.093  -0.24     0.9   -0.101  -0.26     0.9 
  SNP_A-1517456   -1.05     0.9   -0.093  -0.24     0.9   -0.101  -0.26     0.9 
        184.985   -1.08     0.9   -0.095  -0.26     0.9   -0.105  -0.28     0.9 
  SNP_A-1519074   -1.12     0.9   -0.098  -0.28     0.9   -0.108  -0.30     0.9 
  SNP_A-1508645   -1.13     0.9   -0.098  -0.28     0.9   -0.108  -0.30     0.9 
  SNP_A-1509645   -1.21     0.9   -0.104  -0.32     0.9   -0.115  -0.34     0.9 
  SNP_A-1510865   -1.33     0.9   -0.114  -0.38     0.9   -0.126  -0.41     0.9 
  SNP_A-1511147   -1.40     0.9   -0.120  -0.42     0.9   -0.133  -0.46     0.9 
  SNP_A-1515317   -1.48     0.9   -0.126  -0.47     0.9   -0.140  -0.51     0.9 
  SNP_A-1512886   -1.48     0.9   -0.126  -0.47     0.9   -0.140  -0.51     0.9 
  SNP_A-1517990   -1.52     0.9   -0.130  -0.50     0.9   -0.143  -0.54     0.9 
  SNP_A-1511449   -1.54     0.9   -0.131  -0.51     0.9   -0.145  -0.54     0.9 
  SNP_A-1517383   -1.64     0.9   -0.140  -0.58     0.9   -0.154  -0.62     1.0 
        187.273   -1.64     0.9   -0.140  -0.58     0.9   -0.154  -0.62     1.0 
  SNP_A-1516561   -1.64     0.9   -0.140  -0.59     0.9   -0.154  -0.62     1.0 
  SNP_A-1507754   -1.65     1.0   -0.141  -0.59     1.0   -0.155  -0.63     1.0 
  SNP_A-1508616   -1.68     1.0   -0.143  -0.61     1.0   -0.157  -0.65     1.0 
  SNP_A-1518938   -1.68     1.0   -0.143  -0.61     1.0   -0.157  -0.65     1.0 
  SNP_A-1508671   -1.65     1.0   -0.141  -0.59     1.0   -0.154  -0.62     1.0 
  SNP_A-1508631   -1.65     1.0   -0.141  -0.59     1.0   -0.154  -0.62     1.0 
  SNP_A-1510867   -1.64     0.9   -0.140  -0.58     0.9   -0.153  -0.61     1.0 
  SNP_A-1518316   -1.66     1.0   -0.143  -0.60     1.0   -0.155  -0.63     1.0 
  SNP_A-1519696   -1.67     1.0   -0.145  -0.61     1.0   -0.156  -0.64     1.0 
  SNP_A-1516594   -1.76     1.0   -0.156  -0.70     1.0   -0.165  -0.71     1.0 
  SNP_A-1513739   -1.78     1.0   -0.161  -0.73     1.0   -0.167  -0.73     1.0 
  SNP_A-1517689   -1.79     1.0   -0.163  -0.74     1.0   -0.168  -0.73     1.0 
  SNP_A-1512210   -1.79     1.0   -0.163  -0.74     1.0   -0.168  -0.73     1.0 
  SNP_A-1517951   -1.80     1.0   -0.166  -0.76     1.0   -0.168  -0.74     1.0 
  SNP_A-1509248   -1.79     1.0   -0.165  -0.75     1.0   -0.167  -0.73     1.0 
        189.806   -1.74     1.0   -0.161  -0.71     1.0   -0.163  -0.69     1.0 
  SNP_A-1511039   -1.69     1.0   -0.157  -0.68     1.0   -0.159  -0.66     1.0 
  SNP_A-1518047   -1.68     1.0   -0.157  -0.67     1.0   -0.158  -0.65     1.0 
  SNP_A-1509033   -1.68     1.0   -0.157  -0.67     1.0   -0.158  -0.65     1.0 
  SNP_A-1513301   -1.67     1.0   -0.156  -0.66     1.0   -0.157  -0.64     1.0 
  SNP_A-1513254   -1.67     1.0   -0.155  -0.66     1.0   -0.157  -0.64     1.0 
  SNP_A-1517076   -1.65     1.0   -0.154  -0.64     1.0   -0.155  -0.62     1.0 
  SNP_A-1515523   -1.57     0.9   -0.148  -0.58     0.9   -0.149  -0.57     0.9 
  SNP_A-1513404   -1.56     0.9   -0.147  -0.58     0.9   -0.148  -0.57     0.9 
  SNP_A-1509525   -1.51     0.9   -0.144  -0.55     0.9   -0.144  -0.53     0.9 
  SNP_A-1513210   -1.49     0.9   -0.142  -0.53     0.9   -0.142  -0.52     0.9 
  SNP_A-1517931   -1.35     0.9   -0.131  -0.44     0.9   -0.130  -0.43     0.9 
  SNP_A-1518552   -1.35     0.9   -0.132  -0.45     0.9   -0.131  -0.43     0.9 
  SNP_A-1512270   -1.37     0.9   -0.133  -0.46     0.9   -0.131  -0.44     0.9 
  SNP_A-1508906   -1.31     0.9   -0.126  -0.41     0.9   -0.125  -0.40     0.9 
  SNP_A-1518379   -1.28     0.9   -0.123  -0.39     0.9   -0.122  -0.38     0.9 
  SNP_A-1514629   -1.25     0.9   -0.120  -0.37     0.9   -0.119  -0.36     0.9 
  SNP_A-1509634   -1.20     0.9   -0.116  -0.35     0.9   -0.115  -0.34     0.9 
        193.318   -1.12     0.9   -0.108  -0.30     0.9   -0.108  -0.30     0.9 
  SNP_A-1518889   -1.05     0.9   -0.099  -0.26     0.9   -0.100  -0.26     0.9 
  SNP_A-1508539   -1.05     0.9   -0.099  -0.26     0.9   -0.099  -0.26     0.9 
  SNP_A-1507915   -1.05     0.9   -0.099  -0.26     0.9   -0.100  -0.26     0.9 
  SNP_A-1515505   -1.05     0.9   -0.099  -0.26     0.9   -0.099  -0.26     0.9 
  SNP_A-1509343   -1.09     0.9   -0.103  -0.28     0.9   -0.104  -0.28     0.9 
  SNP_A-1511588   -1.10     0.9   -0.104  -0.28     0.9   -0.104  -0.28     0.9 
  SNP_A-1514027   -1.20     0.9   -0.114  -0.34     0.9   -0.113  -0.33     0.9 
  SNP_A-1514546   -1.16     0.9   -0.111  -0.32     0.9   -0.110  -0.31     0.9 
  SNP_A-1512227   -1.16     0.9   -0.111  -0.32     0.9   -0.110  -0.31     0.9 
  SNP_A-1517918   -1.15     0.9   -0.110  -0.31     0.9   -0.109  -0.31     0.9 
  SNP_A-1514979   -1.13     0.9   -0.109  -0.31     0.9   -0.108  -0.30     0.9 
        195.323   -1.07     0.9   -0.104  -0.28     0.9   -0.103  -0.27     0.9 
  SNP_A-1511146   -1.00     0.8   -0.098  -0.25     0.9   -0.098  -0.24     0.9 
  SNP_A-1518705   -1.00     0.8   -0.098  -0.24     0.9   -0.098  -0.24     0.9 
  SNP_A-1518139   -0.93     0.8   -0.091  -0.21     0.8   -0.092  -0.21     0.8 
        196.389   -0.85     0.8   -0.084  -0.18     0.8   -0.085  -0.18     0.8 
        196.780   -0.77     0.8   -0.077  -0.15     0.8   -0.077  -0.15     0.8 
  SNP_A-1514819   -0.69     0.8   -0.069  -0.12     0.8   -0.069  -0.12     0.8 
  SNP_A-1514920   -0.53     0.7   -0.053  -0.07     0.7   -0.054  -0.07     0.7 
        198.040   -0.40     0.7   -0.041  -0.04     0.7   -0.042  -0.04     0.7 
  SNP_A-1519177   -0.28     0.6   -0.028  -0.02     0.6   -0.029  -0.02     0.6 
  SNP_A-1510735   -0.15     0.6   -0.016  -0.01     0.6   -0.016  -0.01     0.6 
  SNP_A-1518453   -0.08     0.5   -0.008  -0.00     0.5   -0.008  -0.00     0.5 
  SNP_A-1509469    0.05     0.5    0.005   0.00     0.5    0.005   0.00     0.5 
  SNP_A-1519684    0.15     0.4    0.015   0.01     0.4    0.016   0.01     0.4 
        200.227    0.28     0.4    0.029   0.02     0.4    0.030   0.02     0.4 
        200.712    0.41     0.3    0.042   0.04     0.3    0.045   0.05     0.3 
        201.196    0.54     0.3    0.056   0.07     0.3    0.059   0.08     0.3 
        201.680    0.68     0.2    0.069   0.11     0.2    0.073   0.12     0.2 
  SNP_A-1508463    0.81     0.2    0.081   0.16     0.2    0.087   0.17     0.2 
        202.603    0.90     0.2    0.090   0.20     0.2    0.097   0.22     0.2 
        203.041    1.00     0.2    0.099   0.24    0.15    0.107   0.26    0.14 
        203.480    1.08    0.14    0.106   0.28    0.13    0.115   0.31    0.12 
        203.918    1.17    0.12    0.113   0.32    0.11    0.122   0.35    0.10 
  SNP_A-1513211    1.25    0.11    0.119   0.36    0.10    0.128   0.40    0.09 
  SNP_A-1517155    1.25    0.11    0.119   0.36    0.10    0.128   0.40    0.09 
  SNP_A-1517172    1.25    0.11    0.119   0.37    0.10    0.128   0.40    0.09 
  SNP_A-1519326    1.24    0.11    0.118   0.36    0.10    0.126   0.39    0.09 
        205.089    1.23    0.11    0.119   0.36    0.10    0.127   0.39    0.09 
  SNP_A-1509070    1.23    0.11    0.118   0.36    0.10    0.126   0.38    0.09 
  SNP_A-1518273    1.21    0.11    0.117   0.35    0.10    0.125   0.38    0.09 
        205.860    1.16    0.12    0.113   0.32    0.11    0.120   0.34    0.10 
        206.293    1.10    0.14    0.108   0.29    0.12    0.115   0.31    0.11 
        206.725    1.05    0.15    0.103   0.26    0.13    0.109   0.28    0.13 
  SNP_A-1509283    0.99     0.2    0.097   0.24    0.15    0.102   0.25    0.14 
        207.570    0.96     0.2    0.094   0.22     0.2    0.099   0.23    0.15 
        207.983    0.92     0.2    0.091   0.21     0.2    0.095   0.22     0.2 
        208.396    0.89     0.2    0.087   0.19     0.2    0.092   0.20     0.2 
        208.808    0.85     0.2    0.084   0.17     0.2    0.087   0.18     0.2 
  SNP_A-1510640    0.82     0.2    0.079   0.16     0.2    0.083   0.17     0.2 
        209.483    0.82     0.2    0.080   0.16     0.2    0.083   0.17     0.2 
  SNP_A-1513375    0.83     0.2    0.080   0.16     0.2    0.083   0.17     0.2 
        210.128    0.86     0.2    0.083   0.17     0.2    0.086   0.18     0.2 
        210.511    0.89     0.2    0.086   0.19     0.2    0.088   0.19     0.2 
  SNP_A-1519735    0.92     0.2    0.088   0.20     0.2    0.090   0.20     0.2 
  SNP_A-1512623    0.88     0.2    0.084   0.18     0.2    0.085   0.18     0.2 
        211.508    0.83     0.2    0.079   0.16     0.2    0.079   0.16     0.2 
  SNP_A-1515174    0.78     0.2    0.074   0.14     0.2    0.074   0.14     0.2 
  SNP_A-1508041    0.78     0.2    0.074   0.14     0.2    0.073   0.14     0.2 
        212.220    0.81     0.2    0.077   0.15     0.2    0.076   0.15     0.2 
  SNP_A-1509505    0.85     0.2    0.080   0.17     0.2    0.079   0.17     0.2 
        212.897    0.92     0.2    0.086   0.19     0.2    0.087   0.20     0.2 
  SNP_A-1515352    1.00     0.2    0.091   0.22     0.2    0.093   0.23     0.2 
  SNP_A-1517623    1.02     0.2    0.093   0.23     0.2    0.095   0.24    0.15 
        213.840    1.11    0.13    0.100   0.27    0.13    0.104   0.29    0.13 
  SNP_A-1519051    1.20    0.12    0.107   0.31    0.11    0.111   0.33    0.11 
  SNP_A-1517685    1.20    0.11    0.108   0.32    0.11    0.112   0.33    0.11 
  SNP_A-1513787    1.26    0.10    0.114   0.35    0.10    0.118   0.37    0.10 
  SNP_A-1513521    1.34    0.09    0.122   0.40    0.09    0.126   0.42    0.08 
  SNP_A-1510272    1.36    0.09    0.123   0.41    0.09    0.127   0.43    0.08 
  SNP_A-1519107    1.40    0.08    0.128   0.44    0.08    0.132   0.46    0.07 
        215.728    1.48    0.07    0.136   0.49    0.07    0.140   0.51    0.06 
  SNP_A-1514164    1.56    0.06    0.143   0.55    0.06    0.147   0.57    0.05 
        216.412    1.65    0.05    0.153   0.61    0.05    0.156   0.64    0.04 
        216.799    1.74    0.04    0.161   0.68    0.04    0.165   0.71    0.04 
  SNP_A-1508385    1.83    0.03    0.169   0.76    0.03    0.172   0.78    0.03 
        217.568    1.95    0.03    0.180   0.86    0.02    0.186   0.90    0.02 
  SNP_A-1518245    2.07    0.02    0.189   0.95    0.02    0.197   1.01    0.02 
        218.220    2.11    0.02    0.194   1.00    0.02    0.201   1.06   0.014 
  SNP_A-1516719    2.16    0.02    0.198   1.04   0.014    0.205   1.10   0.012 
        218.812    2.22   0.013    0.203   1.09   0.012    0.209   1.15   0.011 
  SNP_A-1509750    2.27   0.012    0.207   1.15   0.011    0.212   1.20   0.009 
  SNP_A-1513101    2.30   0.011    0.210   1.17   0.010    0.215   1.23   0.009 
  SNP_A-1509789    2.29   0.011    0.210   1.17   0.010    0.215   1.23   0.009 
  SNP_A-1509116    2.21   0.014    0.208   1.11   0.012    0.206   1.13   0.011 
        219.850    2.28   0.011    0.216   1.20   0.009    0.215   1.21   0.009 
  SNP_A-1508746    2.35   0.009    0.222   1.27   0.008    0.221   1.29   0.007 
  SNP_A-1508681    2.35   0.009    0.222   1.27   0.008    0.221   1.29   0.007 
        220.551    2.40   0.008    0.229   1.33   0.007    0.227   1.35   0.006 
        220.977    2.45   0.007    0.234   1.39   0.006    0.232   1.41   0.005 
  SNP_A-1513213    2.50   0.006    0.238   1.45   0.005    0.235   1.46   0.005 
  SNP_A-1519435    2.49   0.006    0.236   1.43   0.005    0.233   1.44   0.005 
        222.307    2.43   0.007    0.230   1.36   0.006    0.227   1.37   0.006 
  SNP_A-1510124    2.38   0.009    0.222   1.29   0.007    0.219   1.30   0.007 
  SNP_A-1510078    2.38   0.009    0.222   1.29   0.007    0.219   1.30   0.007 
  SNP_A-1508878    2.31   0.011    0.215   1.21   0.009    0.212   1.22   0.009 
  SNP_A-1519329    2.17   0.015    0.201   1.07   0.013    0.198   1.07   0.013 
  SNP_A-1510582    2.18   0.015    0.201   1.07   0.013    0.199   1.08   0.013 
  SNP_A-1515361    2.18   0.015    0.202   1.08   0.013    0.200   1.08   0.013 
  SNP_A-1515879    2.26   0.012    0.209   1.15   0.011    0.206   1.16   0.011 
  SNP_A-1514740    2.26   0.012    0.209   1.16   0.011    0.206   1.16   0.010 
  SNP_A-1514693    2.26   0.012    0.209   1.16   0.011    0.206   1.16   0.010 
  SNP_A-1507863    2.33   0.010    0.217   1.23   0.009    0.213   1.23   0.009 
  SNP_A-1516543    2.35   0.010    0.219   1.25   0.008    0.215   1.25   0.008 
  SNP_A-1507785    2.35   0.009    0.219   1.25   0.008    0.215   1.26   0.008 
  SNP_A-1515839    2.38   0.009    0.223   1.29   0.007    0.219   1.29   0.007 
  SNP_A-1510203    2.39   0.008    0.224   1.31   0.007    0.221   1.31   0.007 
  SNP_A-1518222    2.37   0.009    0.223   1.29   0.007    0.219   1.29   0.007 
  SNP_A-1510869    2.29   0.011    0.217   1.21   0.009    0.211   1.20   0.009 
  SNP_A-1516407    2.19   0.014    0.209   1.11   0.012    0.202   1.10   0.012 
  SNP_A-1509797    2.20   0.014    0.206   1.10   0.012    0.202   1.11   0.012 
  SNP_A-1513668    2.20   0.014    0.206   1.10   0.012    0.202   1.10   0.012 
  SNP_A-1513479    2.19   0.014    0.203   1.08   0.013    0.200   1.09   0.013 
  SNP_A-1514400    2.17   0.015    0.202   1.07   0.013    0.199   1.08   0.013 
        226.874    2.14    0.02    0.199   1.04   0.014    0.197   1.05   0.014 
  SNP_A-1512436    2.11    0.02    0.195   1.00    0.02    0.195   1.02    0.02 
  SNP_A-1507333    2.06    0.02    0.191   0.96    0.02    0.191   0.98    0.02 
  SNP_A-1508403    2.05    0.02    0.189   0.94    0.02    0.190   0.96    0.02 
  SNP_A-1516246    2.02    0.02    0.186   0.91    0.02    0.187   0.93    0.02 
  SNP_A-1511940    1.89    0.03    0.173   0.80    0.03    0.173   0.81    0.03 
        228.414    1.80    0.04    0.165   0.73    0.03    0.166   0.74    0.03 
  SNP_A-1518174    1.72    0.04    0.156   0.65    0.04    0.157   0.67    0.04 
  SNP_A-1513846    1.72    0.04    0.156   0.65    0.04    0.157   0.67    0.04 
        229.198    1.64    0.05    0.150   0.60    0.05    0.151   0.61    0.05 
  SNP_A-1512671    1.56    0.06    0.143   0.55    0.06    0.144   0.56    0.05 
        229.972    1.41    0.08    0.130   0.45    0.08    0.130   0.45    0.07 
  SNP_A-1512799    1.26    0.10    0.116   0.36    0.10    0.114   0.36    0.10 
  SNP_A-1508029    1.27    0.10    0.118   0.37    0.10    0.116   0.37    0.10 
  SNP_A-1512893    1.29    0.10    0.120   0.38    0.09    0.118   0.38    0.09 
  SNP_A-1512754    1.30    0.10    0.121   0.38    0.09    0.120   0.39    0.09 
        231.339    1.27    0.10    0.119   0.37    0.10    0.118   0.37    0.10 
  SNP_A-1514941    1.25    0.11    0.117   0.36    0.10    0.116   0.36    0.10 
  SNP_A-1518523    1.25    0.11    0.117   0.35    0.10    0.115   0.36    0.10 
        231.963    1.21    0.11    0.115   0.34    0.11    0.113   0.34    0.11 
  SNP_A-1511741    1.18    0.12    0.112   0.32    0.11    0.109   0.32    0.11 
  SNP_A-1519296    1.18    0.12    0.112   0.32    0.11    0.109   0.32    0.11 
        232.574    1.17    0.12    0.113   0.32    0.11    0.110   0.32    0.11 
  SNP_A-1518011    1.16    0.12    0.114   0.32    0.11    0.109   0.31    0.11 
  SNP_A-1516853    1.17    0.12    0.114   0.32    0.11    0.110   0.32    0.11 
  SNP_A-1509427    1.22    0.11    0.122   0.36    0.10    0.116   0.35    0.10 
  SNP_A-1512761    1.22    0.11    0.122   0.36    0.10    0.116   0.35    0.10 
        233.819    1.14    0.13    0.116   0.32    0.11    0.110   0.31    0.12 
  SNP_A-1515057    1.06    0.14    0.110   0.28    0.13    0.103   0.27    0.13 
        234.798    0.96     0.2    0.100   0.24    0.15    0.094   0.22     0.2 
  SNP_A-1517583    0.86     0.2    0.090   0.19     0.2    0.084   0.18     0.2 
  SNP_A-1511395    0.86     0.2    0.089   0.19     0.2    0.083   0.18     0.2 
        235.805    0.82     0.2    0.087   0.17     0.2    0.081   0.16     0.2 
        236.238    0.78     0.2    0.084   0.16     0.2    0.077   0.15     0.2 
        236.671    0.75     0.2    0.081   0.15     0.2    0.074   0.14     0.2 
        237.104    0.71     0.2    0.078   0.14     0.2    0.070   0.12     0.2 
  SNP_A-1510130    0.67     0.3    0.074   0.12     0.2    0.066   0.11     0.2 
  SNP_A-1516565    0.70     0.2    0.077   0.13     0.2    0.069   0.12     0.2 
  SNP_A-1514024    0.70     0.2    0.077   0.13     0.2    0.069   0.12     0.2 
        238.173    0.72     0.2    0.079   0.14     0.2    0.071   0.13     0.2 
        238.517    0.74     0.2    0.081   0.15     0.2    0.073   0.13     0.2 
  SNP_A-1508197    0.76     0.2    0.082   0.15     0.2    0.075   0.14     0.2 
  SNP_A-1515794    0.77     0.2    0.083   0.16     0.2    0.076   0.14     0.2 
  SNP_A-1509537    0.77     0.2    0.084   0.16     0.2    0.077   0.15     0.2 
        239.684    0.80     0.2    0.087   0.17     0.2    0.080   0.16     0.2 
  SNP_A-1509142    0.83     0.2    0.090   0.18     0.2    0.083   0.17     0.2 
        240.355    0.87     0.2    0.095   0.20     0.2    0.089   0.19     0.2 
  SNP_A-1507602    0.90     0.2    0.100   0.22     0.2    0.094   0.21     0.2 
  SNP_A-1509372    0.93     0.2    0.103   0.24    0.15    0.097   0.22     0.2 
        241.728    0.92     0.2    0.105   0.24    0.15    0.099   0.22     0.2 
        242.228    0.92     0.2    0.107   0.24    0.15    0.099   0.23     0.2 
        242.727    0.91     0.2    0.108   0.24    0.15    0.100   0.22     0.2 
        243.227    0.90     0.2    0.108   0.24    0.15    0.099   0.22     0.2 
        243.727    0.90     0.2    0.108   0.24    0.15    0.098   0.22     0.2 
  SNP_A-1508559    0.90     0.2    0.107   0.24    0.15    0.097   0.22     0.2 
        244.666    0.98     0.2    0.119   0.29    0.13    0.108   0.26    0.14 
        245.105    1.07    0.14    0.131   0.34    0.10    0.118   0.31    0.11 
  SNP_A-1515543    1.15    0.12    0.141   0.40    0.09    0.128   0.37    0.10 
        245.795    1.20    0.11    0.147   0.43    0.08    0.133   0.40    0.09 
  SNP_A-1513841    1.25    0.10    0.152   0.47    0.07    0.138   0.43    0.08 
  SNP_A-1516230    1.33    0.09    0.162   0.53    0.06    0.148   0.49    0.07 
        246.743    1.36    0.09    0.166   0.55    0.06    0.151   0.51    0.06 
  SNP_A-1511196    1.38    0.08    0.169   0.57    0.05    0.154   0.53    0.06 
        247.448    1.42    0.08    0.175   0.61    0.05    0.158   0.56    0.05 
        247.887    1.46    0.07    0.179   0.64    0.04    0.162   0.59    0.05 
  SNP_A-1519753    1.51    0.07    0.182   0.67    0.04    0.165   0.62    0.05 
  SNP_A-1514939    1.50    0.07    0.181   0.67    0.04    0.163   0.61    0.05 
        249.030    1.47    0.07    0.177   0.64    0.04    0.159   0.58    0.05 
  SNP_A-1511083    1.44    0.08    0.172   0.61    0.05    0.155   0.55    0.06 
        249.783    1.43    0.08    0.172   0.60    0.05    0.154   0.55    0.06 
  SNP_A-1511122    1.42    0.08    0.172   0.60    0.05    0.153   0.54    0.06 
  SNP_A-1510228    1.42    0.08    0.172   0.60    0.05    0.153   0.54    0.06 
        250.467    1.40    0.08    0.170   0.58    0.05    0.150   0.52    0.06 
        250.809    1.37    0.09    0.167   0.56    0.05    0.147   0.50    0.06 
  SNP_A-1511780    1.35    0.09    0.164   0.54    0.06    0.144   0.48    0.07 
        251.424    1.35    0.09    0.164   0.54    0.06    0.144   0.48    0.07 
  SNP_A-1513104    1.34    0.09    0.164   0.54    0.06    0.144   0.48    0.07 
        252.174    1.34    0.09    0.164   0.54    0.06    0.144   0.48    0.07 
        252.652    1.33    0.09    0.163   0.53    0.06    0.144   0.48    0.07 
        253.131    1.33    0.09    0.161   0.53    0.06    0.143   0.47    0.07 
        253.609    1.33    0.09    0.159   0.52    0.06    0.141   0.47    0.07 
  SNP_A-1511769    1.32    0.09    0.157   0.51    0.06    0.139   0.46    0.07 
        254.357    1.32    0.09    0.157   0.51    0.06    0.139   0.46    0.07 
  SNP_A-1508428    1.32    0.09    0.156   0.51    0.06    0.139   0.46    0.07 
        254.939    1.32    0.09    0.154   0.50    0.06    0.138   0.45    0.07 
  SNP_A-1509023    1.31    0.10    0.153   0.49    0.07    0.137   0.45    0.08 
  SNP_A-1510116    1.30    0.10    0.152   0.49    0.07    0.137   0.44    0.08 
        255.807    1.21    0.11    0.142   0.43    0.08    0.128   0.39    0.09 
        256.258    1.13    0.13    0.132   0.37    0.10    0.120   0.33    0.11 
        256.709    1.04    0.15    0.122   0.31    0.12    0.110   0.28    0.13 
        257.159    0.95     0.2    0.111   0.26    0.14    0.101   0.24    0.15 
        257.610    0.87     0.2    0.100   0.21     0.2    0.091   0.20     0.2 
  SNP_A-1517999    0.78     0.2    0.089   0.17     0.2    0.081   0.16     0.2 
  SNP_A-1512387    0.75     0.2    0.085   0.16     0.2    0.078   0.14     0.2 
        258.667    0.68     0.2    0.077   0.13     0.2    0.071   0.12     0.2 
        259.051    0.61     0.3    0.069   0.10     0.2    0.064   0.10     0.3 
        259.435    0.53     0.3    0.061   0.08     0.3    0.056   0.07     0.3 
  SNP_A-1518743    0.46     0.3    0.053   0.06     0.3    0.048   0.06     0.3 
        260.275    0.35     0.4    0.039   0.03     0.3    0.036   0.03     0.4 
  SNP_A-1512587    0.23     0.4    0.026   0.01     0.4    0.024   0.01     0.4 
  SNP_A-1514841    0.10     0.5    0.012   0.00     0.5    0.011   0.00     0.5 
        261.401    0.10     0.5    0.011   0.00     0.5    0.010   0.00     0.5 
  SNP_A-1508457    0.10     0.5    0.011   0.00     0.5    0.010   0.00     0.5 
  SNP_A-1507542    0.11     0.5    0.012   0.00     0.5    0.011   0.00     0.5 
        262.252    0.15     0.4    0.017   0.01     0.4    0.016   0.01     0.4 
        262.667    0.19     0.4    0.022   0.01     0.4    0.021   0.01     0.4 
        263.082    0.24     0.4    0.028   0.02     0.4    0.026   0.02     0.4 
        263.497    0.28     0.4    0.033   0.02     0.4    0.031   0.02     0.4 
  SNP_A-1512402    0.33     0.4    0.038   0.03     0.4    0.037   0.03     0.4 
        264.188    0.36     0.4    0.042   0.04     0.3    0.041   0.04     0.3 
  SNP_A-1508721    0.40     0.3    0.047   0.05     0.3    0.045   0.04     0.3 
        264.919    0.45     0.3    0.054   0.06     0.3    0.052   0.06     0.3 
        265.374    0.50     0.3    0.060   0.07     0.3    0.059   0.07     0.3 
        265.828    0.56     0.3    0.067   0.09     0.3    0.067   0.09     0.3 
        266.283    0.61     0.3    0.074   0.11     0.2    0.074   0.11     0.2 
        266.738    0.67     0.3    0.080   0.13     0.2    0.080   0.13     0.2 
        267.193    0.72     0.2    0.086   0.15     0.2    0.087   0.16     0.2 
  SNP_A-1509599    0.78     0.2    0.091   0.17     0.2    0.094   0.18     0.2 
        268.060    0.78     0.2    0.092   0.17     0.2    0.095   0.18     0.2 
        268.472    0.78     0.2    0.092   0.18     0.2    0.095   0.19     0.2 
        268.884    0.79     0.2    0.092   0.18     0.2    0.096   0.19     0.2 
  SNP_A-1514060    0.79     0.2    0.091   0.18     0.2    0.096   0.19     0.2 
        269.755    0.79     0.2    0.092   0.18     0.2    0.097   0.19     0.2 
        270.215    0.79     0.2    0.093   0.18     0.2    0.098   0.19     0.2 
        270.674    0.79     0.2    0.093   0.18     0.2    0.099   0.19     0.2 
        271.133    0.79     0.2    0.093   0.18     0.2    0.100   0.20     0.2 
        271.592    0.79     0.2    0.093   0.18     0.2    0.100   0.20     0.2 
  SNP_A-1508483    0.79     0.2    0.093   0.18     0.2    0.100   0.20     0.2 
        272.456    0.78     0.2    0.093   0.18     0.2    0.100   0.19     0.2 
  SNP_A-1509949    0.77     0.2    0.094   0.18     0.2    0.101   0.19     0.2 
        273.351    0.74     0.2    0.091   0.17     0.2    0.098   0.18     0.2 
  SNP_A-1509709    0.71     0.2    0.089   0.15     0.2    0.096   0.17     0.2 
  SNP_A-1511090    0.69     0.2    0.088   0.15     0.2    0.094   0.16     0.2 
  SNP_A-1509330    0.65     0.3    0.084   0.13     0.2    0.089   0.14     0.2 
        274.737    0.63     0.3    0.084   0.13     0.2    0.090   0.14     0.2 
        275.104    0.62     0.3    0.085   0.13     0.2    0.091   0.14     0.2 
  SNP_A-1515034    0.61     0.3    0.085   0.13     0.2    0.092   0.14     0.2 
  SNP_A-1518802    0.60     0.3    0.085   0.13     0.2    0.092   0.14     0.2 

MERLIN 1.1.2 - (c) 2000-2007 Goncalo Abecasis

References for this version of Merlin:

   Abecasis et al (2002) Nat Gen 30:97-101        [original citation]
   Fingerlin et al (2004) AJHG 74:432-43          [case selection for association studies]
   Abecasis and Wigginton (2005) AJHG 77:754-67   [ld modeling, parametric analyses]
   Fingerlin et al (2006) Gen Epidemiol 30:384-96 [sex-specific maps]
   Chen and Abecasis (2007) AJHG 81:913-26        [qtl association analysis, qtl simulation]


The following parameters are in effect:
                     Data File :     wiped_2.dat (-dname)
                 Pedigree File :     wiped_2.ped (-pname)
            Missing Value Code :         -99.999 (-xname)
                      Map File :      10K142.map (-mname)
            Allele Frequencies :  10K142cauc.frq (-f[a|e|f|m|file])
                   Random Seed :          123456 (-r9999)

Data Analysis Options
         General : --error [ON], --information [ON], --likelihood,
                   --model [age.tbl]
      IBD States : --ibd, --kinship, --matrices, --extended, --select
     NPL Linkage : --npl [ON], --pairs [ON], --qtl, --deviates, --exp [ON]
      VC Linkage : --vc, --useCovariates, --ascertainment, --unlinked [0.00]
     Association : --infer, --assoc, --fastAssoc, --filter, --custom [cov.tbl]
     Haplotyping : --best, --sample, --all, --founders, --horizontal
   Recombination : --zero, --one, --two, --three, --singlepoint
       Positions : --steps, --maxStep [0.50], --minStep, --grid, --start,
                   --stop
     LD Clusters : --clusters [], --distance, --rsq [0.16], --cfreq
          Limits : --bits [24], --megabytes [1024], --minutes
     Performance : --trim, --noCoupleBits, --swap [ON], --smallSwap
          Output : --quiet, --markerNames [ON], --frequencies [ON],
                   --perFamily, --pdf [ON], --tabulate, --prefix [wiped_2]
      Simulation : --simulate, --reruns, --save, --trait []

Phenotype: Disease [ALL] (129 families)
===============================================================================
            Pos   Zmean  pvalue linDelta    LOD  pvalue expDelta    LOD  pvalue
            min  -14.34     1.0   -0.188 -11.90     1.0   -9.999 -68.67     1.0 
            max   20.06 0.00000    0.707  44.35 0.00000    9.999  102.7 0.00000 
  SNP_A-1516336   -0.72     0.8   -0.099  -0.18     0.8   -0.098  -0.17     0.8 
          1.930   -0.73     0.8   -0.097  -0.18     0.8   -0.097  -0.17     0.8 
          2.360   -0.74     0.8   -0.095  -0.18     0.8   -0.095  -0.17     0.8 
          2.791   -0.74     0.8   -0.093  -0.17     0.8   -0.094  -0.17     0.8 
          3.222   -0.75     0.8   -0.091  -0.17     0.8   -0.092  -0.17     0.8 
  SNP_A-1519167   -0.76     0.8   -0.089  -0.17     0.8   -0.090  -0.17     0.8 
  SNP_A-1519673   -0.76     0.8   -0.088  -0.17     0.8   -0.089  -0.17     0.8 
  SNP_A-1519511   -0.76     0.8   -0.088  -0.17     0.8   -0.089  -0.17     0.8 
  SNP_A-1511232   -0.76     0.8   -0.088  -0.17     0.8   -0.090  -0.17     0.8 
          4.572   -0.80     0.8   -0.091  -0.18     0.8   -0.093  -0.18     0.8 
          5.068   -0.84     0.8   -0.094  -0.20     0.8   -0.095  -0.20     0.8 
  SNP_A-1518030   -0.88     0.8   -0.096  -0.21     0.8   -0.097  -0.21     0.8 
  SNP_A-1509485   -0.86     0.8   -0.094  -0.20     0.8   -0.096  -0.20     0.8 
          6.001   -0.80     0.8   -0.088  -0.18     0.8   -0.089  -0.17     0.8 
  SNP_A-1512798   -0.73     0.8   -0.081  -0.15     0.8   -0.082  -0.15     0.8 
          6.645   -0.67     0.7   -0.074  -0.12     0.8   -0.074  -0.12     0.8 
  SNP_A-1509408   -0.60     0.7   -0.066  -0.10     0.7   -0.066  -0.10     0.7 
          7.403   -0.54     0.7   -0.060  -0.08     0.7   -0.059  -0.08     0.7 
          7.830   -0.49     0.7   -0.054  -0.07     0.7   -0.052  -0.06     0.7 
          8.257   -0.44     0.7   -0.047  -0.05     0.7   -0.046  -0.05     0.7 
  SNP_A-1510086   -0.38     0.6   -0.041  -0.04     0.7   -0.039  -0.04     0.7 
  SNP_A-1517944   -0.38     0.6   -0.040  -0.04     0.7   -0.039  -0.04     0.7 
  SNP_A-1513589   -0.29     0.6   -0.031  -0.02     0.6   -0.030  -0.02     0.6 
  SNP_A-1512708   -0.30     0.6   -0.033  -0.03     0.6   -0.031  -0.02     0.6 
          9.960   -0.33     0.6   -0.036  -0.03     0.6   -0.034  -0.03     0.6 
  SNP_A-1511006   -0.35     0.6   -0.039  -0.03     0.7   -0.036  -0.03     0.6 
  SNP_A-1516666   -0.37     0.6   -0.041  -0.04     0.7   -0.038  -0.03     0.7 
  SNP_A-1508057   -0.44     0.7   -0.048  -0.05     0.7   -0.045  -0.05     0.7 
  SNP_A-1509815   -0.44     0.7   -0.048  -0.05     0.7   -0.045  -0.05     0.7 
  SNP_A-1509273   -0.47     0.7   -0.051  -0.06     0.7   -0.048  -0.06     0.7 
         11.556   -0.52     0.7   -0.058  -0.08     0.7   -0.054  -0.07     0.7 
  SNP_A-1508900   -0.58     0.7   -0.064  -0.09     0.7   -0.060  -0.08     0.7 
         12.431   -0.64     0.7   -0.071  -0.11     0.8   -0.066  -0.10     0.8 
         12.927   -0.71     0.8   -0.078  -0.14     0.8   -0.072  -0.13     0.8 
  SNP_A-1516684   -0.77     0.8   -0.083  -0.16     0.8   -0.077  -0.15     0.8 
  SNP_A-1515585   -0.77     0.8   -0.083  -0.16     0.8   -0.077  -0.15     0.8 
         13.793   -0.71     0.8   -0.076  -0.14     0.8   -0.071  -0.12     0.8 
         14.162   -0.65     0.7   -0.069  -0.11     0.8   -0.065  -0.10     0.8 
  SNP_A-1508069   -0.58     0.7   -0.061  -0.09     0.7   -0.058  -0.08     0.7 
         14.880   -0.54     0.7   -0.057  -0.08     0.7   -0.054  -0.07     0.7 
         15.229   -0.50     0.7   -0.052  -0.06     0.7   -0.049  -0.06     0.7 
  SNP_A-1516098   -0.45     0.7   -0.046  -0.05     0.7   -0.044  -0.05     0.7 
  SNP_A-1511251   -0.46     0.7   -0.047  -0.05     0.7   -0.045  -0.05     0.7 
  SNP_A-1509731   -0.48     0.7   -0.049  -0.06     0.7   -0.047  -0.06     0.7 
         16.116   -0.41     0.7   -0.042  -0.04     0.7   -0.040  -0.04     0.7 
  SNP_A-1518710   -0.34     0.6   -0.034  -0.03     0.6   -0.033  -0.03     0.6 
  SNP_A-1510415   -0.26     0.6   -0.026  -0.02     0.6   -0.025  -0.02     0.6 
  SNP_A-1514397   -0.14     0.6   -0.014  -0.00     0.6   -0.013  -0.00     0.6 
  SNP_A-1517168   -0.13     0.6   -0.013  -0.00     0.6   -0.013  -0.00     0.6 
  SNP_A-1519163   -0.12     0.5   -0.013  -0.00     0.6   -0.012  -0.00     0.6 
         17.761   -0.14     0.6   -0.015  -0.01     0.6   -0.014  -0.00     0.6 
  SNP_A-1517047   -0.16     0.6   -0.017  -0.01     0.6   -0.016  -0.01     0.6 
         18.432   -0.12     0.5   -0.013  -0.00     0.6   -0.012  -0.00     0.6 
         18.833   -0.08     0.5   -0.009  -0.00     0.5   -0.008  -0.00     0.5 
         19.234   -0.04     0.5   -0.005  -0.00     0.5   -0.004  -0.00     0.5 
  SNP_A-1508839   -0.01     0.5   -0.001  -0.00     0.5   -0.001  -0.00     0.5 
  SNP_A-1516200    0.07     0.5    0.008   0.00     0.5    0.007   0.00     0.5 
         20.486    0.09     0.5    0.010   0.00     0.5    0.009   0.00     0.5 
         20.964    0.11     0.5    0.013   0.00     0.4    0.011   0.00     0.5 
  SNP_A-1509852    0.13     0.4    0.015   0.00     0.4    0.013   0.00     0.4 
         21.806    0.13     0.4    0.015   0.01     0.4    0.014   0.00     0.4 
         22.170    0.14     0.4    0.015   0.01     0.4    0.014   0.00     0.4 
  SNP_A-1514998    0.14     0.4    0.016   0.01     0.4    0.014   0.00     0.4 
  SNP_A-1519375    0.13     0.4    0.014   0.00     0.4    0.013   0.00     0.4 
         23.181    0.17     0.4    0.019   0.01     0.4    0.017   0.01     0.4 
  SNP_A-1515850    0.20     0.4    0.024   0.01     0.4    0.021   0.01     0.4 
         23.974    0.19     0.4    0.022   0.01     0.4    0.019   0.01     0.4 
  SNP_A-1508117    0.17     0.4    0.020   0.01     0.4    0.017   0.01     0.4 
         24.836    0.18     0.4    0.021   0.01     0.4    0.018   0.01     0.4 
         25.253    0.19     0.4    0.022   0.01     0.4    0.019   0.01     0.4 
  SNP_A-1515626    0.20     0.4    0.024   0.01     0.4    0.020   0.01     0.4 
  SNP_A-1512440    0.23     0.4    0.027   0.01     0.4    0.023   0.01     0.4 
         26.392    0.21     0.4    0.025   0.01     0.4    0.022   0.01     0.4 
         26.871    0.19     0.4    0.023   0.01     0.4    0.020   0.01     0.4 
         27.349    0.17     0.4    0.021   0.01     0.4    0.018   0.01     0.4 
  SNP_A-1508794    0.16     0.4    0.019   0.01     0.4    0.016   0.01     0.4 
  SNP_A-1515682    0.14     0.4    0.017   0.01     0.4    0.014   0.00     0.4 
         28.708    0.09     0.5    0.012   0.00     0.5    0.010   0.00     0.5 
         29.165    0.05     0.5    0.006   0.00     0.5    0.005   0.00     0.5 
         29.622    0.01     0.5    0.001   0.00     0.5    0.001   0.00     0.5 
         30.078   -0.03     0.5   -0.004  -0.00     0.5   -0.004  -0.00     0.5 
  SNP_A-1513417   -0.08     0.5   -0.009  -0.00     0.5   -0.008  -0.00     0.5 
  SNP_A-1507900   -0.06     0.5   -0.008  -0.00     0.5   -0.006  -0.00     0.5 
         31.105   -0.04     0.5   -0.006  -0.00     0.5   -0.005  -0.00     0.5 
         31.533   -0.03     0.5   -0.003  -0.00     0.5   -0.003  -0.00     0.5 
  SNP_A-1515495   -0.01     0.5   -0.001  -0.00     0.5   -0.001  -0.00     0.5 
  SNP_A-1517998    0.03     0.5    0.004   0.00     0.5    0.003   0.00     0.5 
  SNP_A-1509689    0.03     0.5    0.004   0.00     0.5    0.003   0.00     0.5 
         33.033    0.04     0.5    0.005   0.00     0.5    0.004   0.00     0.5 
  SNP_A-1517387    0.05     0.5    0.007   0.00     0.5    0.005   0.00     0.5 
         33.763    0.06     0.5    0.008   0.00     0.5    0.006   0.00     0.5 
         34.118    0.07     0.5    0.009   0.00     0.5    0.007   0.00     0.5 
  SNP_A-1516778    0.08     0.5    0.010   0.00     0.5    0.008   0.00     0.5 
  SNP_A-1512823    0.04     0.5    0.005   0.00     0.5    0.004   0.00     0.5 
  SNP_A-1516894    0.03     0.5    0.003   0.00     0.5    0.003   0.00     0.5 
         35.290   -0.00     0.5   -0.000  -0.00     0.5   -0.000  -0.00     0.5 
  SNP_A-1512881   -0.03     0.5   -0.004  -0.00     0.5   -0.003  -0.00     0.5 
  SNP_A-1509383   -0.08     0.5   -0.010  -0.00     0.5   -0.008  -0.00     0.5 
         36.307   -0.17     0.6   -0.021  -0.01     0.6   -0.018  -0.01     0.6 
         36.683   -0.26     0.6   -0.032  -0.02     0.6   -0.027  -0.02     0.6 
  SNP_A-1519534   -0.35     0.6   -0.043  -0.04     0.7   -0.036  -0.03     0.6 
         37.452   -0.42     0.7   -0.051  -0.05     0.7   -0.042  -0.04     0.7 
         37.845   -0.48     0.7   -0.058  -0.07     0.7   -0.048  -0.06     0.7 
  SNP_A-1511601   -0.55     0.7   -0.064  -0.09     0.7   -0.054  -0.07     0.7 
  SNP_A-1510147   -0.55     0.7   -0.064  -0.09     0.7   -0.054  -0.07     0.7 
  SNP_A-1515861   -0.58     0.7   -0.067  -0.10     0.7   -0.057  -0.08     0.7 
  SNP_A-1518859   -0.62     0.7   -0.070  -0.11     0.8   -0.060  -0.09     0.7 
  SNP_A-1518806   -0.62     0.7   -0.070  -0.11     0.8   -0.060  -0.09     0.7 
         39.234   -0.65     0.7   -0.074  -0.12     0.8   -0.063  -0.10     0.8 
  SNP_A-1514864   -0.69     0.8   -0.077  -0.13     0.8   -0.067  -0.11     0.8 
  SNP_A-1510987   -0.69     0.8   -0.077  -0.13     0.8   -0.067  -0.11     0.8 
  SNP_A-1512038   -0.71     0.8   -0.079  -0.14     0.8   -0.069  -0.12     0.8 
  SNP_A-1516753   -0.76     0.8   -0.084  -0.16     0.8   -0.073  -0.14     0.8 
  SNP_A-1511028   -0.80     0.8   -0.088  -0.18     0.8   -0.077  -0.15     0.8 
  SNP_A-1518160   -0.82     0.8   -0.090  -0.18     0.8   -0.078  -0.16     0.8 
  SNP_A-1513064   -0.86     0.8   -0.094  -0.20     0.8   -0.083  -0.18     0.8 
  SNP_A-1509102   -0.88     0.8   -0.096  -0.21     0.8   -0.084  -0.18     0.8 
  SNP_A-1512547   -0.90     0.8   -0.097  -0.22     0.8   -0.086  -0.19     0.8 
  SNP_A-1513190   -0.92     0.8   -0.101  -0.23     0.8   -0.089  -0.20     0.8 
  SNP_A-1519336   -0.94     0.8   -0.103  -0.24     0.9   -0.091  -0.21     0.8 
  SNP_A-1519415   -0.95     0.8   -0.103  -0.24     0.9   -0.092  -0.21     0.8 
  SNP_A-1515595   -0.96     0.8   -0.105  -0.25     0.9   -0.093  -0.22     0.8 
         42.070   -0.98     0.8   -0.109  -0.27     0.9   -0.096  -0.23     0.8 
  SNP_A-1509724   -1.00     0.8   -0.112  -0.28     0.9   -0.099  -0.24     0.9 
         42.843   -1.02     0.8   -0.116  -0.29     0.9   -0.103  -0.26     0.9 
         43.323   -1.04     0.9   -0.119  -0.31     0.9   -0.105  -0.27     0.9 
         43.803   -1.06     0.9   -0.120  -0.32     0.9   -0.107  -0.28     0.9 
         44.283   -1.08     0.9   -0.120  -0.32     0.9   -0.108  -0.29     0.9 
  SNP_A-1510287   -1.10     0.9   -0.119  -0.33     0.9   -0.107  -0.29     0.9 
  SNP_A-1517357   -1.11     0.9   -0.118  -0.33     0.9   -0.107  -0.29     0.9 
  SNP_A-1509873   -1.13     0.9   -0.120  -0.34     0.9   -0.109  -0.30     0.9 
  SNP_A-1519596   -1.13     0.9   -0.120  -0.34     0.9   -0.110  -0.31     0.9 
         45.926   -1.19     0.9   -0.126  -0.38     0.9   -0.116  -0.34     0.9 
  SNP_A-1518980   -1.25     0.9   -0.131  -0.41     0.9   -0.121  -0.37     0.9 
         46.687   -1.21     0.9   -0.127  -0.39     0.9   -0.117  -0.35     0.9 
  SNP_A-1511469   -1.17     0.9   -0.122  -0.36     0.9   -0.112  -0.32     0.9 
  SNP_A-1512910   -1.18     0.9   -0.122  -0.36     0.9   -0.113  -0.33     0.9 
  SNP_A-1519076   -1.24     0.9   -0.128  -0.39     0.9   -0.118  -0.36     0.9 
  SNP_A-1512025   -1.24     0.9   -0.128  -0.40     0.9   -0.118  -0.36     0.9 
  SNP_A-1514504   -1.24     0.9   -0.128  -0.40     0.9   -0.118  -0.36     0.9 
  SNP_A-1512235   -1.25     0.9   -0.128  -0.40     0.9   -0.119  -0.37     0.9 
  SNP_A-1516764   -1.24     0.9   -0.127  -0.40     0.9   -0.119  -0.36     0.9 
  SNP_A-1511519   -1.24     0.9   -0.127  -0.39     0.9   -0.119  -0.36     0.9 
  SNP_A-1509441   -1.27     0.9   -0.129  -0.41     0.9   -0.122  -0.38     0.9 
  SNP_A-1510510   -1.27     0.9   -0.129  -0.41     0.9   -0.122  -0.38     0.9 
  SNP_A-1510224   -1.28     0.9   -0.130  -0.41     0.9   -0.122  -0.38     0.9 
         48.430   -1.34     0.9   -0.139  -0.47     0.9   -0.131  -0.43     0.9 
  SNP_A-1510316   -1.41     0.9   -0.147  -0.52     0.9   -0.139  -0.48     0.9 
         49.290   -1.48     0.9   -0.154  -0.57     0.9   -0.147  -0.53     0.9 
         49.727   -1.56     0.9   -0.161  -0.63     1.0   -0.154  -0.59     0.9 
  SNP_A-1509244   -1.63     0.9   -0.166  -0.68     1.0   -0.160  -0.64     1.0 
  SNP_A-1517900   -1.63     0.9   -0.166  -0.68     1.0   -0.160  -0.64     1.0 
  SNP_A-1516083   -1.62     0.9   -0.164  -0.66     1.0   -0.160  -0.63     1.0 
         51.023   -1.56     0.9   -0.159  -0.62     1.0   -0.156  -0.60     1.0 
         51.400   -1.51     0.9   -0.154  -0.58     0.9   -0.152  -0.56     0.9 
         51.778   -1.45     0.9   -0.147  -0.53     0.9   -0.147  -0.52     0.9 
  SNP_A-1509558   -1.40     0.9   -0.139  -0.49     0.9   -0.140  -0.48     0.9 
  SNP_A-1508178   -1.39     0.9   -0.138  -0.48     0.9   -0.139  -0.47     0.9 
         52.637   -1.30     0.9   -0.127  -0.41     0.9   -0.129  -0.41     0.9 
  SNP_A-1511511   -1.20     0.9   -0.115  -0.34     0.9   -0.118  -0.35     0.9 
  SNP_A-1511554   -1.20     0.9   -0.115  -0.34     0.9   -0.118  -0.35     0.9 
  SNP_A-1516847   -1.12     0.9   -0.107  -0.30     0.9   -0.110  -0.30     0.9 
         53.559   -1.04     0.9   -0.100  -0.26     0.9   -0.102  -0.26     0.9 
  SNP_A-1516978   -0.96     0.8   -0.092  -0.22     0.8   -0.094  -0.22     0.8 
  SNP_A-1511377   -0.93     0.8   -0.088  -0.20     0.8   -0.091  -0.21     0.8 
  SNP_A-1517077   -0.88     0.8   -0.083  -0.18     0.8   -0.086  -0.19     0.8 
  SNP_A-1517071   -0.82     0.8   -0.077  -0.16     0.8   -0.079  -0.16     0.8 
  SNP_A-1517393   -0.79     0.8   -0.074  -0.15     0.8   -0.076  -0.15     0.8 
         55.091   -0.75     0.8   -0.070  -0.13     0.8   -0.072  -0.13     0.8 
  SNP_A-1513002   -0.72     0.8   -0.066  -0.12     0.8   -0.067  -0.12     0.8 
  SNP_A-1513730   -0.69     0.8   -0.064  -0.11     0.8   -0.065  -0.11     0.8 
         55.680   -0.64     0.7   -0.058  -0.09     0.7   -0.059  -0.09     0.7 
  SNP_A-1516903   -0.58     0.7   -0.052  -0.08     0.7   -0.054  -0.08     0.7 
  SNP_A-1514015   -0.58     0.7   -0.052  -0.07     0.7   -0.054  -0.08     0.7 
  SNP_A-1513050   -0.57     0.7   -0.051  -0.07     0.7   -0.052  -0.07     0.7 
  SNP_A-1518247   -0.53     0.7   -0.047  -0.06     0.7   -0.049  -0.06     0.7 
  SNP_A-1511109   -0.48     0.7   -0.042  -0.05     0.7   -0.044  -0.05     0.7 
  SNP_A-1517110   -0.43     0.7   -0.038  -0.04     0.7   -0.040  -0.04     0.7 
  SNP_A-1516557   -0.43     0.7   -0.037  -0.04     0.7   -0.040  -0.04     0.7 
  SNP_A-1516838   -0.30     0.6   -0.027  -0.02     0.6   -0.028  -0.02     0.6 
         57.243   -0.22     0.6   -0.019  -0.01     0.6   -0.020  -0.01     0.6 
  SNP_A-1513991   -0.14     0.6   -0.012  -0.00     0.6   -0.013  -0.00     0.6 
  SNP_A-1515440   -0.09     0.5   -0.008  -0.00     0.5   -0.008  -0.00     0.5 
  SNP_A-1511999    0.02     0.5    0.001   0.00     0.5    0.001   0.00     0.5 
  SNP_A-1508751    0.03     0.5    0.002   0.00     0.5    0.002   0.00     0.5 
  SNP_A-1516528    0.03     0.5    0.002   0.00     0.5    0.003   0.00     0.5 
  SNP_A-1516085    0.03     0.5    0.002   0.00     0.5    0.002   0.00     0.5 
  SNP_A-1516118    0.02     0.5    0.002   0.00     0.5    0.002   0.00     0.5 
         58.430    0.03     0.5    0.003   0.00     0.5    0.003   0.00     0.5 
  SNP_A-1510647    0.04     0.5    0.003   0.00     0.5    0.004   0.00     0.5 
         59.072    0.05     0.5    0.005   0.00     0.5    0.005   0.00     0.5 
  SNP_A-1513858    0.07     0.5    0.006   0.00     0.5    0.006   0.00     0.5 
  SNP_A-1514661    0.07     0.5    0.006   0.00     0.5    0.006   0.00     0.5 
  SNP_A-1517337    0.13     0.4    0.011   0.00     0.4    0.012   0.00     0.4 
  SNP_A-1510912    0.14     0.4    0.012   0.00     0.4    0.013   0.00     0.4 
  SNP_A-1509512    0.13     0.4    0.012   0.00     0.4    0.012   0.00     0.4 
  SNP_A-1516301    0.12     0.5    0.010   0.00     0.5    0.011   0.00     0.5 
  SNP_A-1514127    0.07     0.5    0.006   0.00     0.5    0.007   0.00     0.5 
  SNP_A-1517886   -0.05     0.5   -0.004  -0.00     0.5   -0.005  -0.00     0.5 
  SNP_A-1517827   -0.05     0.5   -0.004  -0.00     0.5   -0.005  -0.00     0.5 
  SNP_A-1515525   -0.07     0.5   -0.006  -0.00     0.5   -0.006  -0.00     0.5 
         60.855   -0.09     0.5   -0.008  -0.00     0.5   -0.009  -0.00     0.5 
         61.317   -0.11     0.5   -0.010  -0.00     0.5   -0.011  -0.00     0.5 
  SNP_A-1511079   -0.13     0.6   -0.012  -0.00     0.6   -0.013  -0.00     0.6 
  SNP_A-1508000   -0.14     0.6   -0.013  -0.00     0.6   -0.014  -0.00     0.6 
  SNP_A-1514711   -0.14     0.6   -0.013  -0.00     0.6   -0.014  -0.00     0.6 
         62.549   -0.17     0.6   -0.016  -0.01     0.6   -0.017  -0.01     0.6 
  SNP_A-1508989   -0.21     0.6   -0.019  -0.01     0.6   -0.020  -0.01     0.6 
  SNP_A-1510781   -0.22     0.6   -0.020  -0.01     0.6   -0.021  -0.01     0.6 
  SNP_A-1512964   -0.23     0.6   -0.021  -0.01     0.6   -0.022  -0.01     0.6 
  SNP_A-1508620   -0.27     0.6   -0.024  -0.02     0.6   -0.025  -0.02     0.6 
  SNP_A-1507783   -0.25     0.6   -0.023  -0.01     0.6   -0.023  -0.01     0.6 
  SNP_A-1516668   -0.25     0.6   -0.023  -0.01     0.6   -0.023  -0.01     0.6 
  SNP_A-1516061   -0.28     0.6   -0.026  -0.02     0.6   -0.026  -0.02     0.6 
  SNP_A-1513775   -0.14     0.6   -0.013  -0.00     0.6   -0.013  -0.00     0.6 
  SNP_A-1511695   -0.14     0.6   -0.013  -0.00     0.6   -0.013  -0.00     0.6 
  SNP_A-1511071   -0.14     0.6   -0.013  -0.00     0.6   -0.013  -0.00     0.6 
  SNP_A-1515884   -0.11     0.5   -0.010  -0.00     0.5   -0.010  -0.00     0.5 
  SNP_A-1511412   -0.09     0.5   -0.009  -0.00     0.5   -0.009  -0.00     0.5 
  SNP_A-1507546   -0.06     0.5   -0.006  -0.00     0.5   -0.006  -0.00     0.5 
  SNP_A-1516010   -0.04     0.5   -0.004  -0.00     0.5   -0.004  -0.00     0.5 
  SNP_A-1508833   -0.01     0.5   -0.001  -0.00     0.5   -0.001  -0.00     0.5 
  SNP_A-1519138    0.01     0.5    0.001   0.00     0.5    0.001   0.00     0.5 
  SNP_A-1517010    0.05     0.5    0.005   0.00     0.5    0.005   0.00     0.5 
  SNP_A-1516333    0.05     0.5    0.005   0.00     0.5    0.005   0.00     0.5 
  SNP_A-1509001    0.09     0.5    0.008   0.00     0.5    0.008   0.00     0.5 
  SNP_A-1508450    0.12     0.5    0.011   0.00     0.5    0.011   0.00     0.5 
         66.728    0.09     0.5    0.009   0.00     0.5    0.009   0.00     0.5 
         67.171    0.07     0.5    0.007   0.00     0.5    0.007   0.00     0.5 
         67.614    0.05     0.5    0.005   0.00     0.5    0.005   0.00     0.5 
         68.057    0.02     0.5    0.002   0.00     0.5    0.002   0.00     0.5 
  SNP_A-1517112   -0.00     0.5   -0.000  -0.00     0.5   -0.000  -0.00     0.5 
         68.916    0.05     0.5    0.005   0.00     0.5    0.005   0.00     0.5 
         69.332    0.09     0.5    0.010   0.00     0.5    0.009   0.00     0.5 
  SNP_A-1511804    0.14     0.4    0.015   0.01     0.4    0.014   0.00     0.4 
  SNP_A-1511038    0.15     0.4    0.017   0.01     0.4    0.015   0.01     0.4 
  SNP_A-1519585    0.16     0.4    0.018   0.01     0.4    0.016   0.01     0.4 
  SNP_A-1513769    0.14     0.4    0.015   0.01     0.4    0.014   0.00     0.4 
  SNP_A-1511974    0.14     0.4    0.015   0.01     0.4    0.014   0.00     0.4 
  SNP_A-1509141    0.13     0.4    0.014   0.00     0.4    0.013   0.00     0.4 
         70.831    0.13     0.4    0.015   0.00     0.4    0.013   0.00     0.4 
  SNP_A-1507678    0.13     0.4    0.015   0.01     0.4    0.013   0.00     0.4 
  SNP_A-1512269    0.13     0.5    0.014   0.00     0.4    0.012   0.00     0.4 
  SNP_A-1515891    0.12     0.5    0.014   0.00     0.4    0.012   0.00     0.4 
         71.998    0.07     0.5    0.008   0.00     0.5    0.007   0.00     0.5 
  SNP_A-1514144    0.02     0.5    0.002   0.00     0.5    0.002   0.00     0.5 
         72.701    0.11     0.5    0.013   0.00     0.4    0.011   0.00     0.5 
  SNP_A-1511203    0.21     0.4    0.022   0.01     0.4    0.020   0.01     0.4 
  SNP_A-1511830    0.30     0.4    0.032   0.02     0.4    0.029   0.02     0.4 
         73.699    0.40     0.3    0.043   0.04     0.3    0.039   0.04     0.3 
         74.082    0.51     0.3    0.053   0.07     0.3    0.049   0.06     0.3 
  SNP_A-1507700    0.61     0.3    0.062   0.09     0.3    0.058   0.09     0.3 
  SNP_A-1507657    0.61     0.3    0.062   0.09     0.3    0.058   0.09     0.3 
  SNP_A-1508816    0.63     0.3    0.064   0.10     0.2    0.060   0.09     0.3 
  SNP_A-1507938    0.63     0.3    0.063   0.10     0.3    0.059   0.09     0.3 
  SNP_A-1511647    0.64     0.3    0.063   0.10     0.2    0.059   0.09     0.3 
  SNP_A-1509822    0.64     0.3    0.064   0.10     0.2    0.060   0.10     0.3 
  SNP_A-1516804    0.57     0.3    0.056   0.08     0.3    0.052   0.07     0.3 
  SNP_A-1511750    0.57     0.3    0.057   0.08     0.3    0.053   0.08     0.3 
  SNP_A-1514906    0.62     0.3    0.062   0.09     0.3    0.057   0.09     0.3 
  SNP_A-1510297    0.62     0.3    0.062   0.09     0.3    0.057   0.09     0.3 
  SNP_A-1513822    0.60     0.3    0.060   0.09     0.3    0.055   0.08     0.3 
  SNP_A-1510992    0.59     0.3    0.059   0.08     0.3    0.054   0.08     0.3 
  SNP_A-1518200    0.59     0.3    0.059   0.09     0.3    0.054   0.08     0.3 
         76.427    0.61     0.3    0.062   0.09     0.3    0.056   0.08     0.3 
  SNP_A-1511992    0.62     0.3    0.063   0.10     0.3    0.057   0.09     0.3 
  SNP_A-1515146    0.62     0.3    0.063   0.10     0.3    0.057   0.09     0.3 
  SNP_A-1512171    0.61     0.3    0.062   0.09     0.3    0.055   0.08     0.3 
  SNP_A-1518885    0.59     0.3    0.060   0.09     0.3    0.053   0.08     0.3 
  SNP_A-1512449    0.58     0.3    0.059   0.08     0.3    0.052   0.07     0.3 
  SNP_A-1508496    0.53     0.3    0.054   0.07     0.3    0.048   0.06     0.3 
  SNP_A-1515586    0.56     0.3    0.056   0.08     0.3    0.051   0.07     0.3 
  SNP_A-1511105    0.55     0.3    0.055   0.07     0.3    0.050   0.07     0.3 
  SNP_A-1515761    0.54     0.3    0.054   0.07     0.3    0.049   0.06     0.3 
  SNP_A-1512716    0.57     0.3    0.057   0.08     0.3    0.052   0.07     0.3 
  SNP_A-1511060    0.60     0.3    0.060   0.09     0.3    0.054   0.08     0.3 
  SNP_A-1511024    0.59     0.3    0.059   0.09     0.3    0.053   0.08     0.3 
  SNP_A-1515606    0.58     0.3    0.059   0.08     0.3    0.053   0.08     0.3 
  SNP_A-1509477    0.59     0.3    0.060   0.09     0.3    0.053   0.08     0.3 
  SNP_A-1519390    0.59     0.3    0.060   0.09     0.3    0.054   0.08     0.3 
  SNP_A-1518685    0.59     0.3    0.059   0.08     0.3    0.053   0.08     0.3 
  SNP_A-1513600    0.58     0.3    0.059   0.08     0.3    0.053   0.08     0.3 
  SNP_A-1510410    0.58     0.3    0.058   0.08     0.3    0.053   0.08     0.3 
  SNP_A-1512692    0.57     0.3    0.057   0.08     0.3    0.051   0.07     0.3 
         78.744    0.52     0.3    0.052   0.07     0.3    0.047   0.06     0.3 
  SNP_A-1511486    0.47     0.3    0.048   0.05     0.3    0.043   0.05     0.3 
  SNP_A-1511444    0.47     0.3    0.048   0.05     0.3    0.043   0.05     0.3 
  SNP_A-1518367    0.46     0.3    0.047   0.05     0.3    0.042   0.05     0.3 
  SNP_A-1511968    0.42     0.3    0.043   0.04     0.3    0.038   0.04     0.3 
  SNP_A-1514292    0.36     0.4    0.037   0.03     0.3    0.033   0.03     0.4 
  SNP_A-1511615    0.32     0.4    0.033   0.03     0.4    0.029   0.02     0.4 
  SNP_A-1512221    0.31     0.4    0.032   0.02     0.4    0.028   0.02     0.4 
  SNP_A-1514465    0.31     0.4    0.032   0.02     0.4    0.028   0.02     0.4 
  SNP_A-1515497    0.31     0.4    0.032   0.02     0.4    0.029   0.02     0.4 
  SNP_A-1511834    0.34     0.4    0.035   0.03     0.4    0.031   0.03     0.4 
  SNP_A-1519602    0.36     0.4    0.036   0.03     0.4    0.032   0.03     0.4 
  SNP_A-1507803    0.36     0.4    0.037   0.03     0.3    0.033   0.03     0.4 
  SNP_A-1507960    0.38     0.4    0.039   0.04     0.3    0.035   0.03     0.3 
  SNP_A-1513978    0.38     0.4    0.039   0.04     0.3    0.035   0.03     0.3 
  SNP_A-1509970    0.38     0.4    0.039   0.04     0.3    0.035   0.03     0.3 
  SNP_A-1513386    0.38     0.4    0.039   0.04     0.3    0.035   0.03     0.3 
  SNP_A-1508628    0.37     0.4    0.039   0.04     0.3    0.034   0.03     0.4 
  SNP_A-1507848    0.37     0.4    0.038   0.03     0.3    0.034   0.03     0.4 
  SNP_A-1514953    0.38     0.4    0.040   0.04     0.3    0.035   0.03     0.3 
         82.226    0.35     0.4    0.037   0.03     0.4    0.033   0.03     0.4 
  SNP_A-1512804    0.32     0.4    0.035   0.03     0.4    0.030   0.02     0.4 
         82.991    0.30     0.4    0.033   0.02     0.4    0.029   0.02     0.4 
  SNP_A-1519194    0.28     0.4    0.031   0.02     0.4    0.027   0.02     0.4 
  SNP_A-1516911    0.28     0.4    0.031   0.02     0.4    0.027   0.02     0.4 
  SNP_A-1510762    0.26     0.4    0.029   0.02     0.4    0.025   0.02     0.4 
  SNP_A-1513065    0.25     0.4    0.027   0.02     0.4    0.024   0.01     0.4 
  SNP_A-1517109    0.20     0.4    0.023   0.01     0.4    0.020   0.01     0.4 
         84.275    0.17     0.4    0.020   0.01     0.4    0.017   0.01     0.4 
  SNP_A-1511250    0.14     0.4    0.016   0.01     0.4    0.014   0.00     0.4 
         85.064    0.09     0.5    0.011   0.00     0.5    0.009   0.00     0.5 
  SNP_A-1510948    0.05     0.5    0.006   0.00     0.5    0.005   0.00     0.5 
         85.915    0.03     0.5    0.004   0.00     0.5    0.003   0.00     0.5 
         86.344    0.02     0.5    0.002   0.00     0.5    0.002   0.00     0.5 
         86.773    0.00     0.5    0.000   0.00     0.5    0.000   0.00     0.5 
  SNP_A-1516617   -0.01     0.5   -0.001  -0.00     0.5   -0.001  -0.00     0.5 
  SNP_A-1512405   -0.02     0.5   -0.002  -0.00     0.5   -0.002  -0.00     0.5 
  SNP_A-1512114   -0.07     0.5   -0.008  -0.00     0.5   -0.008  -0.00     0.5 
  SNP_A-1507670   -0.07     0.5   -0.008  -0.00     0.5   -0.007  -0.00     0.5 
  SNP_A-1514681   -0.07     0.5   -0.008  -0.00     0.5   -0.007  -0.00     0.5 
         88.824   -0.05     0.5   -0.006  -0.00     0.5   -0.005  -0.00     0.5 
  SNP_A-1516192   -0.03     0.5   -0.004  -0.00     0.5   -0.003  -0.00     0.5 
  SNP_A-1515223   -0.03     0.5   -0.004  -0.00     0.5   -0.003  -0.00     0.5 
         89.635    0.04     0.5    0.005   0.00     0.5    0.005   0.00     0.5 
  SNP_A-1512542    0.12     0.5    0.013   0.00     0.4    0.012   0.00     0.4 
  SNP_A-1516900    0.25     0.4    0.027   0.02     0.4    0.025   0.02     0.4 
         90.810    0.29     0.4    0.032   0.02     0.4    0.030   0.02     0.4 
  SNP_A-1516734    0.34     0.4    0.037   0.03     0.4    0.035   0.03     0.4 
         91.458    0.36     0.4    0.040   0.03     0.3    0.038   0.03     0.3 
  SNP_A-1507675    0.37     0.4    0.042   0.04     0.3    0.039   0.04     0.3 
         92.163    0.38     0.4    0.043   0.04     0.3    0.040   0.04     0.3 
  SNP_A-1515032    0.39     0.3    0.043   0.04     0.3    0.041   0.04     0.3 
  SNP_A-1513251    0.39     0.3    0.042   0.04     0.3    0.040   0.04     0.3 
  SNP_A-1509045    0.32     0.4    0.035   0.03     0.4    0.033   0.03     0.4 
         93.489    0.31     0.4    0.035   0.03     0.4    0.033   0.03     0.4 
         93.971    0.31     0.4    0.034   0.03     0.4    0.032   0.02     0.4 
         94.454    0.30     0.4    0.034   0.03     0.4    0.032   0.02     0.4 
  SNP_A-1507431    0.30     0.4    0.034   0.02     0.4    0.032   0.02     0.4 
  SNP_A-1507478    0.30     0.4    0.034   0.02     0.4    0.032   0.02     0.4 
  SNP_A-1509019    0.28     0.4    0.032   0.02     0.4    0.030   0.02     0.4 
         95.638    0.28     0.4    0.032   0.02     0.4    0.029   0.02     0.4 
         96.015    0.27     0.4    0.031   0.02     0.4    0.029   0.02     0.4 
  SNP_A-1507488    0.26     0.4    0.030   0.02     0.4    0.028   0.02     0.4 
         96.785    0.26     0.4    0.031   0.02     0.4    0.028   0.02     0.4 
  SNP_A-1511586    0.27     0.4    0.031   0.02     0.4    0.029   0.02     0.4 
         97.633    0.27     0.4    0.031   0.02     0.4    0.029   0.02     0.4 
         98.087    0.27     0.4    0.031   0.02     0.4    0.029   0.02     0.4 
         98.542    0.27     0.4    0.032   0.02     0.4    0.030   0.02     0.4 
         98.997    0.28     0.4    0.032   0.02     0.4    0.030   0.02     0.4 
         99.451    0.28     0.4    0.031   0.02     0.4    0.030   0.02     0.4 
         99.906    0.28     0.4    0.031   0.02     0.4    0.029   0.02     0.4 
        100.361    0.28     0.4    0.031   0.02     0.4    0.029   0.02     0.4 
  SNP_A-1509787    0.28     0.4    0.030   0.02     0.4    0.028   0.02     0.4 
  SNP_A-1509042    0.29     0.4    0.030   0.02     0.4    0.028   0.02     0.4 
  SNP_A-1514777    0.26     0.4    0.027   0.02     0.4    0.026   0.02     0.4 
  SNP_A-1519310    0.25     0.4    0.025   0.02     0.4    0.024   0.01     0.4 
  SNP_A-1509747    0.27     0.4    0.028   0.02     0.4    0.026   0.02     0.4 
  SNP_A-1515509    0.25     0.4    0.025   0.02     0.4    0.024   0.01     0.4 
        102.487    0.25     0.4    0.025   0.02     0.4    0.024   0.01     0.4 
  SNP_A-1511049    0.25     0.4    0.025   0.02     0.4    0.024   0.01     0.4 
        103.147    0.26     0.4    0.026   0.02     0.4    0.025   0.02     0.4 
  SNP_A-1515230    0.27     0.4    0.027   0.02     0.4    0.025   0.02     0.4 
  SNP_A-1516920    0.26     0.4    0.026   0.02     0.4    0.025   0.02     0.4 
  SNP_A-1515958    0.16     0.4    0.017   0.01     0.4    0.016   0.01     0.4 
        104.318    0.06     0.5    0.006   0.00     0.5    0.006   0.00     0.5 
  SNP_A-1507995   -0.05     0.5   -0.005  -0.00     0.5   -0.004  -0.00     0.5 
        105.056   -0.08     0.5   -0.009  -0.00     0.5   -0.008  -0.00     0.5 
  SNP_A-1509339   -0.11     0.5   -0.012  -0.00     0.5   -0.011  -0.00     0.5 
  SNP_A-1510052   -0.12     0.5   -0.014  -0.00     0.6   -0.012  -0.00     0.6 
        105.804   -0.17     0.6   -0.019  -0.01     0.6   -0.016  -0.01     0.6 
  SNP_A-1518666   -0.22     0.6   -0.024  -0.01     0.6   -0.021  -0.01     0.6 
  SNP_A-1511194   -0.27     0.6   -0.030  -0.02     0.6   -0.025  -0.02     0.6 
  SNP_A-1518644   -0.24     0.6   -0.027  -0.02     0.6   -0.023  -0.01     0.6 
        106.913   -0.17     0.6   -0.019  -0.01     0.6   -0.016  -0.01     0.6 
  SNP_A-1515896   -0.10     0.5   -0.011  -0.00     0.5   -0.010  -0.00     0.5 
  SNP_A-1514344   -0.10     0.5   -0.011  -0.00     0.5   -0.010  -0.00     0.5 
        107.452    0.00     0.5    0.000   0.00     0.5    0.000   0.00     0.5 
  SNP_A-1512931    0.11     0.5    0.012   0.00     0.5    0.010   0.00     0.5 
  SNP_A-1519080    0.12     0.5    0.013   0.00     0.4    0.012   0.00     0.4 
  SNP_A-1518153    0.12     0.5    0.013   0.00     0.4    0.011   0.00     0.5 
  SNP_A-1512739    0.11     0.5    0.012   0.00     0.4    0.011   0.00     0.5 
  SNP_A-1507627    0.11     0.5    0.012   0.00     0.5    0.010   0.00     0.5 
  SNP_A-1510238    0.12     0.5    0.013   0.00     0.4    0.011   0.00     0.5 
        108.375    0.18     0.4    0.019   0.01     0.4    0.017   0.01     0.4 
        108.872    0.24     0.4    0.026   0.02     0.4    0.023   0.01     0.4 
        109.368    0.30     0.4    0.033   0.02     0.4    0.029   0.02     0.4 
  SNP_A-1507828    0.35     0.4    0.039   0.03     0.3    0.034   0.03     0.4 
  SNP_A-1517676    0.44     0.3    0.048   0.05     0.3    0.043   0.05     0.3 
  SNP_A-1519123    0.45     0.3    0.050   0.06     0.3    0.044   0.05     0.3 
  SNP_A-1517554    0.48     0.3    0.053   0.06     0.3    0.048   0.06     0.3 
        111.086    0.48     0.3    0.052   0.06     0.3    0.047   0.06     0.3 
  SNP_A-1512117    0.47     0.3    0.049   0.06     0.3    0.046   0.05     0.3 
  SNP_A-1513783    0.47     0.3    0.050   0.06     0.3    0.046   0.05     0.3 
        111.773    0.46     0.3    0.047   0.05     0.3    0.044   0.05     0.3 
  SNP_A-1517253    0.44     0.3    0.044   0.05     0.3    0.041   0.04     0.3 
  SNP_A-1517173    0.44     0.3    0.044   0.05     0.3    0.041   0.04     0.3 
        112.524    0.55     0.3    0.056   0.08     0.3    0.052   0.07     0.3 
  SNP_A-1513345    0.66     0.3    0.067   0.11     0.2    0.063   0.10     0.2 
        113.426    0.66     0.3    0.066   0.11     0.2    0.062   0.10     0.2 
  SNP_A-1511089    0.66     0.3    0.066   0.11     0.2    0.061   0.10     0.2 
        114.234    0.67     0.3    0.068   0.11     0.2    0.062   0.10     0.2 
        114.608    0.68     0.2    0.070   0.12     0.2    0.064   0.11     0.2 
  SNP_A-1512065    0.70     0.2    0.071   0.12     0.2    0.065   0.11     0.2 
  SNP_A-1509994    0.70     0.2    0.072   0.12     0.2    0.066   0.11     0.2 
  SNP_A-1510269    0.75     0.2    0.077   0.14     0.2    0.070   0.13     0.2 
        115.643    0.80     0.2    0.083   0.16     0.2    0.075   0.15     0.2 
  SNP_A-1511908    0.85     0.2    0.089   0.19     0.2    0.080   0.17     0.2 
  SNP_A-1516857    0.86     0.2    0.089   0.19     0.2    0.080   0.17     0.2 
  SNP_A-1511838    0.86     0.2    0.089   0.19     0.2    0.080   0.17     0.2 
  SNP_A-1519006    0.86     0.2    0.090   0.19     0.2    0.081   0.17     0.2 
  SNP_A-1515877    0.87     0.2    0.090   0.19     0.2    0.081   0.17     0.2 
        116.641    0.85     0.2    0.090   0.19     0.2    0.080   0.17     0.2 
  SNP_A-1508314    0.84     0.2    0.089   0.18     0.2    0.080   0.17     0.2 
  SNP_A-1514371    0.84     0.2    0.089   0.18     0.2    0.080   0.17     0.2 
  SNP_A-1514994    0.85     0.2    0.092   0.19     0.2    0.081   0.17     0.2 
  SNP_A-1509516    0.83     0.2    0.091   0.18     0.2    0.080   0.16     0.2 
        117.858    0.78     0.2    0.088   0.17     0.2    0.077   0.15     0.2 
  SNP_A-1511149    0.74     0.2    0.083   0.15     0.2    0.073   0.13     0.2 
  SNP_A-1507807    0.66     0.3    0.076   0.12     0.2    0.065   0.11     0.2 
        118.635    0.64     0.3    0.076   0.12     0.2    0.064   0.10     0.2 
  SNP_A-1515084    0.61     0.3    0.074   0.11     0.2    0.061   0.09     0.3 
        119.324    0.60     0.3    0.073   0.11     0.2    0.061   0.09     0.3 
        119.709    0.60     0.3    0.071   0.10     0.2    0.060   0.09     0.3 
  SNP_A-1517236    0.59     0.3    0.068   0.10     0.3    0.059   0.09     0.3 
  SNP_A-1512319    0.59     0.3    0.067   0.10     0.3    0.058   0.08     0.3 
  SNP_A-1511816    0.53     0.3    0.059   0.08     0.3    0.051   0.07     0.3 
  SNP_A-1508846    0.53     0.3    0.059   0.08     0.3    0.051   0.07     0.3 
  SNP_A-1511020    0.47     0.3    0.052   0.06     0.3    0.045   0.05     0.3 
  SNP_A-1510976    0.47     0.3    0.052   0.06     0.3    0.045   0.05     0.3 
        121.540    0.49     0.3    0.054   0.06     0.3    0.047   0.06     0.3 
  SNP_A-1509290    0.51     0.3    0.056   0.07     0.3    0.049   0.06     0.3 
  SNP_A-1511865    0.50     0.3    0.054   0.07     0.3    0.048   0.06     0.3 
  SNP_A-1512350    0.48     0.3    0.052   0.06     0.3    0.045   0.05     0.3 
  SNP_A-1512850    0.45     0.3    0.049   0.05     0.3    0.043   0.05     0.3 
  SNP_A-1511892    0.46     0.3    0.050   0.06     0.3    0.045   0.05     0.3 
        123.137    0.46     0.3    0.049   0.06     0.3    0.044   0.05     0.3 
  SNP_A-1519030    0.45     0.3    0.048   0.05     0.3    0.043   0.05     0.3 
  SNP_A-1507972    0.43     0.3    0.045   0.05     0.3    0.041   0.04     0.3 
  SNP_A-1513972    0.41     0.3    0.043   0.04     0.3    0.039   0.04     0.3 
  SNP_A-1519186    0.42     0.3    0.043   0.04     0.3    0.039   0.04     0.3 
  SNP_A-1512091    0.47     0.3    0.049   0.06     0.3    0.044   0.05     0.3 
        124.622    0.50     0.3    0.052   0.06     0.3    0.047   0.06     0.3 
  SNP_A-1509895    0.54     0.3    0.055   0.07     0.3    0.050   0.07     0.3 
  SNP_A-1513666    0.57     0.3    0.058   0.08     0.3    0.053   0.07     0.3 
  SNP_A-1512976    0.68     0.2    0.069   0.11     0.2    0.062   0.10     0.2 
  SNP_A-1510785    0.68     0.2    0.069   0.12     0.2    0.063   0.11     0.2 
  SNP_A-1511280    0.71     0.2    0.072   0.12     0.2    0.065   0.11     0.2 
  SNP_A-1510649    0.71     0.2    0.072   0.13     0.2    0.066   0.12     0.2 
        125.794    0.78     0.2    0.080   0.15     0.2    0.073   0.14     0.2 
        126.197    0.85     0.2    0.087   0.18     0.2    0.080   0.17     0.2 
  SNP_A-1514351    0.92     0.2    0.093   0.21     0.2    0.086   0.20     0.2 
  SNP_A-1512593    0.99     0.2    0.101   0.24    0.14    0.091   0.22     0.2 
  SNP_A-1514211    0.99     0.2    0.101   0.25    0.14    0.091   0.22     0.2 
  SNP_A-1510178    0.99     0.2    0.101   0.25    0.14    0.091   0.22     0.2 
  SNP_A-1512521    1.01     0.2    0.102   0.25    0.14    0.093   0.23    0.15 
  SNP_A-1514120    1.03     0.2    0.103   0.26    0.14    0.094   0.24    0.15 
  SNP_A-1513042    1.04     0.2    0.104   0.26    0.14    0.095   0.24    0.15 
  SNP_A-1519687    1.04    0.15    0.104   0.26    0.14    0.095   0.24    0.14 
  SNP_A-1507963    1.05    0.15    0.105   0.27    0.13    0.096   0.25    0.14 
  SNP_A-1510846    1.07    0.14    0.106   0.28    0.13    0.098   0.26    0.14 
  SNP_A-1511457    1.12    0.13    0.111   0.30    0.12    0.103   0.28    0.13 
  SNP_A-1509446    1.13    0.13    0.112   0.31    0.12    0.104   0.29    0.12 
        128.294    1.17    0.12    0.117   0.33    0.11    0.109   0.31    0.11 
  SNP_A-1509510    1.20    0.11    0.121   0.36    0.10    0.113   0.34    0.11 
  SNP_A-1518699    1.21    0.11    0.122   0.36    0.10    0.114   0.34    0.10 
  SNP_A-1518476    1.20    0.12    0.121   0.35    0.10    0.113   0.34    0.11 
  SNP_A-1519642    1.19    0.12    0.119   0.35    0.10    0.112   0.33    0.11 
        129.752    1.21    0.11    0.123   0.36    0.10    0.116   0.35    0.10 
  SNP_A-1508360    1.23    0.11    0.126   0.38    0.09    0.119   0.36    0.10 
        130.493    1.25    0.11    0.127   0.39    0.09    0.121   0.37    0.09 
  SNP_A-1509880    1.26    0.10    0.129   0.40    0.09    0.123   0.39    0.09 
        131.175    1.24    0.11    0.128   0.39    0.09    0.123   0.38    0.09 
  SNP_A-1509499    1.23    0.11    0.127   0.38    0.09    0.122   0.37    0.10 
        132.005    1.19    0.12    0.124   0.36    0.10    0.120   0.35    0.10 
        132.492    1.16    0.12    0.120   0.34    0.11    0.116   0.33    0.11 
        132.978    1.12    0.13    0.115   0.32    0.11    0.112   0.31    0.12 
        133.465    1.08    0.14    0.110   0.29    0.12    0.108   0.29    0.12 
        133.951    1.05    0.15    0.105   0.27    0.13    0.103   0.27    0.13 
        134.438    1.01     0.2    0.099   0.24    0.14    0.097   0.24    0.14 
  SNP_A-1509041    0.98     0.2    0.093   0.22     0.2    0.091   0.22     0.2 
  SNP_A-1510409    1.01     0.2    0.096   0.24    0.15    0.095   0.24    0.15 
  SNP_A-1509674    1.01     0.2    0.096   0.24    0.15    0.095   0.24    0.15 
  SNP_A-1512867    1.01     0.2    0.094   0.23     0.2    0.094   0.23    0.15 
  SNP_A-1509292    0.99     0.2    0.092   0.22     0.2    0.092   0.22     0.2 
  SNP_A-1514473    0.97     0.2    0.091   0.22     0.2    0.090   0.22     0.2 
  SNP_A-1516302    0.96     0.2    0.090   0.21     0.2    0.089   0.21     0.2 
  SNP_A-1508835    0.93     0.2    0.087   0.20     0.2    0.086   0.20     0.2 
        135.779    0.93     0.2    0.086   0.19     0.2    0.085   0.20     0.2 
  SNP_A-1516036    0.92     0.2    0.085   0.19     0.2    0.085   0.19     0.2 
  SNP_A-1512462    0.92     0.2    0.085   0.19     0.2    0.085   0.19     0.2 
  SNP_A-1512409    0.92     0.2    0.085   0.19     0.2    0.085   0.19     0.2 
  SNP_A-1513919    0.92     0.2    0.085   0.19     0.2    0.085   0.19     0.2 
  SNP_A-1512944    0.93     0.2    0.086   0.19     0.2    0.086   0.20     0.2 
  SNP_A-1517081    0.93     0.2    0.086   0.20     0.2    0.087   0.20     0.2 
        136.995    0.94     0.2    0.088   0.20     0.2    0.088   0.21     0.2 
  SNP_A-1515826    0.95     0.2    0.089   0.21     0.2    0.090   0.21     0.2 
  SNP_A-1518376    0.95     0.2    0.089   0.21     0.2    0.090   0.21     0.2 
  SNP_A-1508464    0.95     0.2    0.089   0.21     0.2    0.090   0.21     0.2 
        137.951    0.95     0.2    0.090   0.21     0.2    0.091   0.21     0.2 
        138.402    0.94     0.2    0.091   0.21     0.2    0.091   0.21     0.2 
        138.853    0.94     0.2    0.091   0.21     0.2    0.091   0.21     0.2 
        139.303    0.93     0.2    0.091   0.21     0.2    0.091   0.21     0.2 
  SNP_A-1509156    0.93     0.2    0.091   0.21     0.2    0.091   0.21     0.2 
        140.149    0.92     0.2    0.092   0.21     0.2    0.091   0.21     0.2 
        140.544    0.92     0.2    0.092   0.21     0.2    0.091   0.21     0.2 
  SNP_A-1519490    0.92     0.2    0.091   0.21     0.2    0.090   0.21     0.2 
        141.382    0.93     0.2    0.093   0.21     0.2    0.092   0.21     0.2 
  SNP_A-1518422    0.94     0.2    0.093   0.21     0.2    0.092   0.21     0.2 
        142.092    1.02     0.2    0.101   0.25    0.14    0.101   0.25    0.14 
  SNP_A-1516700    1.10    0.14    0.109   0.29    0.12    0.110   0.30    0.12 
  SNP_A-1516173    1.11    0.13    0.111   0.30    0.12    0.112   0.31    0.12 
  SNP_A-1518354    1.13    0.13    0.112   0.31    0.12    0.113   0.32    0.11 
        143.014    1.17    0.12    0.118   0.34    0.11    0.119   0.35    0.10 
        143.459    1.21    0.11    0.123   0.36    0.10    0.125   0.37    0.09 
        143.904    1.25    0.11    0.128   0.39    0.09    0.130   0.40    0.09 
        144.349    1.29    0.10    0.133   0.42    0.08    0.134   0.43    0.08 
        144.793    1.33    0.09    0.137   0.44    0.08    0.138   0.46    0.07 
        145.238    1.37    0.09    0.141   0.47    0.07    0.141   0.48    0.07 
        145.683    1.41    0.08    0.143   0.49    0.07    0.144   0.50    0.06 
  SNP_A-1517758    1.45    0.07    0.146   0.51    0.06    0.146   0.53    0.06 
        146.591    1.51    0.07    0.151   0.55    0.06    0.150   0.56    0.05 
  SNP_A-1519638    1.56    0.06    0.155   0.59    0.05    0.153   0.59    0.05 
  SNP_A-1509354    1.59    0.06    0.156   0.60    0.05    0.155   0.61    0.05 
  SNP_A-1514105    1.59    0.06    0.156   0.60    0.05    0.155   0.61    0.05 
        147.597    1.59    0.06    0.155   0.60    0.05    0.154   0.61    0.05 
  SNP_A-1511176    1.60    0.05    0.154   0.60    0.05    0.154   0.61    0.05 
  SNP_A-1514951    1.60    0.06    0.152   0.59    0.05    0.152   0.60    0.05 
  SNP_A-1510137    1.59    0.06    0.150   0.58    0.05    0.151   0.60    0.05 
  SNP_A-1518249    1.59    0.06    0.150   0.58    0.05    0.151   0.60    0.05 
  SNP_A-1512905    1.63    0.05    0.152   0.60    0.05    0.155   0.63    0.04 
  SNP_A-1515990    1.60    0.06    0.147   0.57    0.05    0.152   0.60    0.05 
  SNP_A-1517697    1.49    0.07    0.135   0.49    0.07    0.139   0.51    0.06 
  SNP_A-1519648    1.47    0.07    0.134   0.48    0.07    0.137   0.50    0.06 
  SNP_A-1514022    1.47    0.07    0.133   0.48    0.07    0.137   0.50    0.06 
  SNP_A-1507761    1.36    0.09    0.125   0.41    0.08    0.127   0.43    0.08 
  SNP_A-1517651    1.32    0.09    0.121   0.39    0.09    0.123   0.40    0.09 
  SNP_A-1511442    1.16    0.12    0.108   0.31    0.12    0.108   0.31    0.12 
        150.740    1.20    0.12    0.112   0.33    0.11    0.113   0.34    0.11 
  SNP_A-1517647    1.23    0.11    0.114   0.34    0.10    0.116   0.35    0.10 
  SNP_A-1511725    1.25    0.11    0.116   0.35    0.10    0.117   0.36    0.10 
        151.688    1.20    0.11    0.114   0.34    0.11    0.114   0.34    0.11 
  SNP_A-1515462    1.16    0.12    0.112   0.32    0.11    0.109   0.31    0.11 
  SNP_A-1509335    1.12    0.13    0.109   0.30    0.12    0.105   0.29    0.12 
  SNP_A-1510414    1.09    0.14    0.105   0.28    0.13    0.102   0.27    0.13 
  SNP_A-1513664    0.98     0.2    0.096   0.23     0.2    0.091   0.22     0.2 
  SNP_A-1509812    0.96     0.2    0.094   0.22     0.2    0.089   0.21     0.2 
  SNP_A-1507769    0.91     0.2    0.088   0.20     0.2    0.084   0.19     0.2 
  SNP_A-1519348    0.86     0.2    0.083   0.17     0.2    0.080   0.17     0.2 
  SNP_A-1518995    0.86     0.2    0.084   0.18     0.2    0.080   0.17     0.2 
  SNP_A-1518543    0.84     0.2    0.082   0.17     0.2    0.079   0.16     0.2 
  SNP_A-1519717    0.84     0.2    0.082   0.17     0.2    0.080   0.17     0.2 
        153.978    0.90     0.2    0.088   0.19     0.2    0.086   0.19     0.2 
        154.385    0.95     0.2    0.093   0.22     0.2    0.092   0.22     0.2 
        154.792    1.00     0.2    0.097   0.24    0.15    0.097   0.24    0.15 
        155.200    1.05    0.15    0.101   0.26    0.14    0.102   0.27    0.13 
  SNP_A-1513626    1.11    0.13    0.104   0.28    0.13    0.106   0.29    0.12 
  SNP_A-1514810    1.13    0.13    0.105   0.29    0.12    0.107   0.30    0.12 
  SNP_A-1514208    1.14    0.13    0.104   0.29    0.12    0.107   0.30    0.12 
  SNP_A-1515072    1.13    0.13    0.101   0.28    0.13    0.105   0.29    0.12 
  SNP_A-1512836    1.12    0.13    0.101   0.28    0.13    0.104   0.29    0.12 
  SNP_A-1513305    1.30    0.10    0.113   0.36    0.10    0.121   0.39    0.09 
  SNP_A-1515418    1.36    0.09    0.116   0.38    0.09    0.126   0.42    0.08 
  SNP_A-1518603    1.38    0.08    0.118   0.40    0.09    0.128   0.44    0.08 
  SNP_A-1513181    1.40    0.08    0.119   0.40    0.09    0.129   0.45    0.08 
  SNP_A-1510982    1.39    0.08    0.118   0.40    0.09    0.128   0.44    0.08 
  SNP_A-1519389    1.39    0.08    0.118   0.40    0.09    0.128   0.44    0.08 
  SNP_A-1517262    1.38    0.08    0.117   0.39    0.09    0.128   0.44    0.08 
  SNP_A-1518700    1.28    0.10    0.108   0.34    0.11    0.119   0.38    0.09 
  SNP_A-1509646    1.27    0.10    0.107   0.33    0.11    0.117   0.37    0.10 
  SNP_A-1513777    1.29    0.10    0.109   0.34    0.10    0.120   0.39    0.09 
  SNP_A-1517809    1.33    0.09    0.111   0.36    0.10    0.123   0.41    0.09 
        159.168    1.39    0.08    0.118   0.40    0.09    0.130   0.45    0.08 
  SNP_A-1516636    1.45    0.07    0.124   0.44    0.08    0.134   0.48    0.07 
  SNP_A-1512505    1.45    0.07    0.124   0.44    0.08    0.134   0.48    0.07 
        159.902    1.52    0.06    0.129   0.48    0.07    0.141   0.53    0.06 
  SNP_A-1517105    1.59    0.06    0.133   0.52    0.06    0.146   0.58    0.05 
  SNP_A-1509295    1.60    0.06    0.133   0.52    0.06    0.146   0.58    0.05 
        160.689    1.59    0.06    0.132   0.51    0.06    0.146   0.57    0.05 
  SNP_A-1519381    1.58    0.06    0.132   0.51    0.06    0.145   0.57    0.05 
  SNP_A-1513946    1.59    0.06    0.132   0.51    0.06    0.146   0.57    0.05 
  SNP_A-1508481    1.60    0.05    0.133   0.52    0.06    0.147   0.59    0.05 
  SNP_A-1514023    1.60    0.05    0.133   0.52    0.06    0.147   0.59    0.05 
  SNP_A-1516688    1.60    0.05    0.133   0.52    0.06    0.147   0.59    0.05 
        161.725    1.55    0.06    0.130   0.50    0.07    0.143   0.55    0.06 
  SNP_A-1510594    1.50    0.07    0.127   0.47    0.07    0.137   0.51    0.06 
  SNP_A-1518226    1.49    0.07    0.126   0.46    0.07    0.135   0.50    0.07 
  SNP_A-1511102    1.49    0.07    0.126   0.46    0.07    0.135   0.50    0.06 
  SNP_A-1507899    1.50    0.07    0.126   0.46    0.07    0.136   0.50    0.06 
  SNP_A-1507852    1.50    0.07    0.126   0.46    0.07    0.136   0.50    0.06 
  SNP_A-1515721    1.52    0.06    0.128   0.48    0.07    0.139   0.52    0.06 
  SNP_A-1514983    1.52    0.06    0.128   0.48    0.07    0.138   0.52    0.06 
  SNP_A-1516658    1.51    0.07    0.128   0.47    0.07    0.138   0.52    0.06 
  SNP_A-1519038    1.47    0.07    0.123   0.44    0.08    0.134   0.49    0.07 
        163.501    1.45    0.07    0.121   0.43    0.08    0.131   0.47    0.07 
  SNP_A-1510696    1.43    0.08    0.118   0.41    0.08    0.129   0.45    0.07 
        164.246    1.53    0.06    0.127   0.48    0.07    0.140   0.53    0.06 
        164.715    1.63    0.05    0.135   0.54    0.06    0.149   0.60    0.05 
  SNP_A-1514775    1.73    0.04    0.141   0.59    0.05    0.156   0.67    0.04 
  SNP_A-1519200    1.73    0.04    0.141   0.59    0.05    0.156   0.67    0.04 
  SNP_A-1516329    1.72    0.04    0.140   0.59    0.05    0.154   0.65    0.04 
  SNP_A-1513205    1.67    0.05    0.136   0.55    0.06    0.149   0.62    0.05 
  SNP_A-1509915    1.64    0.05    0.134   0.54    0.06    0.147   0.60    0.05 
  SNP_A-1508051    1.62    0.05    0.131   0.52    0.06    0.144   0.58    0.05 
  SNP_A-1519291    1.61    0.05    0.131   0.52    0.06    0.144   0.58    0.05 
  SNP_A-1519260    1.61    0.05    0.131   0.51    0.06    0.144   0.57    0.05 
  SNP_A-1513759    1.59    0.06    0.130   0.50    0.06    0.143   0.56    0.05 
  SNP_A-1515787    1.58    0.06    0.129   0.50    0.07    0.142   0.56    0.05 
  SNP_A-1512877    1.56    0.06    0.127   0.49    0.07    0.141   0.55    0.06 
        166.827    1.51    0.07    0.124   0.46    0.07    0.138   0.52    0.06 
  SNP_A-1518105    1.46    0.07    0.119   0.43    0.08    0.133   0.48    0.07 
  SNP_A-1511496    1.45    0.07    0.118   0.42    0.08    0.131   0.47    0.07 
        167.777    1.44    0.08    0.116   0.41    0.09    0.131   0.47    0.07 
  SNP_A-1510723    1.43    0.08    0.114   0.40    0.09    0.130   0.46    0.07 
  SNP_A-1509455    1.51    0.07    0.119   0.44    0.08    0.138   0.52    0.06 
  SNP_A-1509547    1.51    0.07    0.119   0.44    0.08    0.138   0.52    0.06 
  SNP_A-1517555    1.52    0.06    0.120   0.44    0.08    0.139   0.52    0.06 
  SNP_A-1514485    1.52    0.06    0.119   0.44    0.08    0.139   0.52    0.06 
  SNP_A-1518203    1.51    0.07    0.118   0.43    0.08    0.138   0.51    0.06 
  SNP_A-1518481    1.48    0.07    0.115   0.41    0.08    0.135   0.49    0.07 
        169.876    1.40    0.08    0.109   0.37    0.09    0.129   0.45    0.08 
  SNP_A-1518726    1.33    0.09    0.102   0.33    0.11    0.122   0.40    0.09 
  SNP_A-1510818    1.32    0.09    0.102   0.33    0.11    0.121   0.40    0.09 
  SNP_A-1518199    1.32    0.09    0.101   0.33    0.11    0.121   0.40    0.09 
  SNP_A-1518250    1.32    0.09    0.101   0.33    0.11    0.121   0.40    0.09 
  SNP_A-1511535    1.32    0.09    0.101   0.33    0.11    0.121   0.39    0.09 
  SNP_A-1508369    1.32    0.09    0.101   0.33    0.11    0.121   0.39    0.09 
  SNP_A-1518983    1.20    0.12    0.094   0.27    0.13    0.111   0.33    0.11 
        171.137    1.13    0.13    0.089   0.25    0.14    0.106   0.29    0.12 
  SNP_A-1509694    1.06    0.14    0.084   0.22     0.2    0.099   0.26    0.14 
  SNP_A-1516191    1.05    0.15    0.083   0.21     0.2    0.098   0.26    0.14 
  SNP_A-1509624    1.03     0.2    0.082   0.21     0.2    0.096   0.25    0.14 
  SNP_A-1509770    1.03     0.2    0.082   0.21     0.2    0.096   0.25    0.14 
  SNP_A-1517157    0.91     0.2    0.073   0.16     0.2    0.086   0.19     0.2 
  SNP_A-1514252    0.77     0.2    0.062   0.12     0.2    0.072   0.14     0.2 
  SNP_A-1510150    0.75     0.2    0.061   0.11     0.2    0.071   0.13     0.2 
        172.807    0.73     0.2    0.059   0.11     0.2    0.069   0.12     0.2 
  SNP_A-1516767    0.71     0.2    0.057   0.10     0.2    0.066   0.12     0.2 
        173.464    0.71     0.2    0.058   0.10     0.2    0.067   0.12     0.2 
  SNP_A-1518887    0.71     0.2    0.059   0.10     0.2    0.068   0.12     0.2 
  SNP_A-1515150    0.71     0.2    0.060   0.10     0.2    0.068   0.12     0.2 
  SNP_A-1510273    0.71     0.2    0.060   0.10     0.2    0.068   0.12     0.2 
        174.510    0.74     0.2    0.063   0.12     0.2    0.072   0.13     0.2 
  SNP_A-1514568    0.77     0.2    0.067   0.13     0.2    0.075   0.14     0.2 
        175.196    0.76     0.2    0.068   0.13     0.2    0.075   0.14     0.2 
        175.584    0.75     0.2    0.068   0.12     0.2    0.075   0.14     0.2 
        175.971    0.74     0.2    0.067   0.12     0.2    0.074   0.14     0.2 
  SNP_A-1516613    0.73     0.2    0.066   0.12     0.2    0.072   0.13     0.2 
  SNP_A-1518966    0.73     0.2    0.066   0.12     0.2    0.071   0.13     0.2 
  SNP_A-1519589    0.70     0.2    0.063   0.11     0.2    0.068   0.12     0.2 
        177.017    0.72     0.2    0.066   0.12     0.2    0.071   0.13     0.2 
  SNP_A-1510368    0.75     0.2    0.067   0.12     0.2    0.073   0.13     0.2 
  SNP_A-1512844    0.75     0.2    0.067   0.12     0.2    0.073   0.13     0.2 
  SNP_A-1513856    0.75     0.2    0.067   0.12     0.2    0.073   0.14     0.2 
  SNP_A-1517245    0.75     0.2    0.067   0.12     0.2    0.073   0.14     0.2 
  SNP_A-1507471    0.75     0.2    0.066   0.12     0.2    0.073   0.14     0.2 
        178.309    0.75     0.2    0.067   0.12     0.2    0.074   0.14     0.2 
        178.711    0.75     0.2    0.068   0.12     0.2    0.075   0.14     0.2 
        179.113    0.76     0.2    0.068   0.13     0.2    0.076   0.14     0.2 
  SNP_A-1519190    0.76     0.2    0.067   0.13     0.2    0.076   0.14     0.2 
  SNP_A-1516318    0.76     0.2    0.067   0.13     0.2    0.075   0.14     0.2 
        179.967    0.74     0.2    0.065   0.12     0.2    0.073   0.13     0.2 
  SNP_A-1513267    0.71     0.2    0.063   0.11     0.2    0.070   0.12     0.2 
  SNP_A-1513228    0.71     0.2    0.063   0.11     0.2    0.070   0.12     0.2 
        180.723    0.70     0.2    0.062   0.11     0.2    0.069   0.12     0.2 
        181.088    0.68     0.2    0.061   0.10     0.2    0.067   0.11     0.2 
  SNP_A-1514009    0.67     0.3    0.060   0.10     0.3    0.065   0.11     0.2 
  SNP_A-1510526    0.66     0.3    0.059   0.10     0.3    0.064   0.11     0.2 
  SNP_A-1514776    0.65     0.3    0.058   0.09     0.3    0.062   0.10     0.2 
  SNP_A-1515693    0.64     0.3    0.057   0.09     0.3    0.061   0.10     0.3 
        182.416    0.56     0.3    0.049   0.07     0.3    0.053   0.07     0.3 
  SNP_A-1509117    0.49     0.3    0.042   0.05     0.3    0.045   0.05     0.3 
  SNP_A-1517913    0.48     0.3    0.042   0.05     0.3    0.045   0.05     0.3 
  SNP_A-1512762    0.48     0.3    0.041   0.05     0.3    0.045   0.05     0.3 
  SNP_A-1519219    0.47     0.3    0.041   0.05     0.3    0.045   0.05     0.3 
  SNP_A-1517395    0.43     0.3    0.037   0.04     0.3    0.040   0.04     0.3 
  SNP_A-1518930    0.26     0.4    0.022   0.01     0.4    0.024   0.02     0.4 
  SNP_A-1518021    0.17     0.4    0.015   0.01     0.4    0.016   0.01     0.4 
  SNP_A-1518052    0.17     0.4    0.014   0.01     0.4    0.015   0.01     0.4 
  SNP_A-1517046    0.09     0.5    0.008   0.00     0.5    0.009   0.00     0.5 
  SNP_A-1508470    0.15     0.4    0.013   0.00     0.4    0.014   0.01     0.4 
        185.026    0.18     0.4    0.016   0.01     0.4    0.017   0.01     0.4 
  SNP_A-1515816    0.22     0.4    0.019   0.01     0.4    0.020   0.01     0.4 
  SNP_A-1509186    0.22     0.4    0.019   0.01     0.4    0.020   0.01     0.4 
  SNP_A-1510577    0.21     0.4    0.018   0.01     0.4    0.019   0.01     0.4 
  SNP_A-1508780    0.20     0.4    0.017   0.01     0.4    0.018   0.01     0.4 
  SNP_A-1519456    0.19     0.4    0.017   0.01     0.4    0.018   0.01     0.4 
  SNP_A-1517551    0.19     0.4    0.017   0.01     0.4    0.017   0.01     0.4 
  SNP_A-1511959    0.17     0.4    0.015   0.01     0.4    0.015   0.01     0.4 
  SNP_A-1511033    0.10     0.5    0.009   0.00     0.5    0.009   0.00     0.5 
  SNP_A-1515402    0.09     0.5    0.008   0.00     0.5    0.008   0.00     0.5 
  SNP_A-1511401    0.08     0.5    0.007   0.00     0.5    0.008   0.00     0.5 
  SNP_A-1508935    0.08     0.5    0.007   0.00     0.5    0.007   0.00     0.5 
  SNP_A-1518009    0.07     0.5    0.007   0.00     0.5    0.007   0.00     0.5 
  SNP_A-1516250    0.06     0.5    0.005   0.00     0.5    0.005   0.00     0.5 
  SNP_A-1516530   -0.08     0.5   -0.008  -0.00     0.5   -0.008  -0.00     0.5 
  SNP_A-1514284   -0.11     0.5   -0.010  -0.00     0.5   -0.010  -0.00     0.5 
  SNP_A-1507879   -0.17     0.6   -0.015  -0.01     0.6   -0.016  -0.01     0.6 
  SNP_A-1513463   -0.23     0.6   -0.021  -0.01     0.6   -0.021  -0.01     0.6 
  SNP_A-1519725   -0.23     0.6   -0.021  -0.01     0.6   -0.021  -0.01     0.6 
  SNP_A-1509121   -0.24     0.6   -0.022  -0.01     0.6   -0.022  -0.01     0.6 
  SNP_A-1508656   -0.23     0.6   -0.020  -0.01     0.6   -0.021  -0.01     0.6 
        188.152   -0.16     0.6   -0.014  -0.01     0.6   -0.015  -0.01     0.6 
  SNP_A-1511277   -0.10     0.5   -0.008  -0.00     0.5   -0.009  -0.00     0.5 
  SNP_A-1513676    0.04     0.5    0.003   0.00     0.5    0.003   0.00     0.5 
  SNP_A-1510464    0.09     0.5    0.007   0.00     0.5    0.008   0.00     0.5 
  SNP_A-1517185    0.12     0.5    0.010   0.00     0.5    0.011   0.00     0.5 
  SNP_A-1519142    0.17     0.4    0.014   0.01     0.4    0.015   0.01     0.4 
  SNP_A-1509964    0.20     0.4    0.016   0.01     0.4    0.018   0.01     0.4 
  SNP_A-1516217    0.21     0.4    0.018   0.01     0.4    0.020   0.01     0.4 
  SNP_A-1508932    0.24     0.4    0.019   0.01     0.4    0.022   0.01     0.4 
  SNP_A-1514608    0.24     0.4    0.020   0.01     0.4    0.022   0.01     0.4 
  SNP_A-1510023    0.24     0.4    0.020   0.01     0.4    0.022   0.01     0.4 
  SNP_A-1513377    0.28     0.4    0.023   0.02     0.4    0.026   0.02     0.4 
  SNP_A-1513887    0.29     0.4    0.025   0.02     0.4    0.028   0.02     0.4 
        190.889    0.23     0.4    0.020   0.01     0.4    0.022   0.01     0.4 
  SNP_A-1514213    0.16     0.4    0.015   0.01     0.4    0.016   0.01     0.4 
  SNP_A-1509929    0.13     0.4    0.012   0.00     0.4    0.013   0.00     0.4 
        192.072    0.04     0.5    0.004   0.00     0.5    0.004   0.00     0.5 
        192.538   -0.05     0.5   -0.005  -0.00     0.5   -0.005  -0.00     0.5 
        193.004   -0.15     0.6   -0.014  -0.01     0.6   -0.015  -0.01     0.6 
        193.470   -0.24     0.6   -0.023  -0.01     0.6   -0.024  -0.01     0.6 
        193.936   -0.33     0.6   -0.032  -0.03     0.6   -0.033  -0.03     0.6 
  SNP_A-1508593   -0.43     0.7   -0.040  -0.04     0.7   -0.041  -0.04     0.7 
  SNP_A-1518242   -0.43     0.7   -0.040  -0.04     0.7   -0.041  -0.04     0.7 
  SNP_A-1508897   -0.43     0.7   -0.040  -0.04     0.7   -0.040  -0.04     0.7 
  SNP_A-1519223   -0.41     0.7   -0.039  -0.04     0.7   -0.039  -0.04     0.7 
  SNP_A-1517302   -0.40     0.7   -0.038  -0.04     0.7   -0.038  -0.04     0.7 
  SNP_A-1516232   -0.38     0.6   -0.035  -0.03     0.7   -0.036  -0.03     0.7 
        195.205   -0.35     0.6   -0.033  -0.03     0.6   -0.033  -0.03     0.6 
  SNP_A-1510615   -0.33     0.6   -0.030  -0.02     0.6   -0.031  -0.02     0.6 
  SNP_A-1513812   -0.30     0.6   -0.028  -0.02     0.6   -0.029  -0.02     0.6 
  SNP_A-1510101   -0.28     0.6   -0.026  -0.02     0.6   -0.027  -0.02     0.6 
  SNP_A-1517389   -0.28     0.6   -0.026  -0.02     0.6   -0.027  -0.02     0.6 
  SNP_A-1509492   -0.22     0.6   -0.020  -0.01     0.6   -0.021  -0.01     0.6 
  SNP_A-1518521   -0.20     0.6   -0.018  -0.01     0.6   -0.018  -0.01     0.6 
  SNP_A-1519603   -0.19     0.6   -0.017  -0.01     0.6   -0.018  -0.01     0.6 
  SNP_A-1512469   -0.18     0.6   -0.016  -0.01     0.6   -0.017  -0.01     0.6 
  SNP_A-1509388   -0.18     0.6   -0.016  -0.01     0.6   -0.017  -0.01     0.6 
  SNP_A-1518179   -0.14     0.6   -0.012  -0.00     0.6   -0.013  -0.00     0.6 
  SNP_A-1515083   -0.08     0.5   -0.007  -0.00     0.5   -0.007  -0.00     0.5 
        197.340   -0.02     0.5   -0.002  -0.00     0.5   -0.002  -0.00     0.5 
  SNP_A-1511292    0.04     0.5    0.003   0.00     0.5    0.003   0.00     0.5 
  SNP_A-1516060    0.09     0.5    0.008   0.00     0.5    0.008   0.00     0.5 
  SNP_A-1509643    0.29     0.4    0.026   0.02     0.4    0.027   0.02     0.4 
        198.450    0.38     0.4    0.035   0.03     0.3    0.036   0.03     0.3 
  SNP_A-1519295    0.47     0.3    0.043   0.05     0.3    0.045   0.05     0.3 
  SNP_A-1511836    0.51     0.3    0.047   0.06     0.3    0.048   0.06     0.3 
  SNP_A-1512152    0.54     0.3    0.050   0.07     0.3    0.051   0.07     0.3 
  SNP_A-1514621    0.56     0.3    0.051   0.07     0.3    0.052   0.07     0.3 
  SNP_A-1510384    0.57     0.3    0.053   0.08     0.3    0.054   0.08     0.3 
        199.836    0.61     0.3    0.057   0.09     0.3    0.058   0.09     0.3 
        200.276    0.64     0.3    0.061   0.10     0.3    0.061   0.10     0.3 
  SNP_A-1518626    0.67     0.3    0.064   0.11     0.2    0.063   0.10     0.2 
  SNP_A-1508055    0.68     0.2    0.066   0.11     0.2    0.064   0.11     0.2 
  SNP_A-1515899    0.68     0.2    0.066   0.11     0.2    0.064   0.11     0.2 
  SNP_A-1519289    0.68     0.2    0.066   0.11     0.2    0.064   0.11     0.2 
  SNP_A-1509255    0.64     0.3    0.062   0.10     0.3    0.061   0.10     0.3 
  SNP_A-1513931    0.61     0.3    0.060   0.09     0.3    0.058   0.09     0.3 
        202.122    0.66     0.3    0.066   0.11     0.2    0.064   0.10     0.2 
        202.560    0.71     0.2    0.072   0.13     0.2    0.068   0.12     0.2 
        202.998    0.76     0.2    0.077   0.14     0.2    0.073   0.14     0.2 
  SNP_A-1511059    0.81     0.2    0.082   0.16     0.2    0.077   0.15     0.2 
  SNP_A-1510651    0.81     0.2    0.082   0.16     0.2    0.077   0.15     0.2 
        203.889    0.95     0.2    0.096   0.23     0.2    0.090   0.21     0.2 
  SNP_A-1517746    1.10    0.14    0.108   0.29    0.12    0.102   0.28    0.13 
  SNP_A-1511531    1.11    0.13    0.109   0.30    0.12    0.102   0.28    0.13 
  SNP_A-1508478    1.18    0.12    0.116   0.34    0.11    0.109   0.32    0.11 
  SNP_A-1508953    1.17    0.12    0.116   0.33    0.11    0.107   0.31    0.12 
  SNP_A-1515242    1.16    0.12    0.115   0.33    0.11    0.107   0.31    0.12 
  SNP_A-1511008    1.16    0.12    0.115   0.33    0.11    0.107   0.31    0.12 
  SNP_A-1517094    1.16    0.12    0.115   0.33    0.11    0.107   0.31    0.12 
  SNP_A-1512037    1.09    0.14    0.110   0.29    0.12    0.100   0.27    0.13 
  SNP_A-1510477    1.26    0.10    0.127   0.39    0.09    0.117   0.36    0.10 
  SNP_A-1510512    1.40    0.08    0.138   0.47    0.07    0.128   0.44    0.08 
  SNP_A-1514828    1.41    0.08    0.139   0.48    0.07    0.129   0.45    0.07 
  SNP_A-1513627    1.50    0.07    0.147   0.54    0.06    0.136   0.51    0.06 
  SNP_A-1517737    1.51    0.07    0.149   0.55    0.06    0.138   0.52    0.06 
        206.400    1.60    0.06    0.157   0.62    0.05    0.148   0.59    0.05 
  SNP_A-1516937    1.68    0.05    0.164   0.67    0.04    0.155   0.65    0.04 
  SNP_A-1514917    1.68    0.05    0.164   0.67    0.04    0.155   0.65    0.04 
  SNP_A-1514581    1.68    0.05    0.164   0.67    0.04    0.155   0.65    0.04 
        207.095    1.62    0.05    0.159   0.63    0.04    0.151   0.61    0.05 
  SNP_A-1510091    1.56    0.06    0.152   0.58    0.05    0.144   0.56    0.05 
  SNP_A-1510514    1.60    0.06    0.155   0.60    0.05    0.148   0.59    0.05 
  SNP_A-1513360    1.62    0.05    0.157   0.62    0.05    0.151   0.61    0.05 
        207.982    1.73    0.04    0.168   0.71    0.04    0.163   0.70    0.04 
  SNP_A-1507359    1.84    0.03    0.177   0.80    0.03    0.175   0.80    0.03 
        208.620    1.82    0.03    0.175   0.78    0.03    0.175   0.79    0.03 
        208.989    1.81    0.04    0.172   0.76    0.03    0.174   0.78    0.03 
  SNP_A-1516066    1.80    0.04    0.167   0.73    0.03    0.170   0.76    0.03 
  SNP_A-1518188    1.80    0.04    0.167   0.74    0.03    0.171   0.76    0.03 
        209.846    1.81    0.03    0.166   0.74    0.03    0.172   0.78    0.03 
  SNP_A-1515125    1.83    0.03    0.162   0.72    0.03    0.170   0.77    0.03 
  SNP_A-1518567    1.83    0.03    0.161   0.72    0.03    0.169   0.77    0.03 
  SNP_A-1518163    1.84    0.03    0.162   0.73    0.03    0.170   0.78    0.03 
  SNP_A-1512293    1.84    0.03    0.161   0.72    0.03    0.170   0.77    0.03 
  SNP_A-1512401    1.88    0.03    0.165   0.76    0.03    0.175   0.82    0.03 
        211.068    1.87    0.03    0.165   0.76    0.03    0.177   0.82    0.03 
  SNP_A-1514360    1.87    0.03    0.164   0.75    0.03    0.178   0.83    0.03 
  SNP_A-1515422    1.87    0.03    0.164   0.75    0.03    0.178   0.83    0.03 
  SNP_A-1510783    1.87    0.03    0.164   0.75    0.03    0.178   0.83    0.03 
        211.867    1.83    0.03    0.163   0.73    0.03    0.176   0.80    0.03 
  SNP_A-1513327    1.80    0.04    0.159   0.70    0.04    0.172   0.77    0.03 
        212.439    1.82    0.03    0.161   0.72    0.03    0.176   0.80    0.03 
  SNP_A-1516727    1.85    0.03    0.163   0.74    0.03    0.179   0.82    0.03 
        213.157    1.88    0.03    0.164   0.75    0.03    0.183   0.85    0.02 
  SNP_A-1508224    1.90    0.03    0.164   0.77    0.03    0.185   0.88    0.02 
  SNP_A-1519631    1.91    0.03    0.164   0.77    0.03    0.186   0.88    0.02 
  SNP_A-1508726    1.87    0.03    0.162   0.75    0.03    0.183   0.85    0.02 
        214.344    1.82    0.03    0.159   0.71    0.04    0.179   0.81    0.03 
  SNP_A-1511537    1.77    0.04    0.153   0.67    0.04    0.171   0.75    0.03 
        215.112    1.70    0.04    0.149   0.62    0.05    0.165   0.70    0.04 
        215.464    1.63    0.05    0.144   0.58    0.05    0.158   0.64    0.04 
  SNP_A-1517001    1.57    0.06    0.138   0.53    0.06    0.149   0.58    0.05 
  SNP_A-1515781    1.57    0.06    0.138   0.53    0.06    0.149   0.58    0.05 
  SNP_A-1517462    1.57    0.06    0.138   0.53    0.06    0.150   0.58    0.05 
        216.652    1.54    0.06    0.137   0.52    0.06    0.148   0.57    0.05 
        217.094    1.52    0.06    0.136   0.51    0.06    0.147   0.55    0.06 
        217.537    1.49    0.07    0.134   0.49    0.07    0.145   0.54    0.06 
  SNP_A-1509161    1.47    0.07    0.132   0.48    0.07    0.142   0.52    0.06 
        218.473    1.45    0.07    0.132   0.47    0.07    0.142   0.51    0.06 
        218.967    1.44    0.08    0.130   0.46    0.07    0.142   0.50    0.06 
        219.461    1.42    0.08    0.129   0.45    0.08    0.140   0.49    0.07 
        219.956    1.40    0.08    0.127   0.44    0.08    0.139   0.48    0.07 
  SNP_A-1512995    1.39    0.08    0.125   0.42    0.08    0.137   0.47    0.07 
        220.795    1.37    0.09    0.123   0.41    0.08    0.135   0.46    0.07 
        221.140    1.35    0.09    0.120   0.40    0.09    0.133   0.44    0.08 
  SNP_A-1518774    1.33    0.09    0.118   0.38    0.09    0.131   0.43    0.08 
        221.961    1.35    0.09    0.121   0.40    0.09    0.134   0.45    0.08 
        222.438    1.37    0.09    0.123   0.41    0.08    0.136   0.46    0.07 
  SNP_A-1508341    1.39    0.08    0.124   0.42    0.08    0.137   0.47    0.07 
        223.395    1.34    0.09    0.120   0.39    0.09    0.131   0.44    0.08 
  SNP_A-1514337    1.30    0.10    0.115   0.37    0.10    0.125   0.40    0.09 
  SNP_A-1511124    1.30    0.10    0.115   0.36    0.10    0.125   0.40    0.09 
  SNP_A-1518274    1.30    0.10    0.116   0.37    0.10    0.126   0.41    0.09 
  SNP_A-1509355    1.24    0.11    0.112   0.34    0.11    0.120   0.37    0.10 
        224.572    1.16    0.12    0.105   0.30    0.12    0.112   0.32    0.11 
  SNP_A-1509307    1.07    0.14    0.098   0.26    0.14    0.103   0.27    0.13 
  SNP_A-1507437    0.84     0.2    0.078   0.16     0.2    0.081   0.17     0.2 
        225.566    0.65     0.3    0.061   0.10     0.3    0.063   0.10     0.2 
  SNP_A-1513022    0.47     0.3    0.044   0.05     0.3    0.045   0.05     0.3 
  SNP_A-1518910    0.46     0.3    0.043   0.05     0.3    0.044   0.05     0.3 
  SNP_A-1514330    0.45     0.3    0.041   0.05     0.3    0.042   0.05     0.3 
  SNP_A-1510267    0.45     0.3    0.041   0.05     0.3    0.042   0.05     0.3 
  SNP_A-1507797    0.44     0.3    0.041   0.04     0.3    0.041   0.04     0.3 
  SNP_A-1515934    0.44     0.3    0.041   0.04     0.3    0.041   0.04     0.3 
  SNP_A-1519010    0.44     0.3    0.041   0.04     0.3    0.041   0.04     0.3 
  SNP_A-1510551    0.47     0.3    0.044   0.05     0.3    0.044   0.05     0.3 
  SNP_A-1519652    0.53     0.3    0.050   0.06     0.3    0.050   0.06     0.3 
  SNP_A-1518186    0.63     0.3    0.058   0.09     0.3    0.059   0.09     0.3 
  SNP_A-1518232    0.63     0.3    0.058   0.09     0.3    0.059   0.09     0.3 
  SNP_A-1513530    0.62     0.3    0.057   0.09     0.3    0.057   0.09     0.3 
  SNP_A-1512779    0.63     0.3    0.059   0.09     0.3    0.059   0.09     0.3 
  SNP_A-1517845    0.61     0.3    0.056   0.08     0.3    0.057   0.08     0.3 
  SNP_A-1515438    0.53     0.3    0.050   0.06     0.3    0.050   0.06     0.3 
  SNP_A-1507409    0.46     0.3    0.043   0.05     0.3    0.043   0.05     0.3 
  SNP_A-1512097    0.59     0.3    0.056   0.08     0.3    0.055   0.08     0.3 
  SNP_A-1509442    0.59     0.3    0.056   0.08     0.3    0.056   0.08     0.3 
  SNP_A-1513911    0.60     0.3    0.058   0.09     0.3    0.058   0.09     0.3 
        230.016    0.56     0.3    0.055   0.08     0.3    0.055   0.08     0.3 
  SNP_A-1508925    0.51     0.3    0.051   0.06     0.3    0.050   0.06     0.3 
        230.813    0.51     0.3    0.051   0.06     0.3    0.051   0.06     0.3 
        231.223    0.52     0.3    0.051   0.06     0.3    0.051   0.07     0.3 
  SNP_A-1518277    0.52     0.3    0.050   0.06     0.3    0.051   0.06     0.3 
  SNP_A-1513340    0.48     0.3    0.046   0.05     0.3    0.047   0.06     0.3 
        232.339    0.53     0.3    0.051   0.07     0.3    0.052   0.07     0.3 
  SNP_A-1516502    0.57     0.3    0.056   0.08     0.3    0.056   0.08     0.3 
        233.039    0.59     0.3    0.058   0.08     0.3    0.058   0.08     0.3 
  SNP_A-1513678    0.60     0.3    0.059   0.09     0.3    0.059   0.09     0.3 
  SNP_A-1511275    0.59     0.3    0.058   0.08     0.3    0.057   0.08     0.3 
  SNP_A-1511236    0.60     0.3    0.059   0.09     0.3    0.059   0.09     0.3 
  SNP_A-1518963    0.60     0.3    0.059   0.09     0.3    0.059   0.09     0.3 
  SNP_A-1511213    0.58     0.3    0.057   0.08     0.3    0.057   0.08     0.3 
        234.661    0.49     0.3    0.050   0.06     0.3    0.050   0.06     0.3 
        235.028    0.41     0.3    0.042   0.04     0.3    0.042   0.04     0.3 
  SNP_A-1512787    0.32     0.4    0.033   0.03     0.4    0.033   0.03     0.4 
  SNP_A-1519324    0.31     0.4    0.032   0.02     0.4    0.032   0.02     0.4 
  SNP_A-1517969    0.08     0.5    0.008   0.00     0.5    0.008   0.00     0.5 
  SNP_A-1512891    0.09     0.5    0.010   0.00     0.5    0.009   0.00     0.5 
  SNP_A-1508734    0.07     0.5    0.007   0.00     0.5    0.007   0.00     0.5 
        237.039    0.02     0.5    0.002   0.00     0.5    0.002   0.00     0.5 
        237.504   -0.03     0.5   -0.004  -0.00     0.5   -0.004  -0.00     0.5 
        237.970   -0.09     0.5   -0.010  -0.00     0.5   -0.010  -0.00     0.5 
        238.435   -0.14     0.6   -0.016  -0.01     0.6   -0.016  -0.01     0.6 
        238.900   -0.19     0.6   -0.022  -0.01     0.6   -0.022  -0.01     0.6 
        239.365   -0.24     0.6   -0.028  -0.02     0.6   -0.028  -0.02     0.6 
        239.831   -0.29     0.6   -0.034  -0.02     0.6   -0.034  -0.02     0.6 
        240.296   -0.35     0.6   -0.039  -0.03     0.7   -0.039  -0.03     0.7 
        240.761   -0.40     0.7   -0.044  -0.04     0.7   -0.045  -0.04     0.7 
  SNP_A-1519148   -0.45     0.7   -0.049  -0.06     0.7   -0.050  -0.06     0.7 
  SNP_A-1517878   -0.46     0.7   -0.050  -0.06     0.7   -0.051  -0.06     0.7 
  SNP_A-1515358   -0.50     0.7   -0.054  -0.07     0.7   -0.055  -0.07     0.7 
  SNP_A-1511884   -0.51     0.7   -0.055  -0.07     0.7   -0.056  -0.07     0.7 
  SNP_A-1510999   -0.54     0.7   -0.058  -0.08     0.7   -0.059  -0.08     0.7 
        242.856   -0.57     0.7   -0.062  -0.09     0.7   -0.063  -0.09     0.7 
        243.236   -0.61     0.7   -0.066  -0.10     0.8   -0.068  -0.10     0.8 
        243.616   -0.66     0.7   -0.070  -0.12     0.8   -0.073  -0.12     0.8 
  SNP_A-1509390   -0.71     0.8   -0.075  -0.13     0.8   -0.079  -0.14     0.8 
  SNP_A-1514765   -0.70     0.8   -0.074  -0.13     0.8   -0.078  -0.13     0.8 
        244.911   -0.69     0.8   -0.076  -0.13     0.8   -0.079  -0.13     0.8 
        245.387   -0.69     0.8   -0.077  -0.13     0.8   -0.080  -0.14     0.8 
        245.863   -0.69     0.8   -0.078  -0.13     0.8   -0.081  -0.14     0.8 
        246.339   -0.68     0.8   -0.079  -0.14     0.8   -0.082  -0.14     0.8 
        246.815   -0.68     0.8   -0.080  -0.14     0.8   -0.082  -0.14     0.8 
        247.290   -0.68     0.8   -0.081  -0.14     0.8   -0.083  -0.14     0.8 
  SNP_A-1519480   -0.68     0.8   -0.081  -0.14     0.8   -0.083  -0.14     0.8 
        248.172   -0.71     0.8   -0.086  -0.15     0.8   -0.087  -0.15     0.8 
        248.577   -0.74     0.8   -0.090  -0.17     0.8   -0.092  -0.17     0.8 
  SNP_A-1513628   -0.77     0.8   -0.094  -0.18     0.8   -0.096  -0.18     0.8 
  SNP_A-1507736   -0.79     0.8   -0.096  -0.19     0.8   -0.098  -0.19     0.8 
        249.500   -0.78     0.8   -0.097  -0.19     0.8   -0.098  -0.19     0.8 
        249.850   -0.78     0.8   -0.097  -0.19     0.8   -0.099  -0.19     0.8 
  SNP_A-1512714   -0.77     0.8   -0.097  -0.19     0.8   -0.099  -0.19     0.8 
        250.537   -0.74     0.8   -0.095  -0.18     0.8   -0.097  -0.18     0.8 
        250.875   -0.72     0.8   -0.093  -0.17     0.8   -0.094  -0.17     0.8 
  SNP_A-1517966   -0.69     0.8   -0.090  -0.16     0.8   -0.092  -0.16     0.8 
        251.702   -0.69     0.8   -0.091  -0.16     0.8   -0.093  -0.16     0.8 
        252.190   -0.68     0.8   -0.092  -0.16     0.8   -0.094  -0.16     0.8 
        252.678   -0.68     0.8   -0.093  -0.16     0.8   -0.095  -0.16     0.8 
  SNP_A-1514515   -0.68     0.8   -0.093  -0.16     0.8   -0.095  -0.16     0.8 
        253.584   -0.68     0.8   -0.095  -0.16     0.8   -0.097  -0.16     0.8 
        254.001   -0.68     0.8   -0.096  -0.17     0.8   -0.099  -0.17     0.8 
        254.419   -0.69     0.8   -0.098  -0.17     0.8   -0.101  -0.17     0.8 
        254.836   -0.69     0.8   -0.099  -0.17     0.8   -0.103  -0.17     0.8 
  SNP_A-1519386   -0.69     0.8   -0.100  -0.17     0.8   -0.105  -0.18     0.8 
        255.739   -0.68     0.8   -0.101  -0.17     0.8   -0.106  -0.18     0.8 
        256.224   -0.67     0.7   -0.101  -0.17     0.8   -0.107  -0.18     0.8 
        256.709   -0.66     0.7   -0.101  -0.17     0.8   -0.108  -0.17     0.8 
  SNP_A-1510513   -0.65     0.7   -0.102  -0.16     0.8   -0.109  -0.17     0.8 

MERLIN 1.1.2 - (c) 2000-2007 Goncalo Abecasis

References for this version of Merlin:

   Abecasis et al (2002) Nat Gen 30:97-101        [original citation]
   Fingerlin et al (2004) AJHG 74:432-43          [case selection for association studies]
   Abecasis and Wigginton (2005) AJHG 77:754-67   [ld modeling, parametric analyses]
   Fingerlin et al (2006) Gen Epidemiol 30:384-96 [sex-specific maps]
   Chen and Abecasis (2007) AJHG 81:913-26        [qtl association analysis, qtl simulation]


The following parameters are in effect:
                     Data File :     wiped_3.dat (-dname)
                 Pedigree File :     wiped_3.ped (-pname)
            Missing Value Code :         -99.999 (-xname)
                      Map File :      10K142.map (-mname)
            Allele Frequencies :  10K142cauc.frq (-f[a|e|f|m|file])
                   Random Seed :          123456 (-r9999)

Data Analysis Options
         General : --error [ON], --information [ON], --likelihood,
                   --model [age.tbl]
      IBD States : --ibd, --kinship, --matrices, --extended, --select
     NPL Linkage : --npl [ON], --pairs [ON], --qtl, --deviates, --exp [ON]
      VC Linkage : --vc, --useCovariates, --ascertainment, --unlinked [0.00]
     Association : --infer, --assoc, --fastAssoc, --filter, --custom [cov.tbl]
     Haplotyping : --best, --sample, --all, --founders, --horizontal
   Recombination : --zero, --one, --two, --three, --singlepoint
       Positions : --steps, --maxStep [0.50], --minStep, --grid, --start,
                   --stop
     LD Clusters : --clusters [], --distance, --rsq [0.16], --cfreq
          Limits : --bits [24], --megabytes [1024], --minutes
     Performance : --trim, --noCoupleBits, --swap [ON], --smallSwap
          Output : --quiet, --markerNames [ON], --frequencies [ON],
                   --perFamily, --pdf [ON], --tabulate, --prefix [wiped_3]
      Simulation : --simulate, --reruns, --save, --trait []

Phenotype: Disease [ALL] (129 families)
===============================================================================
            Pos   Zmean  pvalue linDelta    LOD  pvalue expDelta    LOD  pvalue
            min  -14.34     1.0   -0.188 -11.90     1.0   -9.999 -68.67     1.0 
            max   20.06 0.00000    0.707  44.35 0.00000    9.999  102.7 0.00000 
  SNP_A-1515436   -0.06     0.5   -0.007  -0.00     0.5   -0.007  -0.00     0.5 
          2.025   -0.04     0.5   -0.005  -0.00     0.5   -0.005  -0.00     0.5 
  SNP_A-1515061   -0.03     0.5   -0.003  -0.00     0.5   -0.003  -0.00     0.5 
  SNP_A-1510244   -0.02     0.5   -0.003  -0.00     0.5   -0.002  -0.00     0.5 
  SNP_A-1517422   -0.02     0.5   -0.003  -0.00     0.5   -0.002  -0.00     0.5 
          2.766    0.04     0.5    0.005   0.00     0.5    0.004   0.00     0.5 
          3.120    0.10     0.5    0.012   0.00     0.5    0.011   0.00     0.5 
  SNP_A-1515258    0.16     0.4    0.019   0.01     0.4    0.017   0.01     0.4 
  SNP_A-1511866    0.16     0.4    0.019   0.01     0.4    0.017   0.01     0.4 
  SNP_A-1519472    0.15     0.4    0.018   0.01     0.4    0.016   0.01     0.4 
  SNP_A-1509530    0.20     0.4    0.025   0.01     0.4    0.022   0.01     0.4 
          4.895    0.24     0.4    0.030   0.02     0.4    0.027   0.02     0.4 
          5.253    0.28     0.4    0.035   0.02     0.4    0.032   0.02     0.4 
  SNP_A-1516297    0.32     0.4    0.040   0.03     0.4    0.036   0.03     0.4 
          5.929    0.35     0.4    0.043   0.04     0.3    0.039   0.03     0.3 
  SNP_A-1514102    0.37     0.4    0.046   0.04     0.3    0.041   0.04     0.3 
          6.746    0.35     0.4    0.044   0.04     0.3    0.039   0.03     0.3 
          7.246    0.33     0.4    0.042   0.03     0.3    0.037   0.03     0.4 
  SNP_A-1512767    0.32     0.4    0.039   0.03     0.4    0.035   0.03     0.4 
          8.190    0.28     0.4    0.035   0.02     0.4    0.032   0.02     0.4 
          8.634    0.25     0.4    0.031   0.02     0.4    0.028   0.02     0.4 
          9.079    0.21     0.4    0.027   0.01     0.4    0.024   0.01     0.4 
          9.524    0.18     0.4    0.022   0.01     0.4    0.020   0.01     0.4 
          9.968    0.14     0.4    0.018   0.01     0.4    0.016   0.01     0.4 
         10.413    0.11     0.5    0.013   0.00     0.4    0.012   0.00     0.5 
  SNP_A-1513902    0.07     0.5    0.009   0.00     0.5    0.008   0.00     0.5 
  SNP_A-1509670    0.06     0.5    0.007   0.00     0.5    0.006   0.00     0.5 
  SNP_A-1518747    0.02     0.5    0.003   0.00     0.5    0.002   0.00     0.5 
  SNP_A-1517209   -0.02     0.5   -0.002  -0.00     0.5   -0.002  -0.00     0.5 
  SNP_A-1512404   -0.05     0.5   -0.005  -0.00     0.5   -0.005  -0.00     0.5 
  SNP_A-1515810   -0.09     0.5   -0.010  -0.00     0.5   -0.009  -0.00     0.5 
         12.920   -0.13     0.6   -0.015  -0.00     0.6   -0.013  -0.00     0.6 
  SNP_A-1509327   -0.17     0.6   -0.019  -0.01     0.6   -0.016  -0.01     0.6 
  SNP_A-1513869   -0.29     0.6   -0.033  -0.02     0.6   -0.028  -0.02     0.6 
         13.922   -0.32     0.6   -0.037  -0.03     0.6   -0.032  -0.03     0.6 
  SNP_A-1510975   -0.36     0.6   -0.041  -0.04     0.7   -0.035  -0.03     0.6 
  SNP_A-1519402   -0.37     0.6   -0.043  -0.04     0.7   -0.037  -0.03     0.7 
         15.012   -0.36     0.6   -0.041  -0.04     0.7   -0.036  -0.03     0.6 
         15.393   -0.34     0.6   -0.039  -0.03     0.7   -0.034  -0.03     0.6 
         15.774   -0.33     0.6   -0.037  -0.03     0.6   -0.032  -0.03     0.6 
  SNP_A-1517796   -0.31     0.6   -0.035  -0.03     0.6   -0.031  -0.02     0.6 
  SNP_A-1519440   -0.32     0.6   -0.035  -0.03     0.6   -0.031  -0.02     0.6 
         16.442   -0.33     0.6   -0.037  -0.03     0.6   -0.032  -0.03     0.6 
  SNP_A-1514976   -0.35     0.6   -0.038  -0.03     0.7   -0.033  -0.03     0.6 
  SNP_A-1514882   -0.35     0.6   -0.038  -0.03     0.7   -0.033  -0.03     0.6 
  SNP_A-1510242   -0.36     0.6   -0.039  -0.03     0.7   -0.035  -0.03     0.6 
  SNP_A-1510219   -0.38     0.6   -0.040  -0.04     0.7   -0.036  -0.03     0.7 
  SNP_A-1512389   -0.38     0.6   -0.040  -0.04     0.7   -0.036  -0.03     0.7 
  SNP_A-1517815   -0.38     0.6   -0.039  -0.04     0.7   -0.035  -0.03     0.7 
  SNP_A-1517868   -0.38     0.6   -0.039  -0.04     0.7   -0.035  -0.03     0.7 
  SNP_A-1515090   -0.42     0.7   -0.044  -0.05     0.7   -0.039  -0.04     0.7 
  SNP_A-1507710   -0.47     0.7   -0.050  -0.06     0.7   -0.045  -0.05     0.7 
  SNP_A-1518435   -0.49     0.7   -0.052  -0.06     0.7   -0.047  -0.06     0.7 
         18.758   -0.62     0.7   -0.065  -0.10     0.8   -0.059  -0.09     0.7 
  SNP_A-1508199   -0.74     0.8   -0.079  -0.15     0.8   -0.071  -0.13     0.8 
  SNP_A-1519522   -0.75     0.8   -0.079  -0.15     0.8   -0.072  -0.13     0.8 
  SNP_A-1513260   -0.77     0.8   -0.081  -0.15     0.8   -0.073  -0.14     0.8 
         19.573   -0.94     0.8   -0.099  -0.23     0.8   -0.090  -0.21     0.8 
  SNP_A-1515615   -1.11     0.9   -0.116  -0.32     0.9   -0.106  -0.29     0.9 
  SNP_A-1518097   -1.22     0.9   -0.122  -0.38     0.9   -0.115  -0.35     0.9 
  SNP_A-1507771   -1.26     0.9   -0.124  -0.40     0.9   -0.118  -0.37     0.9 
  SNP_A-1518629   -1.29     0.9   -0.125  -0.41     0.9   -0.120  -0.38     0.9 
  SNP_A-1516109   -1.32     0.9   -0.127  -0.42     0.9   -0.123  -0.40     0.9 
  SNP_A-1514396   -1.32     0.9   -0.127  -0.42     0.9   -0.123  -0.40     0.9 
  SNP_A-1509591   -1.33     0.9   -0.128  -0.43     0.9   -0.124  -0.41     0.9 
  SNP_A-1516526   -1.40     0.9   -0.134  -0.48     0.9   -0.130  -0.45     0.9 
  SNP_A-1509817   -1.44     0.9   -0.137  -0.50     0.9   -0.133  -0.47     0.9 
  SNP_A-1515261   -1.48     0.9   -0.140  -0.53     0.9   -0.137  -0.50     0.9 
  SNP_A-1511956   -1.46     0.9   -0.137  -0.51     0.9   -0.135  -0.48     0.9 
  SNP_A-1513999   -1.42     0.9   -0.134  -0.48     0.9   -0.132  -0.46     0.9 
  SNP_A-1512869   -1.41     0.9   -0.133  -0.47     0.9   -0.131  -0.45     0.9 
  SNP_A-1515041   -1.41     0.9   -0.132  -0.47     0.9   -0.131  -0.45     0.9 
         22.832   -1.31     0.9   -0.124  -0.41     0.9   -0.123  -0.39     0.9 
  SNP_A-1511560   -1.21     0.9   -0.114  -0.35     0.9   -0.114  -0.34     0.9 
  SNP_A-1515421   -1.20     0.9   -0.113  -0.34     0.9   -0.112  -0.33     0.9 
  SNP_A-1513878   -1.18     0.9   -0.111  -0.33     0.9   -0.111  -0.32     0.9 
  SNP_A-1514888   -1.16     0.9   -0.110  -0.32     0.9   -0.109  -0.31     0.9 
  SNP_A-1517215   -1.11     0.9   -0.104  -0.29     0.9   -0.106  -0.29     0.9 
         24.058   -0.99     0.8   -0.093  -0.23     0.8   -0.096  -0.23     0.9 
         24.434   -0.88     0.8   -0.081  -0.18     0.8   -0.086  -0.18     0.8 
         24.809   -0.76     0.8   -0.069  -0.13     0.8   -0.075  -0.14     0.8 
  SNP_A-1507875   -0.64     0.7   -0.057  -0.09     0.7   -0.063  -0.10     0.8 
  SNP_A-1512805   -0.55     0.7   -0.049  -0.07     0.7   -0.055  -0.07     0.7 
         25.735   -0.42     0.7   -0.037  -0.04     0.7   -0.042  -0.04     0.7 
         26.086   -0.29     0.6   -0.025  -0.02     0.6   -0.029  -0.02     0.6 
  SNP_A-1513348   -0.16     0.6   -0.014  -0.01     0.6   -0.016  -0.01     0.6 
  SNP_A-1519463   -0.05     0.5   -0.005  -0.00     0.5   -0.005  -0.00     0.5 
         27.078    0.11     0.5    0.009   0.00     0.5    0.011   0.00     0.5 
         27.455    0.27     0.4    0.023   0.02     0.4    0.027   0.02     0.4 
  SNP_A-1507860    0.43     0.3    0.037   0.04     0.3    0.043   0.05     0.3 
         28.153    0.54     0.3    0.045   0.06     0.3    0.053   0.07     0.3 
  SNP_A-1517732    0.65     0.3    0.054   0.09     0.3    0.063   0.10     0.2 
  SNP_A-1513083    0.66     0.3    0.054   0.09     0.3    0.063   0.10     0.2 
  SNP_A-1511882    0.71     0.2    0.059   0.10     0.2    0.068   0.12     0.2 
  SNP_A-1516496    0.72     0.2    0.059   0.10     0.2    0.069   0.12     0.2 
         29.327    0.78     0.2    0.064   0.12     0.2    0.075   0.14     0.2 
  SNP_A-1511799    0.83     0.2    0.069   0.14     0.2    0.081   0.17     0.2 
  SNP_A-1511648    0.83     0.2    0.069   0.14     0.2    0.081   0.17     0.2 
  SNP_A-1513177    0.90     0.2    0.074   0.16     0.2    0.087   0.19     0.2 
  SNP_A-1509695    0.91     0.2    0.075   0.17     0.2    0.088   0.20     0.2 
  SNP_A-1514389    1.00     0.2    0.082   0.20     0.2    0.097   0.24    0.15 
  SNP_A-1514709    1.06    0.15    0.086   0.22     0.2    0.102   0.27    0.13 
  SNP_A-1514115    1.10    0.13    0.090   0.24    0.15    0.107   0.29    0.12 
  SNP_A-1513437    1.28    0.10    0.103   0.32    0.11    0.125   0.39    0.09 
         31.628    1.35    0.09    0.108   0.36    0.10    0.132   0.44    0.08 
  SNP_A-1513264    1.43    0.08    0.113   0.39    0.09    0.138   0.49    0.07 
  SNP_A-1513765    1.60    0.06    0.127   0.49    0.07    0.154   0.61    0.05 
         32.867    1.63    0.05    0.130   0.51    0.06    0.158   0.64    0.04 
         33.308    1.67    0.05    0.133   0.54    0.06    0.161   0.67    0.04 
  SNP_A-1509169    1.70    0.04    0.135   0.56    0.05    0.163   0.69    0.04 
  SNP_A-1517269    1.76    0.04    0.143   0.61    0.05    0.170   0.74    0.03 
  SNP_A-1510102    1.76    0.04    0.143   0.61    0.05    0.170   0.74    0.03 
         34.534    1.86    0.03    0.154   0.69    0.04    0.182   0.84    0.02 
         34.932    1.96    0.03    0.164   0.78    0.03    0.193   0.94    0.02 
  SNP_A-1513110    2.06    0.02    0.173   0.86    0.02    0.202   1.03   0.015 
  SNP_A-1508425    2.15    0.02    0.180   0.94    0.02    0.208   1.11   0.012 
  SNP_A-1519567    2.17   0.015    0.183   0.96    0.02    0.210   1.14   0.011 
  SNP_A-1509534    2.19   0.014    0.184   0.98    0.02    0.211   1.15   0.011 
  SNP_A-1518334    2.19   0.014    0.183   0.97    0.02    0.210   1.14   0.011 
  SNP_A-1514341    2.19   0.014    0.184   0.97    0.02    0.210   1.14   0.011 
         36.591    2.18   0.015    0.185   0.97    0.02    0.211   1.14   0.011 
         36.943    2.17    0.02    0.185   0.97    0.02    0.211   1.13   0.011 
  SNP_A-1513975    2.15    0.02    0.184   0.96    0.02    0.210   1.12   0.012 
  SNP_A-1508852    2.14    0.02    0.182   0.94    0.02    0.206   1.10   0.012 
         38.092    2.22   0.013    0.190   1.02    0.02    0.215   1.18   0.010 
  SNP_A-1516003    2.29   0.011    0.198   1.10   0.012    0.222   1.26   0.008 
  SNP_A-1512631    2.40   0.008    0.210   1.22   0.009    0.233   1.39   0.006 
  SNP_A-1516023    2.40   0.008    0.211   1.22   0.009    0.234   1.39   0.006 
  SNP_A-1510533    2.40   0.008    0.211   1.22   0.009    0.234   1.39   0.006 
         39.442    2.32   0.010    0.207   1.16   0.010    0.227   1.31   0.007 
  SNP_A-1514706    2.25   0.012    0.201   1.09   0.013    0.218   1.22   0.009 
  SNP_A-1507499    2.22   0.013    0.199   1.06   0.014    0.215   1.18   0.010 
  SNP_A-1516082    2.20   0.014    0.197   1.04   0.014    0.212   1.16   0.011 
         40.711    2.22   0.013    0.201   1.07   0.013    0.215   1.18   0.010 
         41.137    2.24   0.013    0.203   1.10   0.012    0.216   1.20   0.009 
  SNP_A-1517009    2.26   0.012    0.204   1.11   0.012    0.216   1.21   0.009 
  SNP_A-1514707    2.29   0.011    0.208   1.14   0.011    0.216   1.23   0.009 
  SNP_A-1508859    2.29   0.011    0.208   1.15   0.011    0.216   1.23   0.009 
  SNP_A-1519611    2.29   0.011    0.209   1.16   0.011    0.217   1.23   0.009 
  SNP_A-1519253    2.29   0.011    0.209   1.15   0.011    0.216   1.23   0.009 
  SNP_A-1510569    2.28   0.011    0.209   1.14   0.011    0.215   1.22   0.009 
  SNP_A-1517258    2.27   0.012    0.208   1.14   0.011    0.215   1.21   0.009 
         43.226    2.30   0.011    0.212   1.18   0.010    0.221   1.26   0.008 
         43.681    2.33   0.010    0.214   1.20   0.009    0.224   1.30   0.007 
         44.137    2.36   0.009    0.214   1.21   0.009    0.223   1.31   0.007 
  SNP_A-1510970    2.39   0.008    0.211   1.21   0.009    0.219   1.30   0.007 
         44.954    2.48   0.007    0.220   1.31   0.007    0.231   1.42   0.005 
         45.317    2.57   0.005    0.228   1.41   0.005    0.241   1.54   0.004 
  SNP_A-1515295    2.67   0.004    0.234   1.50   0.004    0.249   1.65   0.003 
  SNP_A-1515043    2.81   0.003    0.243   1.64   0.003    0.262   1.83   0.002 
  SNP_A-1509618    2.84   0.002    0.245   1.67   0.003    0.265   1.87   0.002 
  SNP_A-1517829    2.90   0.002    0.251   1.75   0.002    0.273   1.96  0.0013 
  SNP_A-1513133    2.92   0.002    0.255   1.80   0.002    0.276   2.01  0.0012 
         47.073    3.04  0.0012    0.266   1.95  0.0014    0.289   2.18  0.0008 
         47.422    3.15  0.0008    0.276   2.10  0.0009    0.301   2.36  0.0005 
  SNP_A-1513059    3.26  0.0006    0.285   2.24  0.0007    0.311   2.52  0.0003 
         48.133    3.29  0.0005    0.290   2.31  0.0006    0.315   2.58  0.0003 
  SNP_A-1519620    3.33  0.0004    0.294   2.37  0.0005    0.317   2.63  0.0003 
         48.967    3.46  0.0003    0.308   2.59  0.0003    0.334   2.88 0.00014 
  SNP_A-1515442    3.59  0.0002    0.319   2.77  0.0002    0.342   3.06 0.00009 
  SNP_A-1508027    3.60  0.0002    0.319   2.78  0.0002    0.342   3.07 0.00009 
  SNP_A-1514310    3.60  0.0002    0.319   2.78  0.0002    0.341   3.05 0.00009 
         49.954    3.57  0.0002    0.317   2.74  0.0002    0.338   3.00 0.00010 
  SNP_A-1516643    3.53  0.0002    0.315   2.69  0.0002    0.333   2.92 0.00012 
  SNP_A-1514313    3.53  0.0002    0.315   2.69  0.0002    0.333   2.92 0.00012 
         50.767    3.55  0.0002    0.316   2.72  0.0002    0.336   2.97 0.00011 
  SNP_A-1519009    3.56  0.0002    0.317   2.74  0.0002    0.339   3.00 0.00010 
         51.517    3.60  0.0002    0.324   2.83  0.0002    0.346   3.10 0.00008 
  SNP_A-1515561    3.64 0.00014    0.328   2.90 0.00013    0.350   3.17 0.00007 
  SNP_A-1515863    3.64 0.00014    0.328   2.90 0.00013    0.350   3.17 0.00007 
  SNP_A-1508843    3.65 0.00013    0.329   2.93 0.00012    0.353   3.21 0.00006 
  SNP_A-1511572    3.66 0.00013    0.328   2.93 0.00012    0.354   3.22 0.00006 
         52.904    3.59  0.0002    0.324   2.84 0.00015    0.347   3.10 0.00008 
  SNP_A-1508095    3.52  0.0002    0.318   2.73  0.0002    0.336   2.94 0.00012 
         53.731    3.43  0.0003    0.310   2.59  0.0003    0.326   2.78  0.0002 
         54.093    3.34  0.0004    0.301   2.45  0.0004    0.315   2.61  0.0003 
  SNP_A-1518433    3.25  0.0006    0.290   2.30  0.0006    0.301   2.43  0.0004 
  SNP_A-1519239    3.19  0.0007    0.285   2.22  0.0007    0.294   2.33  0.0005 
  SNP_A-1508274    3.15  0.0008    0.281   2.15  0.0008    0.289   2.26  0.0006 
  SNP_A-1509254    3.15  0.0008    0.280   2.15  0.0008    0.288   2.26  0.0006 
  SNP_A-1509211    3.15  0.0008    0.280   2.15  0.0008    0.288   2.26  0.0006 
  SNP_A-1509410    3.14  0.0009    0.281   2.15  0.0008    0.288   2.25  0.0006 
  SNP_A-1517244    3.10  0.0010    0.279   2.11  0.0009    0.285   2.20  0.0007 
  SNP_A-1515048    3.08  0.0010    0.280   2.10  0.0009    0.287   2.19  0.0007 
  SNP_A-1514202    3.07  0.0011    0.280   2.09  0.0010    0.286   2.18  0.0008 
  SNP_A-1510557    3.03  0.0012    0.277   2.05  0.0011    0.283   2.13  0.0009 
  SNP_A-1508505    2.98  0.0014    0.274   1.99  0.0012    0.279   2.07  0.0010 
  SNP_A-1514278    2.96   0.002    0.274   1.98  0.0013    0.278   2.05  0.0011 
  SNP_A-1515183    2.93   0.002    0.274   1.96  0.0013    0.278   2.03  0.0011 
  SNP_A-1511211    2.77   0.003    0.269   1.82   0.002    0.271   1.87   0.002 
         56.986    2.59   0.005    0.262   1.66   0.003    0.262   1.69   0.003 
         57.426    2.42   0.008    0.252   1.50   0.004    0.249   1.50   0.004 
         57.866    2.24   0.012    0.240   1.32   0.007    0.234   1.31   0.007 
         58.306    2.07    0.02    0.224   1.14   0.011    0.216   1.11   0.012 
         58.746    1.90    0.03    0.207   0.97    0.02    0.196   0.93    0.02 
         59.186    1.73    0.04    0.188   0.80    0.03    0.175   0.75    0.03 
         59.626    1.56    0.06    0.167   0.64    0.04    0.153   0.59    0.05 
  SNP_A-1509515    1.39    0.08    0.145   0.49    0.07    0.130   0.45    0.07 
  SNP_A-1510054    1.22    0.11    0.126   0.38    0.09    0.113   0.34    0.10 
  SNP_A-1510004    1.22    0.11    0.126   0.38    0.09    0.113   0.34    0.11 
  SNP_A-1510119    1.21    0.11    0.126   0.37    0.10    0.112   0.34    0.11 
  SNP_A-1516349    1.15    0.12    0.119   0.34    0.11    0.107   0.31    0.12 
  SNP_A-1519672    0.97     0.2    0.101   0.24    0.15    0.090   0.22     0.2 
  SNP_A-1508140    0.80     0.2    0.082   0.16     0.2    0.073   0.14     0.2 
  SNP_A-1514219    0.77     0.2    0.079   0.15     0.2    0.071   0.14     0.2 
  SNP_A-1519121    0.88     0.2    0.088   0.19     0.2    0.082   0.18     0.2 
  SNP_A-1517107    1.22    0.11    0.119   0.35    0.10    0.113   0.34    0.11 
  SNP_A-1514348    1.26    0.10    0.122   0.38    0.09    0.117   0.36    0.10 
  SNP_A-1518695    1.30    0.10    0.126   0.40    0.09    0.121   0.39    0.09 
         63.102    1.32    0.09    0.130   0.42    0.08    0.124   0.41    0.09 
         63.485    1.35    0.09    0.133   0.44    0.08    0.126   0.42    0.08 
         63.869    1.37    0.09    0.136   0.46    0.07    0.128   0.43    0.08 
  SNP_A-1509351    1.39    0.08    0.138   0.47    0.07    0.129   0.44    0.08 
  SNP_A-1514999    1.38    0.08    0.137   0.46    0.07    0.127   0.43    0.08 
  SNP_A-1515873    1.37    0.09    0.137   0.46    0.07    0.126   0.43    0.08 
  SNP_A-1518814    1.36    0.09    0.136   0.45    0.07    0.125   0.42    0.08 
  SNP_A-1508461    1.36    0.09    0.135   0.45    0.08    0.125   0.42    0.08 
         65.253    1.33    0.09    0.133   0.43    0.08    0.125   0.41    0.08 
  SNP_A-1510207    1.30    0.10    0.127   0.40    0.09    0.122   0.39    0.09 
  SNP_A-1511758    1.28    0.10    0.124   0.39    0.09    0.120   0.38    0.09 
         66.260    1.21    0.11    0.116   0.34    0.10    0.113   0.34    0.11 
  SNP_A-1513944    1.14    0.13    0.109   0.30    0.12    0.106   0.30    0.12 
  SNP_A-1509721    1.16    0.12    0.111   0.31    0.11    0.108   0.31    0.12 
         67.155    1.19    0.12    0.113   0.33    0.11    0.113   0.33    0.11 
         67.588    1.23    0.11    0.115   0.34    0.10    0.117   0.35    0.10 
         68.021    1.26    0.10    0.116   0.36    0.10    0.119   0.37    0.10 
  SNP_A-1509386    1.29    0.10    0.115   0.36    0.10    0.121   0.39    0.09 
  SNP_A-1516695    1.31    0.10    0.117   0.37    0.09    0.123   0.40    0.09 
  SNP_A-1516779    1.28    0.10    0.113   0.35    0.10    0.119   0.38    0.09 
  SNP_A-1515237    1.21    0.11    0.108   0.32    0.11    0.113   0.34    0.11 
  SNP_A-1515175    1.21    0.11    0.108   0.32    0.11    0.113   0.34    0.11 
  SNP_A-1512996    1.21    0.11    0.107   0.32    0.11    0.112   0.33    0.11 
  SNP_A-1507746    1.17    0.12    0.104   0.30    0.12    0.108   0.31    0.11 
  SNP_A-1516032    1.16    0.12    0.103   0.29    0.12    0.107   0.31    0.12 
  SNP_A-1510104    1.16    0.12    0.103   0.29    0.12    0.107   0.31    0.12 
  SNP_A-1508136    1.12    0.13    0.099   0.27    0.13    0.104   0.29    0.12 
  SNP_A-1513833    1.08    0.14    0.096   0.25    0.14    0.100   0.27    0.13 
  SNP_A-1517629    1.07    0.14    0.096   0.25    0.14    0.100   0.26    0.13 
  SNP_A-1517291    1.11    0.13    0.100   0.27    0.13    0.104   0.29    0.13 
  SNP_A-1512987    1.15    0.13    0.104   0.29    0.12    0.109   0.31    0.12 
  SNP_A-1516378    1.24    0.11    0.114   0.35    0.10    0.120   0.37    0.10 
  SNP_A-1517759    1.24    0.11    0.116   0.35    0.10    0.121   0.37    0.09 
  SNP_A-1516539    1.24    0.11    0.116   0.35    0.10    0.121   0.37    0.09 
         71.309    1.24    0.11    0.116   0.35    0.10    0.122   0.37    0.10 
  SNP_A-1516352    1.23    0.11    0.115   0.35    0.10    0.121   0.37    0.10 
  SNP_A-1519191    1.23    0.11    0.115   0.35    0.10    0.121   0.37    0.10 
  SNP_A-1512446    1.26    0.10    0.119   0.36    0.10    0.125   0.39    0.09 
  SNP_A-1517881    1.26    0.10    0.120   0.37    0.10    0.126   0.39    0.09 
  SNP_A-1517297    1.24    0.11    0.119   0.36    0.10    0.124   0.38    0.09 
  SNP_A-1510592    1.17    0.12    0.113   0.32    0.11    0.117   0.34    0.11 
         73.355    1.12    0.13    0.110   0.30    0.12    0.114   0.32    0.11 
         73.805    1.08    0.14    0.106   0.28    0.13    0.110   0.30    0.12 
         74.256    1.04    0.15    0.101   0.26    0.14    0.106   0.27    0.13 
  SNP_A-1508667    0.99     0.2    0.096   0.23     0.2    0.100   0.25    0.14 
         75.186    0.94     0.2    0.090   0.21     0.2    0.094   0.22     0.2 
  SNP_A-1514818    0.89     0.2    0.083   0.18     0.2    0.087   0.19     0.2 
  SNP_A-1513593    0.87     0.2    0.080   0.17     0.2    0.084   0.18     0.2 
         76.552    0.81     0.2    0.074   0.15     0.2    0.078   0.16     0.2 
  SNP_A-1515478    0.75     0.2    0.068   0.12     0.2    0.072   0.13     0.2 
  SNP_A-1515855    0.75     0.2    0.068   0.12     0.2    0.071   0.13     0.2 
  SNP_A-1519350    0.69     0.2    0.062   0.10     0.2    0.065   0.11     0.2 
  SNP_A-1512084    0.69     0.2    0.062   0.10     0.2    0.065   0.11     0.2 
  SNP_A-1514374    0.69     0.2    0.062   0.10     0.2    0.065   0.11     0.2 
  SNP_A-1519172    0.64     0.3    0.057   0.09     0.3    0.060   0.09     0.3 
         78.077    0.66     0.3    0.060   0.10     0.3    0.063   0.10     0.2 
  SNP_A-1508167    0.69     0.2    0.063   0.11     0.2    0.066   0.11     0.2 
  SNP_A-1508879    0.62     0.3    0.057   0.09     0.3    0.059   0.09     0.3 
  SNP_A-1510559    0.58     0.3    0.052   0.07     0.3    0.054   0.08     0.3 
  SNP_A-1508605    0.53     0.3    0.047   0.06     0.3    0.050   0.07     0.3 
  SNP_A-1507419    0.49     0.3    0.043   0.05     0.3    0.046   0.06     0.3 
  SNP_A-1517014    0.46     0.3    0.041   0.05     0.3    0.043   0.05     0.3 
  SNP_A-1514622    0.42     0.3    0.037   0.04     0.3    0.040   0.04     0.3 
  SNP_A-1513200    0.40     0.3    0.036   0.04     0.3    0.038   0.04     0.3 
  SNP_A-1511274    0.36     0.4    0.032   0.03     0.4    0.034   0.03     0.4 
  SNP_A-1514216    0.36     0.4    0.032   0.03     0.4    0.034   0.03     0.4 
         81.198    0.21     0.4    0.019   0.01     0.4    0.020   0.01     0.4 
  SNP_A-1519202    0.07     0.5    0.006   0.00     0.5    0.006   0.00     0.5 
  SNP_A-1517270    0.03     0.5    0.003   0.00     0.5    0.003   0.00     0.5 
  SNP_A-1519736   -0.04     0.5   -0.003  -0.00     0.5   -0.004  -0.00     0.5 
  SNP_A-1508561   -0.03     0.5   -0.003  -0.00     0.5   -0.003  -0.00     0.5 
  SNP_A-1508525   -0.03     0.5   -0.003  -0.00     0.5   -0.003  -0.00     0.5 
  SNP_A-1507869   -0.04     0.5   -0.004  -0.00     0.5   -0.004  -0.00     0.5 
  SNP_A-1508311   -0.04     0.5   -0.004  -0.00     0.5   -0.004  -0.00     0.5 
         82.968   -0.06     0.5   -0.006  -0.00     0.5   -0.006  -0.00     0.5 
  SNP_A-1510016   -0.09     0.5   -0.008  -0.00     0.5   -0.008  -0.00     0.5 
         83.671   -0.14     0.6   -0.013  -0.00     0.6   -0.014  -0.00     0.6 
  SNP_A-1511907   -0.19     0.6   -0.018  -0.01     0.6   -0.019  -0.01     0.6 
  SNP_A-1516665   -0.20     0.6   -0.018  -0.01     0.6   -0.019  -0.01     0.6 
         84.380   -0.30     0.6   -0.028  -0.02     0.6   -0.030  -0.02     0.6 
  SNP_A-1514163   -0.41     0.7   -0.038  -0.04     0.7   -0.040  -0.04     0.7 
         85.034   -0.55     0.7   -0.053  -0.07     0.7   -0.054  -0.07     0.7 
  SNP_A-1516956   -0.70     0.8   -0.067  -0.12     0.8   -0.067  -0.11     0.8 
         85.792   -0.69     0.8   -0.067  -0.11     0.8   -0.067  -0.11     0.8 
  SNP_A-1517915   -0.69     0.8   -0.066  -0.11     0.8   -0.067  -0.11     0.8 
  SNP_A-1509074   -0.69     0.8   -0.067  -0.11     0.8   -0.067  -0.11     0.8 
  SNP_A-1512927   -0.70     0.8   -0.068  -0.12     0.8   -0.068  -0.12     0.8 
         86.719   -0.70     0.8   -0.069  -0.12     0.8   -0.069  -0.12     0.8 
  SNP_A-1515026   -0.70     0.8   -0.070  -0.12     0.8   -0.069  -0.12     0.8 
         87.337   -0.69     0.8   -0.069  -0.12     0.8   -0.068  -0.11     0.8 
         87.682   -0.67     0.7   -0.068  -0.11     0.8   -0.066  -0.11     0.8 
  SNP_A-1515692   -0.65     0.7   -0.066  -0.11     0.8   -0.063  -0.10     0.8 
  SNP_A-1518769   -0.66     0.7   -0.067  -0.11     0.8   -0.064  -0.10     0.8 
  SNP_A-1510288   -0.68     0.8   -0.070  -0.12     0.8   -0.066  -0.11     0.8 
         88.582   -0.68     0.8   -0.071  -0.12     0.8   -0.066  -0.11     0.8 
  SNP_A-1519243   -0.67     0.8   -0.072  -0.12     0.8   -0.066  -0.11     0.8 
  SNP_A-1510291   -0.68     0.8   -0.072  -0.12     0.8   -0.066  -0.11     0.8 
         89.437   -0.67     0.7   -0.072  -0.12     0.8   -0.066  -0.11     0.8 
         89.778   -0.67     0.7   -0.072  -0.12     0.8   -0.066  -0.11     0.8 
  SNP_A-1515658   -0.67     0.7   -0.071  -0.12     0.8   -0.065  -0.11     0.8 
  SNP_A-1513885   -0.67     0.7   -0.071  -0.12     0.8   -0.066  -0.11     0.8 
  SNP_A-1519044   -0.68     0.8   -0.072  -0.12     0.8   -0.066  -0.11     0.8 
  SNP_A-1508841   -0.70     0.8   -0.074  -0.13     0.8   -0.068  -0.12     0.8 
  SNP_A-1515187   -0.72     0.8   -0.077  -0.14     0.8   -0.070  -0.12     0.8 
         91.053   -0.75     0.8   -0.081  -0.15     0.8   -0.074  -0.14     0.8 
         91.462   -0.78     0.8   -0.085  -0.17     0.8   -0.077  -0.15     0.8 
  SNP_A-1509035   -0.82     0.8   -0.089  -0.18     0.8   -0.080  -0.16     0.8 
         92.186   -0.84     0.8   -0.091  -0.19     0.8   -0.082  -0.17     0.8 
  SNP_A-1518858   -0.87     0.8   -0.094  -0.20     0.8   -0.083  -0.18     0.8 
  SNP_A-1511814   -0.88     0.8   -0.095  -0.21     0.8   -0.084  -0.18     0.8 
  SNP_A-1517819   -0.91     0.8   -0.098  -0.22     0.8   -0.087  -0.19     0.8 
  SNP_A-1516383   -0.91     0.8   -0.097  -0.22     0.8   -0.087  -0.19     0.8 
  SNP_A-1507988   -0.93     0.8   -0.101  -0.24     0.9   -0.089  -0.20     0.8 
  SNP_A-1513469   -0.88     0.8   -0.096  -0.21     0.8   -0.084  -0.18     0.8 
  SNP_A-1515772   -0.86     0.8   -0.094  -0.20     0.8   -0.082  -0.17     0.8 
         93.824   -0.84     0.8   -0.093  -0.19     0.8   -0.081  -0.17     0.8 
  SNP_A-1515578   -0.82     0.8   -0.092  -0.19     0.8   -0.079  -0.16     0.8 
  SNP_A-1512047   -0.85     0.8   -0.096  -0.20     0.8   -0.083  -0.17     0.8 
         94.599   -0.93     0.8   -0.109  -0.25     0.9   -0.092  -0.21     0.8 
         94.939   -1.01     0.8   -0.122  -0.31     0.9   -0.101  -0.25     0.9 
  SNP_A-1513807   -1.09     0.9   -0.134  -0.36     0.9   -0.109  -0.29     0.9 
  SNP_A-1516112   -1.10     0.9   -0.137  -0.37     0.9   -0.111  -0.30     0.9 
  SNP_A-1511915   -1.11     0.9   -0.141  -0.39     0.9   -0.114  -0.31     0.9 
  SNP_A-1511544   -1.08     0.9   -0.141  -0.38     0.9   -0.113  -0.30     0.9 
         96.799   -1.04     0.9   -0.140  -0.36     0.9   -0.112  -0.29     0.9 
         97.299   -1.00     0.8   -0.137  -0.34     0.9   -0.110  -0.27     0.9 
         97.799   -0.96     0.8   -0.134  -0.32     0.9   -0.108  -0.25     0.9 
         98.299   -0.91     0.8   -0.130  -0.29     0.9   -0.104  -0.23     0.9 
         98.799   -0.87     0.8   -0.124  -0.27     0.9   -0.100  -0.21     0.8 
         99.299   -0.83     0.8   -0.118  -0.24     0.9   -0.095  -0.19     0.8 
         99.799   -0.79     0.8   -0.111  -0.22     0.8   -0.090  -0.17     0.8 
  SNP_A-1508678   -0.75     0.8   -0.103  -0.19     0.8   -0.085  -0.15     0.8 
        100.722   -0.67     0.7   -0.092  -0.15     0.8   -0.076  -0.13     0.8 
        101.145   -0.59     0.7   -0.081  -0.12     0.8   -0.068  -0.10     0.7 
  SNP_A-1508204   -0.52     0.7   -0.070  -0.09     0.7   -0.059  -0.07     0.7 
        101.989   -0.44     0.7   -0.058  -0.06     0.7   -0.050  -0.05     0.7 
  SNP_A-1519546   -0.36     0.6   -0.047  -0.04     0.7   -0.041  -0.04     0.7 
  SNP_A-1511247   -0.36     0.6   -0.046  -0.04     0.7   -0.040  -0.04     0.7 
  SNP_A-1515792   -0.34     0.6   -0.044  -0.04     0.7   -0.038  -0.03     0.7 
        103.395   -0.36     0.6   -0.046  -0.04     0.7   -0.040  -0.04     0.7 
        103.889   -0.38     0.6   -0.048  -0.05     0.7   -0.042  -0.04     0.7 
        104.383   -0.40     0.7   -0.050  -0.05     0.7   -0.044  -0.04     0.7 
        104.877   -0.42     0.7   -0.051  -0.05     0.7   -0.046  -0.05     0.7 
        105.371   -0.44     0.7   -0.051  -0.06     0.7   -0.047  -0.05     0.7 
        105.865   -0.46     0.7   -0.052  -0.06     0.7   -0.048  -0.05     0.7 
        106.359   -0.48     0.7   -0.052  -0.06     0.7   -0.048  -0.06     0.7 
  SNP_A-1507398   -0.50     0.7   -0.052  -0.06     0.7   -0.048  -0.06     0.7 
  SNP_A-1516476   -0.56     0.7   -0.057  -0.08     0.7   -0.053  -0.07     0.7 
  SNP_A-1519682   -0.61     0.7   -0.061  -0.09     0.7   -0.057  -0.09     0.7 
  SNP_A-1518426   -0.67     0.7   -0.066  -0.11     0.8   -0.063  -0.10     0.8 
  SNP_A-1515592   -0.75     0.8   -0.074  -0.14     0.8   -0.070  -0.13     0.8 
  SNP_A-1518974   -0.75     0.8   -0.074  -0.14     0.8   -0.070  -0.13     0.8 
        107.852   -0.78     0.8   -0.077  -0.15     0.8   -0.073  -0.14     0.8 
  SNP_A-1508724   -0.82     0.8   -0.080  -0.16     0.8   -0.076  -0.15     0.8 
  SNP_A-1517947   -0.82     0.8   -0.080  -0.16     0.8   -0.076  -0.15     0.8 
  SNP_A-1513283   -0.79     0.8   -0.077  -0.15     0.8   -0.073  -0.14     0.8 
  SNP_A-1510718   -0.79     0.8   -0.077  -0.15     0.8   -0.073  -0.14     0.8 
  SNP_A-1510837   -0.80     0.8   -0.077  -0.15     0.8   -0.074  -0.14     0.8 
  SNP_A-1518373   -0.79     0.8   -0.076  -0.15     0.8   -0.073  -0.14     0.8 
  SNP_A-1512534   -0.79     0.8   -0.075  -0.15     0.8   -0.073  -0.14     0.8 
  SNP_A-1507674   -0.79     0.8   -0.075  -0.15     0.8   -0.073  -0.14     0.8 
  SNP_A-1517608   -0.79     0.8   -0.075  -0.15     0.8   -0.073  -0.14     0.8 
  SNP_A-1512678   -0.84     0.8   -0.079  -0.17     0.8   -0.077  -0.16     0.8 
  SNP_A-1515568   -0.86     0.8   -0.081  -0.17     0.8   -0.079  -0.17     0.8 
  SNP_A-1514212   -0.88     0.8   -0.083  -0.18     0.8   -0.081  -0.17     0.8 
  SNP_A-1512649   -0.88     0.8   -0.083  -0.18     0.8   -0.081  -0.18     0.8 
  SNP_A-1513818   -0.91     0.8   -0.085  -0.19     0.8   -0.084  -0.19     0.8 
        109.698   -0.93     0.8   -0.088  -0.20     0.8   -0.087  -0.20     0.8 
  SNP_A-1518791   -0.95     0.8   -0.090  -0.21     0.8   -0.089  -0.21     0.8 
  SNP_A-1515381   -1.03     0.8   -0.097  -0.25     0.9   -0.096  -0.24     0.9 
  SNP_A-1510624   -1.05     0.9   -0.099  -0.26     0.9   -0.098  -0.25     0.9 
  SNP_A-1513397   -1.07     0.9   -0.101  -0.27     0.9   -0.100  -0.26     0.9 
  SNP_A-1508092   -1.07     0.9   -0.101  -0.27     0.9   -0.100  -0.26     0.9 
  SNP_A-1518517   -1.08     0.9   -0.101  -0.27     0.9   -0.100  -0.27     0.9 
  SNP_A-1514676   -1.08     0.9   -0.101  -0.27     0.9   -0.101  -0.27     0.9 
  SNP_A-1514761   -1.08     0.9   -0.101  -0.27     0.9   -0.101  -0.27     0.9 
  SNP_A-1508669   -1.08     0.9   -0.101  -0.27     0.9   -0.101  -0.27     0.9 
  SNP_A-1512032   -1.13     0.9   -0.104  -0.29     0.9   -0.105  -0.29     0.9 
  SNP_A-1511890   -1.13     0.9   -0.104  -0.29     0.9   -0.105  -0.29     0.9 
  SNP_A-1519363   -1.16     0.9   -0.106  -0.31     0.9   -0.107  -0.31     0.9 
  SNP_A-1519592   -1.17     0.9   -0.107  -0.31     0.9   -0.109  -0.31     0.9 
  SNP_A-1507713   -1.17     0.9   -0.107  -0.31     0.9   -0.109  -0.31     0.9 
  SNP_A-1508877   -1.18     0.9   -0.107  -0.32     0.9   -0.109  -0.32     0.9 
  SNP_A-1512712   -1.19     0.9   -0.108  -0.32     0.9   -0.110  -0.32     0.9 
  SNP_A-1513718   -1.19     0.9   -0.108  -0.32     0.9   -0.110  -0.32     0.9 
  SNP_A-1507990   -1.20     0.9   -0.110  -0.33     0.9   -0.112  -0.33     0.9 
        112.009   -1.23     0.9   -0.113  -0.35     0.9   -0.115  -0.35     0.9 
  SNP_A-1507449   -1.26     0.9   -0.116  -0.37     0.9   -0.118  -0.36     0.9 
  SNP_A-1515881   -1.30     0.9   -0.119  -0.39     0.9   -0.120  -0.38     0.9 
  SNP_A-1516494   -1.25     0.9   -0.115  -0.36     0.9   -0.118  -0.36     0.9 
  SNP_A-1515979   -1.16     0.9   -0.107  -0.31     0.9   -0.110  -0.31     0.9 
  SNP_A-1519616   -1.16     0.9   -0.106  -0.31     0.9   -0.109  -0.31     0.9 
  SNP_A-1517055   -1.17     0.9   -0.108  -0.32     0.9   -0.111  -0.32     0.9 
  SNP_A-1508048   -1.18     0.9   -0.109  -0.32     0.9   -0.112  -0.32     0.9 
  SNP_A-1517636   -1.18     0.9   -0.109  -0.32     0.9   -0.112  -0.32     0.9 
  SNP_A-1509421   -1.17     0.9   -0.108  -0.32     0.9   -0.111  -0.32     0.9 
  SNP_A-1510914   -1.22     0.9   -0.113  -0.35     0.9   -0.117  -0.35     0.9 
  SNP_A-1512447   -1.22     0.9   -0.112  -0.34     0.9   -0.117  -0.35     0.9 
        114.915   -1.15     0.9   -0.107  -0.31     0.9   -0.111  -0.32     0.9 
  SNP_A-1510687   -1.09     0.9   -0.100  -0.27     0.9   -0.105  -0.28     0.9 
  SNP_A-1511051   -1.07     0.9   -0.098  -0.26     0.9   -0.104  -0.27     0.9 
        115.625   -1.08     0.9   -0.098  -0.26     0.9   -0.105  -0.28     0.9 
  SNP_A-1516113   -1.08     0.9   -0.098  -0.26     0.9   -0.105  -0.28     0.9 
  SNP_A-1514052   -1.08     0.9   -0.099  -0.27     0.9   -0.105  -0.28     0.9 
        116.258   -1.11     0.9   -0.101  -0.28     0.9   -0.109  -0.30     0.9 
  SNP_A-1511517   -1.14     0.9   -0.104  -0.29     0.9   -0.112  -0.31     0.9 
        116.800   -1.11     0.9   -0.101  -0.28     0.9   -0.110  -0.30     0.9 
  SNP_A-1516286   -1.09     0.9   -0.097  -0.26     0.9   -0.106  -0.28     0.9 
  SNP_A-1517072   -1.07     0.9   -0.093  -0.25     0.9   -0.103  -0.27     0.9 
  SNP_A-1510758   -1.07     0.9   -0.093  -0.25     0.9   -0.103  -0.27     0.9 
  SNP_A-1513410   -1.06     0.9   -0.093  -0.25     0.9   -0.103  -0.27     0.9 
  SNP_A-1519391   -1.10     0.9   -0.094  -0.26     0.9   -0.105  -0.28     0.9 
  SNP_A-1518539   -1.09     0.9   -0.093  -0.25     0.9   -0.104  -0.28     0.9 
        118.410   -1.07     0.9   -0.092  -0.25     0.9   -0.104  -0.27     0.9 
        118.817   -1.05     0.9   -0.091  -0.24     0.9   -0.102  -0.26     0.9 
  SNP_A-1510953   -1.03     0.8   -0.088  -0.23     0.8   -0.100  -0.25     0.9 
  SNP_A-1508926   -1.03     0.8   -0.089  -0.23     0.8   -0.100  -0.25     0.9 
  SNP_A-1508065   -1.05     0.9   -0.090  -0.24     0.9   -0.102  -0.26     0.9 
        119.624   -1.00     0.8   -0.086  -0.21     0.8   -0.098  -0.24     0.9 
  SNP_A-1510359   -0.95     0.8   -0.081  -0.19     0.8   -0.093  -0.22     0.8 
  SNP_A-1519437   -0.96     0.8   -0.081  -0.19     0.8   -0.093  -0.22     0.8 
  SNP_A-1515897   -0.96     0.8   -0.081  -0.19     0.8   -0.093  -0.22     0.8 
  SNP_A-1513496   -1.00     0.8   -0.083  -0.21     0.8   -0.096  -0.24     0.9 
  SNP_A-1509067   -0.96     0.8   -0.080  -0.19     0.8   -0.093  -0.22     0.8 
  SNP_A-1508745   -0.95     0.8   -0.079  -0.19     0.8   -0.091  -0.21     0.8 
  SNP_A-1510954   -0.94     0.8   -0.078  -0.18     0.8   -0.090  -0.21     0.8 
  SNP_A-1511986   -0.93     0.8   -0.077  -0.18     0.8   -0.089  -0.20     0.8 
  SNP_A-1507756   -0.93     0.8   -0.077  -0.18     0.8   -0.090  -0.20     0.8 
  SNP_A-1512585   -0.96     0.8   -0.079  -0.19     0.8   -0.093  -0.22     0.8 
  SNP_A-1508541   -1.06     0.9   -0.087  -0.23     0.8   -0.103  -0.27     0.9 
        122.098   -1.16     0.9   -0.096  -0.28     0.9   -0.113  -0.32     0.9 
        122.526   -1.26     0.9   -0.105  -0.33     0.9   -0.123  -0.38     0.9 
  SNP_A-1509693   -1.36     0.9   -0.112  -0.38     0.9   -0.132  -0.44     0.9 
  SNP_A-1514345   -1.51     0.9   -0.123  -0.47     0.9   -0.145  -0.54     0.9 
  SNP_A-1517031   -1.61     0.9   -0.130  -0.52     0.9   -0.152  -0.60     1.0 
  SNP_A-1509036   -1.64     0.9   -0.132  -0.54     0.9   -0.154  -0.62     1.0 
  SNP_A-1518494   -1.63     0.9   -0.132  -0.54     0.9   -0.155  -0.62     1.0 
  SNP_A-1514602   -1.60     0.9   -0.130  -0.52     0.9   -0.153  -0.60     1.0 
  SNP_A-1512491   -1.51     0.9   -0.124  -0.47     0.9   -0.146  -0.54     0.9 
  SNP_A-1511413   -1.55     0.9   -0.126  -0.49     0.9   -0.148  -0.56     0.9 
  SNP_A-1511288   -1.59     0.9   -0.131  -0.52     0.9   -0.152  -0.59     1.0 
  SNP_A-1518931   -1.65     1.0   -0.136  -0.56     0.9   -0.158  -0.63     1.0 
  SNP_A-1509367   -1.66     1.0   -0.138  -0.58     0.9   -0.159  -0.64     1.0 
  SNP_A-1516288   -1.69     1.0   -0.141  -0.60     1.0   -0.161  -0.66     1.0 
  SNP_A-1508475   -1.76     1.0   -0.152  -0.67     1.0   -0.168  -0.72     1.0 
  SNP_A-1514718   -1.73     1.0   -0.151  -0.66     1.0   -0.166  -0.70     1.0 
        126.016   -1.67     1.0   -0.147  -0.62     1.0   -0.161  -0.66     1.0 
  SNP_A-1508288   -1.61     0.9   -0.143  -0.58     0.9   -0.155  -0.61     1.0 
  SNP_A-1511101   -1.61     0.9   -0.143  -0.58     0.9   -0.155  -0.61     1.0 
  SNP_A-1514647   -1.58     0.9   -0.141  -0.56     0.9   -0.152  -0.59     0.9 
  SNP_A-1510208   -1.56     0.9   -0.140  -0.55     0.9   -0.150  -0.57     0.9 
  SNP_A-1516091   -1.52     0.9   -0.137  -0.52     0.9   -0.146  -0.54     0.9 
  SNP_A-1509885   -1.52     0.9   -0.136  -0.52     0.9   -0.146  -0.54     0.9 
  SNP_A-1518137   -1.51     0.9   -0.135  -0.51     0.9   -0.145  -0.53     0.9 
  SNP_A-1517266   -1.50     0.9   -0.135  -0.50     0.9   -0.144  -0.53     0.9 
  SNP_A-1517994   -1.48     0.9   -0.134  -0.50     0.9   -0.143  -0.52     0.9 
        127.290   -1.40     0.9   -0.128  -0.45     0.9   -0.137  -0.47     0.9 
        127.630   -1.32     0.9   -0.122  -0.40     0.9   -0.130  -0.42     0.9 
  SNP_A-1511310   -1.24     0.9   -0.115  -0.35     0.9   -0.122  -0.37     0.9 
  SNP_A-1516261   -1.17     0.9   -0.109  -0.32     0.9   -0.116  -0.34     0.9 
        128.776   -1.14     0.9   -0.107  -0.31     0.9   -0.114  -0.32     0.9 
  SNP_A-1511115   -1.11     0.9   -0.105  -0.29     0.9   -0.111  -0.30     0.9 
  SNP_A-1514135   -1.06     0.9   -0.101  -0.27     0.9   -0.106  -0.28     0.9 
  SNP_A-1514153   -1.02     0.8   -0.097  -0.24     0.9   -0.102  -0.25     0.9 
        130.164   -0.91     0.8   -0.088  -0.20     0.8   -0.092  -0.21     0.8 
  SNP_A-1511653   -0.81     0.8   -0.077  -0.15     0.8   -0.081  -0.16     0.8 
  SNP_A-1516817   -0.79     0.8   -0.076  -0.15     0.8   -0.079  -0.15     0.8 
  SNP_A-1516522   -0.78     0.8   -0.075  -0.15     0.8   -0.078  -0.15     0.8 
  SNP_A-1515274   -0.74     0.8   -0.072  -0.13     0.8   -0.074  -0.13     0.8 
        131.586   -0.70     0.8   -0.069  -0.12     0.8   -0.071  -0.12     0.8 
        131.978   -0.66     0.7   -0.066  -0.11     0.8   -0.068  -0.11     0.8 
  SNP_A-1515185   -0.64     0.7   -0.064  -0.10     0.8   -0.065  -0.10     0.8 
        132.669   -0.67     0.7   -0.069  -0.12     0.8   -0.069  -0.11     0.8 
  SNP_A-1517011   -0.71     0.8   -0.074  -0.13     0.8   -0.073  -0.13     0.8 
  SNP_A-1508269   -0.67     0.7   -0.071  -0.12     0.8   -0.069  -0.11     0.8 
  SNP_A-1515852   -0.65     0.7   -0.070  -0.11     0.8   -0.068  -0.11     0.8 
        133.758   -0.65     0.7   -0.071  -0.11     0.8   -0.068  -0.11     0.8 
  SNP_A-1514140   -0.64     0.7   -0.071  -0.11     0.8   -0.067  -0.11     0.8 
        134.487   -0.65     0.7   -0.074  -0.12     0.8   -0.069  -0.11     0.8 
        134.947   -0.66     0.7   -0.077  -0.13     0.8   -0.071  -0.11     0.8 
        135.406   -0.67     0.7   -0.079  -0.13     0.8   -0.071  -0.12     0.8 
        135.865   -0.68     0.8   -0.081  -0.14     0.8   -0.072  -0.12     0.8 
  SNP_A-1509439   -0.69     0.8   -0.081  -0.14     0.8   -0.072  -0.12     0.8 
  SNP_A-1508749   -0.69     0.8   -0.081  -0.14     0.8   -0.071  -0.12     0.8 
  SNP_A-1515115   -0.65     0.7   -0.076  -0.12     0.8   -0.066  -0.11     0.8 
  SNP_A-1515351   -0.62     0.7   -0.073  -0.11     0.8   -0.063  -0.10     0.7 
  SNP_A-1511678   -0.53     0.7   -0.063  -0.08     0.7   -0.054  -0.07     0.7 
  SNP_A-1509502   -0.46     0.7   -0.054  -0.06     0.7   -0.046  -0.05     0.7 
  SNP_A-1519323   -0.46     0.7   -0.054  -0.06     0.7   -0.046  -0.05     0.7 
        138.285   -0.39     0.7   -0.046  -0.05     0.7   -0.039  -0.04     0.7 
  SNP_A-1512028   -0.33     0.6   -0.038  -0.03     0.6   -0.032  -0.03     0.6 
  SNP_A-1511088   -0.30     0.6   -0.035  -0.03     0.6   -0.030  -0.02     0.6 
  SNP_A-1514791   -0.27     0.6   -0.031  -0.02     0.6   -0.026  -0.02     0.6 
  SNP_A-1510206   -0.27     0.6   -0.031  -0.02     0.6   -0.027  -0.02     0.6 
  SNP_A-1507979   -0.19     0.6   -0.022  -0.01     0.6   -0.019  -0.01     0.6 
  SNP_A-1511853   -0.17     0.6   -0.019  -0.01     0.6   -0.017  -0.01     0.6 
  SNP_A-1515674   -0.14     0.6   -0.016  -0.01     0.6   -0.014  -0.00     0.6 
        140.283   -0.07     0.5   -0.007  -0.00     0.5   -0.006  -0.00     0.5 
  SNP_A-1511353    0.01     0.5    0.001   0.00     0.5    0.001   0.00     0.5 
        141.027    0.05     0.5    0.006   0.00     0.5    0.005   0.00     0.5 
        141.427    0.10     0.5    0.012   0.00     0.5    0.010   0.00     0.5 
        141.826    0.15     0.4    0.017   0.01     0.4    0.015   0.01     0.4 
  SNP_A-1510570    0.20     0.4    0.022   0.01     0.4    0.019   0.01     0.4 
        142.715    0.23     0.4    0.025   0.01     0.4    0.022   0.01     0.4 
  SNP_A-1518876    0.26     0.4    0.028   0.02     0.4    0.025   0.02     0.4 
  SNP_A-1512085    0.27     0.4    0.029   0.02     0.4    0.026   0.02     0.4 
  SNP_A-1515037    0.29     0.4    0.031   0.02     0.4    0.027   0.02     0.4 
  SNP_A-1518144    0.26     0.4    0.028   0.02     0.4    0.025   0.02     0.4 
        143.915    0.29     0.4    0.031   0.02     0.4    0.027   0.02     0.4 
  SNP_A-1512998    0.31     0.4    0.034   0.03     0.4    0.030   0.02     0.4 
  SNP_A-1512141    0.35     0.4    0.038   0.03     0.3    0.034   0.03     0.4 
  SNP_A-1515786    0.39     0.3    0.042   0.04     0.3    0.037   0.04     0.3 
  SNP_A-1507890    0.39     0.3    0.042   0.04     0.3    0.037   0.04     0.3 
  SNP_A-1510442    0.38     0.4    0.041   0.04     0.3    0.036   0.03     0.3 
        144.926    0.42     0.3    0.047   0.05     0.3    0.041   0.04     0.3 
        145.261    0.47     0.3    0.052   0.06     0.3    0.045   0.05     0.3 
  SNP_A-1518428    0.51     0.3    0.056   0.07     0.3    0.048   0.06     0.3 
  SNP_A-1512068    0.52     0.3    0.056   0.07     0.3    0.048   0.06     0.3 
  SNP_A-1515529    0.47     0.3    0.051   0.06     0.3    0.044   0.05     0.3 
  SNP_A-1509746    0.43     0.3    0.047   0.05     0.3    0.040   0.04     0.3 
  SNP_A-1511225    0.41     0.3    0.045   0.05     0.3    0.039   0.04     0.3 
  SNP_A-1518562    0.36     0.4    0.040   0.04     0.3    0.034   0.03     0.4 
  SNP_A-1516851    0.34     0.4    0.038   0.03     0.4    0.032   0.03     0.4 
        146.975    0.35     0.4    0.039   0.03     0.3    0.033   0.03     0.4 
  SNP_A-1517017    0.36     0.4    0.039   0.03     0.3    0.034   0.03     0.4 
        147.746    0.35     0.4    0.038   0.03     0.3    0.033   0.03     0.4 
  SNP_A-1516014    0.34     0.4    0.037   0.03     0.4    0.033   0.03     0.4 
        148.457    0.34     0.4    0.036   0.03     0.4    0.033   0.03     0.4 
        148.828    0.34     0.4    0.036   0.03     0.4    0.033   0.03     0.4 
  SNP_A-1516412    0.35     0.4    0.035   0.03     0.4    0.032   0.03     0.4 
  SNP_A-1515100    0.39     0.3    0.039   0.04     0.3    0.037   0.04     0.3 
  SNP_A-1507692    0.53     0.3    0.052   0.07     0.3    0.050   0.07     0.3 
  SNP_A-1510980    0.55     0.3    0.054   0.07     0.3    0.051   0.07     0.3 
  SNP_A-1519370    0.68     0.2    0.067   0.11     0.2    0.065   0.11     0.2 
        150.443    0.81     0.2    0.078   0.16     0.2    0.078   0.16     0.2 
        150.819    0.94     0.2    0.088   0.20     0.2    0.090   0.21     0.2 
  SNP_A-1513805    1.07    0.14    0.096   0.25    0.14    0.100   0.26    0.13 
        151.521    1.10    0.14    0.097   0.26    0.14    0.102   0.28    0.13 
  SNP_A-1518892    1.13    0.13    0.098   0.27    0.13    0.103   0.29    0.12 
  SNP_A-1509741    1.20    0.12    0.104   0.30    0.12    0.110   0.33    0.11 
  SNP_A-1508417    1.21    0.11    0.104   0.31    0.12    0.110   0.33    0.11 
        152.661    1.31    0.10    0.113   0.36    0.10    0.120   0.39    0.09 
  SNP_A-1518364    1.41    0.08    0.120   0.41    0.08    0.129   0.45    0.07 
  SNP_A-1517426    1.42    0.08    0.121   0.42    0.08    0.130   0.46    0.07 
  SNP_A-1512837    1.42    0.08    0.121   0.42    0.08    0.130   0.46    0.07 
  SNP_A-1512131    1.41    0.08    0.121   0.42    0.08    0.129   0.45    0.07 
  SNP_A-1514325    1.41    0.08    0.121   0.42    0.08    0.129   0.45    0.07 
        153.635    1.37    0.08    0.119   0.40    0.09    0.127   0.43    0.08 
  SNP_A-1516185    1.34    0.09    0.117   0.38    0.09    0.124   0.41    0.08 
        154.360    1.32    0.09    0.116   0.37    0.09    0.123   0.40    0.09 
  SNP_A-1514383    1.31    0.10    0.114   0.36    0.10    0.122   0.39    0.09 
        155.088    1.30    0.10    0.114   0.36    0.10    0.121   0.39    0.09 
  SNP_A-1518601    1.28    0.10    0.113   0.35    0.10    0.119   0.38    0.09 
  SNP_A-1514149    1.33    0.09    0.116   0.38    0.09    0.124   0.41    0.09 
  SNP_A-1515995    1.32    0.09    0.116   0.37    0.09    0.123   0.40    0.09 
  SNP_A-1508511    1.31    0.09    0.116   0.37    0.10    0.122   0.40    0.09 
  SNP_A-1519580    1.29    0.10    0.114   0.36    0.10    0.120   0.38    0.09 
        156.810    1.32    0.09    0.118   0.38    0.09    0.123   0.40    0.09 
        157.267    1.36    0.09    0.122   0.41    0.09    0.128   0.43    0.08 
  SNP_A-1510591    1.43    0.08    0.127   0.44    0.08    0.134   0.47    0.07 
  SNP_A-1515818    1.45    0.07    0.128   0.45    0.07    0.135   0.49    0.07 
  SNP_A-1507588    1.45    0.07    0.128   0.45    0.07    0.135   0.48    0.07 
  SNP_A-1514945    1.42    0.08    0.126   0.43    0.08    0.132   0.46    0.07 
  SNP_A-1517424    1.44    0.07    0.129   0.45    0.07    0.136   0.48    0.07 
  SNP_A-1507891    1.39    0.08    0.128   0.43    0.08    0.134   0.46    0.07 
        158.984    1.21    0.11    0.117   0.35    0.10    0.121   0.36    0.10 
        159.404    1.03     0.2    0.103   0.26    0.14    0.104   0.27    0.13 
        159.825    0.86     0.2    0.086   0.18     0.2    0.086   0.18     0.2 
  SNP_A-1512377    0.68     0.2    0.068   0.11     0.2    0.066   0.11     0.2 
  SNP_A-1511688    0.69     0.2    0.068   0.11     0.2    0.066   0.11     0.2 
  SNP_A-1518564    0.57     0.3    0.056   0.08     0.3    0.054   0.08     0.3 
  SNP_A-1507387    0.56     0.3    0.055   0.08     0.3    0.053   0.07     0.3 
  SNP_A-1513895    0.48     0.3    0.048   0.06     0.3    0.046   0.05     0.3 
  SNP_A-1509535    0.43     0.3    0.043   0.04     0.3    0.041   0.04     0.3 
        161.928    0.38     0.4    0.038   0.03     0.3    0.036   0.03     0.3 
  SNP_A-1516828    0.33     0.4    0.032   0.03     0.4    0.031   0.03     0.4 
  SNP_A-1519733    0.32     0.4    0.031   0.02     0.4    0.030   0.02     0.4 
  SNP_A-1518863    0.30     0.4    0.030   0.02     0.4    0.029   0.02     0.4 
  SNP_A-1510958    0.31     0.4    0.031   0.02     0.4    0.030   0.02     0.4 
        163.047    0.26     0.4    0.026   0.02     0.4    0.025   0.02     0.4 
        163.516    0.21     0.4    0.021   0.01     0.4    0.020   0.01     0.4 
  SNP_A-1513622    0.15     0.4    0.015   0.01     0.4    0.015   0.01     0.4 
  SNP_A-1512167    0.13     0.4    0.013   0.00     0.4    0.012   0.00     0.4 
  SNP_A-1516475    0.05     0.5    0.005   0.00     0.5    0.005   0.00     0.5 
  SNP_A-1513026   -0.18     0.6   -0.018  -0.01     0.6   -0.017  -0.01     0.6 
  SNP_A-1507515   -0.21     0.6   -0.021  -0.01     0.6   -0.019  -0.01     0.6 
  SNP_A-1518782   -0.25     0.6   -0.025  -0.02     0.6   -0.023  -0.01     0.6 
  SNP_A-1517205   -0.32     0.6   -0.032  -0.03     0.6   -0.030  -0.02     0.6 
  SNP_A-1509175   -0.33     0.6   -0.033  -0.03     0.6   -0.031  -0.03     0.6 
  SNP_A-1507366   -0.34     0.6   -0.033  -0.03     0.6   -0.031  -0.03     0.6 
  SNP_A-1515127   -0.34     0.6   -0.034  -0.03     0.6   -0.031  -0.03     0.6 
  SNP_A-1510315   -0.35     0.6   -0.035  -0.03     0.6   -0.032  -0.03     0.6 
  SNP_A-1515844   -0.35     0.6   -0.035  -0.03     0.6   -0.032  -0.03     0.6 
  SNP_A-1519378   -0.38     0.6   -0.038  -0.04     0.7   -0.035  -0.03     0.7 
  SNP_A-1507679   -0.44     0.7   -0.042  -0.05     0.7   -0.040  -0.04     0.7 
  SNP_A-1514730   -0.44     0.7   -0.043  -0.05     0.7   -0.041  -0.04     0.7 
  SNP_A-1517688   -0.45     0.7   -0.043  -0.05     0.7   -0.041  -0.05     0.7 
  SNP_A-1514096   -0.47     0.7   -0.045  -0.05     0.7   -0.043  -0.05     0.7 
  SNP_A-1519264   -0.52     0.7   -0.050  -0.06     0.7   -0.047  -0.06     0.7 
  SNP_A-1511846   -0.52     0.7   -0.050  -0.06     0.7   -0.048  -0.06     0.7 
  SNP_A-1515906   -0.53     0.7   -0.050  -0.07     0.7   -0.048  -0.06     0.7 
  SNP_A-1513794   -0.54     0.7   -0.051  -0.07     0.7   -0.049  -0.06     0.7 
  SNP_A-1513746   -0.54     0.7   -0.051  -0.07     0.7   -0.049  -0.06     0.7 
  SNP_A-1511470   -0.54     0.7   -0.051  -0.07     0.7   -0.049  -0.07     0.7 
  SNP_A-1511493   -0.59     0.7   -0.055  -0.08     0.7   -0.053  -0.08     0.7 
  SNP_A-1514412   -0.43     0.7   -0.041  -0.04     0.7   -0.040  -0.04     0.7 
  SNP_A-1514657   -0.42     0.7   -0.039  -0.04     0.7   -0.039  -0.04     0.7 
  SNP_A-1508753   -0.43     0.7   -0.040  -0.04     0.7   -0.039  -0.04     0.7 
  SNP_A-1512676   -0.49     0.7   -0.046  -0.06     0.7   -0.046  -0.06     0.7 
  SNP_A-1508627   -0.58     0.7   -0.054  -0.08     0.7   -0.054  -0.08     0.7 
        168.563   -0.65     0.7   -0.061  -0.10     0.8   -0.062  -0.10     0.8 
  SNP_A-1511126   -0.73     0.8   -0.068  -0.12     0.8   -0.069  -0.12     0.8 
  SNP_A-1509483   -0.78     0.8   -0.073  -0.14     0.8   -0.073  -0.14     0.8 
        169.468   -0.84     0.8   -0.079  -0.17     0.8   -0.080  -0.16     0.8 
  SNP_A-1518417   -0.90     0.8   -0.085  -0.19     0.8   -0.086  -0.19     0.8 
  SNP_A-1518965   -0.82     0.8   -0.078  -0.16     0.8   -0.079  -0.16     0.8 
  SNP_A-1509719   -0.81     0.8   -0.077  -0.16     0.8   -0.078  -0.16     0.8 
  SNP_A-1513458   -0.83     0.8   -0.078  -0.16     0.8   -0.080  -0.16     0.8 
  SNP_A-1516975   -0.85     0.8   -0.080  -0.17     0.8   -0.082  -0.17     0.8 
  SNP_A-1514614   -0.87     0.8   -0.081  -0.17     0.8   -0.083  -0.18     0.8 
  SNP_A-1508020   -0.87     0.8   -0.081  -0.18     0.8   -0.084  -0.18     0.8 
        171.469   -0.93     0.8   -0.087  -0.20     0.8   -0.090  -0.21     0.8 
        171.845   -0.99     0.8   -0.092  -0.23     0.8   -0.097  -0.23     0.9 
        172.220   -1.05     0.9   -0.097  -0.26     0.9   -0.103  -0.26     0.9 
  SNP_A-1510308   -1.11     0.9   -0.102  -0.28     0.9   -0.108  -0.30     0.9 
  SNP_A-1517656   -1.13     0.9   -0.103  -0.29     0.9   -0.111  -0.31     0.9 
  SNP_A-1509479   -1.14     0.9   -0.104  -0.30     0.9   -0.112  -0.31     0.9 
  SNP_A-1509435   -1.15     0.9   -0.105  -0.30     0.9   -0.113  -0.32     0.9 
        174.111   -1.12     0.9   -0.103  -0.29     0.9   -0.112  -0.31     0.9 
        174.605   -1.09     0.9   -0.100  -0.27     0.9   -0.110  -0.29     0.9 
        175.099   -1.06     0.9   -0.097  -0.26     0.9   -0.107  -0.28     0.9 
  SNP_A-1516388   -1.03     0.8   -0.093  -0.24     0.9   -0.104  -0.26     0.9 
        176.022   -0.96     0.8   -0.088  -0.21     0.8   -0.098  -0.23     0.8 
        176.451   -0.89     0.8   -0.082  -0.18     0.8   -0.092  -0.20     0.8 
        176.881   -0.82     0.8   -0.076  -0.16     0.8   -0.086  -0.17     0.8 
        177.310   -0.76     0.8   -0.070  -0.13     0.8   -0.078  -0.15     0.8 
  SNP_A-1507368   -0.69     0.8   -0.063  -0.11     0.8   -0.071  -0.12     0.8 
        178.166   -0.58     0.7   -0.053  -0.08     0.7   -0.060  -0.09     0.7 
        178.593   -0.48     0.7   -0.043  -0.05     0.7   -0.049  -0.06     0.7 
        179.019   -0.37     0.6   -0.033  -0.03     0.6   -0.038  -0.03     0.7 
  SNP_A-1508795   -0.26     0.6   -0.023  -0.01     0.6   -0.027  -0.02     0.6 
        179.847   -0.21     0.6   -0.017  -0.01     0.6   -0.021  -0.01     0.6 
        180.248   -0.15     0.6   -0.012  -0.00     0.6   -0.014  -0.01     0.6 
  SNP_A-1511779   -0.09     0.5   -0.007  -0.00     0.5   -0.008  -0.00     0.5 
  SNP_A-1509801   -0.08     0.5   -0.007  -0.00     0.5   -0.008  -0.00     0.5 
  SNP_A-1511813   -0.08     0.5   -0.007  -0.00     0.5   -0.008  -0.00     0.5 
        181.308   -0.11     0.5   -0.009  -0.00     0.5   -0.010  -0.00     0.5 
  SNP_A-1517824   -0.13     0.6   -0.010  -0.00     0.6   -0.013  -0.00     0.6 
  SNP_A-1518682   -0.03     0.5   -0.003  -0.00     0.5   -0.003  -0.00     0.5 
  SNP_A-1510834   -0.02     0.5   -0.001  -0.00     0.5   -0.002  -0.00     0.5 
  SNP_A-1516780   -0.02     0.5   -0.001  -0.00     0.5   -0.002  -0.00     0.5 
  SNP_A-1516425   -0.00     0.5   -0.000  -0.00     0.5   -0.000  -0.00     0.5 
        182.970   -0.11     0.5   -0.009  -0.00     0.5   -0.011  -0.00     0.5 
        183.401   -0.22     0.6   -0.018  -0.01     0.6   -0.021  -0.01     0.6 
  SNP_A-1517000   -0.33     0.6   -0.027  -0.02     0.6   -0.031  -0.03     0.6 
  SNP_A-1516215   -0.36     0.6   -0.029  -0.03     0.6   -0.033  -0.03     0.6 
  SNP_A-1516746   -0.36     0.6   -0.029  -0.03     0.6   -0.033  -0.03     0.6 
  SNP_A-1512810   -0.36     0.6   -0.029  -0.03     0.6   -0.033  -0.03     0.6 
  SNP_A-1510950   -0.34     0.6   -0.028  -0.02     0.6   -0.032  -0.03     0.6 
  SNP_A-1514173   -0.32     0.6   -0.026  -0.02     0.6   -0.029  -0.02     0.6 
  SNP_A-1511671   -0.08     0.5   -0.007  -0.00     0.5   -0.008  -0.00     0.5 
  SNP_A-1508156   -0.01     0.5   -0.001  -0.00     0.5   -0.001  -0.00     0.5 
  SNP_A-1512457    0.11     0.5    0.009   0.00     0.5    0.010   0.00     0.5 
  SNP_A-1507868    0.16     0.4    0.013   0.01     0.4    0.015   0.01     0.4 
  SNP_A-1512336    0.17     0.4    0.014   0.01     0.4    0.016   0.01     0.4 
  SNP_A-1513747    0.18     0.4    0.015   0.01     0.4    0.017   0.01     0.4 
  SNP_A-1509494    0.20     0.4    0.018   0.01     0.4    0.019   0.01     0.4 
  SNP_A-1515965    0.31     0.4    0.027   0.02     0.4    0.030   0.02     0.4 
        185.985    0.39     0.3    0.035   0.03     0.3    0.038   0.04     0.3 
        186.391    0.47     0.3    0.044   0.05     0.3    0.047   0.05     0.3 
        186.797    0.56     0.3    0.052   0.07     0.3    0.055   0.08     0.3 
        187.203    0.64     0.3    0.061   0.10     0.3    0.064   0.10     0.2 
  SNP_A-1518037    0.73     0.2    0.069   0.12     0.2    0.072   0.13     0.2 
        187.885    0.78     0.2    0.075   0.14     0.2    0.077   0.15     0.2 
  SNP_A-1509300    0.84     0.2    0.080   0.17     0.2    0.083   0.17     0.2 
  SNP_A-1508185    0.86     0.2    0.082   0.17     0.2    0.084   0.18     0.2 
        188.548    0.89     0.2    0.087   0.19     0.2    0.088   0.20     0.2 
  SNP_A-1513554    0.93     0.2    0.091   0.21     0.2    0.092   0.21     0.2 
        189.084    0.96     0.2    0.094   0.22     0.2    0.095   0.23     0.2 
  SNP_A-1514321    0.99     0.2    0.096   0.23    0.15    0.098   0.24    0.15 
  SNP_A-1517448    1.01     0.2    0.099   0.24    0.14    0.100   0.25    0.14 
        190.020    1.10    0.14    0.109   0.29    0.12    0.112   0.30    0.12 
        190.481    1.19    0.12    0.118   0.35    0.10    0.123   0.36    0.10 
  SNP_A-1518235    1.28    0.10    0.127   0.40    0.09    0.134   0.43    0.08 
  SNP_A-1510271    1.30    0.10    0.129   0.41    0.08    0.136   0.44    0.08 
  SNP_A-1510978    1.32    0.09    0.131   0.43    0.08    0.139   0.46    0.07 
  SNP_A-1519078    1.34    0.09    0.133   0.44    0.08    0.142   0.47    0.07 
        191.859    1.34    0.09    0.135   0.44    0.08    0.144   0.48    0.07 
        192.357    1.34    0.09    0.136   0.45    0.08    0.147   0.49    0.07 
        192.855    1.34    0.09    0.137   0.45    0.07    0.149   0.49    0.07 
        193.354    1.34    0.09    0.138   0.45    0.07    0.151   0.50    0.06 
        193.852    1.34    0.09    0.138   0.45    0.07    0.152   0.50    0.06 
        194.350    1.34    0.09    0.138   0.45    0.07    0.152   0.51    0.06 
        194.848    1.34    0.09    0.137   0.45    0.07    0.152   0.51    0.06 
        195.346    1.34    0.09    0.136   0.45    0.08    0.151   0.50    0.06 
        195.844    1.35    0.09    0.135   0.45    0.08    0.150   0.50    0.06 
        196.343    1.35    0.09    0.133   0.44    0.08    0.148   0.50    0.07 
        196.841    1.36    0.09    0.131   0.43    0.08    0.146   0.49    0.07 
        197.339    1.36    0.09    0.128   0.43    0.08    0.143   0.48    0.07 
  SNP_A-1509293    1.37    0.09    0.125   0.42    0.08    0.140   0.47    0.07 
  SNP_A-1514576    1.37    0.09    0.124   0.42    0.08    0.138   0.47    0.07 
  SNP_A-1514477    1.37    0.09    0.124   0.42    0.08    0.138   0.47    0.07 
  SNP_A-1515596    1.38    0.08    0.125   0.42    0.08    0.139   0.48    0.07 
  SNP_A-1513773    1.39    0.08    0.126   0.43    0.08    0.140   0.48    0.07 
  SNP_A-1510746    1.39    0.08    0.127   0.43    0.08    0.141   0.49    0.07 
        199.015    1.44    0.08    0.133   0.47    0.07    0.149   0.53    0.06 
        199.424    1.48    0.07    0.138   0.50    0.06    0.156   0.57    0.05 
  SNP_A-1512018    1.52    0.06    0.143   0.54    0.06    0.162   0.61    0.05 
        200.211    1.55    0.06    0.147   0.56    0.05    0.166   0.64    0.04 
        200.589    1.58    0.06    0.150   0.58    0.05    0.169   0.66    0.04 
  SNP_A-1509613    1.61    0.05    0.152   0.60    0.05    0.171   0.69    0.04 
        201.362    1.56    0.06    0.149   0.57    0.05    0.167   0.65    0.04 
        201.757    1.52    0.06    0.145   0.54    0.06    0.161   0.61    0.05 
  SNP_A-1509413    1.47    0.07    0.140   0.51    0.06    0.154   0.56    0.05 
  SNP_A-1514701    1.47    0.07    0.140   0.51    0.06    0.154   0.56    0.05 
  SNP_A-1507640    1.48    0.07    0.141   0.51    0.06    0.155   0.57    0.05 
        202.822    1.50    0.07    0.142   0.52    0.06    0.155   0.58    0.05 
  SNP_A-1514085    1.51    0.07    0.142   0.53    0.06    0.155   0.58    0.05 
        203.607    1.59    0.06    0.149   0.58    0.05    0.163   0.65    0.04 
  SNP_A-1509242    1.67    0.05    0.154   0.63    0.04    0.170   0.70    0.04 
  SNP_A-1510764    1.69    0.05    0.155   0.64    0.04    0.172   0.72    0.03 
        204.587    1.65    0.05    0.155   0.63    0.04    0.170   0.70    0.04 
        205.022    1.61    0.05    0.153   0.61    0.05    0.167   0.67    0.04 
        205.457    1.58    0.06    0.150   0.58    0.05    0.163   0.64    0.04 
  SNP_A-1514382    1.54    0.06    0.146   0.55    0.06    0.157   0.60    0.05 
        206.258    1.51    0.07    0.144   0.53    0.06    0.153   0.58    0.05 
        206.624    1.48    0.07    0.142   0.51    0.06    0.150   0.55    0.06 
  SNP_A-1518244    1.45    0.07    0.139   0.49    0.07    0.146   0.53    0.06 
        207.396    1.42    0.08    0.137   0.48    0.07    0.143   0.50    0.06 
        207.801    1.39    0.08    0.134   0.46    0.07    0.139   0.48    0.07 
        208.207    1.36    0.09    0.131   0.44    0.08    0.136   0.46    0.07 
        208.613    1.33    0.09    0.128   0.42    0.08    0.132   0.44    0.08 
  SNP_A-1511522    1.31    0.10    0.125   0.40    0.09    0.127   0.41    0.08 
  SNP_A-1512569    1.34    0.09    0.125   0.41    0.08    0.130   0.43    0.08 
  SNP_A-1519455    1.33    0.09    0.125   0.41    0.08    0.129   0.43    0.08 
  SNP_A-1516128    1.25    0.11    0.118   0.36    0.10    0.120   0.37    0.10 
  SNP_A-1509268    1.16    0.12    0.110   0.31    0.12    0.111   0.32    0.11 
  SNP_A-1508787    1.16    0.12    0.110   0.31    0.12    0.111   0.32    0.11 
        210.395    1.10    0.13    0.107   0.29    0.12    0.106   0.29    0.12 
  SNP_A-1509610    1.05    0.15    0.103   0.27    0.13    0.101   0.26    0.13 
  SNP_A-1515316    1.00     0.2    0.098   0.24    0.15    0.097   0.24    0.15 
  SNP_A-1508732    0.97     0.2    0.096   0.23     0.2    0.094   0.23     0.2 
        211.622    0.94     0.2    0.095   0.22     0.2    0.094   0.22     0.2 
  SNP_A-1512636    0.92     0.2    0.094   0.21     0.2    0.092   0.21     0.2 
        212.383    0.92     0.2    0.095   0.21     0.2    0.093   0.21     0.2 
  SNP_A-1512516    0.92     0.2    0.096   0.22     0.2    0.094   0.21     0.2 
        213.127    0.86     0.2    0.092   0.19     0.2    0.090   0.19     0.2 
        213.570    0.81     0.2    0.087   0.17     0.2    0.086   0.17     0.2 
        214.013    0.75     0.2    0.082   0.15     0.2    0.080   0.15     0.2 
        214.456    0.70     0.2    0.077   0.13     0.2    0.075   0.13     0.2 
        214.899    0.64     0.3    0.071   0.11     0.2    0.069   0.11     0.2 
        215.342    0.59     0.3    0.065   0.09     0.3    0.063   0.09     0.3 
  SNP_A-1517108    0.53     0.3    0.058   0.08     0.3    0.056   0.07     0.3 
  SNP_A-1510623    0.52     0.3    0.057   0.07     0.3    0.055   0.07     0.3 
  SNP_A-1510036    0.52     0.3    0.057   0.07     0.3    0.056   0.07     0.3 
  SNP_A-1518972    0.53     0.3    0.058   0.07     0.3    0.056   0.07     0.3 
        216.997    0.57     0.3    0.064   0.09     0.3    0.062   0.09     0.3 
        217.478    0.61     0.3    0.070   0.10     0.2    0.069   0.10     0.2 
        217.959    0.65     0.3    0.076   0.12     0.2    0.076   0.12     0.2 
        218.440    0.69     0.2    0.082   0.14     0.2    0.082   0.14     0.2 
  SNP_A-1510944    0.73     0.2    0.088   0.16     0.2    0.089   0.16     0.2 
        219.334    0.70     0.2    0.088   0.15     0.2    0.088   0.15     0.2 
        219.747    0.68     0.2    0.087   0.15     0.2    0.087   0.15     0.2 
  SNP_A-1510466    0.65     0.3    0.086   0.14     0.2    0.085   0.14     0.2 
        220.614    0.65     0.3    0.089   0.14     0.2    0.088   0.14     0.2 
        221.068    0.65     0.3    0.091   0.15     0.2    0.090   0.14     0.2 
        221.521    0.65     0.3    0.094   0.15     0.2    0.092   0.15     0.2 
  SNP_A-1512001    0.64     0.3    0.096   0.15     0.2    0.095   0.15     0.2 

MERLIN 1.1.2 - (c) 2000-2007 Goncalo Abecasis

References for this version of Merlin:

   Abecasis et al (2002) Nat Gen 30:97-101        [original citation]
   Fingerlin et al (2004) AJHG 74:432-43          [case selection for association studies]
   Abecasis and Wigginton (2005) AJHG 77:754-67   [ld modeling, parametric analyses]
   Fingerlin et al (2006) Gen Epidemiol 30:384-96 [sex-specific maps]
   Chen and Abecasis (2007) AJHG 81:913-26        [qtl association analysis, qtl simulation]


The following parameters are in effect:
                     Data File :     wiped_4.dat (-dname)
                 Pedigree File :     wiped_4.ped (-pname)
            Missing Value Code :         -99.999 (-xname)
                      Map File :      10K142.map (-mname)
            Allele Frequencies :  10K142cauc.frq (-f[a|e|f|m|file])
                   Random Seed :          123456 (-r9999)

Data Analysis Options
         General : --error [ON], --information [ON], --likelihood,
                   --model [age.tbl]
      IBD States : --ibd, --kinship, --matrices, --extended, --select
     NPL Linkage : --npl [ON], --pairs [ON], --qtl, --deviates, --exp [ON]
      VC Linkage : --vc, --useCovariates, --ascertainment, --unlinked [0.00]
     Association : --infer, --assoc, --fastAssoc, --filter, --custom [cov.tbl]
     Haplotyping : --best, --sample, --all, --founders, --horizontal
   Recombination : --zero, --one, --two, --three, --singlepoint
       Positions : --steps, --maxStep [0.50], --minStep, --grid, --start,
                   --stop
     LD Clusters : --clusters [], --distance, --rsq [0.16], --cfreq
          Limits : --bits [24], --megabytes [1024], --minutes
     Performance : --trim, --noCoupleBits, --swap [ON], --smallSwap
          Output : --quiet, --markerNames [ON], --frequencies [ON],
                   --perFamily, --pdf [ON], --tabulate, --prefix [wiped_4]
      Simulation : --simulate, --reruns, --save, --trait []

Phenotype: Disease [ALL] (129 families)
===============================================================================
            Pos   Zmean  pvalue linDelta    LOD  pvalue expDelta    LOD  pvalue
            min  -14.34     1.0   -0.188 -11.90     1.0   -9.999 -68.67     1.0 
            max   20.06 0.00000    0.707  44.35 0.00000    9.999  102.7 0.00000 
  SNP_A-1516801    0.62     0.3    0.115   0.17     0.2    0.099   0.15     0.2 
          0.976    0.61     0.3    0.110   0.16     0.2    0.095   0.14     0.2 
          1.432    0.60     0.3    0.106   0.16     0.2    0.091   0.14     0.2 
          1.888    0.59     0.3    0.101   0.15     0.2    0.087   0.13     0.2 
          2.344    0.59     0.3    0.097   0.14     0.2    0.083   0.12     0.2 
  SNP_A-1518999    0.58     0.3    0.093   0.13     0.2    0.080   0.11     0.2 
          3.218    0.58     0.3    0.092   0.13     0.2    0.079   0.11     0.2 
          3.637    0.59     0.3    0.091   0.13     0.2    0.078   0.11     0.2 
          4.056    0.60     0.3    0.090   0.13     0.2    0.077   0.11     0.2 
          4.474    0.60     0.3    0.089   0.13     0.2    0.076   0.11     0.2 
          4.893    0.61     0.3    0.088   0.13     0.2    0.075   0.11     0.2 
  SNP_A-1509652    0.62     0.3    0.086   0.13     0.2    0.074   0.11     0.2 
          5.745    0.64     0.3    0.089   0.14     0.2    0.076   0.12     0.2 
          6.178    0.66     0.3    0.090   0.15     0.2    0.077   0.13     0.2 
          6.612    0.69     0.2    0.092   0.15     0.2    0.078   0.13     0.2 
  SNP_A-1516839    0.71     0.2    0.093   0.16     0.2    0.079   0.14     0.2 
  SNP_A-1515717    0.72     0.2    0.093   0.16     0.2    0.079   0.14     0.2 
  SNP_A-1515880    0.72     0.2    0.093   0.16     0.2    0.079   0.14     0.2 
  SNP_A-1509087    0.71     0.2    0.092   0.16     0.2    0.078   0.14     0.2 
          7.776    0.70     0.2    0.093   0.16     0.2    0.078   0.14     0.2 
          8.160    0.70     0.2    0.093   0.16     0.2    0.078   0.14     0.2 
  SNP_A-1516253    0.69     0.2    0.093   0.16     0.2    0.078   0.13     0.2 
          8.975    0.70     0.2    0.095   0.16     0.2    0.079   0.14     0.2 
          9.407    0.70     0.2    0.096   0.17     0.2    0.080   0.14     0.2 
          9.839    0.71     0.2    0.098   0.17     0.2    0.080   0.14     0.2 
         10.272    0.71     0.2    0.099   0.17     0.2    0.081   0.14     0.2 
  SNP_A-1517856    0.72     0.2    0.100   0.18     0.2    0.081   0.14     0.2 
         11.179    0.69     0.2    0.097   0.17     0.2    0.078   0.13     0.2 
  SNP_A-1507643    0.66     0.3    0.094   0.15     0.2    0.074   0.12     0.2 
         12.095    0.66     0.3    0.096   0.15     0.2    0.074   0.12     0.2 
         12.535    0.65     0.3    0.097   0.15     0.2    0.074   0.12     0.2 
         12.976    0.64     0.3    0.098   0.15     0.2    0.074   0.12     0.2 
  SNP_A-1514006    0.64     0.3    0.098   0.15     0.2    0.073   0.12     0.2 
         13.897    0.64     0.3    0.101   0.16     0.2    0.075   0.12     0.2 
         14.379    0.65     0.3    0.104   0.17     0.2    0.077   0.12     0.2 
         14.860    0.65     0.3    0.107   0.17     0.2    0.079   0.13     0.2 
         15.342    0.66     0.3    0.109   0.18     0.2    0.080   0.13     0.2 
         15.823    0.67     0.3    0.111   0.18     0.2    0.081   0.13     0.2 
         16.305    0.68     0.2    0.112   0.18     0.2    0.083   0.14     0.2 
         16.786    0.68     0.2    0.113   0.19     0.2    0.083   0.14     0.2 
         17.267    0.69     0.2    0.113   0.19     0.2    0.084   0.14     0.2 
         17.749    0.70     0.2    0.113   0.19     0.2    0.084   0.15     0.2 
         18.230    0.71     0.2    0.113   0.20     0.2    0.084   0.15     0.2 
         18.712    0.72     0.2    0.112   0.20     0.2    0.084   0.15     0.2 
         19.193    0.73     0.2    0.110   0.20     0.2    0.084   0.15     0.2 
         19.675    0.74     0.2    0.109   0.20     0.2    0.083   0.15     0.2 
         20.156    0.75     0.2    0.107   0.20     0.2    0.082   0.15     0.2 
         20.637    0.76     0.2    0.105   0.19     0.2    0.081   0.15     0.2 
         21.119    0.77     0.2    0.102   0.19     0.2    0.080   0.15     0.2 
         21.600    0.78     0.2    0.100   0.19     0.2    0.079   0.15     0.2 
  SNP_A-1519512    0.79     0.2    0.097   0.19     0.2    0.078   0.15     0.2 
  SNP_A-1518279    0.81     0.2    0.098   0.19     0.2    0.079   0.16     0.2 
  SNP_A-1507669    0.82     0.2    0.098   0.20     0.2    0.078   0.16     0.2 
  SNP_A-1517399    0.82     0.2    0.099   0.20     0.2    0.079   0.16     0.2 
  SNP_A-1516637    0.82     0.2    0.099   0.20     0.2    0.079   0.16     0.2 
  SNP_A-1510841    0.83     0.2    0.100   0.20     0.2    0.080   0.17     0.2 
  SNP_A-1513504    0.84     0.2    0.102   0.21     0.2    0.081   0.17     0.2 
  SNP_A-1515909    0.84     0.2    0.102   0.21     0.2    0.081   0.17     0.2 
         23.780    0.82     0.2    0.101   0.20     0.2    0.079   0.16     0.2 
         24.232    0.81     0.2    0.100   0.20     0.2    0.078   0.15     0.2 
  SNP_A-1516291    0.79     0.2    0.098   0.19     0.2    0.075   0.15     0.2 
         25.099    0.75     0.2    0.092   0.17     0.2    0.070   0.13     0.2 
  SNP_A-1519398    0.70     0.2    0.086   0.15     0.2    0.065   0.11     0.2 
  SNP_A-1518735    0.67     0.3    0.082   0.13     0.2    0.062   0.10     0.2 
  SNP_A-1517880    0.66     0.3    0.081   0.13     0.2    0.061   0.10     0.2 
  SNP_A-1508107    0.65     0.3    0.080   0.13     0.2    0.060   0.10     0.3 
  SNP_A-1513298    0.62     0.3    0.077   0.12     0.2    0.057   0.09     0.3 
         26.611    0.53     0.3    0.068   0.09     0.3    0.051   0.07     0.3 
  SNP_A-1511145    0.44     0.3    0.056   0.06     0.3    0.042   0.05     0.3 
  SNP_A-1517912    0.39     0.3    0.050   0.05     0.3    0.038   0.04     0.3 
  SNP_A-1516667    0.15     0.4    0.019   0.01     0.4    0.014   0.01     0.4 
  SNP_A-1512033    0.04     0.5    0.005   0.00     0.5    0.004   0.00     0.5 
  SNP_A-1512064    0.04     0.5    0.006   0.00     0.5    0.004   0.00     0.5 
  SNP_A-1509280    0.04     0.5    0.005   0.00     0.5    0.004   0.00     0.5 
         28.343    0.04     0.5    0.005   0.00     0.5    0.004   0.00     0.5 
  SNP_A-1517151    0.03     0.5    0.004   0.00     0.5    0.003   0.00     0.5 
  SNP_A-1519098    0.03     0.5    0.004   0.00     0.5    0.003   0.00     0.5 
  SNP_A-1512845    0.03     0.5    0.004   0.00     0.5    0.003   0.00     0.5 
  SNP_A-1510249    0.10     0.5    0.012   0.00     0.5    0.010   0.00     0.5 
         29.803    0.19     0.4    0.022   0.01     0.4    0.018   0.01     0.4 
  SNP_A-1519445    0.27     0.4    0.031   0.02     0.4    0.026   0.02     0.4 
  SNP_A-1516016    0.29     0.4    0.033   0.02     0.4    0.028   0.02     0.4 
  SNP_A-1510669    0.29     0.4    0.032   0.02     0.4    0.027   0.02     0.4 
         30.731    0.21     0.4    0.024   0.01     0.4    0.020   0.01     0.4 
         31.112    0.14     0.4    0.016   0.01     0.4    0.013   0.00     0.4 
         31.492    0.06     0.5    0.007   0.00     0.5    0.006   0.00     0.5 
  SNP_A-1514905   -0.01     0.5   -0.001  -0.00     0.5   -0.001  -0.00     0.5 
         32.312   -0.04     0.5   -0.005  -0.00     0.5   -0.004  -0.00     0.5 
  SNP_A-1511080   -0.07     0.5   -0.008  -0.00     0.5   -0.007  -0.00     0.5 
  SNP_A-1514763   -0.07     0.5   -0.008  -0.00     0.5   -0.007  -0.00     0.5 
  SNP_A-1512916    0.02     0.5    0.002   0.00     0.5    0.002   0.00     0.5 
  SNP_A-1509027    0.03     0.5    0.004   0.00     0.5    0.003   0.00     0.5 
         33.767    0.12     0.5    0.013   0.00     0.4    0.011   0.00     0.5 
  SNP_A-1510662    0.21     0.4    0.023   0.01     0.4    0.019   0.01     0.4 
  SNP_A-1516334    0.23     0.4    0.025   0.01     0.4    0.021   0.01     0.4 
  SNP_A-1510606    0.24     0.4    0.025   0.01     0.4    0.022   0.01     0.4 
  SNP_A-1511499    0.23     0.4    0.025   0.01     0.4    0.021   0.01     0.4 
  SNP_A-1512570    0.34     0.4    0.037   0.03     0.4    0.032   0.03     0.4 
  SNP_A-1508904    0.42     0.3    0.046   0.05     0.3    0.039   0.04     0.3 
  SNP_A-1508033    0.49     0.3    0.054   0.06     0.3    0.045   0.05     0.3 
  SNP_A-1517937    0.54     0.3    0.060   0.08     0.3    0.051   0.07     0.3 
  SNP_A-1514399    0.54     0.3    0.060   0.08     0.3    0.051   0.07     0.3 
         35.546    0.58     0.3    0.064   0.09     0.3    0.055   0.08     0.3 
  SNP_A-1507724    0.62     0.3    0.069   0.10     0.2    0.059   0.09     0.3 
  SNP_A-1509222    0.62     0.3    0.069   0.10     0.2    0.059   0.09     0.3 
  SNP_A-1516621    0.65     0.3    0.072   0.11     0.2    0.061   0.10     0.3 
  SNP_A-1512961    0.60     0.3    0.067   0.10     0.2    0.058   0.09     0.3 
         36.766    0.58     0.3    0.065   0.09     0.3    0.056   0.08     0.3 
  SNP_A-1512959    0.56     0.3    0.062   0.08     0.3    0.054   0.07     0.3 
  SNP_A-1518442    0.49     0.3    0.054   0.07     0.3    0.047   0.06     0.3 
  SNP_A-1515649    0.47     0.3    0.051   0.06     0.3    0.045   0.05     0.3 
         37.519    0.41     0.3    0.045   0.05     0.3    0.040   0.04     0.3 
  SNP_A-1511577    0.35     0.4    0.038   0.03     0.3    0.034   0.03     0.4 
  SNP_A-1517741    0.31     0.4    0.033   0.03     0.4    0.030   0.02     0.4 
  SNP_A-1516440    0.18     0.4    0.019   0.01     0.4    0.018   0.01     0.4 
  SNP_A-1507753    0.13     0.4    0.014   0.00     0.4    0.013   0.00     0.4 
         39.056    0.10     0.5    0.011   0.00     0.5    0.010   0.00     0.5 
  SNP_A-1509756    0.07     0.5    0.007   0.00     0.5    0.007   0.00     0.5 
  SNP_A-1507673    0.06     0.5    0.006   0.00     0.5    0.006   0.00     0.5 
         39.881    0.12     0.5    0.013   0.00     0.4    0.012   0.00     0.4 
         40.343    0.17     0.4    0.019   0.01     0.4    0.018   0.01     0.4 
         40.806    0.23     0.4    0.024   0.01     0.4    0.023   0.01     0.4 
         41.268    0.28     0.4    0.029   0.02     0.4    0.029   0.02     0.4 
  SNP_A-1516048    0.33     0.4    0.034   0.03     0.4    0.034   0.03     0.4 
  SNP_A-1516099    0.33     0.4    0.034   0.03     0.4    0.034   0.03     0.4 
         42.063    0.32     0.4    0.032   0.02     0.4    0.032   0.03     0.4 
  SNP_A-1514331    0.30     0.4    0.029   0.02     0.4    0.030   0.02     0.4 
         42.873    0.24     0.4    0.023   0.01     0.4    0.024   0.01     0.4 
  SNP_A-1511798    0.18     0.4    0.017   0.01     0.4    0.018   0.01     0.4 
         43.736    0.13     0.4    0.012   0.00     0.4    0.013   0.00     0.4 
         44.121    0.08     0.5    0.008   0.00     0.5    0.008   0.00     0.5 
         44.506    0.03     0.5    0.003   0.00     0.5    0.003   0.00     0.5 
  SNP_A-1518263   -0.02     0.5   -0.001  -0.00     0.5   -0.002  -0.00     0.5 
  SNP_A-1514124   -0.05     0.5   -0.004  -0.00     0.5   -0.005  -0.00     0.5 
  SNP_A-1507566   -0.10     0.5   -0.009  -0.00     0.5   -0.010  -0.00     0.5 
         45.816   -0.12     0.5   -0.011  -0.00     0.5   -0.012  -0.00     0.6 
         46.156   -0.14     0.6   -0.012  -0.00     0.6   -0.014  -0.00     0.6 
  SNP_A-1515757   -0.16     0.6   -0.013  -0.01     0.6   -0.016  -0.01     0.6 
  SNP_A-1509833   -0.17     0.6   -0.014  -0.01     0.6   -0.017  -0.01     0.6 
         47.043   -0.23     0.6   -0.019  -0.01     0.6   -0.023  -0.01     0.6 
  SNP_A-1507573   -0.29     0.6   -0.024  -0.02     0.6   -0.028  -0.02     0.6 
         47.729   -0.28     0.6   -0.023  -0.02     0.6   -0.027  -0.02     0.6 
  SNP_A-1519008   -0.28     0.6   -0.023  -0.02     0.6   -0.027  -0.02     0.6 
  SNP_A-1507698   -0.23     0.6   -0.019  -0.01     0.6   -0.022  -0.01     0.6 
  SNP_A-1512738   -0.08     0.5   -0.006  -0.00     0.5   -0.008  -0.00     0.5 
  SNP_A-1511074   -0.04     0.5   -0.003  -0.00     0.5   -0.004  -0.00     0.5 
  SNP_A-1513180    0.08     0.5    0.007   0.00     0.5    0.008   0.00     0.5 
         49.521    0.12     0.5    0.009   0.00     0.5    0.012   0.00     0.4 
  SNP_A-1510829    0.16     0.4    0.012   0.00     0.4    0.015   0.01     0.4 
  SNP_A-1510791    0.16     0.4    0.012   0.00     0.4    0.015   0.01     0.4 
         50.207    0.23     0.4    0.018   0.01     0.4    0.023   0.01     0.4 
  SNP_A-1517136    0.31     0.4    0.024   0.02     0.4    0.030   0.02     0.4 
         50.993    0.34     0.4    0.026   0.02     0.4    0.032   0.03     0.4 
  SNP_A-1507574    0.36     0.4    0.027   0.02     0.4    0.034   0.03     0.4 
  SNP_A-1513197    0.41     0.3    0.031   0.03     0.4    0.039   0.04     0.3 
  SNP_A-1513244    0.41     0.3    0.031   0.03     0.4    0.039   0.04     0.3 
         51.902    0.46     0.3    0.034   0.04     0.3    0.043   0.05     0.3 
  SNP_A-1519160    0.50     0.3    0.037   0.05     0.3    0.048   0.06     0.3 
  SNP_A-1519582    0.51     0.3    0.038   0.05     0.3    0.048   0.06     0.3 
  SNP_A-1509543    0.58     0.3    0.043   0.06     0.3    0.055   0.08     0.3 
         52.675    0.61     0.3    0.046   0.07     0.3    0.059   0.09     0.3 
  SNP_A-1513421    0.65     0.3    0.048   0.08     0.3    0.062   0.10     0.2 
  SNP_A-1513891    0.65     0.3    0.048   0.08     0.3    0.062   0.10     0.3 
  SNP_A-1516467    0.62     0.3    0.046   0.07     0.3    0.059   0.09     0.3 
  SNP_A-1511201    0.64     0.3    0.047   0.07     0.3    0.060   0.09     0.3 
  SNP_A-1519373    0.63     0.3    0.047   0.07     0.3    0.060   0.09     0.3 
  SNP_A-1509373    0.59     0.3    0.043   0.06     0.3    0.055   0.08     0.3 
  SNP_A-1509054    0.59     0.3    0.043   0.06     0.3    0.055   0.08     0.3 
  SNP_A-1517148    0.56     0.3    0.042   0.06     0.3    0.054   0.07     0.3 
         54.923    0.56     0.3    0.042   0.06     0.3    0.054   0.07     0.3 
  SNP_A-1512086    0.56     0.3    0.042   0.06     0.3    0.053   0.07     0.3 
  SNP_A-1517347    0.54     0.3    0.042   0.06     0.3    0.052   0.07     0.3 
  SNP_A-1517503    0.54     0.3    0.041   0.06     0.3    0.052   0.07     0.3 
  SNP_A-1511844    0.62     0.3    0.047   0.07     0.3    0.059   0.09     0.3 
  SNP_A-1511218    0.62     0.3    0.048   0.07     0.3    0.060   0.09     0.3 
  SNP_A-1515684    0.62     0.3    0.048   0.07     0.3    0.060   0.09     0.3 
  SNP_A-1516957    0.62     0.3    0.048   0.07     0.3    0.060   0.09     0.3 
  SNP_A-1514393    0.62     0.3    0.048   0.07     0.3    0.060   0.09     0.3 
         56.497    0.62     0.3    0.050   0.08     0.3    0.061   0.09     0.3 
  SNP_A-1515522    0.62     0.3    0.051   0.08     0.3    0.061   0.09     0.3 
         57.368    0.66     0.3    0.055   0.09     0.3    0.067   0.11     0.2 
         57.804    0.71     0.2    0.060   0.10     0.2    0.072   0.13     0.2 
  SNP_A-1515745    0.75     0.2    0.064   0.12     0.2    0.076   0.14     0.2 
  SNP_A-1512849    0.77     0.2    0.066   0.12     0.2    0.079   0.15     0.2 
         58.972    0.78     0.2    0.067   0.13     0.2    0.081   0.15     0.2 
         59.420    0.78     0.2    0.069   0.13     0.2    0.082   0.16     0.2 
         59.869    0.79     0.2    0.070   0.14     0.2    0.083   0.16     0.2 
         60.318    0.80     0.2    0.071   0.14     0.2    0.084   0.17     0.2 
         60.766    0.81     0.2    0.073   0.14     0.2    0.084   0.17     0.2 
  SNP_A-1514543    0.82     0.2    0.074   0.15     0.2    0.085   0.17     0.2 
  SNP_A-1516486    0.83     0.2    0.074   0.15     0.2    0.085   0.17     0.2 
         62.011    0.82     0.2    0.074   0.15     0.2    0.085   0.17     0.2 
  SNP_A-1515989    0.82     0.2    0.074   0.15     0.2    0.085   0.17     0.2 
         62.845    0.79     0.2    0.071   0.14     0.2    0.081   0.16     0.2 
         63.309    0.76     0.2    0.068   0.13     0.2    0.077   0.15     0.2 
  SNP_A-1514454    0.73     0.2    0.064   0.11     0.2    0.073   0.13     0.2 
  SNP_A-1518821    0.70     0.2    0.061   0.10     0.2    0.069   0.12     0.2 
  SNP_A-1517519    0.68     0.2    0.059   0.10     0.3    0.066   0.11     0.2 
  SNP_A-1512828    0.67     0.3    0.058   0.09     0.3    0.065   0.11     0.2 
         64.674    0.65     0.3    0.056   0.09     0.3    0.063   0.10     0.2 
  SNP_A-1510000    0.63     0.3    0.054   0.08     0.3    0.060   0.09     0.3 
  SNP_A-1512907    0.62     0.3    0.053   0.08     0.3    0.059   0.09     0.3 
  SNP_A-1508961    0.59     0.3    0.050   0.07     0.3    0.056   0.08     0.3 
  SNP_A-1518833    0.58     0.3    0.049   0.07     0.3    0.055   0.08     0.3 
  SNP_A-1512520    0.50     0.3    0.042   0.05     0.3    0.047   0.06     0.3 
  SNP_A-1517735    0.48     0.3    0.041   0.05     0.3    0.046   0.05     0.3 
  SNP_A-1510738    0.38     0.4    0.033   0.03     0.4    0.036   0.03     0.3 
  SNP_A-1518587    0.28     0.4    0.024   0.02     0.4    0.027   0.02     0.4 
  SNP_A-1512694    0.12     0.5    0.011   0.00     0.5    0.012   0.00     0.4 
  SNP_A-1518208    0.11     0.5    0.010   0.00     0.5    0.010   0.00     0.5 
  SNP_A-1508715    0.05     0.5    0.004   0.00     0.5    0.004   0.00     0.5 
  SNP_A-1518623   -0.04     0.5   -0.004  -0.00     0.5   -0.004  -0.00     0.5 
  SNP_A-1514861   -0.05     0.5   -0.004  -0.00     0.5   -0.004  -0.00     0.5 
  SNP_A-1517575   -0.05     0.5   -0.004  -0.00     0.5   -0.005  -0.00     0.5 
         67.297   -0.10     0.5   -0.008  -0.00     0.5   -0.009  -0.00     0.5 
  SNP_A-1510786   -0.14     0.6   -0.012  -0.00     0.6   -0.014  -0.00     0.6 
  SNP_A-1511314   -0.14     0.6   -0.012  -0.00     0.6   -0.013  -0.00     0.6 
         68.227   -0.13     0.6   -0.011  -0.00     0.6   -0.013  -0.00     0.6 
  SNP_A-1512510   -0.12     0.5   -0.011  -0.00     0.5   -0.012  -0.00     0.6 
  SNP_A-1512680   -0.11     0.5   -0.009  -0.00     0.5   -0.010  -0.00     0.5 
         69.507   -0.07     0.5   -0.006  -0.00     0.5   -0.007  -0.00     0.5 
         69.899   -0.04     0.5   -0.004  -0.00     0.5   -0.004  -0.00     0.5 
  SNP_A-1507780   -0.01     0.5   -0.001  -0.00     0.5   -0.001  -0.00     0.5 
  SNP_A-1516982   -0.01     0.5   -0.001  -0.00     0.5   -0.001  -0.00     0.5 
         70.877    0.04     0.5    0.004   0.00     0.5    0.004   0.00     0.5 
         71.333    0.09     0.5    0.008   0.00     0.5    0.008   0.00     0.5 
         71.789    0.13     0.4    0.012   0.00     0.4    0.013   0.00     0.4 
  SNP_A-1519417    0.18     0.4    0.016   0.01     0.4    0.017   0.01     0.4 
         72.529    0.21     0.4    0.018   0.01     0.4    0.020   0.01     0.4 
  SNP_A-1509234    0.23     0.4    0.021   0.01     0.4    0.022   0.01     0.4 
  SNP_A-1519039    0.23     0.4    0.020   0.01     0.4    0.021   0.01     0.4 
  SNP_A-1507857    0.22     0.4    0.020   0.01     0.4    0.021   0.01     0.4 
  SNP_A-1508017    0.22     0.4    0.020   0.01     0.4    0.021   0.01     0.4 
  SNP_A-1510454    0.21     0.4    0.019   0.01     0.4    0.020   0.01     0.4 
  SNP_A-1510185    0.23     0.4    0.020   0.01     0.4    0.021   0.01     0.4 
  SNP_A-1513984    0.23     0.4    0.020   0.01     0.4    0.021   0.01     0.4 
  SNP_A-1512007    0.23     0.4    0.020   0.01     0.4    0.021   0.01     0.4 
  SNP_A-1511789    0.21     0.4    0.018   0.01     0.4    0.020   0.01     0.4 
  SNP_A-1517345    0.19     0.4    0.017   0.01     0.4    0.018   0.01     0.4 
         74.514    0.14     0.4    0.012   0.00     0.4    0.013   0.00     0.4 
  SNP_A-1514822    0.09     0.5    0.008   0.00     0.5    0.009   0.00     0.5 
  SNP_A-1510307    0.06     0.5    0.005   0.00     0.5    0.005   0.00     0.5 
  SNP_A-1509088    0.02     0.5    0.002   0.00     0.5    0.002   0.00     0.5 
  SNP_A-1513277   -0.06     0.5   -0.005  -0.00     0.5   -0.006  -0.00     0.5 
  SNP_A-1515260   -0.20     0.6   -0.018  -0.01     0.6   -0.019  -0.01     0.6 
  SNP_A-1518677   -0.35     0.6   -0.032  -0.03     0.6   -0.032  -0.03     0.6 
  SNP_A-1510648   -0.38     0.6   -0.036  -0.03     0.7   -0.035  -0.03     0.7 
  SNP_A-1517678   -0.37     0.6   -0.034  -0.03     0.6   -0.034  -0.03     0.6 
  SNP_A-1513343   -0.37     0.6   -0.035  -0.03     0.6   -0.034  -0.03     0.6 
  SNP_A-1513571   -0.34     0.6   -0.032  -0.03     0.6   -0.031  -0.03     0.6 
  SNP_A-1517670   -0.34     0.6   -0.032  -0.03     0.6   -0.032  -0.03     0.6 
  SNP_A-1507794   -0.34     0.6   -0.032  -0.03     0.6   -0.032  -0.03     0.6 
  SNP_A-1511266   -0.35     0.6   -0.033  -0.03     0.6   -0.033  -0.03     0.6 
  SNP_A-1513809   -0.35     0.6   -0.033  -0.03     0.6   -0.033  -0.03     0.6 
  SNP_A-1509811   -0.37     0.6   -0.035  -0.03     0.6   -0.035  -0.03     0.6 
         77.497   -0.39     0.7   -0.037  -0.04     0.7   -0.037  -0.04     0.7 
  SNP_A-1507467   -0.42     0.7   -0.040  -0.04     0.7   -0.040  -0.04     0.7 
  SNP_A-1515766   -0.48     0.7   -0.045  -0.05     0.7   -0.045  -0.05     0.7 
  SNP_A-1517664   -0.50     0.7   -0.046  -0.06     0.7   -0.046  -0.06     0.7 
         78.398   -0.54     0.7   -0.051  -0.07     0.7   -0.051  -0.07     0.7 
  SNP_A-1516348   -0.59     0.7   -0.055  -0.08     0.7   -0.055  -0.08     0.7 
  SNP_A-1507350   -0.58     0.7   -0.054  -0.08     0.7   -0.055  -0.08     0.7 
  SNP_A-1516443   -0.62     0.7   -0.058  -0.09     0.7   -0.058  -0.09     0.7 
  SNP_A-1510354   -0.62     0.7   -0.058  -0.09     0.7   -0.059  -0.09     0.7 
  SNP_A-1511699   -0.69     0.8   -0.065  -0.11     0.8   -0.066  -0.11     0.8 
  SNP_A-1518078   -0.91     0.8   -0.086  -0.20     0.8   -0.087  -0.19     0.8 
  SNP_A-1517630   -1.05     0.9   -0.105  -0.28     0.9   -0.100  -0.26     0.9 
  SNP_A-1511065   -1.12     0.9   -0.115  -0.32     0.9   -0.106  -0.29     0.9 
  SNP_A-1514303   -1.12     0.9   -0.115  -0.32     0.9   -0.106  -0.29     0.9 
  SNP_A-1507480   -1.13     0.9   -0.118  -0.33     0.9   -0.107  -0.30     0.9 
  SNP_A-1514005   -1.13     0.9   -0.118  -0.33     0.9   -0.107  -0.30     0.9 
  SNP_A-1509506   -1.17     0.9   -0.120  -0.35     0.9   -0.111  -0.32     0.9 
  SNP_A-1517598   -1.18     0.9   -0.122  -0.36     0.9   -0.112  -0.33     0.9 
         81.315   -1.13     0.9   -0.120  -0.34     0.9   -0.110  -0.30     0.9 
         81.806   -1.07     0.9   -0.117  -0.31     0.9   -0.105  -0.28     0.9 
  SNP_A-1509131   -1.01     0.8   -0.111  -0.28     0.9   -0.099  -0.25     0.9 
  SNP_A-1518770   -1.00     0.8   -0.109  -0.27     0.9   -0.098  -0.24     0.9 
  SNP_A-1510380   -0.96     0.8   -0.105  -0.25     0.9   -0.094  -0.22     0.8 
         83.271   -0.87     0.8   -0.096  -0.21     0.8   -0.086  -0.19     0.8 
  SNP_A-1519625   -0.79     0.8   -0.087  -0.17     0.8   -0.078  -0.15     0.8 
  SNP_A-1507330   -0.74     0.8   -0.082  -0.15     0.8   -0.073  -0.13     0.8 
  SNP_A-1514698   -0.71     0.8   -0.078  -0.14     0.8   -0.070  -0.12     0.8 
  SNP_A-1511840   -0.62     0.7   -0.067  -0.10     0.8   -0.061  -0.09     0.7 
         84.854   -0.55     0.7   -0.058  -0.08     0.7   -0.053  -0.07     0.7 
  SNP_A-1511996   -0.47     0.7   -0.049  -0.06     0.7   -0.046  -0.05     0.7 
  SNP_A-1511070   -0.46     0.7   -0.048  -0.06     0.7   -0.045  -0.05     0.7 
  SNP_A-1517671   -0.46     0.7   -0.048  -0.06     0.7   -0.045  -0.05     0.7 
  SNP_A-1507535   -0.45     0.7   -0.048  -0.05     0.7   -0.044  -0.05     0.7 
  SNP_A-1512749   -0.45     0.7   -0.047  -0.05     0.7   -0.043  -0.05     0.7 
         85.754   -0.38     0.6   -0.041  -0.04     0.7   -0.037  -0.03     0.7 
  SNP_A-1507697   -0.31     0.6   -0.035  -0.03     0.6   -0.030  -0.02     0.6 
         86.653   -0.15     0.6   -0.017  -0.01     0.6   -0.015  -0.01     0.6 
  SNP_A-1510879    0.01     0.5    0.001   0.00     0.5    0.001   0.00     0.5 
         87.425    0.17     0.4    0.019   0.01     0.4    0.016   0.01     0.4 
  SNP_A-1515121    0.33     0.4    0.037   0.03     0.4    0.031   0.03     0.4 
  SNP_A-1511489    0.39     0.3    0.044   0.04     0.3    0.037   0.04     0.3 
  SNP_A-1507925    0.42     0.3    0.048   0.05     0.3    0.040   0.04     0.3 
  SNP_A-1511576    0.50     0.3    0.057   0.07     0.3    0.047   0.06     0.3 
  SNP_A-1510483    0.67     0.3    0.079   0.13     0.2    0.063   0.10     0.2 
         88.988    0.74     0.2    0.090   0.16     0.2    0.070   0.13     0.2 
  SNP_A-1509633    0.82     0.2    0.101   0.20     0.2    0.076   0.15     0.2 
  SNP_A-1512610    0.85     0.2    0.106   0.22     0.2    0.079   0.17     0.2 
  SNP_A-1508257    1.07    0.14    0.129   0.34    0.11    0.097   0.26    0.14 
  SNP_A-1516795    1.07    0.14    0.130   0.34    0.10    0.098   0.26    0.14 
  SNP_A-1511873    1.08    0.14    0.131   0.35    0.10    0.098   0.26    0.14 
  SNP_A-1518019    1.08    0.14    0.132   0.35    0.10    0.099   0.27    0.13 
  SNP_A-1509309    1.07    0.14    0.131   0.35    0.10    0.098   0.26    0.14 
  SNP_A-1507683    1.03     0.2    0.127   0.32    0.11    0.094   0.24    0.15 
  SNP_A-1518317    1.07    0.14    0.133   0.35    0.10    0.099   0.26    0.13 
  SNP_A-1510854    1.08    0.14    0.135   0.36    0.10    0.101   0.27    0.13 
         90.708    1.20    0.11    0.151   0.45    0.08    0.114   0.34    0.11 
         91.125    1.32    0.09    0.163   0.53    0.06    0.125   0.41    0.09 
  SNP_A-1507687    1.44    0.08    0.171   0.60    0.05    0.133   0.47    0.07 
  SNP_A-1508487    1.42    0.08    0.168   0.58    0.05    0.130   0.46    0.07 
  SNP_A-1515103    1.43    0.08    0.168   0.58    0.05    0.130   0.46    0.07 
  SNP_A-1512162    1.41    0.08    0.166   0.57    0.05    0.128   0.45    0.08 
  SNP_A-1509398    1.40    0.08    0.165   0.56    0.05    0.127   0.44    0.08 
  SNP_A-1515214    1.33    0.09    0.156   0.51    0.06    0.119   0.39    0.09 
  SNP_A-1517388    1.35    0.09    0.158   0.52    0.06    0.121   0.40    0.09 
  SNP_A-1518032    1.36    0.09    0.159   0.53    0.06    0.122   0.41    0.08 
  SNP_A-1508772    1.37    0.08    0.161   0.54    0.06    0.123   0.42    0.08 
  SNP_A-1515611    1.38    0.08    0.162   0.55    0.06    0.124   0.42    0.08 
  SNP_A-1510993    1.46    0.07    0.169   0.60    0.05    0.130   0.47    0.07 
  SNP_A-1511790    1.47    0.07    0.171   0.61    0.05    0.132   0.48    0.07 
  SNP_A-1515479    1.53    0.06    0.177   0.66    0.04    0.137   0.52    0.06 
  SNP_A-1514236    1.57    0.06    0.181   0.70    0.04    0.141   0.55    0.06 
         93.610    1.67    0.05    0.194   0.79    0.03    0.152   0.63    0.04 
  SNP_A-1516075    1.77    0.04    0.205   0.89    0.02    0.162   0.71    0.03 
  SNP_A-1511427    1.87    0.03    0.217   1.00    0.02    0.171   0.79    0.03 
         94.660    1.99    0.02    0.229   1.12   0.012    0.184   0.91    0.02 
  SNP_A-1515726    2.11    0.02    0.239   1.25   0.008    0.196   1.03   0.015 
  SNP_A-1515621    2.15    0.02    0.242   1.28   0.008    0.199   1.06   0.013 
  SNP_A-1509261    2.34   0.010    0.256   1.47   0.005    0.215   1.25   0.008 
         95.849    2.41   0.008    0.265   1.57   0.004    0.223   1.33   0.007 
         96.186    2.48   0.007    0.272   1.66   0.003    0.230   1.42   0.005 
  SNP_A-1516387    2.55   0.005    0.278   1.75   0.002    0.237   1.50   0.004 
  SNP_A-1511183    2.59   0.005    0.281   1.79   0.002    0.240   1.54   0.004 
         97.130    2.57   0.005    0.280   1.77   0.002    0.238   1.52   0.004 
         97.494    2.55   0.005    0.279   1.75   0.002    0.237   1.50   0.004 
  SNP_A-1518559    2.54   0.006    0.276   1.73   0.002    0.234   1.48   0.005 
         98.170    2.51   0.006    0.273   1.68   0.003    0.230   1.44   0.005 
  SNP_A-1515955    2.48   0.007    0.268   1.63   0.003    0.226   1.39   0.006 
  SNP_A-1518869    2.48   0.007    0.267   1.62   0.003    0.225   1.38   0.006 
  SNP_A-1517653    2.48   0.007    0.266   1.62   0.003    0.224   1.38   0.006 
  SNP_A-1517988    2.52   0.006    0.271   1.68   0.003    0.229   1.43   0.005 
         99.137    2.53   0.006    0.272   1.68   0.003    0.229   1.44   0.005 
  SNP_A-1511286    2.54   0.006    0.272   1.69   0.003    0.229   1.44   0.005 
  SNP_A-1514488    2.53   0.006    0.272   1.69   0.003    0.228   1.43   0.005 
         99.807    2.54   0.006    0.274   1.70   0.003    0.230   1.45   0.005 
  SNP_A-1518904    2.55   0.005    0.274   1.71   0.003    0.231   1.46   0.005 
  SNP_A-1517188    2.54   0.006    0.274   1.70   0.003    0.230   1.45   0.005 
        100.603    2.50   0.006    0.273   1.66   0.003    0.229   1.42   0.005 
  SNP_A-1516834    2.45   0.007    0.270   1.62   0.003    0.226   1.38   0.006 
        101.406    2.49   0.006    0.275   1.66   0.003    0.232   1.43   0.005 
        101.806    2.52   0.006    0.275   1.68   0.003    0.234   1.47   0.005 
  SNP_A-1514203    2.55   0.005    0.273   1.68   0.003    0.233   1.48   0.005 
  SNP_A-1514798    2.55   0.005    0.273   1.68   0.003    0.233   1.48   0.005 
  SNP_A-1513533    2.56   0.005    0.273   1.69   0.003    0.234   1.49   0.004 
  SNP_A-1509888    2.56   0.005    0.275   1.70   0.003    0.234   1.49   0.004 
  SNP_A-1510448    2.58   0.005    0.280   1.74   0.002    0.236   1.51   0.004 
  SNP_A-1511311    2.57   0.005    0.280   1.73   0.002    0.236   1.51   0.004 
  SNP_A-1517257    2.55   0.005    0.279   1.71   0.002    0.234   1.48   0.004 
        103.181    2.47   0.007    0.272   1.61   0.003    0.226   1.39   0.006 
  SNP_A-1514783    2.39   0.008    0.263   1.51   0.004    0.217   1.29   0.007 
  SNP_A-1519019    2.34   0.010    0.256   1.44   0.005    0.212   1.23   0.009 
  SNP_A-1518374    2.34   0.010    0.257   1.45   0.005    0.212   1.24   0.009 
  SNP_A-1519178    2.34   0.010    0.258   1.45   0.005    0.213   1.24   0.008 
  SNP_A-1509879    2.29   0.011    0.251   1.38   0.006    0.207   1.18   0.010 
  SNP_A-1510251    2.29   0.011    0.250   1.38   0.006    0.208   1.18   0.010 
        105.175    2.31   0.010    0.253   1.41   0.005    0.212   1.22   0.009 
        105.582    2.34   0.010    0.255   1.44   0.005    0.215   1.25   0.008 
  SNP_A-1517662    2.37   0.009    0.255   1.46   0.005    0.217   1.28   0.008 
  SNP_A-1513202    2.44   0.007    0.263   1.55   0.004    0.224   1.36   0.006 
  SNP_A-1518671    2.44   0.007    0.263   1.55   0.004    0.224   1.36   0.006 
  SNP_A-1513726    2.44   0.007    0.261   1.53   0.004    0.222   1.35   0.006 
  SNP_A-1515799    2.43   0.007    0.260   1.53   0.004    0.222   1.34   0.006 
  SNP_A-1508242    2.43   0.007    0.260   1.53   0.004    0.222   1.34   0.006 
  SNP_A-1511085    2.42   0.008    0.257   1.50   0.004    0.221   1.33   0.007 
  SNP_A-1513170    2.46   0.007    0.261   1.55   0.004    0.226   1.38   0.006 
        107.585    2.52   0.006    0.267   1.62   0.003    0.233   1.46   0.005 
  SNP_A-1518440    2.57   0.005    0.272   1.68   0.003    0.238   1.52   0.004 
  SNP_A-1516123    2.58   0.005    0.272   1.69   0.003    0.239   1.53   0.004 
  SNP_A-1511899    2.59   0.005    0.275   1.72   0.002    0.241   1.56   0.004 
  SNP_A-1516263    2.59   0.005    0.276   1.72   0.002    0.242   1.55   0.004 
        108.910    2.57   0.005    0.276   1.71   0.002    0.241   1.54   0.004 
        109.252    2.56   0.005    0.276   1.70   0.003    0.240   1.53   0.004 
  SNP_A-1509871    2.54   0.005    0.275   1.69   0.003    0.238   1.51   0.004 
  SNP_A-1508789    2.58   0.005    0.277   1.72   0.002    0.243   1.56   0.004 
  SNP_A-1509823    2.58   0.005    0.277   1.72   0.002    0.244   1.57   0.004 
        110.316    2.62   0.004    0.282   1.79   0.002    0.253   1.65   0.003 
        110.774    2.66   0.004    0.284   1.83   0.002    0.259   1.71   0.002 
        111.231    2.70   0.003    0.285   1.86   0.002    0.262   1.76   0.002 
  SNP_A-1507620    2.74   0.003    0.283   1.88   0.002    0.261   1.78   0.002 
  SNP_A-1511048    2.81   0.002    0.289   1.97  0.0013    0.272   1.90   0.002 
        112.413    2.85   0.002    0.292   2.01  0.0012    0.276   1.96  0.0013 
  SNP_A-1507354    2.89   0.002    0.293   2.05  0.0011    0.279   2.01  0.0012 
        113.035    2.94   0.002    0.296   2.10  0.0009    0.284   2.08  0.0010 
  SNP_A-1511364    2.99  0.0014    0.298   2.15  0.0008    0.289   2.14  0.0008 
        113.776    2.96   0.002    0.293   2.10  0.0009    0.286   2.10  0.0009 
  SNP_A-1517547    2.93   0.002    0.287   2.03  0.0011    0.282   2.05  0.0011 
        114.486    2.92   0.002    0.285   2.01  0.0012    0.282   2.05  0.0011 
  SNP_A-1513141    2.91   0.002    0.282   1.98  0.0013    0.281   2.04  0.0011 
  SNP_A-1513094    2.91   0.002    0.282   1.98  0.0013    0.281   2.04  0.0011 
        115.031    2.88   0.002    0.280   1.95  0.0014    0.280   2.00  0.0012 
  SNP_A-1516724    2.84   0.002    0.278   1.91   0.002    0.278   1.96  0.0013 
  SNP_A-1519346    2.84   0.002    0.278   1.91   0.002    0.278   1.96  0.0013 
        115.812    2.82   0.002    0.277   1.88   0.002    0.279   1.95  0.0014 
        116.312    2.79   0.003    0.274   1.84   0.002    0.278   1.93  0.0014 
        116.812    2.77   0.003    0.269   1.80   0.002    0.276   1.90   0.002 
        117.312    2.75   0.003    0.263   1.75   0.002    0.271   1.85   0.002 
  SNP_A-1509198    2.73   0.003    0.256   1.69   0.003    0.265   1.80   0.002 
        118.203    2.70   0.004    0.250   1.63   0.003    0.261   1.75   0.002 
  SNP_A-1509632    2.67   0.004    0.243   1.57   0.004    0.255   1.69   0.003 
  SNP_A-1515594    2.66   0.004    0.240   1.55   0.004    0.252   1.66   0.003 
  SNP_A-1519712    2.64   0.004    0.238   1.52   0.004    0.249   1.64   0.003 
        119.485    2.59   0.005    0.230   1.45   0.005    0.244   1.57   0.004 
        119.908    2.54   0.006    0.222   1.37   0.006    0.237   1.50   0.004 
  SNP_A-1516718    2.49   0.006    0.214   1.29   0.007    0.231   1.43   0.005 
  SNP_A-1507325    2.45   0.007    0.210   1.25   0.008    0.226   1.38   0.006 
  SNP_A-1515387    2.45   0.007    0.210   1.25   0.008    0.226   1.38   0.006 
  SNP_A-1511446    2.42   0.008    0.206   1.21   0.009    0.223   1.34   0.007 
  SNP_A-1517865    2.32   0.010    0.196   1.10   0.012    0.211   1.21   0.009 
  SNP_A-1508986    2.31   0.010    0.196   1.10   0.012    0.210   1.21   0.009 
  SNP_A-1508515    2.31   0.011    0.194   1.09   0.013    0.209   1.19   0.010 
  SNP_A-1511781    2.31   0.010    0.195   1.09   0.012    0.209   1.20   0.009 
  SNP_A-1512925    2.32   0.010    0.196   1.10   0.012    0.210   1.21   0.009 
  SNP_A-1511641    2.33   0.010    0.197   1.11   0.012    0.212   1.23   0.009 
        121.832    2.29   0.011    0.193   1.07   0.013    0.211   1.20   0.009 
  SNP_A-1507475    2.26   0.012    0.188   1.03   0.015    0.207   1.16   0.010 
  SNP_A-1515315    2.24   0.013    0.186   1.01    0.02    0.205   1.14   0.011 
  SNP_A-1518924    2.23   0.013    0.184   1.00    0.02    0.203   1.12   0.011 
  SNP_A-1518871    2.26   0.012    0.188   1.03   0.015    0.207   1.16   0.010 
  SNP_A-1516640    2.30   0.011    0.192   1.07   0.013    0.212   1.21   0.009 
  SNP_A-1516886    2.31   0.011    0.193   1.08   0.013    0.214   1.22   0.009 
  SNP_A-1509215    2.30   0.011    0.193   1.08   0.013    0.215   1.23   0.009 
  SNP_A-1510349    2.30   0.011    0.193   1.08   0.013    0.215   1.23   0.009 
        123.228    2.22   0.013    0.188   1.01    0.02    0.208   1.15   0.011 
  SNP_A-1515957    2.14    0.02    0.181   0.94    0.02    0.200   1.06   0.013 
        123.881    1.97    0.02    0.168   0.81    0.03    0.185   0.91    0.02 
        124.276    1.80    0.04    0.154   0.67    0.04    0.168   0.75    0.03 
  SNP_A-1508223    1.62    0.05    0.138   0.55    0.06    0.149   0.60    0.05 
  SNP_A-1513557    1.62    0.05    0.138   0.54    0.06    0.149   0.60    0.05 
  SNP_A-1512486    1.53    0.06    0.130   0.48    0.07    0.140   0.53    0.06 
  SNP_A-1510191    1.52    0.06    0.129   0.48    0.07    0.138   0.52    0.06 
  SNP_A-1511826    1.48    0.07    0.127   0.46    0.07    0.135   0.50    0.07 
  SNP_A-1514745    1.44    0.08    0.124   0.44    0.08    0.131   0.47    0.07 
  SNP_A-1516361    1.44    0.08    0.124   0.44    0.08    0.131   0.47    0.07 
  SNP_A-1519023    1.40    0.08    0.122   0.42    0.08    0.129   0.45    0.08 
  SNP_A-1509830    1.27    0.10    0.111   0.34    0.10    0.116   0.36    0.10 
  SNP_A-1507663    1.14    0.13    0.102   0.29    0.13    0.104   0.29    0.12 
  SNP_A-1508524    1.08    0.14    0.097   0.26    0.14    0.098   0.26    0.14 
  SNP_A-1517715    1.03     0.2    0.093   0.24    0.15    0.094   0.24    0.15 
  SNP_A-1515273    1.02     0.2    0.092   0.23     0.2    0.092   0.23    0.15 
  SNP_A-1511087    0.96     0.2    0.087   0.20     0.2    0.087   0.21     0.2 
  SNP_A-1512274    0.91     0.2    0.082   0.18     0.2    0.082   0.18     0.2 
        127.073    0.85     0.2    0.078   0.16     0.2    0.079   0.17     0.2 
  SNP_A-1514977    0.79     0.2    0.071   0.14     0.2    0.073   0.14     0.2 
        127.769    0.73     0.2    0.065   0.12     0.2    0.067   0.12     0.2 
  SNP_A-1511125    0.66     0.3    0.059   0.10     0.3    0.061   0.10     0.3 
  SNP_A-1514579    0.57     0.3    0.051   0.07     0.3    0.052   0.07     0.3 
  SNP_A-1512851    0.58     0.3    0.051   0.07     0.3    0.052   0.07     0.3 
  SNP_A-1512205    0.61     0.3    0.054   0.08     0.3    0.055   0.08     0.3 
  SNP_A-1519314    0.63     0.3    0.056   0.09     0.3    0.057   0.09     0.3 
  SNP_A-1514710    0.65     0.3    0.058   0.09     0.3    0.059   0.09     0.3 
  SNP_A-1515307    0.66     0.3    0.060   0.10     0.3    0.061   0.10     0.2 
  SNP_A-1514038    0.66     0.3    0.060   0.10     0.3    0.060   0.10     0.3 
        130.635    0.68     0.2    0.063   0.11     0.2    0.063   0.11     0.2 
  SNP_A-1515333    0.71     0.2    0.066   0.12     0.2    0.065   0.11     0.2 
  SNP_A-1515988    0.67     0.3    0.063   0.10     0.2    0.061   0.10     0.2 
  SNP_A-1511530    0.68     0.2    0.066   0.11     0.2    0.063   0.11     0.2 
        131.796    0.65     0.3    0.063   0.10     0.2    0.060   0.10     0.3 
  SNP_A-1519196    0.62     0.3    0.061   0.09     0.3    0.056   0.09     0.3 
  SNP_A-1514877    0.61     0.3    0.060   0.09     0.3    0.056   0.08     0.3 
  SNP_A-1513080    0.61     0.3    0.060   0.09     0.3    0.056   0.08     0.3 
  SNP_A-1519605    0.56     0.3    0.055   0.08     0.3    0.051   0.07     0.3 
  SNP_A-1511832    0.55     0.3    0.055   0.07     0.3    0.051   0.07     0.3 
  SNP_A-1516638    0.54     0.3    0.054   0.07     0.3    0.050   0.07     0.3 
  SNP_A-1514002    0.46     0.3    0.046   0.05     0.3    0.042   0.05     0.3 
  SNP_A-1510602    0.35     0.4    0.036   0.03     0.4    0.033   0.03     0.4 
  SNP_A-1515329    0.25     0.4    0.026   0.02     0.4    0.024   0.01     0.4 
  SNP_A-1519002    0.22     0.4    0.023   0.01     0.4    0.020   0.01     0.4 
  SNP_A-1518708    0.25     0.4    0.026   0.02     0.4    0.024   0.01     0.4 
  SNP_A-1507836    0.25     0.4    0.027   0.02     0.4    0.024   0.02     0.4 
        134.852    0.24     0.4    0.025   0.01     0.4    0.023   0.01     0.4 
  SNP_A-1512391    0.22     0.4    0.023   0.01     0.4    0.021   0.01     0.4 
  SNP_A-1509197    0.20     0.4    0.021   0.01     0.4    0.020   0.01     0.4 
  SNP_A-1516656    0.19     0.4    0.020   0.01     0.4    0.019   0.01     0.4 
  SNP_A-1514737    0.14     0.4    0.015   0.00     0.4    0.013   0.00     0.4 
  SNP_A-1517135    0.14     0.4    0.015   0.00     0.4    0.013   0.00     0.4 
        136.754    0.14     0.4    0.016   0.01     0.4    0.014   0.01     0.4 
        137.164    0.15     0.4    0.017   0.01     0.4    0.015   0.01     0.4 
  SNP_A-1514297    0.16     0.4    0.018   0.01     0.4    0.016   0.01     0.4 
  SNP_A-1512154    0.16     0.4    0.018   0.01     0.4    0.016   0.01     0.4 
  SNP_A-1516460    0.17     0.4    0.018   0.01     0.4    0.016   0.01     0.4 
        138.279    0.18     0.4    0.019   0.01     0.4    0.017   0.01     0.4 
  SNP_A-1512273    0.19     0.4    0.020   0.01     0.4    0.018   0.01     0.4 
  SNP_A-1508830    0.19     0.4    0.020   0.01     0.4    0.018   0.01     0.4 
  SNP_A-1510418    0.35     0.4    0.037   0.03     0.3    0.033   0.03     0.4 
  SNP_A-1515410    0.36     0.4    0.038   0.03     0.3    0.034   0.03     0.4 
  SNP_A-1517093    0.37     0.4    0.040   0.04     0.3    0.035   0.03     0.3 
  SNP_A-1507768    0.46     0.3    0.049   0.05     0.3    0.043   0.05     0.3 
  SNP_A-1509155    0.50     0.3    0.054   0.07     0.3    0.047   0.06     0.3 
  SNP_A-1516411    0.54     0.3    0.057   0.08     0.3    0.050   0.07     0.3 
  SNP_A-1515088    0.59     0.3    0.063   0.09     0.3    0.055   0.08     0.3 
  SNP_A-1515113    0.72     0.2    0.076   0.14     0.2    0.068   0.12     0.2 
  SNP_A-1516562    0.74     0.2    0.078   0.14     0.2    0.070   0.13     0.2 
  SNP_A-1518895    0.82     0.2    0.086   0.17     0.2    0.078   0.16     0.2 
        140.912    0.86     0.2    0.090   0.19     0.2    0.082   0.17     0.2 
  SNP_A-1517404    0.90     0.2    0.093   0.21     0.2    0.086   0.19     0.2 
  SNP_A-1518046    0.94     0.2    0.097   0.22     0.2    0.089   0.21     0.2 
        142.208    0.93     0.2    0.095   0.22     0.2    0.088   0.20     0.2 
  SNP_A-1510341    0.92     0.2    0.093   0.21     0.2    0.087   0.20     0.2 
        143.078    0.94     0.2    0.094   0.22     0.2    0.089   0.21     0.2 
  SNP_A-1509762    0.96     0.2    0.096   0.23     0.2    0.090   0.21     0.2 
        143.967    0.97     0.2    0.098   0.23     0.2    0.091   0.22     0.2 
  SNP_A-1518461    0.98     0.2    0.099   0.24    0.15    0.092   0.22     0.2 
  SNP_A-1516843    0.98     0.2    0.099   0.24    0.15    0.092   0.22     0.2 
  SNP_A-1513993    0.99     0.2    0.100   0.24    0.14    0.093   0.23     0.2 
  SNP_A-1508873    0.99     0.2    0.100   0.25    0.14    0.093   0.23     0.2 
  SNP_A-1513000    0.99     0.2    0.100   0.25    0.14    0.093   0.23     0.2 
  SNP_A-1508907    0.99     0.2    0.100   0.24    0.14    0.092   0.23     0.2 
  SNP_A-1509231    1.00     0.2    0.102   0.25    0.14    0.094   0.23     0.2 
  SNP_A-1515506    1.02     0.2    0.106   0.26    0.13    0.096   0.24    0.14 
        145.411    0.98     0.2    0.104   0.25    0.14    0.094   0.23     0.2 
  SNP_A-1511589    0.94     0.2    0.101   0.23    0.15    0.090   0.21     0.2 
  SNP_A-1509754    0.94     0.2    0.101   0.23     0.2    0.090   0.21     0.2 
        146.112    0.83     0.2    0.091   0.19     0.2    0.081   0.17     0.2 
        146.489    0.72     0.2    0.081   0.14     0.2    0.070   0.13     0.2 
        146.867    0.61     0.3    0.069   0.10     0.2    0.060   0.09     0.3 
  SNP_A-1515580    0.50     0.3    0.057   0.07     0.3    0.049   0.06     0.3 
  SNP_A-1515053    0.38     0.4    0.044   0.04     0.3    0.037   0.04     0.3 
  SNP_A-1509226    0.38     0.4    0.044   0.04     0.3    0.037   0.03     0.3 
        148.123    0.27     0.4    0.032   0.02     0.4    0.026   0.02     0.4 
        148.567    0.16     0.4    0.019   0.01     0.4    0.016   0.01     0.4 
  SNP_A-1513122    0.06     0.5    0.007   0.00     0.5    0.005   0.00     0.5 
        149.360   -0.02     0.5   -0.003  -0.00     0.5   -0.002  -0.00     0.5 
  SNP_A-1517562   -0.10     0.5   -0.012  -0.00     0.5   -0.010  -0.00     0.5 
  SNP_A-1508623   -0.11     0.5   -0.013  -0.00     0.6   -0.010  -0.00     0.5 
  SNP_A-1508901   -0.12     0.5   -0.014  -0.00     0.6   -0.011  -0.00     0.5 
  SNP_A-1509451   -0.12     0.5   -0.014  -0.00     0.6   -0.011  -0.00     0.5 
  SNP_A-1512668   -0.12     0.5   -0.014  -0.00     0.6   -0.011  -0.00     0.5 
  SNP_A-1511852   -0.12     0.5   -0.014  -0.00     0.6   -0.012  -0.00     0.6 
  SNP_A-1517585   -0.15     0.6   -0.017  -0.01     0.6   -0.014  -0.01     0.6 
        150.643   -0.22     0.6   -0.027  -0.01     0.6   -0.021  -0.01     0.6 
        151.059   -0.29     0.6   -0.035  -0.03     0.6   -0.028  -0.02     0.6 
        151.475   -0.36     0.6   -0.044  -0.04     0.7   -0.035  -0.03     0.6 
        151.892   -0.43     0.7   -0.051  -0.05     0.7   -0.041  -0.04     0.7 
  SNP_A-1517406   -0.50     0.7   -0.056  -0.07     0.7   -0.046  -0.06     0.7 
        152.716   -0.39     0.7   -0.046  -0.04     0.7   -0.037  -0.04     0.7 
        153.125   -0.28     0.6   -0.034  -0.02     0.6   -0.027  -0.02     0.6 
        153.533   -0.16     0.6   -0.020  -0.01     0.6   -0.016  -0.01     0.6 
        153.942   -0.05     0.5   -0.006  -0.00     0.5   -0.005  -0.00     0.5 
  SNP_A-1512648    0.07     0.5    0.009   0.00     0.5    0.007   0.00     0.5 
        154.849    0.12     0.5    0.016   0.00     0.4    0.012   0.00     0.4 
  SNP_A-1513052    0.18     0.4    0.022   0.01     0.4    0.017   0.01     0.4 
  SNP_A-1517455    0.18     0.4    0.023   0.01     0.4    0.018   0.01     0.4 
  SNP_A-1512815    0.18     0.4    0.023   0.01     0.4    0.018   0.01     0.4 
  SNP_A-1516064    0.19     0.4    0.023   0.01     0.4    0.018   0.01     0.4 
  SNP_A-1518302    0.19     0.4    0.024   0.01     0.4    0.019   0.01     0.4 
  SNP_A-1518344    0.16     0.4    0.021   0.01     0.4    0.016   0.01     0.4 
  SNP_A-1515321    0.16     0.4    0.021   0.01     0.4    0.016   0.01     0.4 
        157.092    0.12     0.5    0.015   0.00     0.4    0.011   0.00     0.5 
  SNP_A-1508378    0.07     0.5    0.009   0.00     0.5    0.007   0.00     0.5 
  SNP_A-1507984    0.03     0.5    0.004   0.00     0.5    0.003   0.00     0.5 
        158.197    0.04     0.5    0.005   0.00     0.5    0.004   0.00     0.5 
        158.549    0.04     0.5    0.005   0.00     0.5    0.004   0.00     0.5 
  SNP_A-1515104    0.04     0.5    0.005   0.00     0.5    0.004   0.00     0.5 
        159.326    0.07     0.5    0.010   0.00     0.5    0.007   0.00     0.5 
        159.751    0.11     0.5    0.014   0.00     0.4    0.011   0.00     0.5 
        160.177    0.14     0.4    0.017   0.01     0.4    0.014   0.00     0.4 
  SNP_A-1512733    0.17     0.4    0.021   0.01     0.4    0.016   0.01     0.4 
  SNP_A-1513779    0.20     0.4    0.024   0.01     0.4    0.019   0.01     0.4 
  SNP_A-1517327    0.20     0.4    0.024   0.01     0.4    0.019   0.01     0.4 
  SNP_A-1509337    0.22     0.4    0.026   0.01     0.4    0.020   0.01     0.4 
  SNP_A-1516074    0.23     0.4    0.027   0.02     0.4    0.022   0.01     0.4 
  SNP_A-1513570    0.26     0.4    0.031   0.02     0.4    0.024   0.02     0.4 
        161.692    0.32     0.4    0.039   0.03     0.4    0.031   0.02     0.4 
  SNP_A-1515860    0.39     0.3    0.046   0.04     0.3    0.037   0.04     0.3 
  SNP_A-1509711    0.40     0.3    0.048   0.05     0.3    0.038   0.04     0.3 
        162.508    0.44     0.3    0.052   0.06     0.3    0.042   0.05     0.3 
  SNP_A-1519577    0.48     0.3    0.057   0.07     0.3    0.046   0.05     0.3 
  SNP_A-1513971    0.50     0.3    0.059   0.07     0.3    0.048   0.06     0.3 
        163.230    0.53     0.3    0.063   0.08     0.3    0.051   0.07     0.3 
  SNP_A-1516625    0.56     0.3    0.066   0.09     0.3    0.054   0.07     0.3 
        163.958    0.62     0.3    0.075   0.11     0.2    0.060   0.09     0.3 
        164.369    0.68     0.2    0.082   0.14     0.2    0.067   0.11     0.2 
        164.780    0.75     0.2    0.089   0.16     0.2    0.073   0.13     0.2 
        165.191    0.81     0.2    0.095   0.19     0.2    0.078   0.16     0.2 
  SNP_A-1508826    0.87     0.2    0.100   0.22     0.2    0.083   0.18     0.2 
  SNP_A-1518460    0.93     0.2    0.106   0.24    0.14    0.088   0.20     0.2 
  SNP_A-1515050    0.95     0.2    0.108   0.25    0.14    0.090   0.21     0.2 
  SNP_A-1517973    1.00     0.2    0.112   0.28    0.13    0.094   0.23    0.15 
  SNP_A-1513693    1.02     0.2    0.114   0.28    0.13    0.096   0.24    0.15 
        166.552    1.08    0.14    0.121   0.32    0.11    0.102   0.27    0.13 
  SNP_A-1516025    1.15    0.12    0.127   0.36    0.10    0.108   0.31    0.12 
  SNP_A-1509404    1.18    0.12    0.131   0.38    0.09    0.111   0.32    0.11 
  SNP_A-1516009    1.21    0.11    0.134   0.40    0.09    0.113   0.34    0.11 
  SNP_A-1512370    1.24    0.11    0.136   0.42    0.08    0.116   0.36    0.10 
  SNP_A-1514077    1.25    0.11    0.137   0.42    0.08    0.117   0.36    0.10 
  SNP_A-1519349    1.29    0.10    0.141   0.45    0.08    0.121   0.39    0.09 
  SNP_A-1513788    1.33    0.09    0.145   0.48    0.07    0.125   0.41    0.08 
  SNP_A-1519681    1.35    0.09    0.148   0.49    0.07    0.129   0.43    0.08 
  SNP_A-1514532    1.36    0.09    0.149   0.50    0.06    0.129   0.43    0.08 
        168.528    1.33    0.09    0.149   0.49    0.07    0.129   0.43    0.08 
        169.024    1.30    0.10    0.149   0.48    0.07    0.128   0.42    0.08 
        169.519    1.28    0.10    0.147   0.46    0.07    0.127   0.40    0.09 
  SNP_A-1512578    1.25    0.11    0.144   0.44    0.08    0.124   0.38    0.09 
  SNP_A-1508166    1.25    0.11    0.145   0.45    0.08    0.125   0.39    0.09 
  SNP_A-1512194    1.25    0.11    0.145   0.45    0.08    0.125   0.39    0.09 
  SNP_A-1512423    1.24    0.11    0.146   0.45    0.08    0.125   0.38    0.09 
  SNP_A-1512710    1.24    0.11    0.146   0.45    0.08    0.124   0.38    0.09 
        171.145    1.26    0.10    0.148   0.46    0.07    0.126   0.39    0.09 
        171.515    1.28    0.10    0.149   0.47    0.07    0.127   0.40    0.09 
  SNP_A-1510599    1.30    0.10    0.149   0.47    0.07    0.127   0.41    0.08 
  SNP_A-1507961    1.30    0.10    0.148   0.47    0.07    0.126   0.41    0.09 
  SNP_A-1517799    1.39    0.08    0.157   0.54    0.06    0.135   0.47    0.07 
  SNP_A-1513302    1.42    0.08    0.159   0.55    0.06    0.137   0.48    0.07 
  SNP_A-1509474    1.45    0.07    0.160   0.57    0.05    0.140   0.50    0.06 
  SNP_A-1519481    1.48    0.07    0.161   0.59    0.05    0.142   0.52    0.06 
  SNP_A-1508347    1.48    0.07    0.159   0.58    0.05    0.140   0.51    0.06 
  SNP_A-1512157    1.44    0.08    0.156   0.55    0.06    0.136   0.49    0.07 
  SNP_A-1512915    1.37    0.09    0.150   0.51    0.06    0.130   0.44    0.08 
  SNP_A-1510637    1.27    0.10    0.141   0.44    0.08    0.119   0.37    0.09 
        174.487    1.18    0.12    0.132   0.38    0.09    0.112   0.33    0.11 
  SNP_A-1512981    1.09    0.14    0.123   0.33    0.11    0.103   0.28    0.13 
  SNP_A-1515502    1.09    0.14    0.123   0.33    0.11    0.103   0.28    0.13 
  SNP_A-1516499    1.07    0.14    0.121   0.32    0.11    0.101   0.27    0.13 
  SNP_A-1515872    0.99     0.2    0.112   0.27    0.13    0.094   0.23     0.2 
        175.884    0.98     0.2    0.112   0.27    0.13    0.094   0.23     0.2 
        176.254    0.98     0.2    0.111   0.27    0.13    0.093   0.22     0.2 
  SNP_A-1508497    0.97     0.2    0.111   0.26    0.14    0.092   0.22     0.2 
        176.910    0.98     0.2    0.112   0.27    0.13    0.093   0.23     0.2 
  SNP_A-1510241    0.98     0.2    0.113   0.27    0.13    0.094   0.23     0.2 
  SNP_A-1510884    0.98     0.2    0.113   0.27    0.13    0.094   0.23     0.2 
  SNP_A-1512083    0.98     0.2    0.113   0.27    0.13    0.094   0.23     0.2 
  SNP_A-1517726    0.95     0.2    0.110   0.26    0.14    0.091   0.22     0.2 
        178.118    0.89     0.2    0.104   0.23     0.2    0.086   0.19     0.2 
  SNP_A-1511373    0.83     0.2    0.097   0.20     0.2    0.080   0.17     0.2 
        178.873    0.81     0.2    0.099   0.20     0.2    0.080   0.16     0.2 
        179.331    0.80     0.2    0.100   0.20     0.2    0.080   0.16     0.2 
  SNP_A-1511851    0.78     0.2    0.100   0.19     0.2    0.078   0.15     0.2 
        180.204    0.75     0.2    0.096   0.18     0.2    0.074   0.14     0.2 
  SNP_A-1510247    0.72     0.2    0.091   0.16     0.2    0.070   0.12     0.2 
  SNP_A-1510877    0.79     0.2    0.100   0.20     0.2    0.078   0.15     0.2 
  SNP_A-1510105    0.80     0.2    0.101   0.20     0.2    0.078   0.15     0.2 
  SNP_A-1518327    0.83     0.2    0.104   0.21     0.2    0.082   0.17     0.2 
        181.759    0.84     0.2    0.107   0.22     0.2    0.084   0.17     0.2 
        182.214    0.84     0.2    0.108   0.22     0.2    0.086   0.18     0.2 
        182.669    0.85     0.2    0.109   0.23     0.2    0.088   0.19     0.2 
  SNP_A-1513859    0.86     0.2    0.110   0.23     0.2    0.089   0.19     0.2 
        183.575    0.86     0.2    0.111   0.23    0.15    0.090   0.19     0.2 
        184.024    0.87     0.2    0.111   0.24    0.15    0.091   0.19     0.2 
  SNP_A-1513269    0.87     0.2    0.112   0.24    0.15    0.091   0.20     0.2 
  SNP_A-1514109    0.87     0.2    0.112   0.24    0.15    0.092   0.20     0.2 
        185.064    0.86     0.2    0.111   0.23    0.15    0.091   0.19     0.2 
        185.478    0.85     0.2    0.110   0.23     0.2    0.090   0.19     0.2 
  SNP_A-1517239    0.84     0.2    0.109   0.22     0.2    0.090   0.19     0.2 
  SNP_A-1508869    0.84     0.2    0.109   0.23     0.2    0.090   0.19     0.2 
  SNP_A-1508599    0.84     0.2    0.109   0.23     0.2    0.090   0.19     0.2 
        186.443    0.82     0.2    0.109   0.22     0.2    0.090   0.18     0.2 
        186.931    0.80     0.2    0.107   0.21     0.2    0.089   0.18     0.2 
        187.420    0.79     0.2    0.105   0.20     0.2    0.088   0.17     0.2 
        187.909    0.77     0.2    0.102   0.19     0.2    0.086   0.16     0.2 
        188.397    0.75     0.2    0.099   0.18     0.2    0.084   0.16     0.2 
        188.886    0.74     0.2    0.095   0.17     0.2    0.082   0.15     0.2 
  SNP_A-1513814    0.73     0.2    0.090   0.16     0.2    0.079   0.14     0.2 
        189.851    0.71     0.2    0.088   0.15     0.2    0.077   0.14     0.2 
  SNP_A-1512390    0.70     0.2    0.085   0.15     0.2    0.074   0.13     0.2 
  SNP_A-1511756    0.74     0.2    0.089   0.16     0.2    0.079   0.15     0.2 
        191.127    0.84     0.2    0.101   0.21     0.2    0.090   0.19     0.2 
        191.531    0.94     0.2    0.112   0.26    0.14    0.101   0.23    0.15 
        191.935    1.04     0.2    0.121   0.31    0.12    0.111   0.29    0.13 
        192.339    1.13    0.13    0.130   0.36    0.10    0.120   0.34    0.11 
  SNP_A-1517710    1.23    0.11    0.138   0.42    0.08    0.129   0.39    0.09 
        193.152    1.29    0.10    0.142   0.45    0.08    0.134   0.43    0.08 
  SNP_A-1519251    1.34    0.09    0.145   0.48    0.07    0.138   0.46    0.07 
        193.892    1.36    0.09    0.146   0.49    0.07    0.139   0.47    0.07 
  SNP_A-1514318    1.38    0.08    0.147   0.49    0.07    0.140   0.48    0.07 
        194.564    1.37    0.09    0.146   0.49    0.07    0.140   0.48    0.07 
  SNP_A-1514792    1.36    0.09    0.144   0.48    0.07    0.139   0.47    0.07 
        195.316    1.34    0.09    0.142   0.46    0.07    0.138   0.46    0.07 
        195.726    1.32    0.09    0.139   0.45    0.08    0.136   0.45    0.08 
  SNP_A-1510719    1.30    0.10    0.135   0.43    0.08    0.133   0.43    0.08 
        196.507    1.32    0.09    0.135   0.44    0.08    0.134   0.44    0.08 
        196.879    1.34    0.09    0.136   0.44    0.08    0.135   0.45    0.08 
  SNP_A-1512641    1.35    0.09    0.136   0.45    0.08    0.135   0.45    0.07 
        197.572    1.35    0.09    0.134   0.44    0.08    0.134   0.45    0.08 
  SNP_A-1519222    1.34    0.09    0.132   0.43    0.08    0.132   0.44    0.08 
        198.252    1.32    0.09    0.129   0.42    0.08    0.130   0.43    0.08 
  SNP_A-1511736    1.30    0.10    0.126   0.40    0.09    0.127   0.41    0.08 
        198.948    1.32    0.09    0.129   0.42    0.08    0.130   0.43    0.08 
  SNP_A-1517003    1.34    0.09    0.131   0.43    0.08    0.132   0.44    0.08 
        199.755    1.35    0.09    0.134   0.44    0.08    0.134   0.45    0.08 
        200.222    1.36    0.09    0.137   0.46    0.07    0.136   0.46    0.07 
        200.688    1.37    0.09    0.139   0.47    0.07    0.137   0.47    0.07 
        201.155    1.38    0.08    0.141   0.48    0.07    0.138   0.47    0.07 
        201.622    1.40    0.08    0.142   0.48    0.07    0.138   0.48    0.07 
        202.089    1.41    0.08    0.143   0.49    0.07    0.138   0.48    0.07 
  SNP_A-1514339    1.43    0.08    0.143   0.50    0.07    0.137   0.48    0.07 
  SNP_A-1516585    1.43    0.08    0.143   0.50    0.07    0.137   0.48    0.07 
  SNP_A-1518486    1.43    0.08    0.143   0.50    0.06    0.137   0.49    0.07 
  SNP_A-1513721    1.43    0.08    0.143   0.50    0.06    0.137   0.49    0.07 
  SNP_A-1510622    1.50    0.07    0.148   0.54    0.06    0.144   0.53    0.06 
  SNP_A-1508262    1.51    0.07    0.148   0.55    0.06    0.143   0.54    0.06 
  SNP_A-1518808    1.51    0.07    0.148   0.54    0.06    0.143   0.53    0.06 
  SNP_A-1508159    1.51    0.07    0.148   0.54    0.06    0.143   0.53    0.06 
  SNP_A-1507889    1.48    0.07    0.145   0.52    0.06    0.140   0.52    0.06 
  SNP_A-1518198    1.48    0.07    0.145   0.53    0.06    0.141   0.52    0.06 
  SNP_A-1515714    1.48    0.07    0.146   0.53    0.06    0.142   0.52    0.06 
  SNP_A-1516020    1.48    0.07    0.146   0.53    0.06    0.142   0.52    0.06 
  SNP_A-1517372    1.46    0.07    0.145   0.52    0.06    0.141   0.51    0.06 
  SNP_A-1515347    1.40    0.08    0.142   0.49    0.07    0.137   0.48    0.07 
  SNP_A-1515155    1.40    0.08    0.142   0.49    0.07    0.137   0.48    0.07 
  SNP_A-1514615    1.24    0.11    0.129   0.39    0.09    0.123   0.38    0.09 

MERLIN 1.1.2 - (c) 2000-2007 Goncalo Abecasis

References for this version of Merlin:

   Abecasis et al (2002) Nat Gen 30:97-101        [original citation]
   Fingerlin et al (2004) AJHG 74:432-43          [case selection for association studies]
   Abecasis and Wigginton (2005) AJHG 77:754-67   [ld modeling, parametric analyses]
   Fingerlin et al (2006) Gen Epidemiol 30:384-96 [sex-specific maps]
   Chen and Abecasis (2007) AJHG 81:913-26        [qtl association analysis, qtl simulation]


The following parameters are in effect:
                     Data File :     wiped_5.dat (-dname)
                 Pedigree File :     wiped_5.ped (-pname)
            Missing Value Code :         -99.999 (-xname)
                      Map File :      10K142.map (-mname)
            Allele Frequencies :  10K142cauc.frq (-f[a|e|f|m|file])
                   Random Seed :          123456 (-r9999)

Data Analysis Options
         General : --error [ON], --information [ON], --likelihood,
                   --model [age.tbl]
      IBD States : --ibd, --kinship, --matrices, --extended, --select
     NPL Linkage : --npl [ON], --pairs [ON], --qtl, --deviates, --exp [ON]
      VC Linkage : --vc, --useCovariates, --ascertainment, --unlinked [0.00]
     Association : --infer, --assoc, --fastAssoc, --filter, --custom [cov.tbl]
     Haplotyping : --best, --sample, --all, --founders, --horizontal
   Recombination : --zero, --one, --two, --three, --singlepoint
       Positions : --steps, --maxStep [0.50], --minStep, --grid, --start,
                   --stop
     LD Clusters : --clusters [], --distance, --rsq [0.16], --cfreq
          Limits : --bits [24], --megabytes [1024], --minutes
     Performance : --trim, --noCoupleBits, --swap [ON], --smallSwap
          Output : --quiet, --markerNames [ON], --frequencies [ON],
                   --perFamily, --pdf [ON], --tabulate, --prefix [wiped_5]
      Simulation : --simulate, --reruns, --save, --trait []

Phenotype: Disease [ALL] (129 families)
===============================================================================
            Pos   Zmean  pvalue linDelta    LOD  pvalue expDelta    LOD  pvalue
            min  -14.34     1.0   -0.188 -11.90     1.0   -9.999 -68.67     1.0 
            max   20.06 0.00000    0.707  44.35 0.00000    9.999  102.7 0.00000 
  SNP_A-1507787    0.27     0.4    0.033   0.02     0.4    0.033   0.02     0.4 
          3.264    0.29     0.4    0.034   0.02     0.4    0.034   0.02     0.4 
  SNP_A-1507826    0.31     0.4    0.035   0.03     0.4    0.036   0.03     0.4 
          3.985    0.34     0.4    0.039   0.03     0.4    0.039   0.03     0.3 
          4.417    0.37     0.4    0.042   0.04     0.3    0.042   0.04     0.3 
          4.849    0.41     0.3    0.044   0.04     0.3    0.044   0.04     0.3 
  SNP_A-1518002    0.44     0.3    0.047   0.05     0.3    0.047   0.05     0.3 
  SNP_A-1511488    0.48     0.3    0.051   0.06     0.3    0.051   0.06     0.3 
  SNP_A-1511924    0.48     0.3    0.051   0.06     0.3    0.051   0.06     0.3 
  SNP_A-1519235    0.53     0.3    0.055   0.07     0.3    0.055   0.07     0.3 
          6.370    0.52     0.3    0.054   0.07     0.3    0.054   0.07     0.3 
  SNP_A-1511388    0.52     0.3    0.054   0.07     0.3    0.053   0.07     0.3 
  SNP_A-1517976    0.52     0.3    0.054   0.07     0.3    0.053   0.07     0.3 
  SNP_A-1519755    0.52     0.3    0.054   0.07     0.3    0.053   0.07     0.3 
  SNP_A-1518884    0.54     0.3    0.056   0.07     0.3    0.055   0.07     0.3 
          7.619    0.54     0.3    0.056   0.07     0.3    0.056   0.07     0.3 
          8.044    0.54     0.3    0.056   0.07     0.3    0.056   0.08     0.3 
          8.470    0.54     0.3    0.055   0.07     0.3    0.056   0.08     0.3 
          8.896    0.54     0.3    0.055   0.07     0.3    0.056   0.07     0.3 
  SNP_A-1509766    0.54     0.3    0.053   0.07     0.3    0.055   0.07     0.3 
  SNP_A-1510332    0.58     0.3    0.056   0.08     0.3    0.059   0.08     0.3 
         10.130    0.58     0.3    0.057   0.08     0.3    0.059   0.09     0.3 
  SNP_A-1511491    0.59     0.3    0.057   0.08     0.3    0.059   0.09     0.3 
         10.980    0.62     0.3    0.061   0.09     0.3    0.063   0.10     0.3 
         11.424    0.64     0.3    0.064   0.10     0.2    0.065   0.10     0.2 
         11.869    0.67     0.3    0.066   0.11     0.2    0.068   0.11     0.2 
  SNP_A-1515622    0.70     0.2    0.069   0.12     0.2    0.069   0.12     0.2 
  SNP_A-1515042    0.73     0.2    0.071   0.13     0.2    0.071   0.13     0.2 
  SNP_A-1514923    0.75     0.2    0.073   0.13     0.2    0.073   0.13     0.2 
  SNP_A-1518875    0.75     0.2    0.073   0.13     0.2    0.073   0.13     0.2 
  SNP_A-1518639    0.75     0.2    0.073   0.13     0.2    0.073   0.13     0.2 
         13.404    0.79     0.2    0.079   0.15     0.2    0.078   0.15     0.2 
         13.839    0.84     0.2    0.084   0.17     0.2    0.082   0.17     0.2 
         14.274    0.88     0.2    0.089   0.19     0.2    0.086   0.19     0.2 
  SNP_A-1516183    0.93     0.2    0.093   0.21     0.2    0.090   0.21     0.2 
  SNP_A-1512784    0.97     0.2    0.097   0.23     0.2    0.093   0.22     0.2 
         15.281    1.01     0.2    0.101   0.25    0.14    0.097   0.24    0.15 
  SNP_A-1509066    1.05    0.15    0.104   0.27    0.13    0.101   0.26    0.14 
  SNP_A-1519040    1.07    0.14    0.105   0.27    0.13    0.102   0.27    0.13 
         15.895    1.19    0.12    0.116   0.34    0.11    0.115   0.34    0.11 
  SNP_A-1509389    1.31    0.09    0.127   0.41    0.09    0.126   0.41    0.08 
  SNP_A-1517811    1.42    0.08    0.137   0.47    0.07    0.136   0.48    0.07 
  SNP_A-1517450    1.44    0.08    0.138   0.48    0.07    0.137   0.49    0.07 
         17.058    1.52    0.06    0.147   0.54    0.06    0.146   0.55    0.06 
         17.471    1.60    0.05    0.155   0.61    0.05    0.153   0.61    0.05 
         17.884    1.69    0.05    0.163   0.67    0.04    0.161   0.67    0.04 
  SNP_A-1510259    1.77    0.04    0.170   0.73    0.03    0.167   0.74    0.03 
  SNP_A-1510573    1.79    0.04    0.171   0.75    0.03    0.168   0.75    0.03 
  SNP_A-1510497    1.79    0.04    0.172   0.75    0.03    0.169   0.75    0.03 
         19.100    1.81    0.04    0.178   0.79    0.03    0.173   0.78    0.03 
         19.543    1.83    0.03    0.183   0.82    0.03    0.176   0.80    0.03 
  SNP_A-1516384    1.86    0.03    0.186   0.84    0.02    0.177   0.82    0.03 
         20.265    1.86    0.03    0.186   0.85    0.02    0.177   0.81    0.03 
  SNP_A-1516511    1.85    0.03    0.186   0.84    0.02    0.175   0.81    0.03 
  SNP_A-1514076    1.83    0.03    0.184   0.82    0.03    0.172   0.78    0.03 
  SNP_A-1510453    1.69    0.05    0.173   0.72    0.03    0.159   0.67    0.04 
  SNP_A-1509945    1.62    0.05    0.167   0.66    0.04    0.151   0.61    0.05 
  SNP_A-1514440    1.62    0.05    0.167   0.66    0.04    0.151   0.61    0.05 
  SNP_A-1508887    1.56    0.06    0.164   0.63    0.04    0.146   0.57    0.05 
  SNP_A-1514263    1.55    0.06    0.163   0.62    0.05    0.145   0.56    0.05 
  SNP_A-1512688    1.51    0.07    0.159   0.58    0.05    0.140   0.52    0.06 
  SNP_A-1509947    1.43    0.08    0.152   0.53    0.06    0.134   0.48    0.07 
  SNP_A-1509905    1.43    0.08    0.152   0.53    0.06    0.134   0.48    0.07 
  SNP_A-1515375    1.39    0.08    0.148   0.50    0.06    0.131   0.45    0.08 
         22.163    1.37    0.08    0.149   0.50    0.06    0.131   0.45    0.08 
         22.602    1.36    0.09    0.148   0.49    0.07    0.131   0.44    0.08 
         23.042    1.35    0.09    0.147   0.48    0.07    0.131   0.44    0.08 
  SNP_A-1515575    1.33    0.09    0.145   0.47    0.07    0.130   0.43    0.08 
  SNP_A-1510225    1.33    0.09    0.145   0.47    0.07    0.130   0.43    0.08 
  SNP_A-1513326    1.33    0.09    0.144   0.47    0.07    0.130   0.43    0.08 
  SNP_A-1509377    1.26    0.10    0.139   0.43    0.08    0.125   0.39    0.09 
  SNP_A-1515238    1.25    0.11    0.137   0.42    0.08    0.123   0.38    0.09 
         24.503    1.16    0.12    0.129   0.36    0.10    0.117   0.33    0.11 
         24.918    1.07    0.14    0.120   0.31    0.12    0.109   0.29    0.12 
         25.332    0.98     0.2    0.110   0.26    0.14    0.100   0.24    0.14 
         25.747    0.89     0.2    0.099   0.21     0.2    0.091   0.20     0.2 
  SNP_A-1511847    0.80     0.2    0.087   0.17     0.2    0.081   0.16     0.2 
         26.622    0.78     0.2    0.085   0.16     0.2    0.079   0.15     0.2 
         27.083    0.76     0.2    0.082   0.15     0.2    0.077   0.14     0.2 
         27.544    0.74     0.2    0.079   0.14     0.2    0.074   0.14     0.2 
  SNP_A-1509270    0.72     0.2    0.075   0.13     0.2    0.071   0.13     0.2 
  SNP_A-1515637    0.73     0.2    0.076   0.14     0.2    0.072   0.13     0.2 
         28.531    0.69     0.2    0.072   0.12     0.2    0.069   0.12     0.2 
         28.994    0.65     0.3    0.068   0.11     0.2    0.065   0.10     0.2 
         29.458    0.62     0.3    0.064   0.10     0.3    0.060   0.09     0.3 
  SNP_A-1519568    0.58     0.3    0.059   0.08     0.3    0.056   0.08     0.3 
  SNP_A-1519743    0.59     0.3    0.060   0.09     0.3    0.057   0.08     0.3 
  SNP_A-1515159    0.52     0.3    0.051   0.06     0.3    0.049   0.06     0.3 
  SNP_A-1519428    0.54     0.3    0.054   0.07     0.3    0.052   0.07     0.3 
  SNP_A-1516381    0.55     0.3    0.053   0.07     0.3    0.052   0.07     0.3 
  SNP_A-1511604    0.55     0.3    0.054   0.07     0.3    0.053   0.07     0.3 
         31.084    0.54     0.3    0.052   0.07     0.3    0.052   0.07     0.3 
  SNP_A-1518667    0.53     0.3    0.051   0.07     0.3    0.050   0.07     0.3 
  SNP_A-1513453    0.51     0.3    0.049   0.06     0.3    0.049   0.06     0.3 
  SNP_A-1514304    0.49     0.3    0.048   0.06     0.3    0.047   0.06     0.3 
         32.349    0.46     0.3    0.045   0.05     0.3    0.045   0.05     0.3 
  SNP_A-1510360    0.44     0.3    0.043   0.05     0.3    0.042   0.05     0.3 
         33.112    0.46     0.3    0.045   0.05     0.3    0.045   0.05     0.3 
         33.534    0.48     0.3    0.048   0.06     0.3    0.047   0.05     0.3 
         33.957    0.49     0.3    0.050   0.06     0.3    0.048   0.06     0.3 
         34.379    0.51     0.3    0.052   0.06     0.3    0.050   0.06     0.3 
  SNP_A-1508460    0.53     0.3    0.053   0.07     0.3    0.052   0.07     0.3 
  SNP_A-1516188    0.54     0.3    0.054   0.07     0.3    0.053   0.07     0.3 
         35.557    0.55     0.3    0.055   0.07     0.3    0.054   0.07     0.3 
         36.054    0.56     0.3    0.056   0.08     0.3    0.055   0.08     0.3 
         36.551    0.57     0.3    0.057   0.08     0.3    0.055   0.08     0.3 
  SNP_A-1511359    0.57     0.3    0.058   0.08     0.3    0.056   0.08     0.3 
  SNP_A-1518744    0.57     0.3    0.058   0.08     0.3    0.056   0.08     0.3 
         37.692    0.56     0.3    0.058   0.08     0.3    0.055   0.08     0.3 
  SNP_A-1510755    0.55     0.3    0.057   0.08     0.3    0.055   0.07     0.3 
         38.403    0.52     0.3    0.055   0.07     0.3    0.052   0.07     0.3 
  SNP_A-1515319    0.50     0.3    0.053   0.07     0.3    0.050   0.06     0.3 
  SNP_A-1514607    0.49     0.3    0.053   0.06     0.3    0.050   0.06     0.3 
  SNP_A-1509334    0.48     0.3    0.052   0.06     0.3    0.048   0.06     0.3 
         39.404    0.47     0.3    0.051   0.06     0.3    0.047   0.05     0.3 
  SNP_A-1514830    0.46     0.3    0.050   0.06     0.3    0.046   0.05     0.3 
  SNP_A-1513603    0.45     0.3    0.049   0.05     0.3    0.045   0.05     0.3 
         40.439    0.45     0.3    0.050   0.06     0.3    0.046   0.05     0.3 
  SNP_A-1518484    0.46     0.3    0.050   0.06     0.3    0.046   0.05     0.3 
  SNP_A-1513139    0.46     0.3    0.051   0.06     0.3    0.047   0.05     0.3 
  SNP_A-1509190    0.48     0.3    0.053   0.06     0.3    0.048   0.06     0.3 
  SNP_A-1509233    0.48     0.3    0.053   0.06     0.3    0.048   0.06     0.3 
         41.604    0.48     0.3    0.053   0.06     0.3    0.049   0.06     0.3 
  SNP_A-1516490    0.48     0.3    0.053   0.06     0.3    0.049   0.06     0.3 
  SNP_A-1511928    0.43     0.3    0.048   0.05     0.3    0.044   0.05     0.3 
         42.726    0.38     0.4    0.042   0.04     0.3    0.038   0.04     0.3 
  SNP_A-1510490    0.33     0.4    0.036   0.03     0.4    0.033   0.03     0.4 
  SNP_A-1515239    0.30     0.4    0.033   0.02     0.4    0.030   0.02     0.4 
         43.722    0.35     0.4    0.038   0.03     0.3    0.036   0.03     0.4 
         44.072    0.40     0.3    0.043   0.04     0.3    0.041   0.04     0.3 
  SNP_A-1509259    0.44     0.3    0.048   0.05     0.3    0.045   0.05     0.3 
         44.713    0.44     0.3    0.047   0.05     0.3    0.045   0.05     0.3 
  SNP_A-1518714    0.43     0.3    0.046   0.05     0.3    0.044   0.05     0.3 
         45.480    0.40     0.3    0.043   0.04     0.3    0.041   0.04     0.3 
  SNP_A-1516481    0.38     0.4    0.040   0.04     0.3    0.038   0.04     0.3 
  SNP_A-1509318    0.37     0.4    0.038   0.03     0.3    0.037   0.03     0.3 
  SNP_A-1513328    0.36     0.4    0.037   0.03     0.3    0.036   0.03     0.4 
         46.709    0.32     0.4    0.033   0.03     0.4    0.032   0.02     0.4 
  SNP_A-1508344    0.28     0.4    0.028   0.02     0.4    0.027   0.02     0.4 
  SNP_A-1515997    0.24     0.4    0.024   0.01     0.4    0.023   0.01     0.4 
  SNP_A-1515800    0.20     0.4    0.020   0.01     0.4    0.019   0.01     0.4 
  SNP_A-1519540    0.20     0.4    0.019   0.01     0.4    0.019   0.01     0.4 
SNP_A-1507561_2    0.16     0.4    0.016   0.01     0.4    0.016   0.01     0.4 
  SNP_A-1508371    0.06     0.5    0.006   0.00     0.5    0.005   0.00     0.5 
  SNP_A-1509940    0.06     0.5    0.006   0.00     0.5    0.006   0.00     0.5 
         48.849    0.09     0.5    0.009   0.00     0.5    0.008   0.00     0.5 
         49.201    0.10     0.5    0.011   0.00     0.5    0.010   0.00     0.5 
  SNP_A-1517800    0.12     0.5    0.012   0.00     0.4    0.012   0.00     0.4 
  SNP_A-1511291    0.14     0.4    0.014   0.00     0.4    0.013   0.00     0.4 
  SNP_A-1513291    0.15     0.4    0.015   0.01     0.4    0.014   0.01     0.4 
  SNP_A-1513990    0.15     0.4    0.015   0.01     0.4    0.015   0.01     0.4 
         50.810    0.15     0.4    0.015   0.01     0.4    0.015   0.01     0.4 
  SNP_A-1508995    0.15     0.4    0.015   0.01     0.4    0.014   0.01     0.4 
  SNP_A-1514618    0.20     0.4    0.020   0.01     0.4    0.020   0.01     0.4 
         51.957    0.24     0.4    0.026   0.02     0.4    0.024   0.01     0.4 
         52.447    0.29     0.4    0.031   0.02     0.4    0.029   0.02     0.4 
         52.937    0.34     0.4    0.036   0.03     0.4    0.034   0.03     0.4 
         53.427    0.39     0.3    0.042   0.04     0.3    0.038   0.04     0.3 
         53.916    0.44     0.3    0.047   0.05     0.3    0.043   0.05     0.3 
  SNP_A-1517191    0.49     0.3    0.051   0.06     0.3    0.047   0.06     0.3 
  SNP_A-1514950    0.49     0.3    0.052   0.06     0.3    0.047   0.06     0.3 
         54.931    0.51     0.3    0.054   0.07     0.3    0.049   0.06     0.3 
         55.393    0.53     0.3    0.056   0.07     0.3    0.051   0.07     0.3 
  SNP_A-1516632    0.55     0.3    0.058   0.08     0.3    0.052   0.07     0.3 
  SNP_A-1518824    0.63     0.3    0.066   0.10     0.2    0.060   0.09     0.3 
  SNP_A-1514725    0.60     0.3    0.063   0.09     0.3    0.057   0.08     0.3 
  SNP_A-1513246    0.65     0.3    0.068   0.11     0.2    0.061   0.10     0.3 
  SNP_A-1515562    0.65     0.3    0.067   0.11     0.2    0.061   0.10     0.3 
         57.313    0.68     0.2    0.070   0.12     0.2    0.064   0.11     0.2 
  SNP_A-1513683    0.72     0.2    0.073   0.13     0.2    0.066   0.12     0.2 
  SNP_A-1518087    0.72     0.2    0.074   0.13     0.2    0.066   0.12     0.2 
  SNP_A-1512488    0.72     0.2    0.074   0.13     0.2    0.067   0.12     0.2 
  SNP_A-1517549    0.72     0.2    0.074   0.13     0.2    0.067   0.12     0.2 
  SNP_A-1513265    0.73     0.2    0.075   0.13     0.2    0.067   0.12     0.2 
         58.248    0.76     0.2    0.078   0.15     0.2    0.070   0.13     0.2 
  SNP_A-1512231    0.79     0.2    0.081   0.16     0.2    0.073   0.14     0.2 
  SNP_A-1517051    0.80     0.2    0.082   0.16     0.2    0.073   0.14     0.2 
  SNP_A-1512109    0.81     0.2    0.083   0.16     0.2    0.075   0.15     0.2 
         59.233    0.84     0.2    0.088   0.18     0.2    0.079   0.16     0.2 
         59.616    0.88     0.2    0.093   0.20     0.2    0.083   0.18     0.2 
  SNP_A-1510743    0.92     0.2    0.097   0.22     0.2    0.086   0.20     0.2 
         60.279    0.92     0.2    0.098   0.22     0.2    0.087   0.20     0.2 
  SNP_A-1513629    0.93     0.2    0.099   0.22     0.2    0.088   0.20     0.2 
         60.902    0.91     0.2    0.097   0.22     0.2    0.086   0.19     0.2 
         61.245    0.89     0.2    0.095   0.21     0.2    0.085   0.19     0.2 
  SNP_A-1514809    0.88     0.2    0.093   0.20     0.2    0.083   0.18     0.2 
  SNP_A-1511333    0.88     0.2    0.092   0.20     0.2    0.083   0.18     0.2 
  SNP_A-1511282    0.88     0.2    0.092   0.20     0.2    0.083   0.18     0.2 
         62.134    0.92     0.2    0.097   0.22     0.2    0.087   0.20     0.2 
         62.623    0.96     0.2    0.101   0.24    0.15    0.090   0.21     0.2 
         63.113    1.00     0.2    0.104   0.26    0.14    0.094   0.23     0.2 
  SNP_A-1510683    1.04    0.15    0.107   0.27    0.13    0.097   0.25    0.14 
  SNP_A-1511473    1.05    0.15    0.108   0.28    0.13    0.097   0.25    0.14 
  SNP_A-1510438    1.06    0.15    0.108   0.28    0.13    0.098   0.25    0.14 
  SNP_A-1511184    1.06    0.14    0.108   0.28    0.13    0.098   0.26    0.14 
  SNP_A-1507816    1.07    0.14    0.109   0.29    0.13    0.098   0.26    0.14 
  SNP_A-1519180    1.08    0.14    0.109   0.29    0.12    0.098   0.26    0.14 
  SNP_A-1511561    1.08    0.14    0.110   0.29    0.12    0.099   0.27    0.13 
  SNP_A-1517007    1.09    0.14    0.111   0.30    0.12    0.099   0.27    0.13 
  SNP_A-1518549    1.11    0.13    0.114   0.31    0.12    0.101   0.28    0.13 
  SNP_A-1512459    1.11    0.13    0.114   0.31    0.12    0.101   0.28    0.13 
  SNP_A-1513632    1.11    0.13    0.114   0.31    0.12    0.101   0.28    0.13 
  SNP_A-1509623    1.10    0.14    0.113   0.30    0.12    0.100   0.27    0.13 
  SNP_A-1511341    1.07    0.14    0.111   0.29    0.12    0.098   0.26    0.14 
  SNP_A-1511861    1.05    0.15    0.109   0.28    0.13    0.096   0.25    0.14 
  SNP_A-1509985    1.04    0.15    0.109   0.28    0.13    0.096   0.25    0.14 
         65.918    0.96     0.2    0.102   0.24    0.15    0.089   0.21     0.2 
  SNP_A-1516189    0.89     0.2    0.096   0.21     0.2    0.082   0.18     0.2 
  SNP_A-1511435    0.63     0.3    0.069   0.11     0.2    0.058   0.09     0.3 
  SNP_A-1511346    0.63     0.3    0.069   0.11     0.2    0.058   0.09     0.3 
  SNP_A-1519689    0.60     0.3    0.066   0.10     0.3    0.055   0.08     0.3 
  SNP_A-1517371    0.60     0.3    0.065   0.10     0.3    0.055   0.08     0.3 
  SNP_A-1512184    0.60     0.3    0.065   0.10     0.3    0.055   0.08     0.3 
  SNP_A-1518925    0.59     0.3    0.064   0.09     0.3    0.054   0.08     0.3 
         67.652    0.59     0.3    0.064   0.09     0.3    0.054   0.08     0.3 
  SNP_A-1508519    0.59     0.3    0.063   0.09     0.3    0.054   0.08     0.3 
  SNP_A-1517507    0.59     0.3    0.063   0.09     0.3    0.054   0.08     0.3 
  SNP_A-1511568    0.55     0.3    0.059   0.08     0.3    0.051   0.07     0.3 
  SNP_A-1515740    0.54     0.3    0.058   0.08     0.3    0.050   0.07     0.3 
  SNP_A-1516148    0.53     0.3    0.056   0.07     0.3    0.048   0.06     0.3 
  SNP_A-1515063    0.52     0.3    0.055   0.07     0.3    0.048   0.06     0.3 
  SNP_A-1518773    0.40     0.3    0.044   0.04     0.3    0.037   0.04     0.3 
  SNP_A-1519170    0.41     0.3    0.044   0.04     0.3    0.037   0.04     0.3 
  SNP_A-1511952    0.43     0.3    0.047   0.05     0.3    0.040   0.04     0.3 
         69.553    0.55     0.3    0.059   0.08     0.3    0.050   0.07     0.3 
  SNP_A-1507735    0.66     0.3    0.071   0.11     0.2    0.060   0.10     0.3 
  SNP_A-1519649    0.67     0.3    0.072   0.12     0.2    0.061   0.10     0.2 
  SNP_A-1519693    0.67     0.3    0.072   0.12     0.2    0.061   0.10     0.2 
  SNP_A-1513695    0.67     0.3    0.072   0.12     0.2    0.062   0.10     0.2 
  SNP_A-1516535    0.74     0.2    0.079   0.14     0.2    0.068   0.12     0.2 
  SNP_A-1518412    0.83     0.2    0.089   0.18     0.2    0.077   0.16     0.2 
  SNP_A-1507989    0.88     0.2    0.095   0.21     0.2    0.082   0.18     0.2 
         70.909    0.90     0.2    0.098   0.22     0.2    0.085   0.19     0.2 
  SNP_A-1512615    0.93     0.2    0.100   0.23     0.2    0.087   0.20     0.2 
         71.657    1.03     0.2    0.111   0.28    0.13    0.098   0.25    0.14 
         72.064    1.13    0.13    0.121   0.34    0.11    0.108   0.30    0.12 
         72.471    1.24    0.11    0.129   0.39    0.09    0.117   0.36    0.10 
  SNP_A-1515597    1.34    0.09    0.136   0.45    0.07    0.124   0.41    0.08 
  SNP_A-1513843    1.34    0.09    0.136   0.45    0.07    0.124   0.41    0.08 
  SNP_A-1512380    1.34    0.09    0.136   0.45    0.07    0.124   0.41    0.08 
  SNP_A-1516696    1.35    0.09    0.136   0.45    0.07    0.125   0.42    0.08 
  SNP_A-1508622    1.35    0.09    0.132   0.44    0.08    0.124   0.41    0.08 
         73.820    1.32    0.09    0.130   0.42    0.08    0.122   0.40    0.09 
  SNP_A-1509333    1.30    0.10    0.127   0.40    0.09    0.118   0.38    0.09 
  SNP_A-1509433    1.30    0.10    0.127   0.40    0.09    0.118   0.38    0.09 
  SNP_A-1507981    1.29    0.10    0.126   0.40    0.09    0.118   0.38    0.09 
  SNP_A-1511485    1.28    0.10    0.125   0.40    0.09    0.117   0.37    0.09 
  SNP_A-1517510    1.29    0.10    0.125   0.40    0.09    0.118   0.38    0.09 
  SNP_A-1511580    1.35    0.09    0.130   0.43    0.08    0.125   0.42    0.08 
  SNP_A-1510503    1.48    0.07    0.141   0.51    0.06    0.137   0.50    0.06 
  SNP_A-1507951    1.48    0.07    0.141   0.51    0.06    0.137   0.50    0.06 
  SNP_A-1512209    1.52    0.06    0.143   0.53    0.06    0.140   0.53    0.06 
  SNP_A-1510192    1.55    0.06    0.144   0.55    0.06    0.142   0.55    0.06 
  SNP_A-1513517    1.58    0.06    0.146   0.57    0.05    0.144   0.57    0.05 
  SNP_A-1509686    1.58    0.06    0.146   0.57    0.05    0.144   0.57    0.05 
  SNP_A-1509637    1.58    0.06    0.146   0.57    0.05    0.144   0.57    0.05 
  SNP_A-1517442    1.58    0.06    0.146   0.57    0.05    0.145   0.57    0.05 
  SNP_A-1512783    1.58    0.06    0.146   0.57    0.05    0.145   0.57    0.05 
         75.970    1.55    0.06    0.146   0.55    0.06    0.143   0.55    0.06 
  SNP_A-1512434    1.51    0.07    0.145   0.54    0.06    0.140   0.53    0.06 
         76.517    1.48    0.07    0.142   0.52    0.06    0.137   0.50    0.06 
  SNP_A-1515825    1.45    0.07    0.139   0.50    0.07    0.132   0.47    0.07 
  SNP_A-1508219    1.40    0.08    0.135   0.47    0.07    0.128   0.44    0.08 
  SNP_A-1515853    1.35    0.09    0.130   0.43    0.08    0.122   0.41    0.08 
  SNP_A-1514053    1.30    0.10    0.125   0.40    0.09    0.117   0.38    0.09 
  SNP_A-1515820    1.30    0.10    0.125   0.40    0.09    0.117   0.38    0.09 
  SNP_A-1515557    1.32    0.09    0.126   0.41    0.08    0.119   0.39    0.09 
  SNP_A-1517939    1.36    0.09    0.129   0.43    0.08    0.123   0.41    0.08 
  SNP_A-1510543    1.38    0.08    0.130   0.44    0.08    0.125   0.43    0.08 
  SNP_A-1509773    1.39    0.08    0.130   0.45    0.08    0.126   0.43    0.08 
  SNP_A-1510044    1.41    0.08    0.133   0.46    0.07    0.128   0.45    0.08 
  SNP_A-1517164    1.41    0.08    0.133   0.46    0.07    0.128   0.45    0.08 
         77.842    1.42    0.08    0.135   0.47    0.07    0.130   0.46    0.07 
  SNP_A-1508210    1.43    0.08    0.138   0.48    0.07    0.132   0.47    0.07 
  SNP_A-1508263    1.43    0.08    0.138   0.48    0.07    0.132   0.47    0.07 
  SNP_A-1509590    1.42    0.08    0.137   0.48    0.07    0.131   0.46    0.07 
  SNP_A-1513594    1.43    0.08    0.139   0.49    0.07    0.132   0.47    0.07 
  SNP_A-1507651    1.43    0.08    0.139   0.49    0.07    0.132   0.47    0.07 
  SNP_A-1516207    1.43    0.08    0.140   0.49    0.07    0.132   0.47    0.07 
  SNP_A-1516115    1.49    0.07    0.149   0.55    0.06    0.141   0.52    0.06 
  SNP_A-1519536    1.53    0.06    0.154   0.58    0.05    0.145   0.55    0.06 
  SNP_A-1517361    1.56    0.06    0.157   0.60    0.05    0.148   0.57    0.05 
  SNP_A-1511722    1.61    0.05    0.163   0.64    0.04    0.154   0.61    0.05 
         79.462    1.69    0.05    0.173   0.72    0.03    0.164   0.69    0.04 
  SNP_A-1507370    1.78    0.04    0.183   0.80    0.03    0.174   0.76    0.03 
  SNP_A-1512777    1.88    0.03    0.194   0.90    0.02    0.184   0.86    0.02 
         80.549    1.92    0.03    0.199   0.94    0.02    0.189   0.90    0.02 
  SNP_A-1514684    1.97    0.02    0.204   0.99    0.02    0.192   0.94    0.02 
  SNP_A-1516952    1.99    0.02    0.208   1.02    0.02    0.195   0.96    0.02 
         81.569    1.97    0.02    0.211   1.03   0.015    0.196   0.96    0.02 
         81.933    1.96    0.02    0.214   1.03   0.015    0.196   0.95    0.02 
  SNP_A-1512664    1.95    0.03    0.215   1.03   0.015    0.194   0.94    0.02 
         82.750    1.93    0.03    0.216   1.02   0.015    0.193   0.93    0.02 
  SNP_A-1518918    1.90    0.03    0.217   1.01    0.02    0.192   0.91    0.02 
         83.498    1.87    0.03    0.215   0.99    0.02    0.189   0.88    0.02 
  SNP_A-1509963    1.84    0.03    0.213   0.96    0.02    0.186   0.85    0.02 
  SNP_A-1518571    1.82    0.03    0.213   0.95    0.02    0.185   0.84    0.02 
         84.707    1.80    0.04    0.212   0.94    0.02    0.186   0.83    0.03 
         85.159    1.77    0.04    0.211   0.92    0.02    0.185   0.81    0.03 
         85.612    1.74    0.04    0.208   0.89    0.02    0.183   0.79    0.03 
  SNP_A-1514981    1.71    0.04    0.205   0.86    0.02    0.180   0.77    0.03 
  SNP_A-1514388    1.68    0.05    0.202   0.83    0.03    0.177   0.74    0.03 
         86.802    1.62    0.05    0.196   0.78    0.03    0.171   0.69    0.04 
         87.251    1.55    0.06    0.188   0.72    0.03    0.164   0.63    0.04 
         87.700    1.49    0.07    0.179   0.66    0.04    0.156   0.58    0.05 
  SNP_A-1507489    1.43    0.08    0.169   0.59    0.05    0.148   0.52    0.06 
         88.492    1.38    0.08    0.163   0.55    0.05    0.143   0.49    0.07 
         88.835    1.34    0.09    0.158   0.52    0.06    0.137   0.46    0.07 
  SNP_A-1512321    1.30    0.10    0.151   0.48    0.07    0.132   0.42    0.08 
         89.606    1.21    0.11    0.139   0.41    0.08    0.122   0.37    0.10 
         90.033    1.12    0.13    0.127   0.35    0.10    0.112   0.31    0.12 
  SNP_A-1512763    1.04    0.15    0.115   0.29    0.12    0.101   0.26    0.14 
  SNP_A-1514362    1.03     0.2    0.114   0.29    0.13    0.100   0.25    0.14 
         90.823    1.02     0.2    0.113   0.29    0.13    0.100   0.25    0.14 
  SNP_A-1515198    1.02     0.2    0.113   0.28    0.13    0.099   0.25    0.14 
         91.487    1.02     0.2    0.112   0.28    0.13    0.099   0.25    0.14 
  SNP_A-1513527    1.01     0.2    0.110   0.27    0.13    0.098   0.24    0.14 
         92.102    1.02     0.2    0.110   0.28    0.13    0.099   0.25    0.14 
  SNP_A-1518694    1.04    0.15    0.110   0.28    0.13    0.099   0.25    0.14 
  SNP_A-1515054    1.02     0.2    0.107   0.27    0.13    0.098   0.25    0.14 
         93.122    1.00     0.2    0.105   0.26    0.14    0.096   0.24    0.15 
  SNP_A-1515425    0.98     0.2    0.103   0.25    0.14    0.095   0.23     0.2 
         93.818    0.96     0.2    0.100   0.24    0.15    0.093   0.22     0.2 
         94.214    0.93     0.2    0.097   0.22     0.2    0.090   0.21     0.2 
         94.610    0.91     0.2    0.093   0.21     0.2    0.087   0.20     0.2 
  SNP_A-1516220    0.89     0.2    0.089   0.19     0.2    0.084   0.18     0.2 
  SNP_A-1516751    0.89     0.2    0.089   0.19     0.2    0.084   0.18     0.2 
  SNP_A-1514364    0.92     0.2    0.092   0.21     0.2    0.087   0.20     0.2 
  SNP_A-1510435    0.95     0.2    0.097   0.23     0.2    0.090   0.21     0.2 
  SNP_A-1507853    1.03     0.2    0.104   0.26    0.14    0.097   0.25    0.14 
  SNP_A-1508100    1.04    0.15    0.104   0.27    0.13    0.097   0.25    0.14 
  SNP_A-1508096    1.07    0.14    0.107   0.28    0.13    0.100   0.26    0.14 
  SNP_A-1515312    1.08    0.14    0.109   0.29    0.12    0.101   0.27    0.13 
  SNP_A-1514932    1.11    0.13    0.112   0.31    0.12    0.103   0.28    0.13 
  SNP_A-1518315    1.11    0.13    0.112   0.31    0.12    0.103   0.28    0.13 
  SNP_A-1514395    1.11    0.13    0.114   0.31    0.12    0.104   0.29    0.13 
  SNP_A-1518392    1.14    0.13    0.118   0.33    0.11    0.108   0.30    0.12 
  SNP_A-1519468    1.14    0.13    0.118   0.33    0.11    0.108   0.30    0.12 
  SNP_A-1510236    1.11    0.13    0.115   0.32    0.11    0.104   0.29    0.12 
  SNP_A-1509988    1.11    0.13    0.115   0.32    0.11    0.104   0.29    0.12 
  SNP_A-1512455    1.12    0.13    0.117   0.32    0.11    0.106   0.29    0.12 
  SNP_A-1510633    1.12    0.13    0.118   0.33    0.11    0.106   0.30    0.12 
  SNP_A-1508990    1.11    0.13    0.117   0.32    0.11    0.105   0.29    0.12 
  SNP_A-1513722    0.96     0.2    0.100   0.23    0.15    0.090   0.21     0.2 
         99.158    0.90     0.2    0.095   0.21     0.2    0.085   0.19     0.2 
         99.583    0.85     0.2    0.090   0.19     0.2    0.080   0.17     0.2 
  SNP_A-1511037    0.79     0.2    0.084   0.16     0.2    0.074   0.15     0.2 
  SNP_A-1515874    0.82     0.2    0.087   0.18     0.2    0.077   0.16     0.2 
  SNP_A-1513187    0.89     0.2    0.094   0.21     0.2    0.083   0.18     0.2 
        100.774    0.95     0.2    0.100   0.23    0.15    0.088   0.21     0.2 
  SNP_A-1515339    1.00     0.2    0.106   0.26    0.14    0.093   0.23     0.2 
  SNP_A-1507815    1.02     0.2    0.108   0.27    0.13    0.094   0.24    0.15 
  SNP_A-1518604    1.04    0.15    0.110   0.28    0.13    0.095   0.24    0.14 
  SNP_A-1516373    1.03     0.2    0.109   0.28    0.13    0.094   0.24    0.15 
  SNP_A-1516463    1.03     0.2    0.109   0.28    0.13    0.094   0.24    0.15 
  SNP_A-1511458    1.01     0.2    0.107   0.27    0.13    0.092   0.23     0.2 
  SNP_A-1516733    1.04    0.15    0.111   0.28    0.13    0.095   0.24    0.14 
  SNP_A-1519276    1.06    0.14    0.113   0.30    0.12    0.097   0.26    0.14 
  SNP_A-1518220    1.04    0.15    0.111   0.29    0.13    0.096   0.25    0.14 
  SNP_A-1516343    1.04    0.15    0.111   0.29    0.13    0.096   0.25    0.14 
  SNP_A-1518508    1.07    0.14    0.114   0.30    0.12    0.098   0.26    0.14 
  SNP_A-1507839    1.08    0.14    0.115   0.31    0.12    0.099   0.27    0.13 
  SNP_A-1517989    1.08    0.14    0.115   0.31    0.12    0.099   0.27    0.13 
  SNP_A-1510292    1.08    0.14    0.115   0.31    0.12    0.099   0.27    0.13 
        103.356    1.13    0.13    0.122   0.34    0.11    0.104   0.29    0.12 
  SNP_A-1515406    1.17    0.12    0.128   0.37    0.10    0.109   0.32    0.11 
  SNP_A-1511646    1.17    0.12    0.128   0.37    0.10    0.109   0.32    0.11 
        104.300    1.13    0.13    0.124   0.35    0.10    0.106   0.30    0.12 
  SNP_A-1513813    1.09    0.14    0.119   0.32    0.11    0.101   0.27    0.13 
  SNP_A-1517615    1.07    0.14    0.117   0.31    0.12    0.099   0.26    0.14 
  SNP_A-1518742    1.06    0.14    0.117   0.30    0.12    0.098   0.26    0.14 
  SNP_A-1508447    1.02     0.2    0.113   0.28    0.13    0.095   0.24    0.15 
  SNP_A-1512039    1.03     0.2    0.114   0.29    0.12    0.095   0.24    0.15 
  SNP_A-1511909    1.03     0.2    0.115   0.29    0.12    0.096   0.25    0.14 
  SNP_A-1514714    1.06    0.14    0.120   0.32    0.11    0.100   0.26    0.14 
        106.307    0.95     0.2    0.112   0.26    0.14    0.091   0.21     0.2 
  SNP_A-1507993    0.83     0.2    0.100   0.21     0.2    0.079   0.16     0.2 
  SNP_A-1512933    0.81     0.2    0.096   0.19     0.2    0.076   0.15     0.2 
  SNP_A-1513098    0.75     0.2    0.089   0.16     0.2    0.069   0.13     0.2 
  SNP_A-1513038    0.75     0.2    0.089   0.16     0.2    0.069   0.13     0.2 
  SNP_A-1517018    0.73     0.2    0.087   0.16     0.2    0.068   0.12     0.2 
  SNP_A-1513106    0.73     0.2    0.087   0.16     0.2    0.068   0.12     0.2 
        107.996    0.73     0.2    0.085   0.15     0.2    0.069   0.12     0.2 
  SNP_A-1518606    0.73     0.2    0.081   0.14     0.2    0.067   0.12     0.2 
  SNP_A-1513500    0.71     0.2    0.078   0.14     0.2    0.065   0.11     0.2 
  SNP_A-1512839    0.69     0.2    0.075   0.13     0.2    0.063   0.11     0.2 
  SNP_A-1516756    0.60     0.3    0.065   0.10     0.3    0.055   0.08     0.3 
  SNP_A-1514254    0.47     0.3    0.050   0.06     0.3    0.042   0.05     0.3 
  SNP_A-1508077    0.43     0.3    0.046   0.05     0.3    0.039   0.04     0.3 
  SNP_A-1508072    0.52     0.3    0.053   0.07     0.3    0.047   0.06     0.3 
  SNP_A-1517480    0.50     0.3    0.051   0.06     0.3    0.045   0.06     0.3 
  SNP_A-1507656    0.45     0.3    0.047   0.05     0.3    0.041   0.05     0.3 
  SNP_A-1507712    0.44     0.3    0.045   0.05     0.3    0.040   0.04     0.3 
  SNP_A-1511483    0.41     0.3    0.042   0.04     0.3    0.037   0.04     0.3 
        111.103    0.34     0.4    0.035   0.03     0.4    0.031   0.03     0.4 
  SNP_A-1513466    0.28     0.4    0.028   0.02     0.4    0.025   0.02     0.4 
  SNP_A-1517222    0.32     0.4    0.032   0.03     0.4    0.029   0.02     0.4 
  SNP_A-1518642    0.32     0.4    0.033   0.03     0.4    0.029   0.02     0.4 
  SNP_A-1515975    0.51     0.3    0.051   0.06     0.3    0.046   0.06     0.3 
  SNP_A-1508538    0.48     0.3    0.048   0.06     0.3    0.044   0.05     0.3 
  SNP_A-1509554    0.43     0.3    0.044   0.05     0.3    0.040   0.04     0.3 
  SNP_A-1510942    0.38     0.4    0.039   0.04     0.3    0.035   0.03     0.3 
  SNP_A-1512518    0.32     0.4    0.033   0.03     0.4    0.029   0.02     0.4 
  SNP_A-1507393    0.29     0.4    0.030   0.02     0.4    0.026   0.02     0.4 
  SNP_A-1507345    0.29     0.4    0.030   0.02     0.4    0.026   0.02     0.4 
  SNP_A-1519284    0.32     0.4    0.033   0.03     0.4    0.029   0.02     0.4 
  SNP_A-1513708    0.36     0.4    0.037   0.03     0.3    0.033   0.03     0.4 
  SNP_A-1513563    0.50     0.3    0.052   0.07     0.3    0.046   0.06     0.3 
  SNP_A-1519343    0.59     0.3    0.062   0.09     0.3    0.054   0.08     0.3 
  SNP_A-1516774    0.64     0.3    0.068   0.11     0.2    0.060   0.10     0.3 
  SNP_A-1517665    0.66     0.3    0.070   0.11     0.2    0.061   0.10     0.2 
        113.956    0.68     0.2    0.072   0.12     0.2    0.064   0.11     0.2 
        114.449    0.69     0.2    0.072   0.12     0.2    0.065   0.11     0.2 
  SNP_A-1515526    0.71     0.2    0.071   0.12     0.2    0.065   0.11     0.2 
  SNP_A-1513824    0.71     0.2    0.071   0.12     0.2    0.065   0.11     0.2 
  SNP_A-1517464    0.72     0.2    0.072   0.13     0.2    0.066   0.12     0.2 
  SNP_A-1517165    0.75     0.2    0.074   0.14     0.2    0.069   0.13     0.2 
  SNP_A-1509684    0.76     0.2    0.074   0.14     0.2    0.070   0.13     0.2 
  SNP_A-1515779    0.74     0.2    0.072   0.13     0.2    0.068   0.12     0.2 
  SNP_A-1509990    0.74     0.2    0.073   0.13     0.2    0.069   0.13     0.2 
  SNP_A-1508695    0.71     0.2    0.072   0.13     0.2    0.068   0.12     0.2 
        116.341    0.64     0.3    0.066   0.11     0.2    0.062   0.10     0.3 
  SNP_A-1507975    0.57     0.3    0.059   0.08     0.3    0.055   0.08     0.3 
  SNP_A-1513007    0.39     0.3    0.040   0.04     0.3    0.037   0.04     0.3 
  SNP_A-1508941    0.39     0.3    0.040   0.04     0.3    0.037   0.04     0.3 
  SNP_A-1513515    0.39     0.3    0.040   0.04     0.3    0.037   0.04     0.3 
  SNP_A-1509239    0.33     0.4    0.034   0.03     0.4    0.031   0.03     0.4 
  SNP_A-1513161    0.31     0.4    0.032   0.02     0.4    0.029   0.02     0.4 
  SNP_A-1516983    0.29     0.4    0.030   0.02     0.4    0.028   0.02     0.4 
  SNP_A-1511721    0.04     0.5    0.004   0.00     0.5    0.003   0.00     0.5 
  SNP_A-1511181    0.03     0.5    0.003   0.00     0.5    0.003   0.00     0.5 
  SNP_A-1514799   -0.07     0.5   -0.007  -0.00     0.5   -0.006  -0.00     0.5 
  SNP_A-1518371   -0.09     0.5   -0.009  -0.00     0.5   -0.008  -0.00     0.5 
  SNP_A-1515555   -0.07     0.5   -0.007  -0.00     0.5   -0.007  -0.00     0.5 
  SNP_A-1513005   -0.05     0.5   -0.005  -0.00     0.5   -0.005  -0.00     0.5 
  SNP_A-1513998   -0.02     0.5   -0.002  -0.00     0.5   -0.002  -0.00     0.5 
  SNP_A-1513455    0.01     0.5    0.001   0.00     0.5    0.001   0.00     0.5 
  SNP_A-1513884    0.12     0.5    0.012   0.00     0.4    0.011   0.00     0.5 
        119.658    0.14     0.4    0.014   0.01     0.4    0.013   0.00     0.4 
  SNP_A-1517132    0.17     0.4    0.017   0.01     0.4    0.016   0.01     0.4 
  SNP_A-1513959    0.16     0.4    0.016   0.01     0.4    0.015   0.01     0.4 
        120.358    0.22     0.4    0.022   0.01     0.4    0.021   0.01     0.4 
  SNP_A-1519285    0.27     0.4    0.027   0.02     0.4    0.026   0.02     0.4 
        121.051    0.31     0.4    0.031   0.02     0.4    0.030   0.02     0.4 
  SNP_A-1507384    0.35     0.4    0.035   0.03     0.4    0.034   0.03     0.4 
  SNP_A-1518574    0.37     0.4    0.036   0.03     0.3    0.035   0.03     0.4 
  SNP_A-1511768    0.37     0.4    0.036   0.03     0.3    0.035   0.03     0.4 
  SNP_A-1507442    0.37     0.4    0.036   0.03     0.3    0.035   0.03     0.4 
        122.905    0.37     0.4    0.037   0.03     0.3    0.035   0.03     0.4 
        123.294    0.37     0.4    0.037   0.03     0.3    0.035   0.03     0.4 
        123.682    0.37     0.4    0.036   0.03     0.3    0.035   0.03     0.4 
  SNP_A-1514171    0.37     0.4    0.036   0.03     0.3    0.035   0.03     0.4 
  SNP_A-1511317    0.37     0.4    0.036   0.03     0.3    0.035   0.03     0.4 
  SNP_A-1517134    0.36     0.4    0.035   0.03     0.4    0.033   0.03     0.4 
  SNP_A-1508942    0.36     0.4    0.034   0.03     0.4    0.033   0.03     0.4 
  SNP_A-1513183    0.35     0.4    0.034   0.03     0.4    0.032   0.03     0.4 
  SNP_A-1509661    0.34     0.4    0.033   0.03     0.4    0.032   0.03     0.4 
  SNP_A-1518812    0.32     0.4    0.031   0.02     0.4    0.029   0.02     0.4 
  SNP_A-1508289    0.31     0.4    0.030   0.02     0.4    0.029   0.02     0.4 
  SNP_A-1517407    0.31     0.4    0.030   0.02     0.4    0.028   0.02     0.4 
  SNP_A-1511777    0.31     0.4    0.030   0.02     0.4    0.028   0.02     0.4 
  SNP_A-1519335    0.30     0.4    0.029   0.02     0.4    0.027   0.02     0.4 
  SNP_A-1519230    0.30     0.4    0.029   0.02     0.4    0.027   0.02     0.4 
  SNP_A-1516935    0.28     0.4    0.027   0.02     0.4    0.025   0.02     0.4 
  SNP_A-1512781    0.17     0.4    0.017   0.01     0.4    0.016   0.01     0.4 
  SNP_A-1512746    0.16     0.4    0.016   0.01     0.4    0.015   0.01     0.4 
  SNP_A-1511453    0.14     0.4    0.013   0.00     0.4    0.013   0.00     0.4 
        125.414    0.26     0.4    0.025   0.02     0.4    0.024   0.02     0.4 
  SNP_A-1515064    0.39     0.3    0.037   0.04     0.3    0.035   0.03     0.3 
  SNP_A-1513477    0.40     0.3    0.038   0.04     0.3    0.036   0.04     0.3 
  SNP_A-1513195    0.41     0.3    0.039   0.04     0.3    0.037   0.04     0.3 
  SNP_A-1519530    0.47     0.3    0.044   0.05     0.3    0.042   0.05     0.3 
  SNP_A-1519057    0.49     0.3    0.046   0.06     0.3    0.044   0.05     0.3 
  SNP_A-1515017    0.50     0.3    0.047   0.06     0.3    0.045   0.05     0.3 
  SNP_A-1509834    0.59     0.3    0.056   0.08     0.3    0.054   0.08     0.3 
  SNP_A-1509784    0.64     0.3    0.061   0.10     0.3    0.058   0.09     0.3 
        126.912    0.71     0.2    0.067   0.12     0.2    0.064   0.11     0.2 
  SNP_A-1509993    0.78     0.2    0.074   0.14     0.2    0.070   0.14     0.2 
  SNP_A-1508103    0.79     0.2    0.075   0.14     0.2    0.071   0.14     0.2 
  SNP_A-1514671    0.72     0.2    0.069   0.12     0.2    0.065   0.12     0.2 
  SNP_A-1513673    0.71     0.2    0.068   0.12     0.2    0.064   0.11     0.2 
  SNP_A-1508479    0.68     0.2    0.067   0.11     0.2    0.063   0.11     0.2 
        128.483    0.65     0.3    0.064   0.10     0.2    0.060   0.10     0.3 
  SNP_A-1508813    0.62     0.3    0.060   0.09     0.3    0.056   0.09     0.3 
  SNP_A-1514043    0.61     0.3    0.059   0.09     0.3    0.056   0.08     0.3 
  SNP_A-1513160    0.55     0.3    0.053   0.07     0.3    0.049   0.07     0.3 
  SNP_A-1515841    0.55     0.3    0.053   0.07     0.3    0.050   0.07     0.3 
  SNP_A-1512756    0.56     0.3    0.054   0.07     0.3    0.051   0.07     0.3 
  SNP_A-1510946    0.58     0.3    0.057   0.08     0.3    0.052   0.08     0.3 
  SNP_A-1519537    0.64     0.3    0.062   0.10     0.3    0.057   0.09     0.3 
  SNP_A-1511514    0.75     0.2    0.073   0.13     0.2    0.068   0.13     0.2 
  SNP_A-1512168    0.75     0.2    0.073   0.13     0.2    0.068   0.13     0.2 
  SNP_A-1513617    0.82     0.2    0.080   0.16     0.2    0.074   0.15     0.2 
  SNP_A-1513023    0.86     0.2    0.084   0.18     0.2    0.078   0.17     0.2 
  SNP_A-1510266    0.68     0.2    0.067   0.11     0.2    0.062   0.10     0.2 
  SNP_A-1517509    0.66     0.3    0.064   0.10     0.2    0.061   0.10     0.3 
  SNP_A-1509984    0.61     0.3    0.060   0.09     0.3    0.056   0.09     0.3 
        131.107    0.66     0.3    0.065   0.11     0.2    0.061   0.10     0.2 
  SNP_A-1507970    0.71     0.2    0.070   0.12     0.2    0.066   0.12     0.2 
        131.812    0.78     0.2    0.078   0.15     0.2    0.074   0.14     0.2 
  SNP_A-1513051    0.86     0.2    0.085   0.18     0.2    0.080   0.17     0.2 
  SNP_A-1518312    0.86     0.2    0.085   0.18     0.2    0.080   0.17     0.2 
  SNP_A-1518528    0.88     0.2    0.086   0.18     0.2    0.082   0.18     0.2 
  SNP_A-1519062    0.88     0.2    0.087   0.19     0.2    0.082   0.18     0.2 
        132.813    0.95     0.2    0.095   0.22     0.2    0.089   0.21     0.2 
  SNP_A-1514108    1.03     0.2    0.102   0.26    0.14    0.095   0.24    0.15 
  SNP_A-1516211    1.04     0.2    0.103   0.26    0.14    0.096   0.25    0.14 
  SNP_A-1514010    1.03     0.2    0.103   0.26    0.14    0.096   0.25    0.14 
        133.743    1.06    0.14    0.108   0.28    0.13    0.100   0.26    0.14 
        134.141    1.09    0.14    0.111   0.29    0.12    0.103   0.28    0.13 
  SNP_A-1507472    1.11    0.13    0.113   0.31    0.12    0.105   0.29    0.12 
  SNP_A-1518434    1.28    0.10    0.129   0.40    0.09    0.121   0.38    0.09 
  SNP_A-1515106    1.28    0.10    0.129   0.40    0.09    0.121   0.38    0.09 
  SNP_A-1516519    1.34    0.09    0.135   0.44    0.08    0.127   0.42    0.08 
  SNP_A-1517006    1.34    0.09    0.135   0.44    0.08    0.127   0.42    0.08 
        135.308    1.41    0.08    0.142   0.49    0.07    0.135   0.47    0.07 
  SNP_A-1510959    1.48    0.07    0.149   0.53    0.06    0.142   0.52    0.06 
  SNP_A-1514836    1.54    0.06    0.155   0.58    0.05    0.149   0.57    0.05 
  SNP_A-1516447    1.55    0.06    0.156   0.59    0.05    0.150   0.58    0.05 
        136.393    1.51    0.07    0.152   0.56    0.05    0.146   0.55    0.06 
  SNP_A-1512425    1.47    0.07    0.146   0.52    0.06    0.140   0.51    0.06 
  SNP_A-1519203    1.46    0.07    0.144   0.51    0.06    0.139   0.50    0.06 
  SNP_A-1515921    1.38    0.08    0.136   0.46    0.07    0.130   0.44    0.08 
  SNP_A-1507361    1.35    0.09    0.133   0.44    0.08    0.127   0.42    0.08 
        137.395    1.33    0.09    0.132   0.43    0.08    0.126   0.42    0.08 
        137.777    1.32    0.09    0.131   0.42    0.08    0.125   0.41    0.09 
  SNP_A-1509296    1.30    0.10    0.128   0.41    0.09    0.122   0.39    0.09 
  SNP_A-1512163    1.28    0.10    0.126   0.40    0.09    0.120   0.38    0.09 
        138.548    1.17    0.12    0.115   0.33    0.11    0.110   0.32    0.11 
  SNP_A-1515539    1.06    0.14    0.103   0.27    0.13    0.099   0.26    0.14 
  SNP_A-1510129    1.04    0.15    0.101   0.26    0.14    0.097   0.25    0.14 
  SNP_A-1517278    1.02     0.2    0.099   0.25    0.14    0.094   0.24    0.15 
  SNP_A-1510921    1.00     0.2    0.097   0.24    0.15    0.093   0.23     0.2 
  SNP_A-1510971    0.91     0.2    0.090   0.20     0.2    0.085   0.19     0.2 
  SNP_A-1508666    0.86     0.2    0.084   0.18     0.2    0.080   0.17     0.2 
  SNP_A-1512089    0.90     0.2    0.090   0.20     0.2    0.085   0.19     0.2 
  SNP_A-1508625    0.91     0.2    0.093   0.21     0.2    0.087   0.20     0.2 
        140.842    0.91     0.2    0.095   0.21     0.2    0.090   0.20     0.2 
        141.282    0.91     0.2    0.097   0.22     0.2    0.092   0.21     0.2 
        141.722    0.91     0.2    0.099   0.22     0.2    0.093   0.21     0.2 
        142.162    0.91     0.2    0.100   0.22     0.2    0.094   0.21     0.2 
        142.602    0.92     0.2    0.101   0.23     0.2    0.095   0.22     0.2 
  SNP_A-1513006    0.92     0.2    0.101   0.23     0.2    0.095   0.22     0.2 
  SNP_A-1510232    0.89     0.2    0.096   0.21     0.2    0.091   0.20     0.2 
        143.887    0.85     0.2    0.093   0.19     0.2    0.088   0.19     0.2 
        144.329    0.82     0.2    0.089   0.18     0.2    0.085   0.17     0.2 
        144.770    0.79     0.2    0.085   0.16     0.2    0.081   0.16     0.2 
        145.212    0.76     0.2    0.080   0.15     0.2    0.076   0.14     0.2 
  SNP_A-1514805    0.73     0.2    0.075   0.13     0.2    0.071   0.13     0.2 
  SNP_A-1519268    0.73     0.2    0.074   0.13     0.2    0.071   0.13     0.2 
  SNP_A-1507455    0.71     0.2    0.071   0.12     0.2    0.068   0.12     0.2 
  SNP_A-1509426    0.70     0.2    0.070   0.12     0.2    0.067   0.12     0.2 
  SNP_A-1509552    0.67     0.3    0.067   0.11     0.2    0.064   0.11     0.2 
  SNP_A-1518197    0.61     0.3    0.061   0.09     0.3    0.058   0.09     0.3 
  SNP_A-1512720    0.54     0.3    0.054   0.07     0.3    0.051   0.07     0.3 
  SNP_A-1511905    0.51     0.3    0.052   0.07     0.3    0.048   0.06     0.3 
  SNP_A-1512222    0.51     0.3    0.052   0.07     0.3    0.048   0.06     0.3 
  SNP_A-1518012    0.52     0.3    0.052   0.07     0.3    0.049   0.06     0.3 
  SNP_A-1512548    0.52     0.3    0.052   0.07     0.3    0.049   0.06     0.3 
  SNP_A-1516662    0.52     0.3    0.052   0.07     0.3    0.049   0.06     0.3 
  SNP_A-1512675    0.52     0.3    0.052   0.07     0.3    0.049   0.06     0.3 
        147.099    0.52     0.3    0.053   0.07     0.3    0.050   0.06     0.3 
        147.519    0.53     0.3    0.054   0.07     0.3    0.051   0.07     0.3 
  SNP_A-1515900    0.53     0.3    0.054   0.07     0.3    0.051   0.07     0.3 
  SNP_A-1516883    0.52     0.3    0.053   0.07     0.3    0.050   0.06     0.3 
  SNP_A-1513646    0.52     0.3    0.053   0.07     0.3    0.050   0.06     0.3 
  SNP_A-1511366    0.58     0.3    0.059   0.08     0.3    0.056   0.08     0.3 
        148.845    0.53     0.3    0.055   0.07     0.3    0.052   0.07     0.3 
  SNP_A-1511597    0.48     0.3    0.051   0.06     0.3    0.047   0.06     0.3 
        149.764    0.46     0.3    0.049   0.05     0.3    0.045   0.05     0.3 
  SNP_A-1511876    0.43     0.3    0.047   0.05     0.3    0.043   0.05     0.3 
  SNP_A-1513615    0.43     0.3    0.047   0.05     0.3    0.043   0.05     0.3 
  SNP_A-1516432    0.43     0.3    0.047   0.05     0.3    0.043   0.04     0.3 
  SNP_A-1510763    0.41     0.3    0.046   0.05     0.3    0.041   0.04     0.3 
        151.485    0.41     0.3    0.046   0.05     0.3    0.041   0.04     0.3 
        151.855    0.40     0.3    0.045   0.04     0.3    0.041   0.04     0.3 
  SNP_A-1512155    0.40     0.3    0.045   0.04     0.3    0.041   0.04     0.3 
        152.670    0.39     0.3    0.045   0.04     0.3    0.041   0.04     0.3 
        153.116    0.39     0.3    0.046   0.04     0.3    0.041   0.04     0.3 
        153.563    0.38     0.4    0.046   0.04     0.3    0.041   0.04     0.3 
        154.009    0.38     0.4    0.046   0.04     0.3    0.040   0.04     0.3 
        154.455    0.38     0.4    0.046   0.04     0.3    0.040   0.04     0.3 
        154.901    0.37     0.4    0.045   0.04     0.3    0.039   0.04     0.3 
        155.347    0.37     0.4    0.045   0.04     0.3    0.039   0.04     0.3 
  SNP_A-1514727    0.37     0.4    0.044   0.04     0.3    0.038   0.03     0.3 
        156.087    0.36     0.4    0.042   0.04     0.3    0.037   0.03     0.4 
  SNP_A-1517733    0.35     0.4    0.040   0.03     0.3    0.035   0.03     0.4 
  SNP_A-1508655    0.33     0.4    0.038   0.03     0.4    0.033   0.03     0.4 
        157.060    0.33     0.4    0.037   0.03     0.4    0.033   0.03     0.4 
  SNP_A-1509991    0.33     0.4    0.037   0.03     0.4    0.032   0.03     0.4 
  SNP_A-1509653    0.33     0.4    0.036   0.03     0.4    0.031   0.03     0.4 
        157.908    0.19     0.4    0.021   0.01     0.4    0.018   0.01     0.4 
        158.327    0.06     0.5    0.006   0.00     0.5    0.005   0.00     0.5 
  SNP_A-1509609   -0.08     0.5   -0.008  -0.00     0.5   -0.007  -0.00     0.5 
        159.172   -0.00     0.5   -0.000  -0.00     0.5   -0.000  -0.00     0.5 
        159.598    0.07     0.5    0.007   0.00     0.5    0.007   0.00     0.5 
  SNP_A-1510177    0.15     0.4    0.014   0.01     0.4    0.014   0.01     0.4 
  SNP_A-1511738    0.16     0.4    0.015   0.01     0.4    0.015   0.01     0.4 
  SNP_A-1513231    0.14     0.4    0.014   0.00     0.4    0.013   0.00     0.4 
  SNP_A-1508647    0.17     0.4    0.016   0.01     0.4    0.016   0.01     0.4 
  SNP_A-1507781    0.22     0.4    0.021   0.01     0.4    0.021   0.01     0.4 
  SNP_A-1519364    0.23     0.4    0.021   0.01     0.4    0.021   0.01     0.4 
  SNP_A-1509648    0.23     0.4    0.022   0.01     0.4    0.021   0.01     0.4 
  SNP_A-1513135    0.23     0.4    0.021   0.01     0.4    0.021   0.01     0.4 
  SNP_A-1518977    0.22     0.4    0.021   0.01     0.4    0.020   0.01     0.4 
  SNP_A-1508763    0.22     0.4    0.020   0.01     0.4    0.020   0.01     0.4 
  SNP_A-1515094    0.22     0.4    0.021   0.01     0.4    0.020   0.01     0.4 
  SNP_A-1512950    0.23     0.4    0.022   0.01     0.4    0.021   0.01     0.4 
  SNP_A-1508437    0.21     0.4    0.020   0.01     0.4    0.019   0.01     0.4 
  SNP_A-1516205    0.19     0.4    0.019   0.01     0.4    0.018   0.01     0.4 
  SNP_A-1517749    0.11     0.5    0.011   0.00     0.5    0.010   0.00     0.5 
  SNP_A-1514190    0.10     0.5    0.010   0.00     0.5    0.009   0.00     0.5 
  SNP_A-1518409    0.11     0.5    0.010   0.00     0.5    0.010   0.00     0.5 
  SNP_A-1510844    0.11     0.5    0.010   0.00     0.5    0.010   0.00     0.5 
  SNP_A-1507802    0.11     0.5    0.011   0.00     0.5    0.010   0.00     0.5 
  SNP_A-1518573    0.15     0.4    0.015   0.01     0.4    0.014   0.01     0.4 
  SNP_A-1508970    0.24     0.4    0.024   0.01     0.4    0.023   0.01     0.4 
  SNP_A-1519325    0.27     0.4    0.027   0.02     0.4    0.025   0.02     0.4 
  SNP_A-1516307    0.27     0.4    0.026   0.02     0.4    0.024   0.02     0.4 
  SNP_A-1519610    0.21     0.4    0.021   0.01     0.4    0.020   0.01     0.4 
        163.490    0.27     0.4    0.026   0.02     0.4    0.025   0.02     0.4 
  SNP_A-1512990    0.32     0.4    0.031   0.02     0.4    0.030   0.02     0.4 
        164.318    0.38     0.4    0.036   0.03     0.3    0.035   0.03     0.3 
  SNP_A-1513580    0.43     0.3    0.040   0.04     0.3    0.040   0.04     0.3 
  SNP_A-1515244    0.49     0.3    0.044   0.05     0.3    0.045   0.05     0.3 
  SNP_A-1511490    0.54     0.3    0.049   0.07     0.3    0.051   0.07     0.3 
  SNP_A-1516146    0.55     0.3    0.050   0.07     0.3    0.051   0.07     0.3 
  SNP_A-1508840    0.65     0.3    0.059   0.09     0.3    0.061   0.10     0.3 
  SNP_A-1516725    0.68     0.2    0.061   0.10     0.2    0.063   0.10     0.2 
  SNP_A-1512466    0.64     0.3    0.058   0.09     0.3    0.059   0.09     0.3 
  SNP_A-1515809    0.62     0.3    0.057   0.09     0.3    0.058   0.09     0.3 
  SNP_A-1514644    0.53     0.3    0.050   0.06     0.3    0.049   0.06     0.3 
  SNP_A-1516524    0.50     0.3    0.047   0.06     0.3    0.046   0.06     0.3 
  SNP_A-1512183    0.49     0.3    0.046   0.06     0.3    0.046   0.06     0.3 
  SNP_A-1515376    0.50     0.3    0.046   0.06     0.3    0.046   0.06     0.3 
  SNP_A-1509126    0.50     0.3    0.046   0.06     0.3    0.046   0.06     0.3 
  SNP_A-1508179    0.51     0.3    0.047   0.06     0.3    0.047   0.06     0.3 
  SNP_A-1516303    0.51     0.3    0.048   0.06     0.3    0.048   0.06     0.3 
  SNP_A-1513419    0.52     0.3    0.048   0.06     0.3    0.048   0.06     0.3 
        167.471    0.52     0.3    0.048   0.06     0.3    0.049   0.06     0.3 
  SNP_A-1516965    0.51     0.3    0.048   0.06     0.3    0.049   0.06     0.3 
        168.254    0.52     0.3    0.049   0.06     0.3    0.050   0.06     0.3 
        168.629    0.53     0.3    0.050   0.07     0.3    0.051   0.07     0.3 
  SNP_A-1519380    0.54     0.3    0.051   0.07     0.3    0.052   0.07     0.3 
        169.365    0.56     0.3    0.052   0.07     0.3    0.054   0.07     0.3 
  SNP_A-1508629    0.57     0.3    0.054   0.08     0.3    0.056   0.08     0.3 
  SNP_A-1516729    0.57     0.3    0.053   0.07     0.3    0.056   0.08     0.3 
  SNP_A-1514751    0.57     0.3    0.052   0.07     0.3    0.055   0.08     0.3 
  SNP_A-1514071    0.57     0.3    0.052   0.07     0.3    0.055   0.08     0.3 
        170.663    0.61     0.3    0.056   0.08     0.3    0.059   0.09     0.3 
  SNP_A-1518303    0.64     0.3    0.060   0.09     0.3    0.064   0.10     0.2 
        171.428    0.67     0.2    0.063   0.10     0.2    0.067   0.11     0.2 
        171.811    0.71     0.2    0.067   0.12     0.2    0.071   0.12     0.2 
  SNP_A-1512984    0.74     0.2    0.070   0.13     0.2    0.075   0.14     0.2 
  SNP_A-1515023    0.77     0.2    0.073   0.14     0.2    0.078   0.15     0.2 
  SNP_A-1511182    0.77     0.2    0.073   0.14     0.2    0.078   0.15     0.2 
        173.069    0.74     0.2    0.071   0.13     0.2    0.076   0.14     0.2 
        173.487    0.71     0.2    0.069   0.12     0.2    0.073   0.13     0.2 
        173.905    0.67     0.3    0.066   0.11     0.2    0.070   0.12     0.2 
        174.323    0.64     0.3    0.063   0.10     0.2    0.066   0.11     0.2 
        174.741    0.61     0.3    0.060   0.09     0.3    0.062   0.09     0.3 
  SNP_A-1516279    0.58     0.3    0.056   0.08     0.3    0.058   0.08     0.3 
  SNP_A-1511170    0.57     0.3    0.056   0.08     0.3    0.058   0.08     0.3 
  SNP_A-1511253    0.56     0.3    0.054   0.08     0.3    0.056   0.08     0.3 
  SNP_A-1518432    0.55     0.3    0.053   0.07     0.3    0.055   0.08     0.3 
        175.992    0.53     0.3    0.052   0.07     0.3    0.054   0.07     0.3 
  SNP_A-1519479    0.51     0.3    0.051   0.06     0.3    0.052   0.07     0.3 
        176.870    0.47     0.3    0.048   0.06     0.3    0.048   0.06     0.3 
        177.292    0.43     0.3    0.044   0.05     0.3    0.044   0.05     0.3 
        177.714    0.39     0.3    0.040   0.04     0.3    0.040   0.04     0.3 
        178.135    0.35     0.4    0.036   0.03     0.4    0.036   0.03     0.4 
  SNP_A-1517655    0.31     0.4    0.032   0.02     0.4    0.031   0.02     0.4 
  SNP_A-1517362    0.35     0.4    0.036   0.03     0.4    0.035   0.03     0.4 
  SNP_A-1513920    0.36     0.4    0.037   0.03     0.3    0.036   0.03     0.3 
  SNP_A-1514480    0.36     0.4    0.037   0.03     0.3    0.036   0.03     0.3 
  SNP_A-1511669    0.36     0.4    0.037   0.03     0.3    0.036   0.03     0.4 
  SNP_A-1508966    0.31     0.4    0.032   0.02     0.4    0.032   0.02     0.4 
        179.951    0.18     0.4    0.019   0.01     0.4    0.019   0.01     0.4 
        180.419    0.05     0.5    0.006   0.00     0.5    0.005   0.00     0.5 
  SNP_A-1517545   -0.08     0.5   -0.009  -0.00     0.5   -0.008  -0.00     0.5 
        181.275   -0.14     0.6   -0.015  -0.01     0.6   -0.014  -0.00     0.6 
        181.662   -0.19     0.6   -0.021  -0.01     0.6   -0.020  -0.01     0.6 
        182.049   -0.25     0.6   -0.027  -0.02     0.6   -0.026  -0.02     0.6 
  SNP_A-1518933   -0.31     0.6   -0.033  -0.03     0.6   -0.031  -0.02     0.6 
  SNP_A-1515770   -0.34     0.6   -0.037  -0.03     0.6   -0.035  -0.03     0.6 
        182.898   -0.37     0.6   -0.040  -0.04     0.7   -0.038  -0.03     0.7 
  SNP_A-1517019   -0.40     0.7   -0.043  -0.04     0.7   -0.041  -0.04     0.7 
        183.468   -0.38     0.6   -0.042  -0.04     0.7   -0.040  -0.04     0.7 
  SNP_A-1516132   -0.37     0.6   -0.041  -0.04     0.7   -0.038  -0.04     0.7 
  SNP_A-1515671   -0.36     0.6   -0.039  -0.03     0.7   -0.037  -0.03     0.7 
        184.319   -0.32     0.6   -0.035  -0.03     0.6   -0.033  -0.03     0.6 
        184.794   -0.28     0.6   -0.031  -0.02     0.6   -0.030  -0.02     0.6 
        185.270   -0.24     0.6   -0.026  -0.02     0.6   -0.026  -0.01     0.6 
        185.745   -0.19     0.6   -0.022  -0.01     0.6   -0.021  -0.01     0.6 
  SNP_A-1511428   -0.15     0.6   -0.017  -0.01     0.6   -0.017  -0.01     0.6 
        186.658   -0.13     0.6   -0.014  -0.00     0.6   -0.014  -0.00     0.6 
        187.095   -0.10     0.5   -0.011  -0.00     0.5   -0.011  -0.00     0.5 
        187.532   -0.07     0.5   -0.008  -0.00     0.5   -0.008  -0.00     0.5 
        187.970   -0.04     0.5   -0.005  -0.00     0.5   -0.005  -0.00     0.5 
        188.407   -0.01     0.5   -0.002  -0.00     0.5   -0.002  -0.00     0.5 
        188.844    0.01     0.5    0.001   0.00     0.5    0.002   0.00     0.5 
  SNP_A-1507326    0.04     0.5    0.004   0.00     0.5    0.005   0.00     0.5 
  SNP_A-1512193    0.04     0.5    0.005   0.00     0.5    0.005   0.00     0.5 
        189.857    0.04     0.5    0.004   0.00     0.5    0.005   0.00     0.5 
  SNP_A-1518405    0.04     0.5    0.004   0.00     0.5    0.004   0.00     0.5 
        190.791    0.04     0.5    0.004   0.00     0.5    0.004   0.00     0.5 
  SNP_A-1510724    0.03     0.5    0.003   0.00     0.5    0.004   0.00     0.5 
        191.678   -0.01     0.5   -0.001  -0.00     0.5   -0.001  -0.00     0.5 
        192.105   -0.05     0.5   -0.005  -0.00     0.5   -0.005  -0.00     0.5 
  SNP_A-1513278   -0.09     0.5   -0.009  -0.00     0.5   -0.009  -0.00     0.5 
        192.823   -0.08     0.5   -0.008  -0.00     0.5   -0.008  -0.00     0.5 
  SNP_A-1511878   -0.07     0.5   -0.007  -0.00     0.5   -0.007  -0.00     0.5 
        193.435   -0.05     0.5   -0.005  -0.00     0.5   -0.005  -0.00     0.5 
  SNP_A-1513650   -0.04     0.5   -0.004  -0.00     0.5   -0.004  -0.00     0.5 
  SNP_A-1510200   -0.03     0.5   -0.003  -0.00     0.5   -0.003  -0.00     0.5 
  SNP_A-1509111   -0.01     0.5   -0.001  -0.00     0.5   -0.002  -0.00     0.5 
        194.481    0.02     0.5    0.002   0.00     0.5    0.002   0.00     0.5 
  SNP_A-1511298    0.06     0.5    0.006   0.00     0.5    0.006   0.00     0.5 
  SNP_A-1515702    0.08     0.5    0.008   0.00     0.5    0.008   0.00     0.5 
  SNP_A-1507721    0.12     0.5    0.013   0.00     0.4    0.013   0.00     0.4 
  SNP_A-1515092    0.11     0.5    0.012   0.00     0.5    0.012   0.00     0.5 
        196.012    0.12     0.5    0.013   0.00     0.4    0.013   0.00     0.4 
        196.444    0.12     0.5    0.014   0.00     0.4    0.014   0.00     0.4 
        196.876    0.13     0.4    0.015   0.00     0.4    0.015   0.00     0.4 
  SNP_A-1518276    0.14     0.4    0.016   0.01     0.4    0.016   0.01     0.4 
        197.784    0.14     0.4    0.017   0.01     0.4    0.017   0.01     0.4 
        198.260    0.15     0.4    0.018   0.01     0.4    0.018   0.01     0.4 
        198.736    0.15     0.4    0.019   0.01     0.4    0.019   0.01     0.4 
        199.212    0.16     0.4    0.021   0.01     0.4    0.020   0.01     0.4 
        199.688    0.17     0.4    0.022   0.01     0.4    0.021   0.01     0.4 
        200.164    0.17     0.4    0.023   0.01     0.4    0.022   0.01     0.4 
        200.640    0.18     0.4    0.023   0.01     0.4    0.022   0.01     0.4 
        201.116    0.19     0.4    0.024   0.01     0.4    0.023   0.01     0.4 
  SNP_A-1518238    0.19     0.4    0.025   0.01     0.4    0.024   0.01     0.4 
        201.860    0.18     0.4    0.024   0.01     0.4    0.022   0.01     0.4 
  SNP_A-1507855    0.17     0.4    0.022   0.01     0.4    0.021   0.01     0.4 
        202.575    0.18     0.4    0.024   0.01     0.4    0.023   0.01     0.4 
        203.022    0.19     0.4    0.026   0.01     0.4    0.024   0.01     0.4 
        203.470    0.20     0.4    0.028   0.01     0.4    0.026   0.01     0.4 
        203.918    0.21     0.4    0.030   0.02     0.4    0.028   0.01     0.4 
        204.365    0.22     0.4    0.032   0.02     0.4    0.030   0.02     0.4 
  SNP_A-1512963    0.23     0.4    0.034   0.02     0.4    0.032   0.02     0.4 

MERLIN 1.1.2 - (c) 2000-2007 Goncalo Abecasis

References for this version of Merlin:

   Abecasis et al (2002) Nat Gen 30:97-101        [original citation]
   Fingerlin et al (2004) AJHG 74:432-43          [case selection for association studies]
   Abecasis and Wigginton (2005) AJHG 77:754-67   [ld modeling, parametric analyses]
   Fingerlin et al (2006) Gen Epidemiol 30:384-96 [sex-specific maps]
   Chen and Abecasis (2007) AJHG 81:913-26        [qtl association analysis, qtl simulation]


The following parameters are in effect:
                     Data File :     wiped_6.dat (-dname)
                 Pedigree File :     wiped_6.ped (-pname)
            Missing Value Code :         -99.999 (-xname)
                      Map File :      10K142.map (-mname)
            Allele Frequencies :  10K142cauc.frq (-f[a|e|f|m|file])
                   Random Seed :          123456 (-r9999)

Data Analysis Options
         General : --error [ON], --information [ON], --likelihood,
                   --model [age.tbl]
      IBD States : --ibd, --kinship, --matrices, --extended, --select
     NPL Linkage : --npl [ON], --pairs [ON], --qtl, --deviates, --exp [ON]
      VC Linkage : --vc, --useCovariates, --ascertainment, --unlinked [0.00]
     Association : --infer, --assoc, --fastAssoc, --filter, --custom [cov.tbl]
     Haplotyping : --best, --sample, --all, --founders, --horizontal
   Recombination : --zero, --one, --two, --three, --singlepoint
       Positions : --steps, --maxStep [0.50], --minStep, --grid, --start,
                   --stop
     LD Clusters : --clusters [], --distance, --rsq [0.16], --cfreq
          Limits : --bits [24], --megabytes [1024], --minutes
     Performance : --trim, --noCoupleBits, --swap [ON], --smallSwap
          Output : --quiet, --markerNames [ON], --frequencies [ON],
                   --perFamily, --pdf [ON], --tabulate, --prefix [wiped_6]
      Simulation : --simulate, --reruns, --save, --trait []

Phenotype: Disease [ALL] (129 families)
===============================================================================
            Pos   Zmean  pvalue linDelta    LOD  pvalue expDelta    LOD  pvalue
            min  -14.34     1.0   -0.188 -11.90     1.0   -9.999 -68.67     1.0 
            max   20.06 0.00000    0.707  44.35 0.00000    9.999  102.7 0.00000 
  SNP_A-1519575   -0.06     0.5   -0.006  -0.00     0.5   -0.007  -0.00     0.5 
  SNP_A-1519521   -0.06     0.5   -0.006  -0.00     0.5   -0.007  -0.00     0.5 
  SNP_A-1519473   -0.06     0.5   -0.006  -0.00     0.5   -0.007  -0.00     0.5 
  SNP_A-1508186   -0.07     0.5   -0.007  -0.00     0.5   -0.008  -0.00     0.5 
  SNP_A-1516523   -0.07     0.5   -0.008  -0.00     0.5   -0.009  -0.00     0.5 
          0.765   -0.08     0.5   -0.008  -0.00     0.5   -0.009  -0.00     0.5 
  SNP_A-1516057   -0.09     0.5   -0.009  -0.00     0.5   -0.010  -0.00     0.5 
          1.505   -0.07     0.5   -0.008  -0.00     0.5   -0.008  -0.00     0.5 
          1.901   -0.06     0.5   -0.006  -0.00     0.5   -0.007  -0.00     0.5 
          2.298   -0.05     0.5   -0.005  -0.00     0.5   -0.006  -0.00     0.5 
  SNP_A-1513896   -0.04     0.5   -0.004  -0.00     0.5   -0.004  -0.00     0.5 
  SNP_A-1514424   -0.03     0.5   -0.003  -0.00     0.5   -0.003  -0.00     0.5 
  SNP_A-1514373   -0.03     0.5   -0.003  -0.00     0.5   -0.003  -0.00     0.5 
          3.371   -0.02     0.5   -0.002  -0.00     0.5   -0.002  -0.00     0.5 
  SNP_A-1508392   -0.01     0.5   -0.001  -0.00     0.5   -0.001  -0.00     0.5 
  SNP_A-1508441   -0.01     0.5   -0.001  -0.00     0.5   -0.001  -0.00     0.5 
  SNP_A-1510117   -0.05     0.5   -0.005  -0.00     0.5   -0.005  -0.00     0.5 
          4.572   -0.01     0.5   -0.001  -0.00     0.5   -0.001  -0.00     0.5 
  SNP_A-1517368    0.04     0.5    0.003   0.00     0.5    0.004   0.00     0.5 
          5.375    0.06     0.5    0.006   0.00     0.5    0.006   0.00     0.5 
  SNP_A-1513854    0.08     0.5    0.008   0.00     0.5    0.009   0.00     0.5 
  SNP_A-1517200    0.07     0.5    0.007   0.00     0.5    0.007   0.00     0.5 
          6.425    0.05     0.5    0.005   0.00     0.5    0.006   0.00     0.5 
          6.824    0.04     0.5    0.004   0.00     0.5    0.004   0.00     0.5 
  SNP_A-1513907    0.03     0.5    0.003   0.00     0.5    0.003   0.00     0.5 
          7.716    0.01     0.5    0.001   0.00     0.5    0.001   0.00     0.5 
  SNP_A-1510580   -0.00     0.5   -0.000  -0.00     0.5   -0.000  -0.00     0.5 
  SNP_A-1517736    0.04     0.5    0.004   0.00     0.5    0.004   0.00     0.5 
  SNP_A-1508894    0.22     0.4    0.020   0.01     0.4    0.022   0.01     0.4 
          9.249    0.36     0.4    0.032   0.03     0.4    0.036   0.03     0.4 
  SNP_A-1509227    0.50     0.3    0.044   0.05     0.3    0.049   0.06     0.3 
  SNP_A-1517724    0.52     0.3    0.045   0.06     0.3    0.051   0.07     0.3 
  SNP_A-1518017    0.62     0.3    0.054   0.08     0.3    0.061   0.09     0.3 
  SNP_A-1512970    0.65     0.3    0.056   0.09     0.3    0.062   0.10     0.2 
  SNP_A-1507621    0.65     0.3    0.056   0.09     0.3    0.062   0.10     0.2 
  SNP_A-1508012    0.74     0.2    0.064   0.12     0.2    0.071   0.13     0.2 
  SNP_A-1508499    0.83     0.2    0.073   0.15     0.2    0.081   0.17     0.2 
  SNP_A-1510524    0.87     0.2    0.077   0.17     0.2    0.085   0.18     0.2 
         12.226    0.86     0.2    0.077   0.16     0.2    0.084   0.18     0.2 
  SNP_A-1508458    0.85     0.2    0.076   0.16     0.2    0.082   0.17     0.2 
  SNP_A-1514738    0.85     0.2    0.076   0.16     0.2    0.083   0.17     0.2 
         13.075    0.93     0.2    0.084   0.19     0.2    0.091   0.21     0.2 
  SNP_A-1517042    1.00     0.2    0.091   0.22     0.2    0.100   0.25    0.14 
         13.863    1.02     0.2    0.094   0.23     0.2    0.102   0.26    0.14 
  SNP_A-1512203    1.03     0.2    0.095   0.24    0.15    0.104   0.27    0.13 
         14.709    0.95     0.2    0.088   0.20     0.2    0.095   0.22     0.2 
  SNP_A-1508514    0.86     0.2    0.080   0.17     0.2    0.085   0.18     0.2 
         15.632    0.81     0.2    0.075   0.15     0.2    0.080   0.16     0.2 
  SNP_A-1518193    0.76     0.2    0.069   0.13     0.2    0.074   0.14     0.2 
         16.345    0.74     0.2    0.067   0.12     0.2    0.072   0.13     0.2 
  SNP_A-1509470    0.71     0.2    0.064   0.11     0.2    0.070   0.12     0.2 
         17.107    0.69     0.2    0.062   0.11     0.2    0.068   0.12     0.2 
         17.604    0.67     0.3    0.060   0.10     0.2    0.065   0.11     0.2 
  SNP_A-1517826    0.65     0.3    0.058   0.09     0.3    0.063   0.10     0.2 
  SNP_A-1517254    0.64     0.3    0.056   0.09     0.3    0.061   0.10     0.3 
         18.704    0.62     0.3    0.054   0.08     0.3    0.059   0.09     0.3 
  SNP_A-1518739    0.60     0.3    0.052   0.08     0.3    0.057   0.08     0.3 
  SNP_A-1510079    0.59     0.3    0.051   0.07     0.3    0.056   0.08     0.3 
         19.762    0.56     0.3    0.049   0.07     0.3    0.054   0.07     0.3 
  SNP_A-1517521    0.54     0.3    0.047   0.06     0.3    0.051   0.07     0.3 
  SNP_A-1510314    0.51     0.3    0.045   0.06     0.3    0.049   0.06     0.3 
  SNP_A-1514080    0.49     0.3    0.043   0.05     0.3    0.047   0.06     0.3 
         21.366    0.53     0.3    0.047   0.06     0.3    0.052   0.07     0.3 
         21.806    0.57     0.3    0.051   0.07     0.3    0.057   0.08     0.3 
         22.246    0.62     0.3    0.055   0.08     0.3    0.063   0.10     0.3 
  SNP_A-1514484    0.68     0.2    0.060   0.10     0.2    0.068   0.11     0.2 
  SNP_A-1513988    0.68     0.2    0.060   0.10     0.2    0.069   0.12     0.2 
         23.059    0.73     0.2    0.065   0.12     0.2    0.075   0.13     0.2 
         23.392    0.78     0.2    0.070   0.13     0.2    0.080   0.15     0.2 
  SNP_A-1512551    0.83     0.2    0.074   0.15     0.2    0.085   0.17     0.2 
  SNP_A-1513140    0.83     0.2    0.074   0.15     0.2    0.086   0.17     0.2 
         24.190    0.87     0.2    0.080   0.17     0.2    0.092   0.20     0.2 
         24.654    0.92     0.2    0.085   0.19     0.2    0.099   0.22     0.2 
         25.118    0.97     0.2    0.091   0.21     0.2    0.105   0.25    0.14 
         25.582    1.01     0.2    0.096   0.24    0.15    0.111   0.28    0.13 
         26.046    1.06    0.14    0.101   0.26    0.14    0.116   0.31    0.12 
         26.510    1.11    0.13    0.106   0.29    0.13    0.121   0.33    0.11 
         26.974    1.16    0.12    0.110   0.31    0.12    0.126   0.36    0.10 
         27.438    1.21    0.11    0.113   0.33    0.11    0.130   0.39    0.09 
         27.902    1.25    0.10    0.117   0.36    0.10    0.133   0.41    0.08 
         28.366    1.30    0.10    0.119   0.38    0.09    0.135   0.44    0.08 
  SNP_A-1510451    1.35    0.09    0.122   0.40    0.09    0.137   0.46    0.07 
  SNP_A-1508820    1.36    0.09    0.121   0.40    0.09    0.136   0.46    0.07 
  SNP_A-1515569    1.36    0.09    0.121   0.40    0.09    0.136   0.46    0.07 
  SNP_A-1507974    1.38    0.08    0.123   0.41    0.08    0.138   0.47    0.07 
         29.858    1.49    0.07    0.133   0.48    0.07    0.149   0.55    0.06 
  SNP_A-1514594    1.59    0.06    0.143   0.55    0.06    0.158   0.62    0.04 
  SNP_A-1511674    1.60    0.05    0.144   0.56    0.05    0.159   0.63    0.04 
         30.915    1.55    0.06    0.141   0.53    0.06    0.153   0.59    0.05 
  SNP_A-1519094    1.51    0.07    0.136   0.50    0.07    0.146   0.55    0.06 
  SNP_A-1516736    1.51    0.07    0.136   0.50    0.07    0.147   0.55    0.06 
         31.887    1.58    0.06    0.142   0.54    0.06    0.156   0.61    0.05 
  SNP_A-1513720    1.66    0.05    0.146   0.59    0.05    0.163   0.67    0.04 
  SNP_A-1517115    1.68    0.05    0.148   0.60    0.05    0.166   0.69    0.04 
  SNP_A-1517070    1.68    0.05    0.148   0.60    0.05    0.166   0.69    0.04 
         32.841    1.73    0.04    0.151   0.63    0.04    0.173   0.74    0.03 
         33.202    1.79    0.04    0.153   0.66    0.04    0.178   0.79    0.03 
  SNP_A-1512627    1.84    0.03    0.154   0.68    0.04    0.183   0.83    0.02 
         33.960    1.88    0.03    0.156   0.71    0.04    0.186   0.87    0.02 
         34.357    1.92    0.03    0.158   0.73    0.03    0.189   0.90    0.02 
  SNP_A-1509854    1.96    0.03    0.158   0.75    0.03    0.190   0.92    0.02 
  SNP_A-1511708    1.98    0.02    0.159   0.76    0.03    0.191   0.94    0.02 
  SNP_A-1510412    2.01    0.02    0.162   0.78    0.03    0.194   0.97    0.02 
         35.680    2.01    0.02    0.162   0.78    0.03    0.193   0.96    0.02 
  SNP_A-1517609    2.00    0.02    0.161   0.78    0.03    0.192   0.95    0.02 
         36.540    1.96    0.03    0.158   0.75    0.03    0.188   0.91    0.02 
  SNP_A-1513677    1.92    0.03    0.155   0.71    0.03    0.183   0.87    0.02 
         37.453    1.92    0.03    0.155   0.72    0.03    0.185   0.88    0.02 
         37.941    1.92    0.03    0.155   0.72    0.03    0.185   0.88    0.02 
  SNP_A-1510099    1.92    0.03    0.155   0.72    0.03    0.185   0.88    0.02 
         38.836    1.92    0.03    0.154   0.71    0.03    0.184   0.88    0.02 
  SNP_A-1516856    1.92    0.03    0.153   0.71    0.04    0.182   0.87    0.02 
         39.655    1.92    0.03    0.152   0.70    0.04    0.180   0.86    0.02 
  SNP_A-1515729    1.92    0.03    0.150   0.70    0.04    0.178   0.85    0.02 
  SNP_A-1508905    1.92    0.03    0.150   0.69    0.04    0.178   0.85    0.02 
  SNP_A-1513456    1.92    0.03    0.150   0.69    0.04    0.178   0.84    0.02 
  SNP_A-1508648    1.92    0.03    0.150   0.69    0.04    0.178   0.84    0.02 
  SNP_A-1515076    1.90    0.03    0.148   0.68    0.04    0.175   0.83    0.03 
  SNP_A-1511040    1.85    0.03    0.144   0.64    0.04    0.170   0.78    0.03 
SNP_A-1511110_2    1.85    0.03    0.144   0.64    0.04    0.170   0.78    0.03 
  SNP_A-1517580    1.84    0.03    0.143   0.63    0.04    0.169   0.77    0.03 
  SNP_A-1517765    1.84    0.03    0.143   0.63    0.04    0.169   0.77    0.03 
  SNP_A-1516413    1.83    0.03    0.143   0.63    0.04    0.169   0.77    0.03 
  SNP_A-1516084    1.78    0.04    0.139   0.60    0.05    0.164   0.72    0.03 
  SNP_A-1514639    1.77    0.04    0.138   0.59    0.05    0.163   0.72    0.03 
  SNP_A-1515700    1.76    0.04    0.138   0.59    0.05    0.163   0.71    0.04 
  SNP_A-1514191    1.75    0.04    0.137   0.58    0.05    0.162   0.71    0.04 
         42.060    1.56    0.06    0.126   0.47    0.07    0.148   0.57    0.05 
  SNP_A-1509639    1.37    0.09    0.112   0.37    0.10    0.130   0.44    0.08 
         42.703    1.30    0.10    0.106   0.33    0.11    0.124   0.40    0.09 
  SNP_A-1511372    1.23    0.11    0.101   0.30    0.12    0.118   0.36    0.10 
         43.265    1.15    0.12    0.095   0.26    0.14    0.111   0.32    0.11 
  SNP_A-1508637    1.07    0.14    0.088   0.23     0.2    0.103   0.27    0.13 
  SNP_A-1507610    1.06    0.14    0.087   0.22     0.2    0.101   0.27    0.13 
  SNP_A-1512532    1.05    0.15    0.087   0.22     0.2    0.101   0.26    0.14 
  SNP_A-1518810    0.96     0.2    0.079   0.18     0.2    0.093   0.22     0.2 
         44.808    0.90     0.2    0.076   0.17     0.2    0.090   0.20     0.2 
         45.226    0.85     0.2    0.071   0.15     0.2    0.085   0.18     0.2 
         45.643    0.80     0.2    0.066   0.13     0.2    0.080   0.16     0.2 
  SNP_A-1511850    0.75     0.2    0.061   0.11     0.2    0.074   0.14     0.2 
         46.537    0.65     0.3    0.054   0.09     0.3    0.064   0.10     0.2 
  SNP_A-1511945    0.55     0.3    0.046   0.06     0.3    0.053   0.07     0.3 
  SNP_A-1511390    0.52     0.3    0.043   0.05     0.3    0.050   0.06     0.3 
  SNP_A-1513725    0.49     0.3    0.041   0.05     0.3    0.047   0.06     0.3 
         47.705    0.44     0.3    0.038   0.04     0.3    0.043   0.05     0.3 
         48.173    0.38     0.4    0.034   0.03     0.4    0.037   0.04     0.3 
         48.642    0.33     0.4    0.029   0.02     0.4    0.032   0.03     0.4 
  SNP_A-1507950    0.27     0.4    0.024   0.02     0.4    0.026   0.02     0.4 
  SNP_A-1514045    0.25     0.4    0.023   0.01     0.4    0.024   0.01     0.4 
  SNP_A-1509819    0.19     0.4    0.018   0.01     0.4    0.018   0.01     0.4 
  SNP_A-1509810    0.18     0.4    0.017   0.01     0.4    0.017   0.01     0.4 
  SNP_A-1510608    0.12     0.5    0.011   0.00     0.5    0.011   0.00     0.5 
  SNP_A-1519531    0.12     0.5    0.011   0.00     0.5    0.011   0.00     0.5 
  SNP_A-1517761    0.10     0.5    0.010   0.00     0.5    0.010   0.00     0.5 
  SNP_A-1514823    0.12     0.5    0.012   0.00     0.4    0.012   0.00     0.4 
  SNP_A-1510195    0.13     0.4    0.012   0.00     0.4    0.012   0.00     0.4 
  SNP_A-1519724    0.15     0.4    0.014   0.01     0.4    0.014   0.01     0.4 
  SNP_A-1519144    0.15     0.4    0.014   0.01     0.4    0.014   0.01     0.4 
  SNP_A-1510234    0.22     0.4    0.021   0.01     0.4    0.020   0.01     0.4 
  SNP_A-1514862    0.22     0.4    0.021   0.01     0.4    0.021   0.01     0.4 
  SNP_A-1518007    0.22     0.4    0.021   0.01     0.4    0.021   0.01     0.4 
  SNP_A-1508271    0.25     0.4    0.024   0.01     0.4    0.023   0.01     0.4 
  SNP_A-1509040    0.25     0.4    0.024   0.01     0.4    0.023   0.01     0.4 
  SNP_A-1508845    0.25     0.4    0.024   0.01     0.4    0.024   0.01     0.4 
         51.582    0.31     0.4    0.030   0.02     0.4    0.030   0.02     0.4 
  SNP_A-1510812    0.38     0.4    0.036   0.03     0.3    0.036   0.03     0.3 
  SNP_A-1517774    0.38     0.4    0.036   0.03     0.3    0.036   0.03     0.3 
  SNP_A-1507348    0.38     0.4    0.036   0.03     0.3    0.037   0.03     0.3 
  SNP_A-1513454    0.37     0.4    0.036   0.03     0.3    0.036   0.03     0.3 
         52.826    0.39     0.3    0.039   0.04     0.3    0.039   0.04     0.3 
         53.305    0.41     0.3    0.041   0.04     0.3    0.041   0.04     0.3 
         53.784    0.42     0.3    0.044   0.05     0.3    0.044   0.05     0.3 
         54.263    0.44     0.3    0.045   0.05     0.3    0.046   0.05     0.3 
  SNP_A-1515481    0.46     0.3    0.047   0.05     0.3    0.047   0.05     0.3 
         55.110    0.43     0.3    0.045   0.05     0.3    0.045   0.05     0.3 
         55.478    0.41     0.3    0.042   0.04     0.3    0.042   0.04     0.3 
  SNP_A-1512864    0.38     0.4    0.039   0.04     0.3    0.040   0.04     0.3 
  SNP_A-1514645    0.28     0.4    0.028   0.02     0.4    0.029   0.02     0.4 
         56.563    0.21     0.4    0.021   0.01     0.4    0.021   0.01     0.4 
  SNP_A-1510693    0.14     0.4    0.014   0.01     0.4    0.014   0.01     0.4 
  SNP_A-1510093    0.06     0.5    0.006   0.00     0.5    0.006   0.00     0.5 
  SNP_A-1519060    0.04     0.5    0.004   0.00     0.5    0.004   0.00     0.5 
  SNP_A-1509105    0.07     0.5    0.006   0.00     0.5    0.006   0.00     0.5 
  SNP_A-1517570    0.07     0.5    0.007   0.00     0.5    0.007   0.00     0.5 
  SNP_A-1514990    0.08     0.5    0.007   0.00     0.5    0.007   0.00     0.5 
  SNP_A-1507458    0.08     0.5    0.007   0.00     0.5    0.008   0.00     0.5 
         58.216    0.10     0.5    0.010   0.00     0.5    0.010   0.00     0.5 
         58.673    0.13     0.4    0.013   0.00     0.4    0.013   0.00     0.4 
  SNP_A-1517790    0.16     0.4    0.015   0.01     0.4    0.015   0.01     0.4 
  SNP_A-1518781    0.16     0.4    0.015   0.01     0.4    0.016   0.01     0.4 
  SNP_A-1515246    0.15     0.4    0.015   0.01     0.4    0.015   0.01     0.4 
         59.833    0.15     0.4    0.014   0.01     0.4    0.015   0.01     0.4 
  SNP_A-1509061    0.14     0.4    0.013   0.00     0.4    0.014   0.00     0.4 
  SNP_A-1513918    0.15     0.4    0.014   0.01     0.4    0.015   0.01     0.4 
  SNP_A-1519339    0.15     0.4    0.014   0.01     0.4    0.015   0.01     0.4 
         60.665    0.13     0.5    0.012   0.00     0.4    0.013   0.00     0.4 
  SNP_A-1513942    0.10     0.5    0.009   0.00     0.5    0.010   0.00     0.5 
  SNP_A-1515170    0.10     0.5    0.010   0.00     0.5    0.010   0.00     0.5 
  SNP_A-1511500    0.18     0.4    0.017   0.01     0.4    0.018   0.01     0.4 
  SNP_A-1511009    0.22     0.4    0.020   0.01     0.4    0.022   0.01     0.4 
         61.918    0.23     0.4    0.021   0.01     0.4    0.023   0.01     0.4 
  SNP_A-1515501    0.24     0.4    0.023   0.01     0.4    0.025   0.01     0.4 
         62.687    0.18     0.4    0.017   0.01     0.4    0.019   0.01     0.4 
         63.182    0.11     0.5    0.011   0.00     0.5    0.013   0.00     0.4 
         63.676    0.05     0.5    0.005   0.00     0.5    0.006   0.00     0.5 
         64.170   -0.02     0.5   -0.002  -0.00     0.5   -0.002  -0.00     0.5 
         64.664   -0.08     0.5   -0.009  -0.00     0.5   -0.009  -0.00     0.5 
         65.159   -0.15     0.6   -0.016  -0.01     0.6   -0.017  -0.01     0.6 
         65.653   -0.22     0.6   -0.023  -0.01     0.6   -0.025  -0.01     0.6 
         66.147   -0.29     0.6   -0.029  -0.02     0.6   -0.032  -0.02     0.6 
         66.642   -0.35     0.6   -0.036  -0.03     0.6   -0.039  -0.03     0.7 
         67.136   -0.43     0.7   -0.041  -0.04     0.7   -0.045  -0.05     0.7 
  SNP_A-1518080   -0.50     0.7   -0.047  -0.06     0.7   -0.051  -0.06     0.7 
  SNP_A-1509003   -0.53     0.7   -0.050  -0.07     0.7   -0.054  -0.07     0.7 
  SNP_A-1518320   -0.56     0.7   -0.051  -0.07     0.7   -0.056  -0.08     0.7 
  SNP_A-1510485   -0.57     0.7   -0.052  -0.07     0.7   -0.057  -0.08     0.7 
  SNP_A-1515598   -0.58     0.7   -0.052  -0.07     0.7   -0.057  -0.08     0.7 
         68.828   -0.58     0.7   -0.053  -0.08     0.7   -0.058  -0.08     0.7 
         69.180   -0.59     0.7   -0.054  -0.08     0.7   -0.058  -0.09     0.7 
  SNP_A-1513232   -0.60     0.7   -0.055  -0.08     0.7   -0.059  -0.09     0.7 
  SNP_A-1518706   -0.61     0.7   -0.056  -0.08     0.7   -0.060  -0.09     0.7 
         70.061   -0.64     0.7   -0.059  -0.09     0.7   -0.063  -0.10     0.8 
         70.464   -0.67     0.7   -0.062  -0.10     0.8   -0.066  -0.11     0.8 
  SNP_A-1517527   -0.71     0.8   -0.064  -0.11     0.8   -0.068  -0.12     0.8 
  SNP_A-1509531   -0.83     0.8   -0.075  -0.16     0.8   -0.078  -0.16     0.8 
  SNP_A-1516626   -0.86     0.8   -0.077  -0.17     0.8   -0.081  -0.17     0.8 
  SNP_A-1516616   -0.90     0.8   -0.080  -0.18     0.8   -0.084  -0.18     0.8 
  SNP_A-1519412   -0.91     0.8   -0.081  -0.18     0.8   -0.084  -0.19     0.8 
  SNP_A-1511012   -0.95     0.8   -0.086  -0.21     0.8   -0.089  -0.21     0.8 
  SNP_A-1510964   -0.95     0.8   -0.086  -0.21     0.8   -0.089  -0.21     0.8 
  SNP_A-1512640   -0.94     0.8   -0.086  -0.20     0.8   -0.088  -0.20     0.8 
         72.739   -0.99     0.8   -0.091  -0.23     0.8   -0.092  -0.22     0.8 
  SNP_A-1519050   -1.05     0.9   -0.095  -0.25     0.9   -0.096  -0.25     0.9 
  SNP_A-1512307   -1.06     0.9   -0.096  -0.25     0.9   -0.097  -0.25     0.9 
  SNP_A-1514492   -1.09     0.9   -0.098  -0.27     0.9   -0.099  -0.26     0.9 
  SNP_A-1507727   -1.09     0.9   -0.099  -0.27     0.9   -0.099  -0.27     0.9 
  SNP_A-1513492   -1.09     0.9   -0.098  -0.27     0.9   -0.099  -0.27     0.9 
  SNP_A-1515234   -1.09     0.9   -0.098  -0.27     0.9   -0.099  -0.26     0.9 
  SNP_A-1510907   -1.09     0.9   -0.099  -0.27     0.9   -0.099  -0.26     0.9 
  SNP_A-1512699   -1.09     0.9   -0.099  -0.27     0.9   -0.099  -0.26     0.9 
  SNP_A-1510601   -1.09     0.9   -0.099  -0.27     0.9   -0.099  -0.27     0.9 
  SNP_A-1518934   -1.14     0.9   -0.104  -0.30     0.9   -0.104  -0.29     0.9 
  SNP_A-1514539   -1.15     0.9   -0.105  -0.30     0.9   -0.105  -0.30     0.9 
  SNP_A-1509195   -1.17     0.9   -0.106  -0.31     0.9   -0.106  -0.30     0.9 
  SNP_A-1507846   -1.21     0.9   -0.110  -0.33     0.9   -0.110  -0.33     0.9 
  SNP_A-1507598   -1.21     0.9   -0.110  -0.33     0.9   -0.110  -0.33     0.9 
  SNP_A-1514912   -1.23     0.9   -0.113  -0.35     0.9   -0.113  -0.34     0.9 
  SNP_A-1512027   -1.25     0.9   -0.114  -0.36     0.9   -0.114  -0.35     0.9 
  SNP_A-1508621   -1.25     0.9   -0.115  -0.36     0.9   -0.115  -0.35     0.9 
  SNP_A-1519464   -1.28     0.9   -0.117  -0.38     0.9   -0.118  -0.37     0.9 
  SNP_A-1513647   -1.33     0.9   -0.123  -0.41     0.9   -0.123  -0.40     0.9 
  SNP_A-1517427   -1.33     0.9   -0.123  -0.41     0.9   -0.124  -0.40     0.9 
  SNP_A-1515452   -1.35     0.9   -0.126  -0.43     0.9   -0.126  -0.42     0.9 
  SNP_A-1507851   -1.35     0.9   -0.127  -0.43     0.9   -0.127  -0.42     0.9 
  SNP_A-1507603   -1.38     0.9   -0.131  -0.45     0.9   -0.131  -0.44     0.9 
  SNP_A-1518311   -1.37     0.9   -0.132  -0.46     0.9   -0.131  -0.44     0.9 
  SNP_A-1515642   -1.37     0.9   -0.132  -0.46     0.9   -0.131  -0.44     0.9 
  SNP_A-1511186   -1.33     0.9   -0.130  -0.44     0.9   -0.128  -0.42     0.9 
         77.288   -1.28     0.9   -0.126  -0.41     0.9   -0.124  -0.39     0.9 
  SNP_A-1510836   -1.24     0.9   -0.121  -0.38     0.9   -0.117  -0.36     0.9 
  SNP_A-1514517   -1.12     0.9   -0.109  -0.31     0.9   -0.106  -0.29     0.9 
  SNP_A-1515731   -1.09     0.9   -0.107  -0.29     0.9   -0.104  -0.28     0.9 
  SNP_A-1510868   -1.09     0.9   -0.106  -0.29     0.9   -0.103  -0.27     0.9 
  SNP_A-1510073   -1.08     0.9   -0.106  -0.28     0.9   -0.103  -0.27     0.9 
  SNP_A-1512639   -1.08     0.9   -0.106  -0.28     0.9   -0.103  -0.27     0.9 
  SNP_A-1519565   -1.07     0.9   -0.105  -0.28     0.9   -0.102  -0.27     0.9 
  SNP_A-1518826   -1.07     0.9   -0.106  -0.28     0.9   -0.102  -0.27     0.9 
  SNP_A-1510328   -1.11     0.9   -0.109  -0.30     0.9   -0.105  -0.29     0.9 
         78.687   -1.02     0.8   -0.101  -0.26     0.9   -0.097  -0.24     0.9 
         79.169   -0.93     0.8   -0.092  -0.21     0.8   -0.088  -0.20     0.8 
         79.651   -0.84     0.8   -0.083  -0.17     0.8   -0.079  -0.16     0.8 
  SNP_A-1511130   -0.74     0.8   -0.073  -0.14     0.8   -0.069  -0.13     0.8 
  SNP_A-1507946   -0.74     0.8   -0.073  -0.13     0.8   -0.068  -0.12     0.8 
  SNP_A-1508318   -0.75     0.8   -0.074  -0.14     0.8   -0.069  -0.13     0.8 
  SNP_A-1517757   -0.75     0.8   -0.074  -0.14     0.8   -0.069  -0.13     0.8 
  SNP_A-1519614   -0.73     0.8   -0.072  -0.13     0.8   -0.068  -0.12     0.8 
  SNP_A-1509010   -0.73     0.8   -0.071  -0.13     0.8   -0.067  -0.12     0.8 
  SNP_A-1508035   -0.73     0.8   -0.072  -0.13     0.8   -0.068  -0.12     0.8 
  SNP_A-1507823   -0.75     0.8   -0.073  -0.14     0.8   -0.069  -0.13     0.8 
  SNP_A-1511358   -0.76     0.8   -0.074  -0.14     0.8   -0.070  -0.13     0.8 
  SNP_A-1517739   -0.76     0.8   -0.074  -0.14     0.8   -0.070  -0.13     0.8 
  SNP_A-1519756   -0.76     0.8   -0.074  -0.14     0.8   -0.070  -0.13     0.8 
  SNP_A-1516053   -0.80     0.8   -0.077  -0.15     0.8   -0.073  -0.14     0.8 
  SNP_A-1514148   -0.88     0.8   -0.085  -0.19     0.8   -0.081  -0.17     0.8 
  SNP_A-1514722   -0.92     0.8   -0.091  -0.21     0.8   -0.086  -0.19     0.8 
  SNP_A-1507579   -0.99     0.8   -0.098  -0.24     0.9   -0.092  -0.22     0.8 
  SNP_A-1512875   -1.06     0.9   -0.106  -0.28     0.9   -0.099  -0.26     0.9 
  SNP_A-1516826   -1.14     0.9   -0.115  -0.33     0.9   -0.105  -0.29     0.9 
  SNP_A-1515743   -1.16     0.9   -0.119  -0.35     0.9   -0.109  -0.31     0.9 
  SNP_A-1510862   -1.32     0.9   -0.142  -0.47     0.9   -0.125  -0.41     0.9 
         82.655   -1.46     0.9   -0.159  -0.58     0.9   -0.140  -0.50     0.9 
  SNP_A-1515768   -1.60     0.9   -0.174  -0.69     1.0   -0.152  -0.60     1.0 
  SNP_A-1515911   -1.61     0.9   -0.175  -0.70     1.0   -0.153  -0.60     1.0 
  SNP_A-1511728   -1.61     0.9   -0.176  -0.71     1.0   -0.154  -0.61     1.0 
  SNP_A-1512441   -1.65     1.0   -0.182  -0.75     1.0   -0.159  -0.64     1.0 
  SNP_A-1508779   -1.65     1.0   -0.182  -0.75     1.0   -0.159  -0.64     1.0 
  SNP_A-1513239   -1.66     1.0   -0.183  -0.75     1.0   -0.159  -0.64     1.0 
  SNP_A-1515446   -1.66     1.0   -0.183  -0.76     1.0   -0.160  -0.65     1.0 
  SNP_A-1514988   -1.68     1.0   -0.185  -0.77     1.0   -0.161  -0.66     1.0 
         84.251   -1.66     1.0   -0.184  -0.76     1.0   -0.160  -0.65     1.0 
  SNP_A-1518378   -1.64     0.9   -0.182  -0.75     1.0   -0.159  -0.64     1.0 
         84.970   -1.61     0.9   -0.178  -0.72     1.0   -0.156  -0.61     1.0 
  SNP_A-1514368   -1.58     0.9   -0.173  -0.68     1.0   -0.152  -0.59     0.9 
  SNP_A-1517400   -1.58     0.9   -0.173  -0.68     1.0   -0.152  -0.58     0.9 
  SNP_A-1512826   -1.57     0.9   -0.171  -0.67     1.0   -0.150  -0.57     0.9 
  SNP_A-1517473   -1.55     0.9   -0.168  -0.65     1.0   -0.148  -0.56     0.9 
  SNP_A-1518670   -1.51     0.9   -0.161  -0.61     1.0   -0.145  -0.54     0.9 
  SNP_A-1515077   -1.51     0.9   -0.160  -0.60     1.0   -0.144  -0.53     0.9 
  SNP_A-1512969   -1.47     0.9   -0.154  -0.56     0.9   -0.141  -0.51     0.9 
         86.701   -1.45     0.9   -0.152  -0.55     0.9   -0.140  -0.50     0.9 
  SNP_A-1507772   -1.44     0.9   -0.149  -0.54     0.9   -0.139  -0.49     0.9 
  SNP_A-1507397   -1.45     0.9   -0.149  -0.54     0.9   -0.140  -0.49     0.9 
         87.384   -1.46     0.9   -0.148  -0.54     0.9   -0.140  -0.50     0.9 
  SNP_A-1509628   -1.48     0.9   -0.146  -0.54     0.9   -0.140  -0.51     0.9 
  SNP_A-1519360   -1.49     0.9   -0.147  -0.55     0.9   -0.141  -0.51     0.9 
  SNP_A-1512013   -1.53     0.9   -0.150  -0.57     0.9   -0.144  -0.54     0.9 
  SNP_A-1518890   -1.53     0.9   -0.150  -0.57     0.9   -0.144  -0.54     0.9 
  SNP_A-1514101   -1.54     0.9   -0.150  -0.58     0.9   -0.145  -0.55     0.9 
  SNP_A-1515055   -1.60     0.9   -0.156  -0.63     1.0   -0.151  -0.59     1.0 
  SNP_A-1516119   -1.62     0.9   -0.157  -0.64     1.0   -0.153  -0.60     1.0 
  SNP_A-1510161   -1.77     1.0   -0.172  -0.77     1.0   -0.168  -0.73     1.0 
  SNP_A-1507959   -1.80     1.0   -0.174  -0.79     1.0   -0.170  -0.75     1.0 
  SNP_A-1517604   -1.87     1.0   -0.178  -0.84     1.0   -0.177  -0.81     1.0 
  SNP_A-1509897   -1.89     1.0   -0.179  -0.85     1.0   -0.178  -0.82     1.0 
  SNP_A-1507703   -1.91     1.0   -0.181  -0.87     1.0   -0.180  -0.84     1.0 
  SNP_A-1511596   -1.96     1.0   -0.185  -0.91     1.0   -0.184  -0.88     1.0 
  SNP_A-1512791   -1.98     1.0   -0.186  -0.93     1.0   -0.186  -0.90     1.0 
  SNP_A-1516395   -2.03     1.0   -0.188  -0.98     1.0   -0.191  -0.95     1.0 
  SNP_A-1509164   -2.10     1.0   -0.188  -1.06     1.0   -0.199  -1.02     1.0 
  SNP_A-1517498   -2.14     1.0   -0.188  -1.10     1.0   -0.203  -1.06     1.0 
  SNP_A-1514715   -2.32     1.0   -0.188  -1.27     1.0   -0.218  -1.23     1.0 
  SNP_A-1507578   -2.33     1.0   -0.188  -1.28     1.0   -0.218  -1.24     1.0 
  SNP_A-1511425   -2.30     1.0   -0.188  -1.24     1.0   -0.215  -1.21     1.0 
  SNP_A-1516824   -2.30     1.0   -0.188  -1.23     1.0   -0.214  -1.20     1.0 
  SNP_A-1509804   -2.32     1.0   -0.188  -1.25     1.0   -0.216  -1.22     1.0 
  SNP_A-1514643   -2.35     1.0   -0.188  -1.28     1.0   -0.219  -1.26     1.0 
  SNP_A-1511555   -2.37     1.0   -0.188  -1.32     1.0   -0.222  -1.28     1.0 
  SNP_A-1510144   -2.33     1.0   -0.188  -1.28     1.0   -0.220  -1.25     1.0 
  SNP_A-1509301   -2.37     1.0   -0.188  -1.30     1.0   -0.223  -1.29     1.0 
  SNP_A-1516832   -2.46     1.0   -0.188  -1.38     1.0   -0.230  -1.38     1.0 
  SNP_A-1515099   -2.49     1.0   -0.188  -1.40     1.0   -0.233  -1.41     1.0 
  SNP_A-1517131   -2.44     1.0   -0.188  -1.34     1.0   -0.229  -1.36     1.0 
  SNP_A-1519503   -2.44     1.0   -0.188  -1.33     1.0   -0.229  -1.36     1.0 
  SNP_A-1515078   -2.41     1.0   -0.188  -1.31     1.0   -0.227  -1.34     1.0 
  SNP_A-1518751   -2.38     1.0   -0.188  -1.27     1.0   -0.225  -1.30     1.0 
  SNP_A-1510903   -2.37     1.0   -0.188  -1.26     1.0   -0.226  -1.30     1.0 
  SNP_A-1516414   -2.40     1.0   -0.188  -1.27     1.0   -0.226  -1.32     1.0 
  SNP_A-1511510   -2.37     1.0   -0.188  -1.24     1.0   -0.223  -1.29     1.0 
  SNP_A-1509717   -2.37     1.0   -0.188  -1.24     1.0   -0.223  -1.29     1.0 
  SNP_A-1518122   -2.36     1.0   -0.188  -1.22     1.0   -0.222  -1.28     1.0 
  SNP_A-1508283   -2.37     1.0   -0.188  -1.23     1.0   -0.222  -1.28     1.0 
  SNP_A-1518049   -2.37     1.0   -0.188  -1.22     1.0   -0.221  -1.28     1.0 
  SNP_A-1516292   -2.36     1.0   -0.188  -1.21     1.0   -0.221  -1.27     1.0 
  SNP_A-1516458   -2.36     1.0   -0.188  -1.21     1.0   -0.221  -1.27     1.0 
  SNP_A-1515365   -2.36     1.0   -0.188  -1.21     1.0   -0.221  -1.27     1.0 
  SNP_A-1509501   -2.36     1.0   -0.188  -1.22     1.0   -0.221  -1.27     1.0 
  SNP_A-1517118   -2.44     1.0   -0.188  -1.30     1.0   -0.230  -1.37     1.0 
  SNP_A-1514275   -2.42     1.0   -0.188  -1.29     1.0   -0.230  -1.35     1.0 
  SNP_A-1516088   -2.51     1.0   -0.188  -1.41     1.0   -0.245  -1.49     1.0 
  SNP_A-1519004   -2.60     1.0   -0.188  -1.51     1.0   -0.255  -1.61     1.0 
  SNP_A-1508598   -2.56     1.0   -0.188  -1.48     1.0   -0.254  -1.58     1.0 
         95.171   -2.51     1.0   -0.188  -1.46     1.0   -0.255  -1.56     1.0 
         95.637   -2.46     1.0   -0.188  -1.44     1.0   -0.255  -1.53     1.0 
         96.103   -2.42     1.0   -0.188  -1.41     1.0   -0.254  -1.49     1.0 
         96.569   -2.37     1.0   -0.188  -1.38     1.0   -0.251  -1.44     1.0 
         97.035   -2.33     1.0   -0.188  -1.34     1.0   -0.246  -1.39     1.0 
         97.501   -2.29     1.0   -0.188  -1.30     1.0   -0.240  -1.33     1.0 
         97.967   -2.25     1.0   -0.188  -1.26     1.0   -0.233  -1.27     1.0 
  SNP_A-1513848   -2.21     1.0   -0.188  -1.21     1.0   -0.225  -1.21     1.0 
  SNP_A-1508255   -2.20     1.0   -0.188  -1.20     1.0   -0.221  -1.18     1.0 
  SNP_A-1513401   -2.20     1.0   -0.188  -1.20     1.0   -0.221  -1.18     1.0 
         98.957   -2.07     1.0   -0.188  -1.08     1.0   -0.209  -1.05     1.0 
  SNP_A-1508872   -1.94     1.0   -0.188  -0.94     1.0   -0.194  -0.91     1.0 
  SNP_A-1512792   -1.86     1.0   -0.182  -0.85     1.0   -0.184  -0.83     1.0 
  SNP_A-1515890   -1.82     1.0   -0.177  -0.81     1.0   -0.179  -0.80     1.0 
  SNP_A-1508949   -1.80     1.0   -0.175  -0.79     1.0   -0.176  -0.77     1.0 
  SNP_A-1510585   -1.80     1.0   -0.174  -0.79     1.0   -0.176  -0.77     1.0 
  SNP_A-1514432   -1.80     1.0   -0.174  -0.79     1.0   -0.174  -0.77     1.0 
  SNP_A-1516549   -1.80     1.0   -0.174  -0.79     1.0   -0.174  -0.76     1.0 
  SNP_A-1510657   -1.76     1.0   -0.170  -0.75     1.0   -0.169  -0.73     1.0 
  SNP_A-1510589   -1.71     1.0   -0.165  -0.71     1.0   -0.164  -0.69     1.0 
  SNP_A-1507576   -1.71     1.0   -0.163  -0.70     1.0   -0.163  -0.68     1.0 
  SNP_A-1519662   -1.64     0.9   -0.158  -0.65     1.0   -0.157  -0.63     1.0 
  SNP_A-1516226   -1.59     0.9   -0.153  -0.61     1.0   -0.152  -0.59     1.0 
  SNP_A-1517255   -1.49     0.9   -0.142  -0.53     0.9   -0.142  -0.52     0.9 
  SNP_A-1519089   -1.44     0.9   -0.137  -0.49     0.9   -0.136  -0.48     0.9 
  SNP_A-1509305   -1.43     0.9   -0.136  -0.49     0.9   -0.136  -0.47     0.9 
  SNP_A-1518855   -1.40     0.9   -0.134  -0.47     0.9   -0.133  -0.46     0.9 
  SNP_A-1518613   -1.40     0.9   -0.134  -0.47     0.9   -0.133  -0.45     0.9 
  SNP_A-1519711   -1.40     0.9   -0.134  -0.47     0.9   -0.132  -0.45     0.9 
  SNP_A-1514230   -1.40     0.9   -0.134  -0.47     0.9   -0.133  -0.45     0.9 
  SNP_A-1517633   -1.43     0.9   -0.138  -0.49     0.9   -0.136  -0.48     0.9 
  SNP_A-1513476   -1.47     0.9   -0.143  -0.52     0.9   -0.140  -0.50     0.9 
  SNP_A-1519453   -1.44     0.9   -0.140  -0.50     0.9   -0.137  -0.48     0.9 
  SNP_A-1509914   -1.31     0.9   -0.128  -0.42     0.9   -0.125  -0.40     0.9 
  SNP_A-1509720   -1.26     0.9   -0.124  -0.39     0.9   -0.121  -0.37     0.9 
  SNP_A-1515384   -1.18     0.9   -0.116  -0.34     0.9   -0.115  -0.33     0.9 
        102.977   -1.15     0.9   -0.114  -0.33     0.9   -0.115  -0.32     0.9 
        103.326   -1.13     0.9   -0.111  -0.31     0.9   -0.113  -0.31     0.9 
  SNP_A-1508733   -1.10     0.9   -0.106  -0.29     0.9   -0.110  -0.30     0.9 
        104.064   -1.12     0.9   -0.107  -0.30     0.9   -0.111  -0.31     0.9 
  SNP_A-1513389   -1.14     0.9   -0.107  -0.31     0.9   -0.112  -0.31     0.9 
  SNP_A-1518648   -1.16     0.9   -0.108  -0.32     0.9   -0.114  -0.32     0.9 
  SNP_A-1517441   -1.18     0.9   -0.109  -0.32     0.9   -0.115  -0.33     0.9 
        105.012   -1.12     0.9   -0.105  -0.29     0.9   -0.110  -0.30     0.9 
        105.445   -1.06     0.9   -0.099  -0.26     0.9   -0.105  -0.27     0.9 
  SNP_A-1508022   -1.00     0.8   -0.093  -0.23     0.9   -0.098  -0.24     0.9 
        106.153   -0.90     0.8   -0.083  -0.19     0.8   -0.089  -0.19     0.8 
  SNP_A-1509453   -0.79     0.8   -0.072  -0.14     0.8   -0.078  -0.15     0.8 
        106.765   -0.79     0.8   -0.071  -0.14     0.8   -0.078  -0.15     0.8 
  SNP_A-1509894   -0.78     0.8   -0.069  -0.14     0.8   -0.077  -0.15     0.8 
  SNP_A-1510861   -0.78     0.8   -0.069  -0.13     0.8   -0.077  -0.15     0.8 
  SNP_A-1517861   -0.76     0.8   -0.066  -0.13     0.8   -0.075  -0.14     0.8 
  SNP_A-1512346   -0.76     0.8   -0.066  -0.13     0.8   -0.076  -0.14     0.8 
        107.770   -0.82     0.8   -0.072  -0.15     0.8   -0.084  -0.17     0.8 
  SNP_A-1517218   -0.88     0.8   -0.078  -0.17     0.8   -0.091  -0.20     0.8 
  SNP_A-1519249   -0.91     0.8   -0.081  -0.18     0.8   -0.094  -0.21     0.8 
        108.634   -1.04     0.9   -0.093  -0.24     0.9   -0.109  -0.28     0.9 
        109.085   -1.17     0.9   -0.104  -0.31     0.9   -0.123  -0.35     0.9 
        109.537   -1.30     0.9   -0.113  -0.37     0.9   -0.136  -0.43     0.9 
  SNP_A-1515711   -1.43     0.9   -0.120  -0.44     0.9   -0.146  -0.51     0.9 
        110.251   -1.49     0.9   -0.122  -0.47     0.9   -0.151  -0.55     0.9 
  SNP_A-1508015   -1.55     0.9   -0.124  -0.50     0.9   -0.155  -0.59     1.0 
  SNP_A-1513143   -1.60     0.9   -0.127  -0.53     0.9   -0.160  -0.62     1.0 
        111.230   -1.61     0.9   -0.126  -0.52     0.9   -0.160  -0.63     1.0 
  SNP_A-1512046   -1.61     0.9   -0.125  -0.52     0.9   -0.159  -0.62     1.0 
  SNP_A-1511113   -1.59     0.9   -0.124  -0.51     0.9   -0.158  -0.61     1.0 
  SNP_A-1512100   -1.54     0.9   -0.121  -0.48     0.9   -0.154  -0.58     0.9 
  SNP_A-1513568   -1.53     0.9   -0.121  -0.48     0.9   -0.152  -0.57     0.9 
  SNP_A-1519082   -1.47     0.9   -0.117  -0.44     0.9   -0.147  -0.53     0.9 
        112.855   -1.31     0.9   -0.107  -0.36     0.9   -0.132  -0.42     0.9 
  SNP_A-1518356   -1.15     0.9   -0.095  -0.28     0.9   -0.115  -0.32     0.9 
  SNP_A-1511848   -1.10     0.9   -0.091  -0.25     0.9   -0.109  -0.29     0.9 
  SNP_A-1512187   -0.98     0.8   -0.082  -0.20     0.8   -0.097  -0.23     0.9 
        114.488   -0.97     0.8   -0.082  -0.20     0.8   -0.096  -0.23     0.8 
  SNP_A-1516714   -0.96     0.8   -0.081  -0.20     0.8   -0.094  -0.22     0.8 
        115.280   -0.93     0.8   -0.080  -0.19     0.8   -0.092  -0.21     0.8 
        115.639   -0.91     0.8   -0.078  -0.18     0.8   -0.089  -0.20     0.8 
  SNP_A-1516660   -0.88     0.8   -0.076  -0.17     0.8   -0.086  -0.19     0.8 
  SNP_A-1511127   -0.85     0.8   -0.073  -0.16     0.8   -0.081  -0.17     0.8 
  SNP_A-1507580   -0.67     0.7   -0.058  -0.10     0.7   -0.064  -0.11     0.8 
  SNP_A-1509028   -0.62     0.7   -0.053  -0.08     0.7   -0.058  -0.09     0.7 
  SNP_A-1513482   -0.48     0.7   -0.040  -0.05     0.7   -0.045  -0.05     0.7 
  SNP_A-1515607   -0.47     0.7   -0.039  -0.05     0.7   -0.043  -0.05     0.7 
  SNP_A-1511482   -0.47     0.7   -0.039  -0.05     0.7   -0.043  -0.05     0.7 
  SNP_A-1512481   -0.45     0.7   -0.037  -0.04     0.7   -0.041  -0.04     0.7 
  SNP_A-1518255   -0.46     0.7   -0.037  -0.04     0.7   -0.042  -0.05     0.7 
  SNP_A-1514894   -0.45     0.7   -0.037  -0.04     0.7   -0.041  -0.05     0.7 
  SNP_A-1514418   -0.45     0.7   -0.036  -0.04     0.7   -0.041  -0.04     0.7 
  SNP_A-1509704   -0.49     0.7   -0.039  -0.05     0.7   -0.044  -0.05     0.7 
  SNP_A-1512240   -0.50     0.7   -0.041  -0.05     0.7   -0.046  -0.06     0.7 
  SNP_A-1512029   -0.53     0.7   -0.043  -0.06     0.7   -0.048  -0.06     0.7 
  SNP_A-1512848   -0.67     0.7   -0.054  -0.09     0.7   -0.061  -0.10     0.8 
  SNP_A-1508394   -0.67     0.7   -0.054  -0.09     0.7   -0.061  -0.10     0.8 
  SNP_A-1510749   -0.67     0.7   -0.054  -0.09     0.7   -0.061  -0.10     0.8 
  SNP_A-1508735   -0.68     0.8   -0.055  -0.09     0.7   -0.062  -0.10     0.8 
  SNP_A-1517444   -0.69     0.8   -0.055  -0.09     0.7   -0.063  -0.11     0.8 
  SNP_A-1518448   -0.64     0.7   -0.051  -0.08     0.7   -0.059  -0.09     0.7 
  SNP_A-1518493   -0.64     0.7   -0.051  -0.08     0.7   -0.059  -0.09     0.7 
  SNP_A-1519146   -0.64     0.7   -0.051  -0.08     0.7   -0.059  -0.09     0.7 
  SNP_A-1514474   -0.66     0.7   -0.052  -0.09     0.7   -0.061  -0.10     0.7 
  SNP_A-1515132   -0.67     0.7   -0.053  -0.09     0.7   -0.062  -0.10     0.8 
  SNP_A-1510491   -0.74     0.8   -0.057  -0.11     0.8   -0.068  -0.12     0.8 
  SNP_A-1509900   -0.75     0.8   -0.058  -0.11     0.8   -0.069  -0.13     0.8 
  SNP_A-1516366   -0.75     0.8   -0.058  -0.11     0.8   -0.069  -0.13     0.8 
  SNP_A-1516971   -0.75     0.8   -0.058  -0.11     0.8   -0.069  -0.13     0.8 
  SNP_A-1510740   -0.68     0.8   -0.053  -0.09     0.7   -0.063  -0.11     0.8 
  SNP_A-1517728   -0.68     0.8   -0.053  -0.09     0.7   -0.062  -0.10     0.8 
  SNP_A-1518555   -0.67     0.7   -0.052  -0.09     0.7   -0.062  -0.10     0.8 
  SNP_A-1509099   -0.64     0.7   -0.050  -0.08     0.7   -0.059  -0.09     0.7 
        120.329   -0.66     0.7   -0.052  -0.09     0.7   -0.062  -0.10     0.8 
  SNP_A-1508296   -0.67     0.7   -0.053  -0.09     0.7   -0.063  -0.10     0.8 
  SNP_A-1515949   -0.67     0.7   -0.053  -0.09     0.7   -0.063  -0.10     0.8 
  SNP_A-1515180   -0.80     0.8   -0.064  -0.13     0.8   -0.075  -0.15     0.8 
        121.393   -0.77     0.8   -0.062  -0.12     0.8   -0.074  -0.14     0.8 
  SNP_A-1517970   -0.75     0.8   -0.061  -0.11     0.8   -0.072  -0.13     0.8 
  SNP_A-1519641   -0.72     0.8   -0.059  -0.11     0.8   -0.070  -0.12     0.8 
  SNP_A-1518131   -0.69     0.8   -0.056  -0.10     0.7   -0.067  -0.11     0.8 
        122.431   -0.63     0.7   -0.052  -0.08     0.7   -0.062  -0.10     0.7 
  SNP_A-1510472   -0.57     0.7   -0.048  -0.07     0.7   -0.057  -0.08     0.7 
        123.139   -0.50     0.7   -0.043  -0.05     0.7   -0.050  -0.06     0.7 
  SNP_A-1510753   -0.43     0.7   -0.037  -0.04     0.7   -0.044  -0.05     0.7 
  SNP_A-1517079   -0.38     0.6   -0.033  -0.03     0.6   -0.039  -0.04     0.7 
  SNP_A-1513756   -0.34     0.6   -0.029  -0.02     0.6   -0.035  -0.03     0.6 
  SNP_A-1509271   -0.29     0.6   -0.026  -0.02     0.6   -0.030  -0.02     0.6 
        124.903   -0.23     0.6   -0.020  -0.01     0.6   -0.023  -0.01     0.6 
        125.286   -0.16     0.6   -0.015  -0.01     0.6   -0.017  -0.01     0.6 
  SNP_A-1510808   -0.10     0.5   -0.009  -0.00     0.5   -0.010  -0.00     0.5 
  SNP_A-1515166   -0.00     0.5   -0.000  -0.00     0.5   -0.000  -0.00     0.5 
        126.586    0.05     0.5    0.004   0.00     0.5    0.005   0.00     0.5 
        127.036    0.10     0.5    0.009   0.00     0.5    0.010   0.00     0.5 
  SNP_A-1516710    0.15     0.4    0.013   0.00     0.4    0.014   0.01     0.4 
  SNP_A-1512191    0.16     0.4    0.014   0.01     0.4    0.015   0.01     0.4 
  SNP_A-1508921    0.18     0.4    0.016   0.01     0.4    0.018   0.01     0.4 
  SNP_A-1508969    0.18     0.4    0.016   0.01     0.4    0.018   0.01     0.4 
        127.885    0.19     0.4    0.017   0.01     0.4    0.019   0.01     0.4 
  SNP_A-1516332    0.21     0.4    0.018   0.01     0.4    0.020   0.01     0.4 
        128.422    0.23     0.4    0.020   0.01     0.4    0.022   0.01     0.4 
  SNP_A-1512299    0.24     0.4    0.021   0.01     0.4    0.024   0.01     0.4 
  SNP_A-1510498    0.25     0.4    0.022   0.01     0.4    0.025   0.02     0.4 
        129.233    0.26     0.4    0.023   0.01     0.4    0.026   0.02     0.4 
        129.582    0.27     0.4    0.024   0.02     0.4    0.027   0.02     0.4 
  SNP_A-1509580    0.29     0.4    0.024   0.02     0.4    0.027   0.02     0.4 
  SNP_A-1509094    0.29     0.4    0.024   0.02     0.4    0.028   0.02     0.4 
  SNP_A-1508285    0.43     0.3    0.037   0.04     0.3    0.042   0.04     0.3 
  SNP_A-1517526    0.45     0.3    0.037   0.04     0.3    0.043   0.05     0.3 
  SNP_A-1516686    0.43     0.3    0.036   0.04     0.3    0.041   0.04     0.3 
  SNP_A-1518852    0.42     0.3    0.035   0.04     0.3    0.040   0.04     0.3 
  SNP_A-1510096    0.40     0.3    0.033   0.03     0.3    0.038   0.04     0.3 
  SNP_A-1513802    0.45     0.3    0.038   0.04     0.3    0.043   0.05     0.3 
  SNP_A-1513671    0.46     0.3    0.039   0.04     0.3    0.044   0.05     0.3 
  SNP_A-1517264    0.40     0.3    0.034   0.03     0.3    0.039   0.04     0.3 
  SNP_A-1509859    0.39     0.3    0.033   0.03     0.4    0.037   0.04     0.3 
  SNP_A-1507805    0.39     0.3    0.032   0.03     0.4    0.037   0.04     0.3 
  SNP_A-1517779    0.39     0.3    0.032   0.03     0.4    0.037   0.04     0.3 
  SNP_A-1513076    0.39     0.3    0.032   0.03     0.4    0.037   0.04     0.3 
  SNP_A-1517612    0.29     0.4    0.024   0.02     0.4    0.028   0.02     0.4 
  SNP_A-1510064    0.29     0.4    0.024   0.02     0.4    0.028   0.02     0.4 
        132.456    0.24     0.4    0.021   0.01     0.4    0.024   0.01     0.4 
  SNP_A-1516156    0.20     0.4    0.017   0.01     0.4    0.020   0.01     0.4 
        133.245    0.20     0.4    0.018   0.01     0.4    0.021   0.01     0.4 
        133.675    0.21     0.4    0.019   0.01     0.4    0.022   0.01     0.4 
        134.106    0.21     0.4    0.020   0.01     0.4    0.023   0.01     0.4 
        134.536    0.22     0.4    0.021   0.01     0.4    0.024   0.01     0.4 
        134.967    0.23     0.4    0.022   0.01     0.4    0.024   0.01     0.4 
  SNP_A-1509870    0.23     0.4    0.022   0.01     0.4    0.025   0.01     0.4 
  SNP_A-1516312    0.23     0.4    0.022   0.01     0.4    0.025   0.01     0.4 
        135.868    0.24     0.4    0.023   0.01     0.4    0.026   0.02     0.4 
        136.275    0.24     0.4    0.024   0.01     0.4    0.026   0.02     0.4 
        136.683    0.24     0.4    0.024   0.01     0.4    0.027   0.02     0.4 
        137.090    0.25     0.4    0.025   0.01     0.4    0.027   0.02     0.4 
  SNP_A-1516203    0.25     0.4    0.025   0.02     0.4    0.028   0.02     0.4 
        137.981    0.21     0.4    0.021   0.01     0.4    0.023   0.01     0.4 
  SNP_A-1510128    0.16     0.4    0.016   0.01     0.4    0.018   0.01     0.4 
  SNP_A-1511714    0.18     0.4    0.017   0.01     0.4    0.019   0.01     0.4 
        139.087    0.18     0.4    0.018   0.01     0.4    0.020   0.01     0.4 
  SNP_A-1514566    0.19     0.4    0.019   0.01     0.4    0.021   0.01     0.4 
  SNP_A-1512233    0.19     0.4    0.018   0.01     0.4    0.020   0.01     0.4 
        140.090    0.23     0.4    0.022   0.01     0.4    0.025   0.01     0.4 
        140.580    0.26     0.4    0.026   0.02     0.4    0.029   0.02     0.4 
        141.070    0.30     0.4    0.029   0.02     0.4    0.032   0.02     0.4 
        141.560    0.33     0.4    0.032   0.03     0.4    0.036   0.03     0.4 
        142.050    0.36     0.4    0.034   0.03     0.4    0.038   0.03     0.3 
  SNP_A-1511230    0.39     0.3    0.036   0.03     0.3    0.040   0.04     0.3 
  SNP_A-1517683    0.37     0.4    0.034   0.03     0.4    0.039   0.04     0.3 
  SNP_A-1518016    0.35     0.4    0.032   0.03     0.4    0.036   0.03     0.4 
        143.748    0.37     0.4    0.034   0.03     0.4    0.038   0.04     0.3 
        144.238    0.40     0.3    0.035   0.03     0.3    0.040   0.04     0.3 
  SNP_A-1518383    0.42     0.3    0.036   0.04     0.3    0.041   0.04     0.3 
  SNP_A-1515503    0.39     0.3    0.033   0.03     0.4    0.038   0.04     0.3 
  SNP_A-1513597    0.27     0.4    0.023   0.02     0.4    0.026   0.02     0.4 
  SNP_A-1508829    0.22     0.4    0.019   0.01     0.4    0.021   0.01     0.4 
  SNP_A-1517307    0.19     0.4    0.016   0.01     0.4    0.018   0.01     0.4 
  SNP_A-1508334    0.19     0.4    0.016   0.01     0.4    0.018   0.01     0.4 
  SNP_A-1511021    0.21     0.4    0.017   0.01     0.4    0.019   0.01     0.4 
  SNP_A-1513546    0.21     0.4    0.017   0.01     0.4    0.020   0.01     0.4 
  SNP_A-1508790    0.28     0.4    0.023   0.02     0.4    0.026   0.02     0.4 
  SNP_A-1517075    0.31     0.4    0.025   0.02     0.4    0.029   0.02     0.4 
  SNP_A-1511463    0.32     0.4    0.025   0.02     0.4    0.029   0.02     0.4 
  SNP_A-1511416    0.32     0.4    0.025   0.02     0.4    0.029   0.02     0.4 
  SNP_A-1509224    0.32     0.4    0.026   0.02     0.4    0.030   0.02     0.4 
  SNP_A-1518527    0.33     0.4    0.026   0.02     0.4    0.030   0.02     0.4 
  SNP_A-1517936    0.33     0.4    0.026   0.02     0.4    0.030   0.02     0.4 
  SNP_A-1508258    0.33     0.4    0.026   0.02     0.4    0.031   0.02     0.4 
  SNP_A-1513494    0.35     0.4    0.028   0.02     0.4    0.032   0.03     0.4 
  SNP_A-1517100    0.35     0.4    0.028   0.02     0.4    0.033   0.03     0.4 
  SNP_A-1516635    0.35     0.4    0.028   0.02     0.4    0.033   0.03     0.4 
  SNP_A-1514767    0.31     0.4    0.024   0.02     0.4    0.029   0.02     0.4 
  SNP_A-1514508    0.27     0.4    0.021   0.01     0.4    0.025   0.02     0.4 
  SNP_A-1512111    0.01     0.5    0.001   0.00     0.5    0.001   0.00     0.5 
  SNP_A-1509759   -0.04     0.5   -0.003  -0.00     0.5   -0.003  -0.00     0.5 
  SNP_A-1509200   -0.01     0.5   -0.000  -0.00     0.5   -0.001  -0.00     0.5 
  SNP_A-1516579    0.01     0.5    0.001   0.00     0.5    0.001   0.00     0.5 
  SNP_A-1511471    0.02     0.5    0.002   0.00     0.5    0.002   0.00     0.5 
  SNP_A-1516179   -0.03     0.5   -0.002  -0.00     0.5   -0.003  -0.00     0.5 
  SNP_A-1513772   -0.06     0.5   -0.005  -0.00     0.5   -0.006  -0.00     0.5 
        149.433   -0.09     0.5   -0.008  -0.00     0.5   -0.009  -0.00     0.5 
  SNP_A-1512630   -0.13     0.6   -0.010  -0.00     0.5   -0.013  -0.00     0.6 
        150.136   -0.10     0.5   -0.008  -0.00     0.5   -0.010  -0.00     0.5 
        150.586   -0.06     0.5   -0.005  -0.00     0.5   -0.007  -0.00     0.5 
        151.037   -0.03     0.5   -0.003  -0.00     0.5   -0.003  -0.00     0.5 
        151.487   -0.00     0.5   -0.000  -0.00     0.5   -0.000  -0.00     0.5 
        151.938    0.03     0.5    0.003   0.00     0.5    0.003   0.00     0.5 
  SNP_A-1513840    0.06     0.5    0.005   0.00     0.5    0.007   0.00     0.5 
  SNP_A-1514638    0.06     0.5    0.005   0.00     0.5    0.007   0.00     0.5 
  SNP_A-1511943    0.06     0.5    0.005   0.00     0.5    0.006   0.00     0.5 
  SNP_A-1513385    0.13     0.5    0.010   0.00     0.5    0.013   0.00     0.4 
  SNP_A-1510986    0.13     0.5    0.010   0.00     0.5    0.013   0.00     0.4 
  SNP_A-1514107    0.13     0.4    0.010   0.00     0.5    0.013   0.00     0.4 
  SNP_A-1513350    0.12     0.5    0.010   0.00     0.5    0.012   0.00     0.4 
  SNP_A-1514338    0.10     0.5    0.008   0.00     0.5    0.011   0.00     0.5 
  SNP_A-1519719    0.09     0.5    0.007   0.00     0.5    0.009   0.00     0.5 
  SNP_A-1512800    0.08     0.5    0.006   0.00     0.5    0.008   0.00     0.5 
        154.107    0.05     0.5    0.004   0.00     0.5    0.006   0.00     0.5 
        154.507    0.03     0.5    0.002   0.00     0.5    0.003   0.00     0.5 
        154.907    0.00     0.5    0.000   0.00     0.5    0.000   0.00     0.5 
  SNP_A-1516108   -0.02     0.5   -0.002  -0.00     0.5   -0.003  -0.00     0.5 
        155.764    0.02     0.5    0.001   0.00     0.5    0.002   0.00     0.5 
        156.221    0.06     0.5    0.004   0.00     0.5    0.006   0.00     0.5 
  SNP_A-1509183    0.10     0.5    0.008   0.00     0.5    0.010   0.00     0.5 
        157.175    0.06     0.5    0.005   0.00     0.5    0.006   0.00     0.5 
  SNP_A-1510373    0.03     0.5    0.002   0.00     0.5    0.003   0.00     0.5 
  SNP_A-1514865    0.04     0.5    0.003   0.00     0.5    0.004   0.00     0.5 
  SNP_A-1513619    0.10     0.5    0.007   0.00     0.5    0.009   0.00     0.5 
  SNP_A-1513294    0.07     0.5    0.006   0.00     0.5    0.007   0.00     0.5 
  SNP_A-1518789    0.07     0.5    0.005   0.00     0.5    0.006   0.00     0.5 
  SNP_A-1514636    0.03     0.5    0.002   0.00     0.5    0.003   0.00     0.5 
  SNP_A-1510918   -0.09     0.5   -0.007  -0.00     0.5   -0.009  -0.00     0.5 
  SNP_A-1508760   -0.10     0.5   -0.008  -0.00     0.5   -0.009  -0.00     0.5 
  SNP_A-1514904   -0.11     0.5   -0.009  -0.00     0.5   -0.011  -0.00     0.5 
  SNP_A-1508451   -0.15     0.6   -0.011  -0.00     0.6   -0.014  -0.00     0.6 
  SNP_A-1509922   -0.16     0.6   -0.013  -0.01     0.6   -0.015  -0.01     0.6 
  SNP_A-1510017   -0.20     0.6   -0.016  -0.01     0.6   -0.019  -0.01     0.6 
        160.856   -0.20     0.6   -0.016  -0.01     0.6   -0.019  -0.01     0.6 
  SNP_A-1511315   -0.20     0.6   -0.016  -0.01     0.6   -0.019  -0.01     0.6 
  SNP_A-1509051   -0.20     0.6   -0.016  -0.01     0.6   -0.019  -0.01     0.6 
  SNP_A-1519745   -0.23     0.6   -0.018  -0.01     0.6   -0.022  -0.01     0.6 
        161.800   -0.18     0.6   -0.015  -0.01     0.6   -0.018  -0.01     0.6 
        162.221   -0.13     0.6   -0.011  -0.00     0.6   -0.013  -0.00     0.6 
        162.642   -0.09     0.5   -0.008  -0.00     0.5   -0.009  -0.00     0.5 
        163.063   -0.04     0.5   -0.004  -0.00     0.5   -0.004  -0.00     0.5 
        163.484    0.00     0.5    0.000   0.00     0.5    0.000   0.00     0.5 
  SNP_A-1516283    0.05     0.5    0.004   0.00     0.5    0.005   0.00     0.5 
  SNP_A-1516331    0.05     0.5    0.004   0.00     0.5    0.005   0.00     0.5 
  SNP_A-1514597    0.08     0.5    0.007   0.00     0.5    0.008   0.00     0.5 
        164.591    0.10     0.5    0.009   0.00     0.5    0.010   0.00     0.5 
  SNP_A-1516190    0.12     0.5    0.010   0.00     0.5    0.012   0.00     0.4 
  SNP_A-1508287    0.15     0.4    0.013   0.00     0.4    0.015   0.01     0.4 
        165.436    0.15     0.4    0.013   0.00     0.4    0.015   0.01     0.4 
  SNP_A-1518621    0.13     0.4    0.011   0.00     0.4    0.012   0.00     0.4 
  SNP_A-1517050    0.07     0.5    0.006   0.00     0.5    0.006   0.00     0.5 
  SNP_A-1515459    0.08     0.5    0.007   0.00     0.5    0.007   0.00     0.5 
  SNP_A-1509517    0.10     0.5    0.009   0.00     0.5    0.009   0.00     0.5 
  SNP_A-1511880    0.12     0.5    0.011   0.00     0.5    0.011   0.00     0.5 
  SNP_A-1518968    0.12     0.5    0.011   0.00     0.5    0.011   0.00     0.5 
  SNP_A-1516448    0.16     0.4    0.014   0.01     0.4    0.015   0.01     0.4 
  SNP_A-1516317    0.17     0.4    0.015   0.01     0.4    0.016   0.01     0.4 
  SNP_A-1516375    0.15     0.4    0.014   0.01     0.4    0.015   0.01     0.4 
  SNP_A-1507636    0.12     0.5    0.011   0.00     0.5    0.011   0.00     0.5 
        167.310    0.17     0.4    0.016   0.01     0.4    0.017   0.01     0.4 
  SNP_A-1517909    0.23     0.4    0.022   0.01     0.4    0.023   0.01     0.4 
        168.120    0.25     0.4    0.023   0.01     0.4    0.024   0.01     0.4 
  SNP_A-1511462    0.26     0.4    0.025   0.02     0.4    0.026   0.02     0.4 
        168.957    0.27     0.4    0.025   0.02     0.4    0.026   0.02     0.4 
  SNP_A-1518471    0.27     0.4    0.025   0.02     0.4    0.026   0.02     0.4 
  SNP_A-1518684    0.25     0.4    0.023   0.01     0.4    0.025   0.02     0.4 
  SNP_A-1519171    0.25     0.4    0.023   0.01     0.4    0.024   0.01     0.4 
  SNP_A-1514089    0.23     0.4    0.022   0.01     0.4    0.023   0.01     0.4 
  SNP_A-1509837    0.20     0.4    0.019   0.01     0.4    0.020   0.01     0.4 
  SNP_A-1511156    0.18     0.4    0.017   0.01     0.4    0.018   0.01     0.4 
  SNP_A-1518637    0.15     0.4    0.014   0.00     0.4    0.014   0.01     0.4 
  SNP_A-1518346    0.15     0.4    0.014   0.00     0.4    0.014   0.01     0.4 
  SNP_A-1519154    0.08     0.5    0.008   0.00     0.5    0.008   0.00     0.5 
  SNP_A-1511415    0.04     0.5    0.003   0.00     0.5    0.004   0.00     0.5 
  SNP_A-1514200   -0.09     0.5   -0.009  -0.00     0.5   -0.009  -0.00     0.5 
  SNP_A-1519311   -0.14     0.6   -0.013  -0.00     0.6   -0.014  -0.01     0.6 
  SNP_A-1508303   -0.15     0.6   -0.014  -0.00     0.6   -0.014  -0.01     0.6 
        172.202   -0.13     0.6   -0.013  -0.00     0.6   -0.013  -0.00     0.6 
        172.670   -0.12     0.5   -0.012  -0.00     0.6   -0.012  -0.00     0.6 
  SNP_A-1513509   -0.11     0.5   -0.011  -0.00     0.5   -0.011  -0.00     0.5 
  SNP_A-1516789   -0.12     0.5   -0.012  -0.00     0.6   -0.012  -0.00     0.6 
        173.993   -0.15     0.6   -0.015  -0.01     0.6   -0.015  -0.01     0.6 
        174.394   -0.17     0.6   -0.017  -0.01     0.6   -0.017  -0.01     0.6 
  SNP_A-1511707   -0.20     0.6   -0.020  -0.01     0.6   -0.019  -0.01     0.6 
  SNP_A-1508074   -0.22     0.6   -0.023  -0.01     0.6   -0.022  -0.01     0.6 
  SNP_A-1513641   -0.26     0.6   -0.026  -0.02     0.6   -0.026  -0.02     0.6 
  SNP_A-1512188   -0.23     0.6   -0.023  -0.01     0.6   -0.022  -0.01     0.6 
  SNP_A-1513365   -0.22     0.6   -0.023  -0.01     0.6   -0.022  -0.01     0.6 
  SNP_A-1514007   -0.23     0.6   -0.023  -0.01     0.6   -0.022  -0.01     0.6 
  SNP_A-1509065   -0.18     0.6   -0.018  -0.01     0.6   -0.018  -0.01     0.6 
  SNP_A-1511526   -0.14     0.6   -0.014  -0.01     0.6   -0.014  -0.00     0.6 
  SNP_A-1509203   -0.14     0.6   -0.014  -0.00     0.6   -0.013  -0.00     0.6 
        176.865   -0.10     0.5   -0.010  -0.00     0.5   -0.009  -0.00     0.5 
  SNP_A-1514649   -0.05     0.5   -0.005  -0.00     0.5   -0.005  -0.00     0.5 
  SNP_A-1510003   -0.05     0.5   -0.005  -0.00     0.5   -0.005  -0.00     0.5 
  SNP_A-1517331   -0.05     0.5   -0.005  -0.00     0.5   -0.005  -0.00     0.5 
  SNP_A-1509423   -0.07     0.5   -0.007  -0.00     0.5   -0.007  -0.00     0.5 
  SNP_A-1507827   -0.10     0.5   -0.010  -0.00     0.5   -0.009  -0.00     0.5 
  SNP_A-1515513   -0.10     0.5   -0.010  -0.00     0.5   -0.010  -0.00     0.5 
  SNP_A-1518286   -0.10     0.5   -0.010  -0.00     0.5   -0.010  -0.00     0.5 
  SNP_A-1519576   -0.10     0.5   -0.011  -0.00     0.5   -0.010  -0.00     0.5 
  SNP_A-1511343   -0.09     0.5   -0.009  -0.00     0.5   -0.009  -0.00     0.5 
        178.646   -0.00     0.5   -0.000  -0.00     0.5   -0.000  -0.00     0.5 
        179.039    0.08     0.5    0.008   0.00     0.5    0.008   0.00     0.5 
        179.432    0.15     0.4    0.016   0.01     0.4    0.015   0.01     0.4 
  SNP_A-1516479    0.22     0.4    0.024   0.01     0.4    0.022   0.01     0.4 
  SNP_A-1517332    0.27     0.4    0.030   0.02     0.4    0.028   0.02     0.4 
        180.538    0.31     0.4    0.035   0.03     0.4    0.033   0.03     0.4 
        180.941    0.36     0.4    0.041   0.04     0.3    0.037   0.03     0.3 
        181.344    0.40     0.3    0.046   0.05     0.3    0.042   0.04     0.3 
  SNP_A-1513566    0.44     0.3    0.052   0.06     0.3    0.047   0.05     0.3 
  SNP_A-1517433    0.47     0.3    0.056   0.07     0.3    0.051   0.06     0.3 
        182.558    0.46     0.3    0.056   0.06     0.3    0.050   0.06     0.3 
        182.910    0.45     0.3    0.055   0.06     0.3    0.050   0.05     0.3 
  SNP_A-1508044    0.44     0.3    0.054   0.06     0.3    0.049   0.05     0.3 
  SNP_A-1511760    0.39     0.3    0.049   0.05     0.3    0.044   0.04     0.3 
        184.174    0.38     0.4    0.049   0.05     0.3    0.044   0.04     0.3
[truncated: 9,524,607 more chars]
