# Supplementary material for: High-Density Genomewide Linkage Analysis of Exceptional Human Longevity Identifies Multiple Novel Loci
Source: PLoS One. 2010 Aug 31;5(8):e12432. doi: 10.1371/journal.pone.0012432 (PMC2930849; doi:10.1371/journal.pone.0012432)
Supplement: Text S3 — Nonparametric linkage data for New subgroup. (9.74 MB TXT) [file pone.0012432.s004.txt]

Text S3.  Nonparametric linkage data for New subgroup.
Printed output from MERLIN analyses, edited to include only the analysis options in effect and results of the nonparametric analysis using the Sall score statistic.  Data are arranged primarily by Category from 1 to 10, and secondarily by chromosome from 1 to X.  The chromosome for each individual analysis is indicated after �Data File� in the analysis heading.  SNP identification numbers are those used by Affymetrix; corresponding dbSNP numbers are available from Affymetrix in the Mapping 10K 2.0 Array NetAffx Annotation File.

MERLIN 1.1.2 - (c) 2000-2007 Goncalo Abecasis

References for this version of Merlin:

   Abecasis et al (2002) Nat Gen 30:97-101        [original citation]
   Fingerlin et al (2004) AJHG 74:432-43          [case selection for association studies]
   Abecasis and Wigginton (2005) AJHG 77:754-67   [ld modeling, parametric analyses]
   Fingerlin et al (2006) Gen Epidemiol 30:384-96 [sex-specific maps]
   Chen and Abecasis (2007) AJHG 81:913-26        [qtl association analysis, qtl simulation]


The following parameters are in effect:
                     Data File :     wiped_1.dat (-dname)
                 Pedigree File :     wiped_1.ped (-pname)
            Missing Value Code :         -99.999 (-xname)
                      Map File :      10K142.map (-mname)
            Allele Frequencies :  10K142cauc.frq (-f[a|e|f|m|file])
                   Random Seed :          123456 (-r9999)

Data Analysis Options
         General : --error [ON], --information [ON], --likelihood,
                   --model [age.tbl]
      IBD States : --ibd, --kinship, --matrices, --extended, --select
     NPL Linkage : --npl [ON], --pairs [ON], --qtl, --deviates, --exp [ON]
      VC Linkage : --vc, --useCovariates, --ascertainment, --unlinked [0.00]
     Association : --infer, --assoc, --fastAssoc, --filter, --custom [cov.tbl]
     Haplotyping : --best, --sample, --all, --founders, --horizontal
   Recombination : --zero, --one, --two, --three, --singlepoint
       Positions : --steps, --maxStep [0.50], --minStep, --grid, --start,
                   --stop
     LD Clusters : --clusters [], --distance, --rsq [0.16], --cfreq
          Limits : --bits [24], --megabytes [1024], --minutes
     Performance : --trim, --noCoupleBits, --swap [ON], --smallSwap
          Output : --quiet, --markerNames [ON], --frequencies [ON],
                   --perFamily, --pdf [ON], --tabulate, --prefix [wiped_1]
      Simulation : --simulate, --reruns, --save, --trait []

Phenotype: Disease [ALL] (150 families)
===============================================================================
            Pos   Zmean  pvalue linDelta    LOD  pvalue expDelta    LOD  pvalue
            min  -15.92     1.0   -0.271 -19.62     1.0   -9.999 -82.51     1.0 
            max   19.90 0.00000    0.707  49.01 0.00000    9.999  107.8 0.00000 
  SNP_A-1509443   -1.37     0.9   -0.226  -0.86     1.0   -0.224  -0.80     1.0 
          3.905   -1.40     0.9   -0.222  -0.86     1.0   -0.220  -0.80     1.0 
          4.353   -1.42     0.9   -0.218  -0.86     1.0   -0.216  -0.80     1.0 
          4.801   -1.45     0.9   -0.214  -0.86     1.0   -0.212  -0.80     1.0 
          5.249   -1.47     0.9   -0.211  -0.86     1.0   -0.208  -0.80     1.0 
  SNP_A-1518557   -1.50     0.9   -0.207  -0.86     1.0   -0.204  -0.80     1.0 
          6.169   -1.52     0.9   -0.205  -0.86     1.0   -0.203  -0.80     1.0 
          6.641   -1.54     0.9   -0.203  -0.86     1.0   -0.201  -0.81     1.0 
          7.113   -1.56     0.9   -0.200  -0.86     1.0   -0.199  -0.81     1.0 
          7.584   -1.58     0.9   -0.196  -0.86     1.0   -0.196  -0.81     1.0 
  SNP_A-1517286   -1.60     0.9   -0.193  -0.85     1.0   -0.193  -0.81     1.0 
  SNP_A-1516024   -1.61     0.9   -0.189  -0.84     1.0   -0.191  -0.80     1.0 
          8.778   -1.60     0.9   -0.187  -0.83     1.0   -0.188  -0.79     1.0 
          9.122   -1.60     0.9   -0.184  -0.81     1.0   -0.185  -0.78     1.0 
  SNP_A-1514538   -1.59     0.9   -0.180  -0.79     1.0   -0.182  -0.76     1.0 
  SNP_A-1516403   -1.60     0.9   -0.180  -0.80     1.0   -0.183  -0.77     1.0 
         10.171   -1.56     0.9   -0.177  -0.77     1.0   -0.180  -0.74     1.0 
         10.637   -1.53     0.9   -0.173  -0.73     1.0   -0.177  -0.71     1.0 
         11.102   -1.50     0.9   -0.169  -0.70     1.0   -0.174  -0.68     1.0 
         11.568   -1.47     0.9   -0.164  -0.66     1.0   -0.169  -0.65     1.0 
  SNP_A-1518687   -1.43     0.9   -0.158  -0.62     1.0   -0.164  -0.62     1.0 
         12.369   -1.43     0.9   -0.157  -0.62     1.0   -0.164  -0.61     1.0 
         12.705   -1.42     0.9   -0.156  -0.61     1.0   -0.163  -0.61     1.0 
  SNP_A-1515791   -1.41     0.9   -0.154  -0.60     1.0   -0.161  -0.60     1.0 
         13.380   -1.41     0.9   -0.156  -0.60     1.0   -0.162  -0.60     1.0 
  SNP_A-1519671   -1.40     0.9   -0.156  -0.60     1.0   -0.163  -0.60     1.0 
  SNP_A-1515942   -1.43     0.9   -0.163  -0.64     1.0   -0.169  -0.64     1.0 
         14.655   -1.47     0.9   -0.171  -0.69     1.0   -0.175  -0.68     1.0 
         15.153   -1.50     0.9   -0.179  -0.74     1.0   -0.181  -0.72     1.0 
         15.651   -1.54     0.9   -0.186  -0.79     1.0   -0.187  -0.76     1.0 
         16.150   -1.58     0.9   -0.192  -0.83     1.0   -0.192  -0.79     1.0 
         16.648   -1.62     0.9   -0.198  -0.88     1.0   -0.196  -0.83     1.0 
         17.146   -1.66     1.0   -0.203  -0.93     1.0   -0.199  -0.87     1.0 
         17.645   -1.70     1.0   -0.207  -0.97     1.0   -0.202  -0.90     1.0 
  SNP_A-1512107   -1.74     1.0   -0.210  -1.01     1.0   -0.204  -0.93     1.0 
         18.495   -1.77     1.0   -0.213  -1.05     1.0   -0.206  -0.96     1.0 
         18.846   -1.81     1.0   -0.216  -1.08     1.0   -0.208  -0.99     1.0 
  SNP_A-1514390   -1.84     1.0   -0.218  -1.11     1.0   -0.209  -1.01     1.0 
         19.678   -1.83     1.0   -0.216  -1.10     1.0   -0.207  -0.99     1.0 
         20.159   -1.81     1.0   -0.215  -1.08     1.0   -0.204  -0.97     1.0 
         20.640   -1.80     1.0   -0.212  -1.05     1.0   -0.200  -0.95     1.0 
         21.121   -1.79     1.0   -0.209  -1.03     1.0   -0.196  -0.92     1.0 
  SNP_A-1518041   -1.77     1.0   -0.205  -1.00     1.0   -0.192  -0.89     1.0 
         22.098   -1.76     1.0   -0.201  -0.98     1.0   -0.187  -0.87     1.0 
         22.594   -1.74     1.0   -0.197  -0.95     1.0   -0.182  -0.83     1.0 
         23.090   -1.73     1.0   -0.192  -0.92     1.0   -0.176  -0.80     1.0 
         23.586   -1.71     1.0   -0.187  -0.88     1.0   -0.170  -0.77     1.0 
  SNP_A-1508673   -1.70     1.0   -0.181  -0.85     1.0   -0.164  -0.74     1.0 
  SNP_A-1519660   -1.68     1.0   -0.179  -0.83     1.0   -0.162  -0.72     1.0 
  SNP_A-1510413   -1.68     1.0   -0.179  -0.83     1.0   -0.161  -0.72     1.0 
  SNP_A-1509189   -1.67     1.0   -0.177  -0.81     1.0   -0.160  -0.70     1.0 
  SNP_A-1518353   -1.66     1.0   -0.177  -0.81     1.0   -0.159  -0.69     1.0 
  SNP_A-1509509   -1.65     1.0   -0.177  -0.81     1.0   -0.158  -0.69     1.0 
         25.162   -1.59     0.9   -0.173  -0.75     1.0   -0.153  -0.64     1.0 
  SNP_A-1516958   -1.53     0.9   -0.167  -0.69     1.0   -0.147  -0.59     1.0 
  SNP_A-1515835   -1.50     0.9   -0.164  -0.67     1.0   -0.144  -0.57     0.9 
  SNP_A-1516239   -1.34     0.9   -0.150  -0.54     0.9   -0.132  -0.47     0.9 
         26.613   -1.20     0.9   -0.141  -0.46     0.9   -0.121  -0.39     0.9 
         27.030   -1.06     0.9   -0.128  -0.37     0.9   -0.109  -0.31     0.9 
  SNP_A-1508602   -0.92     0.8   -0.113  -0.28     0.9   -0.096  -0.23     0.9 
  SNP_A-1512707   -0.88     0.8   -0.109  -0.26     0.9   -0.092  -0.21     0.8 
  SNP_A-1517226   -0.82     0.8   -0.102  -0.22     0.8   -0.087  -0.19     0.8 
         28.384   -0.77     0.8   -0.099  -0.20     0.8   -0.084  -0.17     0.8 
         28.853   -0.73     0.8   -0.096  -0.19     0.8   -0.081  -0.15     0.8 
         29.323   -0.68     0.8   -0.092  -0.17     0.8   -0.077  -0.14     0.8 
         29.793   -0.64     0.7   -0.087  -0.15     0.8   -0.073  -0.12     0.8 
         30.262   -0.59     0.7   -0.082  -0.13     0.8   -0.069  -0.11     0.8 
         30.732   -0.55     0.7   -0.076  -0.11     0.8   -0.064  -0.09     0.7 
         31.201   -0.51     0.7   -0.070  -0.09     0.7   -0.059  -0.08     0.7 
         31.671   -0.46     0.7   -0.064  -0.08     0.7   -0.054  -0.07     0.7 
         32.140   -0.42     0.7   -0.058  -0.06     0.7   -0.048  -0.05     0.7 
         32.610   -0.38     0.6   -0.051  -0.05     0.7   -0.043  -0.04     0.7 
         33.080   -0.34     0.6   -0.044  -0.04     0.7   -0.038  -0.03     0.7 
  SNP_A-1516979   -0.29     0.6   -0.038  -0.03     0.6   -0.032  -0.03     0.6 
         34.012   -0.27     0.6   -0.034  -0.02     0.6   -0.029  -0.02     0.6 
         34.474   -0.24     0.6   -0.029  -0.02     0.6   -0.025  -0.02     0.6 
  SNP_A-1516342   -0.21     0.6   -0.025  -0.01     0.6   -0.022  -0.01     0.6 
         35.264   -0.23     0.6   -0.027  -0.02     0.6   -0.024  -0.01     0.6 
  SNP_A-1518917   -0.25     0.6   -0.029  -0.02     0.6   -0.025  -0.02     0.6 
         36.034   -0.26     0.6   -0.030  -0.02     0.6   -0.026  -0.02     0.6 
         36.476   -0.27     0.6   -0.030  -0.02     0.6   -0.026  -0.02     0.6 
         36.918   -0.27     0.6   -0.031  -0.02     0.6   -0.026  -0.02     0.6 
  SNP_A-1507541   -0.28     0.6   -0.031  -0.02     0.6   -0.027  -0.02     0.6 
  SNP_A-1507440   -0.28     0.6   -0.031  -0.02     0.6   -0.026  -0.02     0.6 
  SNP_A-1515619   -0.29     0.6   -0.031  -0.02     0.6   -0.027  -0.02     0.6 
         37.817   -0.32     0.6   -0.034  -0.03     0.6   -0.030  -0.02     0.6 
         38.156   -0.34     0.6   -0.036  -0.03     0.7   -0.032  -0.03     0.6 
  SNP_A-1516335   -0.37     0.6   -0.039  -0.04     0.7   -0.034  -0.03     0.7 
  SNP_A-1516285   -0.37     0.6   -0.039  -0.04     0.7   -0.034  -0.03     0.7 
  SNP_A-1519315   -0.42     0.7   -0.042  -0.05     0.7   -0.038  -0.04     0.7 
  SNP_A-1512808   -0.43     0.7   -0.043  -0.05     0.7   -0.039  -0.05     0.7 
  SNP_A-1508857   -0.46     0.7   -0.046  -0.06     0.7   -0.042  -0.05     0.7 
  SNP_A-1516728   -0.45     0.7   -0.045  -0.05     0.7   -0.041  -0.05     0.7 
  SNP_A-1508884   -0.45     0.7   -0.045  -0.05     0.7   -0.041  -0.05     0.7 
  SNP_A-1512223   -0.43     0.7   -0.043  -0.05     0.7   -0.039  -0.05     0.7 
         39.762   -0.47     0.7   -0.047  -0.06     0.7   -0.043  -0.05     0.7 
  SNP_A-1517838   -0.51     0.7   -0.050  -0.07     0.7   -0.047  -0.06     0.7 
  SNP_A-1508008   -0.52     0.7   -0.051  -0.07     0.7   -0.047  -0.07     0.7 
  SNP_A-1508088   -0.51     0.7   -0.049  -0.07     0.7   -0.046  -0.06     0.7 
  SNP_A-1517367   -0.46     0.7   -0.044  -0.05     0.7   -0.042  -0.05     0.7 
  SNP_A-1509904   -0.46     0.7   -0.044  -0.05     0.7   -0.042  -0.05     0.7 
         41.615   -0.46     0.7   -0.044  -0.05     0.7   -0.042  -0.05     0.7 
         41.952   -0.46     0.7   -0.044  -0.05     0.7   -0.042  -0.05     0.7 
  SNP_A-1516423   -0.46     0.7   -0.044  -0.05     0.7   -0.042  -0.05     0.7 
         42.747   -0.44     0.7   -0.042  -0.05     0.7   -0.041  -0.05     0.7 
         43.206   -0.42     0.7   -0.040  -0.04     0.7   -0.039  -0.04     0.7 
  SNP_A-1510598   -0.40     0.7   -0.037  -0.04     0.7   -0.037  -0.04     0.7 
         44.086   -0.34     0.6   -0.032  -0.03     0.6   -0.032  -0.03     0.6 
  SNP_A-1513151   -0.29     0.6   -0.027  -0.02     0.6   -0.027  -0.02     0.6 
  SNP_A-1511970   -0.26     0.6   -0.024  -0.02     0.6   -0.024  -0.02     0.6 
         44.846   -0.17     0.6   -0.017  -0.01     0.6   -0.017  -0.01     0.6 
  SNP_A-1517159   -0.09     0.5   -0.009  -0.00     0.5   -0.009  -0.00     0.5 
         45.504    0.03     0.5    0.003   0.00     0.5    0.003   0.00     0.5 
         45.908    0.15     0.4    0.014   0.01     0.4    0.014   0.01     0.4 
         46.312    0.27     0.4    0.026   0.02     0.4    0.026   0.02     0.4 
         46.716    0.40     0.3    0.038   0.04     0.3    0.038   0.04     0.3 
  SNP_A-1509331    0.53     0.3    0.049   0.07     0.3    0.050   0.07     0.3 
  SNP_A-1518391    0.53     0.3    0.049   0.07     0.3    0.050   0.07     0.3 
  SNP_A-1510873    0.58     0.3    0.053   0.08     0.3    0.054   0.08     0.3 
  SNP_A-1514673    0.71     0.2    0.065   0.12     0.2    0.066   0.13     0.2 
  SNP_A-1515933    0.74     0.2    0.067   0.13     0.2    0.068   0.13     0.2 
  SNP_A-1519632    0.94     0.2    0.085   0.21     0.2    0.087   0.22     0.2 
  SNP_A-1513828    0.96     0.2    0.086   0.22     0.2    0.088   0.23     0.2 
         48.746    1.01     0.2    0.091   0.24    0.15    0.094   0.25    0.14 
  SNP_A-1508775    1.06    0.14    0.095   0.27    0.13    0.098   0.28    0.13 
  SNP_A-1518365    1.11    0.13    0.098   0.29    0.12    0.102   0.30    0.12 
  SNP_A-1518209    1.11    0.13    0.098   0.29    0.12    0.102   0.30    0.12 
         49.745    1.04    0.15    0.093   0.26    0.14    0.096   0.27    0.13 
  SNP_A-1507811    0.97     0.2    0.087   0.22     0.2    0.089   0.23     0.2 
  SNP_A-1514323    0.95     0.2    0.085   0.22     0.2    0.087   0.22     0.2 
  SNP_A-1511135    0.94     0.2    0.084   0.21     0.2    0.085   0.21     0.2 
         51.232    1.01     0.2    0.090   0.24    0.15    0.092   0.25    0.14 
         51.702    1.08    0.14    0.096   0.27    0.13    0.098   0.28    0.13 
         52.172    1.15    0.13    0.102   0.31    0.12    0.104   0.32    0.11 
         52.642    1.22    0.11    0.106   0.34    0.10    0.109   0.35    0.10 
  SNP_A-1517121    1.29    0.10    0.111   0.38    0.09    0.114   0.39    0.09 
  SNP_A-1513382    1.37    0.09    0.118   0.43    0.08    0.121   0.44    0.08 
  SNP_A-1515833    1.52    0.06    0.131   0.53    0.06    0.134   0.54    0.06 
  SNP_A-1519759    1.58    0.06    0.136   0.57    0.05    0.139   0.58    0.05 
  SNP_A-1511025    1.61    0.05    0.138   0.59    0.05    0.141   0.60    0.05 
         54.538    1.58    0.06    0.136   0.57    0.05    0.138   0.58    0.05 
         54.873    1.55    0.06    0.133   0.54    0.06    0.135   0.56    0.05 
  SNP_A-1508983    1.52    0.06    0.129   0.52    0.06    0.132   0.53    0.06 
  SNP_A-1511143    1.53    0.06    0.131   0.53    0.06    0.132   0.54    0.06 
  SNP_A-1519452    1.53    0.06    0.131   0.53    0.06    0.133   0.54    0.06 
  SNP_A-1509899    1.54    0.06    0.132   0.54    0.06    0.133   0.55    0.06 
  SNP_A-1514797    1.60    0.05    0.138   0.59    0.05    0.140   0.60    0.05 
  SNP_A-1515272    1.62    0.05    0.140   0.60    0.05    0.142   0.61    0.05 
  SNP_A-1508321    1.62    0.05    0.140   0.60    0.05    0.143   0.62    0.05 
  SNP_A-1514660    1.55    0.06    0.136   0.56    0.05    0.138   0.57    0.05 
         56.754    1.59    0.06    0.140   0.59    0.05    0.144   0.61    0.05 
  SNP_A-1510443    1.63    0.05    0.144   0.62    0.05    0.148   0.64    0.04 
         57.491    1.63    0.05    0.144   0.62    0.05    0.149   0.65    0.04 
  SNP_A-1519164    1.62    0.05    0.145   0.62    0.05    0.150   0.65    0.04 
         58.232    1.59    0.06    0.145   0.61    0.05    0.149   0.63    0.04 
         58.707    1.55    0.06    0.144   0.59    0.05    0.148   0.62    0.05 
         59.182    1.52    0.06    0.143   0.58    0.05    0.147   0.60    0.05 
         59.657    1.49    0.07    0.141   0.56    0.05    0.144   0.57    0.05 
         60.132    1.46    0.07    0.138   0.53    0.06    0.141   0.55    0.06 
         60.608    1.43    0.08    0.135   0.51    0.06    0.137   0.52    0.06 
         61.083    1.40    0.08    0.131   0.49    0.07    0.132   0.50    0.07 
  SNP_A-1507607    1.37    0.08    0.127   0.46    0.07    0.127   0.47    0.07 
  SNP_A-1513354    1.37    0.09    0.126   0.46    0.07    0.127   0.46    0.07 
  SNP_A-1514226    1.37    0.09    0.126   0.46    0.07    0.127   0.46    0.07 
         62.262    1.39    0.08    0.129   0.47    0.07    0.130   0.48    0.07 
         62.698    1.41    0.08    0.131   0.49    0.07    0.132   0.50    0.06 
         63.134    1.44    0.08    0.133   0.50    0.06    0.135   0.52    0.06 
         63.569    1.46    0.07    0.134   0.52    0.06    0.136   0.53    0.06 
  SNP_A-1518103    1.49    0.07    0.135   0.53    0.06    0.137   0.54    0.06 
         64.504    1.52    0.06    0.137   0.55    0.06    0.140   0.57    0.05 
         65.003    1.56    0.06    0.139   0.57    0.05    0.142   0.59    0.05 
  SNP_A-1518269    1.60    0.05    0.140   0.59    0.05    0.144   0.62    0.05 
         65.783    1.63    0.05    0.142   0.61    0.05    0.146   0.64    0.04 
  SNP_A-1511419    1.66    0.05    0.142   0.62    0.05    0.148   0.65    0.04 
  SNP_A-1509820    1.66    0.05    0.143   0.63    0.04    0.148   0.65    0.04 
  SNP_A-1517481    1.66    0.05    0.143   0.63    0.04    0.148   0.66    0.04 
  SNP_A-1508254    1.67    0.05    0.145   0.64    0.04    0.150   0.67    0.04 
  SNP_A-1511784    1.70    0.04    0.148   0.67    0.04    0.153   0.69    0.04 
         66.647    1.76    0.04    0.159   0.74    0.03    0.162   0.76    0.03 
  SNP_A-1507353    1.83    0.03    0.168   0.81    0.03    0.169   0.83    0.03 
         67.374    1.86    0.03    0.173   0.85    0.02    0.174   0.86    0.02 
         67.738    1.88    0.03    0.178   0.89    0.02    0.177   0.89    0.02 
  SNP_A-1519601    1.91    0.03    0.182   0.92    0.02    0.180   0.92    0.02 
         68.553    1.94    0.03    0.187   0.96    0.02    0.183   0.95    0.02 
  SNP_A-1515051    1.97    0.02    0.190   0.99    0.02    0.184   0.96    0.02 
  SNP_A-1517783    1.96    0.02    0.190   0.98    0.02    0.183   0.96    0.02 
  SNP_A-1507893    1.97    0.02    0.190   0.99    0.02    0.183   0.96    0.02 
         69.790    1.96    0.02    0.191   0.99    0.02    0.183   0.96    0.02 
         70.257    1.96    0.03    0.191   0.99    0.02    0.182   0.95    0.02 
         70.724    1.95    0.03    0.189   0.97    0.02    0.180   0.94    0.02 
         71.190    1.94    0.03    0.186   0.96    0.02    0.177   0.92    0.02 
  SNP_A-1519675    1.94    0.03    0.182   0.93    0.02    0.173   0.89    0.02 
  SNP_A-1509701    1.94    0.03    0.182   0.93    0.02    0.173   0.89    0.02 
  SNP_A-1507905    1.94    0.03    0.182   0.93    0.02    0.173   0.89    0.02 
  SNP_A-1518040    1.92    0.03    0.180   0.92    0.02    0.170   0.87    0.02 
  SNP_A-1508151    1.95    0.03    0.184   0.95    0.02    0.174   0.91    0.02 
  SNP_A-1515708    1.97    0.02    0.185   0.96    0.02    0.175   0.92    0.02 
  SNP_A-1519424    1.99    0.02    0.187   0.99    0.02    0.179   0.95    0.02 
  SNP_A-1519407    1.99    0.02    0.187   0.99    0.02    0.179   0.95    0.02 
         72.832    1.97    0.02    0.185   0.97    0.02    0.178   0.94    0.02 
         73.169    1.95    0.03    0.184   0.95    0.02    0.178   0.93    0.02 
  SNP_A-1512724    1.93    0.03    0.181   0.93    0.02    0.176   0.91    0.02 
         73.971    1.89    0.03    0.177   0.89    0.02    0.174   0.88    0.02 
         74.438    1.86    0.03    0.173   0.85    0.02    0.171   0.85    0.02 
         74.904    1.82    0.03    0.167   0.81    0.03    0.168   0.81    0.03 
  SNP_A-1511976    1.78    0.04    0.161   0.76    0.03    0.163   0.78    0.03 
         75.857    1.76    0.04    0.156   0.73    0.03    0.159   0.75    0.03 
         76.344    1.73    0.04    0.150   0.69    0.04    0.155   0.71    0.03 
  SNP_A-1510619    1.70    0.04    0.144   0.65    0.04    0.150   0.68    0.04 
  SNP_A-1513983    1.69    0.05    0.141   0.63    0.04    0.147   0.66    0.04 
  SNP_A-1517642    1.66    0.05    0.138   0.61    0.05    0.143   0.63    0.04 
  SNP_A-1507373    1.67    0.05    0.139   0.62    0.05    0.145   0.65    0.04 
  SNP_A-1516951    1.67    0.05    0.139   0.62    0.05    0.145   0.64    0.04 
  SNP_A-1516840    1.67    0.05    0.139   0.62    0.05    0.145   0.64    0.04 
  SNP_A-1511220    1.66    0.05    0.139   0.61    0.05    0.145   0.64    0.04 
  SNP_A-1510365    1.65    0.05    0.139   0.61    0.05    0.144   0.63    0.04 
         78.763    1.58    0.06    0.136   0.57    0.05    0.140   0.59    0.05 
         79.244    1.51    0.07    0.132   0.53    0.06    0.135   0.54    0.06 
  SNP_A-1519637    1.44    0.07    0.127   0.49    0.07    0.129   0.50    0.07 
  SNP_A-1509291    1.38    0.08    0.123   0.45    0.07    0.123   0.45    0.07 
  SNP_A-1512181    1.36    0.09    0.124   0.45    0.08    0.122   0.44    0.08 
  SNP_A-1507885    1.36    0.09    0.124   0.45    0.08    0.122   0.44    0.08 
         80.619    1.33    0.09    0.122   0.43    0.08    0.119   0.42    0.08 
  SNP_A-1513093    1.29    0.10    0.120   0.41    0.08    0.116   0.40    0.09 
         81.245    1.26    0.10    0.118   0.39    0.09    0.114   0.38    0.09 
         81.597    1.23    0.11    0.116   0.38    0.09    0.112   0.37    0.10 
  SNP_A-1511075    1.19    0.12    0.112   0.35    0.10    0.108   0.34    0.10 
  SNP_A-1515340    1.13    0.13    0.106   0.32    0.11    0.102   0.31    0.12 
  SNP_A-1512956    1.11    0.13    0.104   0.31    0.12    0.100   0.30    0.12 
  SNP_A-1518756    1.10    0.13    0.104   0.30    0.12    0.100   0.29    0.12 
         82.933    1.13    0.13    0.107   0.32    0.11    0.103   0.31    0.12 
         83.284    1.16    0.12    0.109   0.34    0.11    0.106   0.33    0.11 
  SNP_A-1509522    1.19    0.12    0.111   0.35    0.10    0.108   0.34    0.10 
         83.917    1.17    0.12    0.108   0.34    0.11    0.106   0.33    0.11 
  SNP_A-1510842    1.14    0.13    0.105   0.32    0.11    0.103   0.31    0.11 
         84.622    1.05    0.15    0.096   0.27    0.13    0.094   0.26    0.13 
  SNP_A-1517114    0.97     0.2    0.086   0.22     0.2    0.084   0.22     0.2 
  SNP_A-1510979    0.95     0.2    0.083   0.21     0.2    0.082   0.21     0.2 
  SNP_A-1509805    0.94     0.2    0.083   0.21     0.2    0.081   0.20     0.2 
  SNP_A-1508683    0.95     0.2    0.084   0.21     0.2    0.082   0.21     0.2 
  SNP_A-1510276    0.97     0.2    0.086   0.22     0.2    0.084   0.22     0.2 
  SNP_A-1519663    1.01     0.2    0.090   0.24    0.15    0.089   0.24    0.15 
         85.930    1.04    0.15    0.096   0.26    0.14    0.094   0.26    0.14 
  SNP_A-1517950    1.07    0.14    0.100   0.28    0.13    0.098   0.28    0.13 
         86.688    1.10    0.14    0.105   0.31    0.12    0.102   0.30    0.12 
         87.089    1.13    0.13    0.109   0.33    0.11    0.106   0.32    0.11 
         87.490    1.17    0.12    0.112   0.35    0.10    0.109   0.34    0.11 
  SNP_A-1513015    1.20    0.12    0.114   0.36    0.10    0.110   0.35    0.10 
  SNP_A-1514748    1.19    0.12    0.113   0.35    0.10    0.108   0.34    0.10 
  SNP_A-1509893    1.17    0.12    0.112   0.35    0.10    0.106   0.33    0.11 
  SNP_A-1517675    1.14    0.13    0.109   0.33    0.11    0.102   0.31    0.12 
  SNP_A-1516619    1.13    0.13    0.109   0.33    0.11    0.101   0.30    0.12 
  SNP_A-1509236    1.13    0.13    0.109   0.33    0.11    0.101   0.30    0.12 
  SNP_A-1509987    1.13    0.13    0.109   0.33    0.11    0.101   0.30    0.12 
         89.799    1.12    0.13    0.110   0.33    0.11    0.101   0.30    0.12 
  SNP_A-1515453    1.11    0.13    0.110   0.32    0.11    0.100   0.30    0.12 
  SNP_A-1512234    1.11    0.13    0.110   0.32    0.11    0.100   0.30    0.12 
         90.357    1.07    0.14    0.107   0.31    0.12    0.096   0.28    0.13 
  SNP_A-1515202    1.04     0.2    0.104   0.28    0.13    0.092   0.26    0.14 
         90.970    0.99     0.2    0.100   0.26    0.14    0.089   0.23    0.15 
  SNP_A-1518444    0.95     0.2    0.096   0.24    0.15    0.084   0.21     0.2 
  SNP_A-1518281    0.95     0.2    0.096   0.24    0.15    0.084   0.21     0.2 
  SNP_A-1513717    0.95     0.2    0.097   0.24    0.15    0.084   0.21     0.2 
  SNP_A-1509219    0.91     0.2    0.093   0.23     0.2    0.081   0.20     0.2 
  SNP_A-1513938    0.91     0.2    0.092   0.22     0.2    0.080   0.20     0.2 
  SNP_A-1516442    0.89     0.2    0.090   0.21     0.2    0.079   0.19     0.2 
  SNP_A-1518430    0.90     0.2    0.092   0.22     0.2    0.080   0.19     0.2 
  SNP_A-1516731    0.95     0.2    0.097   0.25    0.14    0.085   0.21     0.2 
  SNP_A-1508243    1.03     0.2    0.106   0.29    0.12    0.093   0.25    0.14 
  SNP_A-1519654    1.04    0.15    0.106   0.29    0.12    0.093   0.26    0.14 
  SNP_A-1511755    1.06    0.15    0.107   0.30    0.12    0.095   0.27    0.13 
  SNP_A-1511902    1.09    0.14    0.110   0.31    0.11    0.097   0.28    0.13 
         93.356    1.13    0.13    0.114   0.34    0.11    0.102   0.31    0.12 
  SNP_A-1516915    1.17    0.12    0.118   0.37    0.10    0.106   0.33    0.11 
  SNP_A-1513992    1.21    0.11    0.120   0.38    0.09    0.110   0.35    0.10 
         94.361    1.26    0.10    0.123   0.41    0.08    0.114   0.38    0.09 
         94.750    1.30    0.10    0.126   0.43    0.08    0.118   0.41    0.08 
  SNP_A-1514347    1.35    0.09    0.128   0.46    0.07    0.122   0.44    0.08 
  SNP_A-1517060    1.41    0.08    0.132   0.49    0.07    0.128   0.48    0.07 
  SNP_A-1512888    1.48    0.07    0.135   0.53    0.06    0.133   0.53    0.06 
  SNP_A-1508933    1.56    0.06    0.141   0.58    0.05    0.139   0.58    0.05 
         96.590    1.55    0.06    0.139   0.57    0.05    0.138   0.57    0.05 
  SNP_A-1518204    1.55    0.06    0.136   0.56    0.05    0.135   0.56    0.05 
  SNP_A-1510394    1.55    0.06    0.136   0.56    0.05    0.135   0.56    0.05 
  SNP_A-1508554    1.53    0.06    0.133   0.54    0.06    0.132   0.54    0.06 
  SNP_A-1512327    1.52    0.06    0.133   0.54    0.06    0.132   0.53    0.06 
  SNP_A-1514943    1.52    0.06    0.133   0.53    0.06    0.131   0.53    0.06 
  SNP_A-1516214    1.49    0.07    0.131   0.51    0.06    0.129   0.51    0.06 
  SNP_A-1511634    1.43    0.08    0.127   0.48    0.07    0.124   0.47    0.07 
         98.200    1.35    0.09    0.120   0.43    0.08    0.116   0.42    0.08 
  SNP_A-1513652    1.26    0.10    0.112   0.37    0.10    0.108   0.36    0.10 
         98.925    1.31    0.10    0.116   0.40    0.09    0.112   0.39    0.09 
  SNP_A-1510033    1.35    0.09    0.120   0.43    0.08    0.116   0.42    0.08 
  SNP_A-1510904    1.37    0.08    0.122   0.44    0.08    0.118   0.43    0.08 
  SNP_A-1515727    1.38    0.08    0.123   0.45    0.08    0.118   0.43    0.08 
  SNP_A-1508573    1.37    0.09    0.122   0.44    0.08    0.118   0.43    0.08 
         99.958    1.33    0.09    0.118   0.41    0.08    0.115   0.41    0.09 
  SNP_A-1516244    1.28    0.10    0.113   0.38    0.09    0.111   0.38    0.09 
  SNP_A-1514063    1.18    0.12    0.103   0.32    0.11    0.102   0.32    0.11 
  SNP_A-1511565    1.17    0.12    0.103   0.32    0.11    0.101   0.32    0.11 
        101.162    1.13    0.13    0.100   0.30    0.12    0.098   0.30    0.12 
  SNP_A-1508837    1.10    0.14    0.096   0.28    0.13    0.094   0.27    0.13 
  SNP_A-1512591    1.08    0.14    0.094   0.27    0.13    0.092   0.26    0.13 
  SNP_A-1510327    1.04     0.2    0.091   0.25    0.14    0.088   0.24    0.14 
  SNP_A-1510280    1.03     0.2    0.091   0.25    0.14    0.088   0.24    0.15 
  SNP_A-1519544    1.00     0.2    0.088   0.23     0.2    0.085   0.23     0.2 
        102.221    0.92     0.2    0.081   0.20     0.2    0.079   0.19     0.2 
  SNP_A-1516997    0.83     0.2    0.074   0.16     0.2    0.072   0.16     0.2 
  SNP_A-1518205    0.71     0.2    0.063   0.12     0.2    0.060   0.11     0.2 
  SNP_A-1516924    0.62     0.3    0.056   0.09     0.3    0.053   0.09     0.3 
  SNP_A-1518625    0.53     0.3    0.047   0.07     0.3    0.044   0.06     0.3 
  SNP_A-1512993    0.52     0.3    0.046   0.06     0.3    0.044   0.06     0.3 
  SNP_A-1513145    0.49     0.3    0.043   0.06     0.3    0.041   0.05     0.3 
  SNP_A-1509011    0.50     0.3    0.044   0.06     0.3    0.042   0.06     0.3 
  SNP_A-1518230    0.51     0.3    0.045   0.06     0.3    0.043   0.06     0.3 
  SNP_A-1515139    0.53     0.3    0.048   0.07     0.3    0.045   0.06     0.3 
  SNP_A-1509324    0.73     0.2    0.066   0.13     0.2    0.061   0.12     0.2 
  SNP_A-1512040    0.76     0.2    0.069   0.14     0.2    0.064   0.13     0.2 
  SNP_A-1509143    0.79     0.2    0.071   0.15     0.2    0.066   0.14     0.2 
  SNP_A-1512226    0.81     0.2    0.073   0.16     0.2    0.068   0.15     0.2 
  SNP_A-1513620    0.83     0.2    0.075   0.17     0.2    0.070   0.15     0.2 
  SNP_A-1511355    0.83     0.2    0.075   0.17     0.2    0.070   0.15     0.2 
  SNP_A-1507565    0.82     0.2    0.075   0.16     0.2    0.070   0.15     0.2 
  SNP_A-1512333    0.75     0.2    0.071   0.14     0.2    0.064   0.13     0.2 
  SNP_A-1517415    0.79     0.2    0.077   0.16     0.2    0.069   0.15     0.2 
  SNP_A-1515445    0.79     0.2    0.077   0.16     0.2    0.069   0.15     0.2 
  SNP_A-1512034    0.76     0.2    0.075   0.15     0.2    0.066   0.13     0.2 
        106.598    0.80     0.2    0.079   0.17     0.2    0.069   0.15     0.2 
  SNP_A-1515357    0.83     0.2    0.082   0.18     0.2    0.072   0.16     0.2 
  SNP_A-1517862    0.83     0.2    0.082   0.18     0.2    0.072   0.16     0.2 
  SNP_A-1515759    0.80     0.2    0.079   0.17     0.2    0.069   0.15     0.2 
  SNP_A-1519118    0.79     0.2    0.079   0.17     0.2    0.069   0.15     0.2 
  SNP_A-1510029    0.76     0.2    0.078   0.16     0.2    0.068   0.14     0.2 
  SNP_A-1515908    0.84     0.2    0.087   0.19     0.2    0.075   0.17     0.2 
  SNP_A-1511002    0.84     0.2    0.087   0.19     0.2    0.076   0.17     0.2 
  SNP_A-1510209    0.84     0.2    0.087   0.19     0.2    0.075   0.17     0.2 
  SNP_A-1519293    0.80     0.2    0.084   0.18     0.2    0.073   0.15     0.2 
        109.179    0.83     0.2    0.088   0.19     0.2    0.077   0.17     0.2 
        109.642    0.86     0.2    0.092   0.21     0.2    0.081   0.19     0.2 
  SNP_A-1512066    0.90     0.2    0.094   0.22     0.2    0.084   0.20     0.2 
  SNP_A-1518485    0.93     0.2    0.096   0.24    0.15    0.087   0.22     0.2 
        110.943    0.94     0.2    0.096   0.24    0.15    0.087   0.22     0.2 
  SNP_A-1508111    0.94     0.2    0.096   0.24    0.15    0.086   0.22     0.2 
  SNP_A-1517982    0.97     0.2    0.098   0.25    0.14    0.090   0.23     0.2 
  SNP_A-1508125    1.03     0.2    0.103   0.28    0.13    0.095   0.26    0.14 
        112.137    1.00     0.2    0.100   0.26    0.14    0.092   0.24    0.14 
        112.473    0.96     0.2    0.096   0.25    0.14    0.088   0.23     0.2 
  SNP_A-1514565    0.93     0.2    0.092   0.23     0.2    0.084   0.21     0.2 
        113.133    0.90     0.2    0.088   0.21     0.2    0.080   0.19     0.2 
  SNP_A-1510889    0.87     0.2    0.084   0.19     0.2    0.076   0.18     0.2 
  SNP_A-1519497    0.81     0.2    0.077   0.17     0.2    0.070   0.15     0.2 
  SNP_A-1515762    0.81     0.2    0.077   0.17     0.2    0.070   0.15     0.2 
  SNP_A-1508865    0.81     0.2    0.078   0.17     0.2    0.070   0.15     0.2 
        114.532    0.80     0.2    0.080   0.17     0.2    0.071   0.15     0.2 
  SNP_A-1516943    0.79     0.2    0.080   0.17     0.2    0.070   0.15     0.2 
  SNP_A-1509046    0.84     0.2    0.086   0.19     0.2    0.075   0.17     0.2 
        115.754    0.87     0.2    0.090   0.21     0.2    0.077   0.18     0.2 
  SNP_A-1514459    0.90     0.2    0.093   0.22     0.2    0.080   0.19     0.2 
  SNP_A-1514349    0.90     0.2    0.093   0.22     0.2    0.080   0.19     0.2 
        116.568    0.84     0.2    0.088   0.20     0.2    0.074   0.17     0.2 
  SNP_A-1515022    0.79     0.2    0.082   0.17     0.2    0.068   0.14     0.2 
  SNP_A-1513408    0.73     0.2    0.076   0.15     0.2    0.063   0.12     0.2 
  SNP_A-1510939    0.68     0.2    0.071   0.13     0.2    0.058   0.11     0.2 
  SNP_A-1507465    0.57     0.3    0.059   0.09     0.3    0.048   0.07     0.3 
  SNP_A-1515371    0.54     0.3    0.057   0.08     0.3    0.046   0.07     0.3 
  SNP_A-1512955    0.51     0.3    0.054   0.07     0.3    0.043   0.06     0.3 
  SNP_A-1515097    0.54     0.3    0.057   0.08     0.3    0.045   0.07     0.3 
  SNP_A-1513793    0.54     0.3    0.057   0.08     0.3    0.046   0.07     0.3 
  SNP_A-1517853    0.78     0.2    0.079   0.16     0.2    0.066   0.14     0.2 
  SNP_A-1512801    0.89     0.2    0.089   0.21     0.2    0.076   0.18     0.2 
  SNP_A-1516959    0.96     0.2    0.095   0.24    0.15    0.081   0.21     0.2 
  SNP_A-1511835    0.98     0.2    0.096   0.25    0.14    0.082   0.21     0.2 
  SNP_A-1514496    0.98     0.2    0.096   0.25    0.14    0.082   0.21     0.2 
  SNP_A-1509162    0.99     0.2    0.097   0.25    0.14    0.083   0.22     0.2 
  SNP_A-1516457    1.00     0.2    0.098   0.26    0.14    0.084   0.22     0.2 
  SNP_A-1509267    1.03     0.2    0.102   0.28    0.13    0.087   0.24    0.15 
  SNP_A-1510823    1.06    0.14    0.107   0.30    0.12    0.092   0.26    0.14 
  SNP_A-1516497    1.10    0.14    0.110   0.32    0.11    0.095   0.28    0.13 
  SNP_A-1515699    1.13    0.13    0.113   0.34    0.11    0.098   0.29    0.12 
  SNP_A-1514752    1.13    0.13    0.113   0.34    0.11    0.097   0.29    0.12 
  SNP_A-1512316    1.13    0.13    0.113   0.34    0.11    0.098   0.29    0.12 
  SNP_A-1510132    1.13    0.13    0.113   0.34    0.11    0.098   0.29    0.12 
  SNP_A-1509080    1.12    0.13    0.112   0.33    0.11    0.097   0.29    0.12 
        121.295    1.15    0.13    0.114   0.35    0.10    0.100   0.30    0.12 
  SNP_A-1509702    1.17    0.12    0.116   0.36    0.10    0.101   0.32    0.11 
  SNP_A-1508439    1.24    0.11    0.122   0.40    0.09    0.108   0.36    0.10 
  SNP_A-1516540    1.28    0.10    0.125   0.42    0.08    0.111   0.38    0.09 
  SNP_A-1516761    1.28    0.10    0.125   0.42    0.08    0.111   0.38    0.09 
  SNP_A-1514628    1.34    0.09    0.126   0.45    0.08    0.115   0.41    0.08 
  SNP_A-1509697    1.34    0.09    0.125   0.44    0.08    0.115   0.41    0.09 
  SNP_A-1511445    1.37    0.08    0.129   0.47    0.07    0.118   0.43    0.08 
  SNP_A-1516051    1.39    0.08    0.129   0.47    0.07    0.119   0.44    0.08 
  SNP_A-1513550    1.39    0.08    0.129   0.47    0.07    0.119   0.44    0.08 
        123.021    1.35    0.09    0.126   0.45    0.07    0.117   0.42    0.08 
  SNP_A-1507444    1.32    0.09    0.122   0.43    0.08    0.114   0.40    0.09 
  SNP_A-1510804    1.32    0.09    0.122   0.43    0.08    0.114   0.40    0.09 
        123.706    1.34    0.09    0.124   0.44    0.08    0.118   0.42    0.08 
  SNP_A-1517240    1.36    0.09    0.122   0.44    0.08    0.118   0.43    0.08 
  SNP_A-1507462    1.35    0.09    0.121   0.43    0.08    0.117   0.42    0.08 
  SNP_A-1513142    1.34    0.09    0.119   0.42    0.08    0.116   0.41    0.08 
  SNP_A-1508565    1.33    0.09    0.119   0.42    0.08    0.115   0.41    0.08 
  SNP_A-1517707    1.21    0.11    0.109   0.35    0.10    0.105   0.34    0.11 
  SNP_A-1518400    1.11    0.13    0.100   0.29    0.12    0.096   0.28    0.13 
  SNP_A-1515233    1.13    0.13    0.102   0.30    0.12    0.098   0.29    0.12 
  SNP_A-1512657    1.14    0.13    0.102   0.31    0.12    0.099   0.30    0.12 
        125.745    1.03     0.2    0.095   0.26    0.14    0.091   0.25    0.14 
  SNP_A-1509629    0.93     0.2    0.085   0.21     0.2    0.080   0.20     0.2 
  SNP_A-1516290    0.92     0.2    0.084   0.20     0.2    0.080   0.20     0.2 
  SNP_A-1519125    0.95     0.2    0.087   0.22     0.2    0.083   0.21     0.2 
  SNP_A-1512633    0.97     0.2    0.089   0.23     0.2    0.085   0.22     0.2 
  SNP_A-1510441    1.00     0.2    0.093   0.24    0.14    0.089   0.24    0.15 
        127.526    1.09    0.14    0.102   0.29    0.12    0.098   0.29    0.13 
  SNP_A-1512265    1.18    0.12    0.111   0.34    0.10    0.107   0.34    0.11 
  SNP_A-1508912    1.19    0.12    0.111   0.35    0.10    0.107   0.34    0.11 
  SNP_A-1512856    1.24    0.11    0.117   0.38    0.09    0.112   0.37    0.10 
        129.100    1.25    0.11    0.119   0.39    0.09    0.114   0.38    0.09 
  SNP_A-1507732    1.26    0.10    0.120   0.40    0.09    0.115   0.38    0.09 
  SNP_A-1516659    1.26    0.10    0.123   0.41    0.09    0.114   0.38    0.09 
        129.989    1.32    0.09    0.131   0.46    0.07    0.122   0.43    0.08 
        130.349    1.38    0.08    0.139   0.51    0.06    0.128   0.47    0.07 
  SNP_A-1507912    1.45    0.07    0.145   0.56    0.05    0.134   0.52    0.06 
  SNP_A-1511376    1.45    0.07    0.146   0.56    0.05    0.134   0.52    0.06 
        131.168    1.39    0.08    0.139   0.52    0.06    0.128   0.48    0.07 
        131.574    1.34    0.09    0.132   0.47    0.07    0.121   0.43    0.08 
  SNP_A-1517935    1.28    0.10    0.125   0.42    0.08    0.113   0.39    0.09 
  SNP_A-1512653    1.27    0.10    0.124   0.42    0.08    0.113   0.38    0.09 
  SNP_A-1513829    1.24    0.11    0.121   0.40    0.09    0.109   0.36    0.10 
  SNP_A-1513192    1.21    0.11    0.119   0.38    0.09    0.107   0.35    0.10 
  SNP_A-1511262    1.13    0.13    0.112   0.34    0.11    0.099   0.30    0.12 
  SNP_A-1517933    1.11    0.13    0.110   0.33    0.11    0.097   0.29    0.13 
  SNP_A-1516683    1.13    0.13    0.112   0.34    0.11    0.099   0.30    0.12 
  SNP_A-1516369    1.17    0.12    0.116   0.36    0.10    0.104   0.33    0.11 
  SNP_A-1519574    1.15    0.12    0.114   0.35    0.10    0.103   0.32    0.11 
  SNP_A-1514262    1.15    0.12    0.113   0.35    0.10    0.103   0.32    0.11 
        134.161    1.22    0.11    0.118   0.38    0.09    0.109   0.36    0.10 
  SNP_A-1517339    1.28    0.10    0.122   0.42    0.08    0.115   0.39    0.09 
  SNP_A-1512753    1.29    0.10    0.122   0.42    0.08    0.116   0.40    0.09 
        135.064    1.28    0.10    0.122   0.42    0.08    0.116   0.40    0.09 
  SNP_A-1510499    1.28    0.10    0.121   0.41    0.08    0.116   0.40    0.09 
        135.913    1.30    0.10    0.122   0.42    0.08    0.118   0.41    0.08 
        136.403    1.32    0.09    0.123   0.43    0.08    0.119   0.42    0.08 
  SNP_A-1519406    1.35    0.09    0.122   0.43    0.08    0.118   0.42    0.08 
  SNP_A-1512489    1.35    0.09    0.121   0.43    0.08    0.118   0.42    0.08 
  SNP_A-1510097    1.36    0.09    0.120   0.43    0.08    0.118   0.43    0.08 
  SNP_A-1513224    1.35    0.09    0.119   0.43    0.08    0.117   0.42    0.08 
  SNP_A-1516337    1.32    0.09    0.116   0.41    0.09    0.114   0.40    0.09 
  SNP_A-1511842    1.23    0.11    0.107   0.35    0.10    0.106   0.35    0.10 
  SNP_A-1514674    1.18    0.12    0.102   0.32    0.11    0.101   0.32    0.11 
  SNP_A-1516514    1.17    0.12    0.101   0.31    0.12    0.100   0.31    0.12 
  SNP_A-1517233    1.21    0.11    0.104   0.33    0.11    0.103   0.33    0.11 
  SNP_A-1516234    1.29    0.10    0.109   0.37    0.09    0.110   0.38    0.09 
  SNP_A-1513569    1.37    0.08    0.115   0.42    0.08    0.117   0.43    0.08 
  SNP_A-1518362    1.43    0.08    0.118   0.45    0.08    0.120   0.46    0.07 
  SNP_A-1514055    1.41    0.08    0.116   0.44    0.08    0.118   0.45    0.08 
  SNP_A-1508076    1.41    0.08    0.116   0.43    0.08    0.118   0.45    0.08 
  SNP_A-1507704    1.49    0.07    0.120   0.47    0.07    0.125   0.50    0.07 
  SNP_A-1513901    1.57    0.06    0.125   0.52    0.06    0.133   0.56    0.05 
  SNP_A-1511013    1.62    0.05    0.128   0.55    0.06    0.137   0.59    0.05 
  SNP_A-1511095    1.69    0.05    0.132   0.59    0.05    0.144   0.65    0.04 
  SNP_A-1513234    1.70    0.04    0.133   0.60    0.05    0.145   0.66    0.04 
  SNP_A-1508480    1.76    0.04    0.136   0.63    0.04    0.151   0.71    0.04 
        141.203    1.76    0.04    0.137   0.64    0.04    0.154   0.73    0.03 
        141.623    1.77    0.04    0.136   0.64    0.04    0.154   0.73    0.03 
  SNP_A-1514854    1.77    0.04    0.134   0.63    0.04    0.150   0.71    0.04 
  SNP_A-1516757    1.77    0.04    0.134   0.63    0.04    0.150   0.71    0.04 
  SNP_A-1510136    1.76    0.04    0.134   0.62    0.05    0.150   0.70    0.04 
  SNP_A-1518840    1.75    0.04    0.133   0.62    0.05    0.149   0.70    0.04 
        142.426    1.76    0.04    0.134   0.62    0.05    0.150   0.70    0.04 
        142.763    1.76    0.04    0.134   0.63    0.04    0.151   0.71    0.04 
  SNP_A-1514896    1.77    0.04    0.134   0.63    0.04    0.152   0.72    0.03 
  SNP_A-1517490    1.77    0.04    0.134   0.63    0.04    0.152   0.72    0.03 
        143.464    1.77    0.04    0.134   0.63    0.04    0.153   0.72    0.03 
  SNP_A-1518292    1.78    0.04    0.134   0.63    0.04    0.153   0.73    0.03 
        144.240    1.78    0.04    0.134   0.64    0.04    0.154   0.73    0.03 
        144.738    1.79    0.04    0.134   0.64    0.04    0.155   0.74    0.03 
  SNP_A-1508917    1.80    0.04    0.133   0.63    0.04    0.155   0.74    0.03 
  SNP_A-1513675    1.78    0.04    0.131   0.62    0.05    0.153   0.72    0.03 
  SNP_A-1515323    1.74    0.04    0.129   0.60    0.05    0.149   0.69    0.04 
  SNP_A-1519033    1.72    0.04    0.128   0.58    0.05    0.147   0.67    0.04 
  SNP_A-1508133    1.67    0.05    0.124   0.55    0.06    0.144   0.64    0.04 
  SNP_A-1516281    1.66    0.05    0.124   0.54    0.06    0.143   0.63    0.04 
        146.522    1.63    0.05    0.123   0.53    0.06    0.142   0.62    0.05 
  SNP_A-1516848    1.61    0.05    0.121   0.51    0.06    0.141   0.60    0.05 
        147.229    1.58    0.06    0.119   0.50    0.07    0.139   0.59    0.05 
  SNP_A-1507680    1.55    0.06    0.116   0.48    0.07    0.136   0.56    0.05 
  SNP_A-1517259    1.55    0.06    0.116   0.48    0.07    0.136   0.56    0.05 
  SNP_A-1508720    1.56    0.06    0.117   0.48    0.07    0.137   0.57    0.05 
  SNP_A-1515668    1.56    0.06    0.118   0.49    0.07    0.138   0.58    0.05 
        148.340    1.58    0.06    0.121   0.51    0.06    0.142   0.60    0.05 
        148.784    1.59    0.06    0.124   0.52    0.06    0.146   0.62    0.05 
        149.228    1.60    0.05    0.126   0.54    0.06    0.148   0.63    0.04 
        149.672    1.62    0.05    0.128   0.55    0.06    0.151   0.65    0.04 
        150.116    1.63    0.05    0.130   0.56    0.05    0.152   0.66    0.04 
        150.560    1.64    0.05    0.131   0.57    0.05    0.153   0.67    0.04 
  SNP_A-1517508    1.66    0.05    0.131   0.58    0.05    0.153   0.68    0.04 
  SNP_A-1512356    1.66    0.05    0.132   0.58    0.05    0.153   0.68    0.04 
  SNP_A-1513697    1.66    0.05    0.131   0.58    0.05    0.154   0.68    0.04 
        151.679    1.67    0.05    0.133   0.59    0.05    0.155   0.69    0.04 
  SNP_A-1513657    1.68    0.05    0.133   0.59    0.05    0.156   0.70    0.04 
        152.378    1.66    0.05    0.132   0.58    0.05    0.154   0.68    0.04 
  SNP_A-1512514    1.65    0.05    0.131   0.57    0.05    0.152   0.67    0.04 
        153.033    1.59    0.06    0.128   0.54    0.06    0.149   0.63    0.04 
        153.379    1.53    0.06    0.124   0.50    0.06    0.144   0.58    0.05 
  SNP_A-1510575    1.47    0.07    0.119   0.46    0.07    0.136   0.53    0.06 
        154.224    1.37    0.09    0.112   0.41    0.09    0.128   0.47    0.07 
        154.723    1.27    0.10    0.105   0.35    0.10    0.119   0.40    0.09 
        155.223    1.17    0.12    0.096   0.30    0.12    0.109   0.34    0.11 
  SNP_A-1514567    1.07    0.14    0.088   0.25    0.14    0.099   0.28    0.13 
        156.049    1.00     0.2    0.082   0.22     0.2    0.092   0.25    0.14 
  SNP_A-1517212    0.93     0.2    0.076   0.19     0.2    0.085   0.21     0.2 
  SNP_A-1508379    0.94     0.2    0.076   0.19     0.2    0.085   0.21     0.2 
  SNP_A-1510891    0.92     0.2    0.075   0.18     0.2    0.084   0.21     0.2 
        156.876    0.90     0.2    0.073   0.17     0.2    0.081   0.19     0.2 
  SNP_A-1518779    0.87     0.2    0.070   0.16     0.2    0.079   0.18     0.2 
  SNP_A-1515886    0.87     0.2    0.070   0.16     0.2    0.079   0.18     0.2 
        157.752    0.81     0.2    0.065   0.14     0.2    0.074   0.16     0.2 
        158.196    0.75     0.2    0.059   0.12     0.2    0.069   0.14     0.2 
  SNP_A-1514785    0.70     0.2    0.054   0.10     0.2    0.063   0.12     0.2 
  SNP_A-1518155    0.64     0.3    0.049   0.08     0.3    0.058   0.10     0.3 
  SNP_A-1519327    0.61     0.3    0.047   0.08     0.3    0.055   0.09     0.3 
  SNP_A-1511339    0.48     0.3    0.037   0.05     0.3    0.043   0.05     0.3 
  SNP_A-1518449    0.47     0.3    0.036   0.04     0.3    0.042   0.05     0.3 
        159.838    0.46     0.3    0.035   0.04     0.3    0.042   0.05     0.3 
  SNP_A-1517703    0.44     0.3    0.035   0.04     0.3    0.041   0.05     0.3 
  SNP_A-1509640    0.44     0.3    0.035   0.04     0.3    0.041   0.05     0.3 
  SNP_A-1515434    0.41     0.3    0.032   0.04     0.3    0.038   0.04     0.3 
  SNP_A-1511579    0.40     0.3    0.031   0.03     0.3    0.037   0.04     0.3 
        161.259    0.34     0.4    0.026   0.02     0.4    0.031   0.03     0.4 
  SNP_A-1509763    0.28     0.4    0.022   0.02     0.4    0.026   0.02     0.4 
  SNP_A-1516884    0.30     0.4    0.024   0.02     0.4    0.028   0.02     0.4 
  SNP_A-1514612    0.28     0.4    0.022   0.02     0.4    0.026   0.02     0.4 
        162.213    0.25     0.4    0.020   0.01     0.4    0.023   0.02     0.4 
        162.661    0.22     0.4    0.018   0.01     0.4    0.021   0.01     0.4 
  SNP_A-1514223    0.19     0.4    0.015   0.01     0.4    0.018   0.01     0.4 
  SNP_A-1513057    0.15     0.4    0.012   0.00     0.4    0.014   0.01     0.4 
  SNP_A-1515634    0.15     0.4    0.011   0.00     0.4    0.013   0.01     0.4 
        164.364    0.12     0.5    0.009   0.00     0.5    0.011   0.00     0.4 
  SNP_A-1512204    0.09     0.5    0.007   0.00     0.5    0.008   0.00     0.5 
        165.213    0.15     0.4    0.012   0.00     0.4    0.014   0.01     0.4 
  SNP_A-1510424    0.21     0.4    0.016   0.01     0.4    0.019   0.01     0.4 
  SNP_A-1512621    0.23     0.4    0.018   0.01     0.4    0.021   0.01     0.4 
  SNP_A-1513762    0.24     0.4    0.018   0.01     0.4    0.021   0.01     0.4 
  SNP_A-1510747    0.33     0.4    0.026   0.02     0.4    0.030   0.03     0.4 
  SNP_A-1516892    0.33     0.4    0.026   0.02     0.4    0.030   0.03     0.4 
        166.371    0.36     0.4    0.029   0.03     0.4    0.033   0.03     0.4 
        166.743    0.38     0.4    0.031   0.03     0.4    0.035   0.03     0.3 
  SNP_A-1513519    0.40     0.3    0.033   0.03     0.3    0.036   0.04     0.3 
  SNP_A-1514937    0.46     0.3    0.038   0.05     0.3    0.042   0.05     0.3 
        167.928    0.41     0.3    0.035   0.04     0.3    0.038   0.04     0.3 
        168.271    0.36     0.4    0.032   0.03     0.4    0.034   0.03     0.3 
  SNP_A-1513819    0.31     0.4    0.028   0.02     0.4    0.030   0.02     0.4 
        169.105    0.21     0.4    0.019   0.01     0.4    0.020   0.01     0.4 
  SNP_A-1507942    0.10     0.5    0.010   0.00     0.5    0.010   0.00     0.5 
        170.026   -0.01     0.5   -0.001  -0.00     0.5   -0.001  -0.00     0.5 
  SNP_A-1512809   -0.12     0.5   -0.011  -0.00     0.6   -0.011  -0.00     0.6 
        170.850   -0.19     0.6   -0.018  -0.01     0.6   -0.018  -0.01     0.6 
  SNP_A-1514652   -0.27     0.6   -0.025  -0.02     0.6   -0.025  -0.02     0.6 
        171.504   -0.32     0.6   -0.030  -0.03     0.6   -0.029  -0.02     0.6 
  SNP_A-1514224   -0.37     0.6   -0.034  -0.03     0.7   -0.033  -0.03     0.7 
  SNP_A-1514541   -0.38     0.6   -0.035  -0.04     0.7   -0.034  -0.03     0.7 
        172.209   -0.45     0.7   -0.041  -0.05     0.7   -0.040  -0.05     0.7 
  SNP_A-1512043   -0.51     0.7   -0.047  -0.06     0.7   -0.046  -0.06     0.7 
  SNP_A-1514879   -0.57     0.7   -0.053  -0.08     0.7   -0.051  -0.08     0.7 
  SNP_A-1516645   -0.59     0.7   -0.054  -0.08     0.7   -0.052  -0.08     0.7 
  SNP_A-1516596   -0.59     0.7   -0.054  -0.08     0.7   -0.052  -0.08     0.7 
  SNP_A-1512988   -0.60     0.7   -0.055  -0.09     0.7   -0.053  -0.08     0.7 
  SNP_A-1516517   -0.73     0.8   -0.067  -0.13     0.8   -0.065  -0.12     0.8 
        173.825   -0.79     0.8   -0.074  -0.16     0.8   -0.072  -0.15     0.8 
        174.242   -0.85     0.8   -0.079  -0.18     0.8   -0.077  -0.17     0.8 
  SNP_A-1516400   -0.92     0.8   -0.084  -0.20     0.8   -0.081  -0.20     0.8 
  SNP_A-1513724   -0.94     0.8   -0.085  -0.21     0.8   -0.083  -0.21     0.8 
  SNP_A-1513827   -0.94     0.8   -0.084  -0.21     0.8   -0.082  -0.20     0.8 
  SNP_A-1507527   -0.94     0.8   -0.084  -0.21     0.8   -0.082  -0.20     0.8 
  SNP_A-1517161   -0.93     0.8   -0.084  -0.21     0.8   -0.082  -0.20     0.8 
  SNP_A-1510446   -0.91     0.8   -0.082  -0.20     0.8   -0.080  -0.19     0.8 
  SNP_A-1518679   -0.90     0.8   -0.079  -0.19     0.8   -0.080  -0.19     0.8 
  SNP_A-1512442   -0.78     0.8   -0.068  -0.14     0.8   -0.069  -0.14     0.8 
  SNP_A-1516788   -0.72     0.8   -0.062  -0.12     0.8   -0.064  -0.12     0.8 
        176.557   -0.56     0.7   -0.047  -0.07     0.7   -0.050  -0.07     0.7 
  SNP_A-1517501   -0.40     0.7   -0.033  -0.03     0.7   -0.035  -0.04     0.7 
  SNP_A-1509685   -0.39     0.7   -0.032  -0.03     0.7   -0.034  -0.03     0.7 
  SNP_A-1509314   -0.38     0.6   -0.031  -0.03     0.6   -0.034  -0.03     0.7 
  SNP_A-1508985   -0.37     0.6   -0.030  -0.03     0.6   -0.033  -0.03     0.6 
  SNP_A-1507434   -0.41     0.7   -0.034  -0.04     0.7   -0.036  -0.04     0.7 
        177.696   -0.48     0.7   -0.040  -0.05     0.7   -0.042  -0.05     0.7 
  SNP_A-1512743   -0.55     0.7   -0.046  -0.07     0.7   -0.048  -0.07     0.7 
  SNP_A-1513573   -0.53     0.7   -0.044  -0.06     0.7   -0.046  -0.06     0.7 
  SNP_A-1515716   -0.52     0.7   -0.043  -0.06     0.7   -0.045  -0.06     0.7 
  SNP_A-1513209   -0.48     0.7   -0.040  -0.05     0.7   -0.042  -0.05     0.7 
  SNP_A-1514469   -0.47     0.7   -0.040  -0.05     0.7   -0.041  -0.05     0.7 
        178.733   -0.41     0.7   -0.035  -0.04     0.7   -0.037  -0.04     0.7 
  SNP_A-1507382   -0.36     0.6   -0.031  -0.03     0.6   -0.032  -0.03     0.6 
  SNP_A-1516380   -0.35     0.6   -0.031  -0.03     0.6   -0.032  -0.03     0.6 
        179.628   -0.45     0.7   -0.040  -0.05     0.7   -0.041  -0.05     0.7 
  SNP_A-1509345   -0.54     0.7   -0.050  -0.07     0.7   -0.048  -0.07     0.7 
  SNP_A-1509387   -0.54     0.7   -0.050  -0.07     0.7   -0.048  -0.07     0.7 
  SNP_A-1511808   -0.51     0.7   -0.048  -0.06     0.7   -0.046  -0.06     0.7 
  SNP_A-1516319   -0.54     0.7   -0.050  -0.07     0.7   -0.049  -0.07     0.7 
        180.894   -0.47     0.7   -0.044  -0.05     0.7   -0.042  -0.05     0.7 
        181.306   -0.39     0.7   -0.037  -0.04     0.7   -0.036  -0.04     0.7 
  SNP_A-1508238   -0.32     0.6   -0.031  -0.03     0.6   -0.030  -0.03     0.6 
  SNP_A-1514655   -0.32     0.6   -0.030  -0.03     0.6   -0.029  -0.02     0.6 
  SNP_A-1511316   -0.26     0.6   -0.025  -0.02     0.6   -0.024  -0.02     0.6 
  SNP_A-1517467   -0.27     0.6   -0.025  -0.02     0.6   -0.024  -0.02     0.6 
  SNP_A-1517386   -0.27     0.6   -0.025  -0.02     0.6   -0.024  -0.02     0.6 
        183.102   -0.25     0.6   -0.024  -0.02     0.6   -0.023  -0.02     0.6 
        183.455   -0.23     0.6   -0.023  -0.01     0.6   -0.021  -0.01     0.6 
  SNP_A-1509489   -0.22     0.6   -0.021  -0.01     0.6   -0.020  -0.01     0.6 
        184.218   -0.24     0.6   -0.024  -0.02     0.6   -0.022  -0.01     0.6 
  SNP_A-1513925   -0.27     0.6   -0.026  -0.02     0.6   -0.024  -0.02     0.6 
  SNP_A-1517456   -0.27     0.6   -0.026  -0.02     0.6   -0.024  -0.02     0.6 
        184.985   -0.30     0.6   -0.030  -0.02     0.6   -0.027  -0.02     0.6 
  SNP_A-1519074   -0.33     0.6   -0.033  -0.03     0.6   -0.029  -0.03     0.6 
  SNP_A-1508645   -0.33     0.6   -0.033  -0.03     0.6   -0.029  -0.03     0.6 
  SNP_A-1509645   -0.33     0.6   -0.032  -0.03     0.6   -0.029  -0.03     0.6 
  SNP_A-1510865   -0.35     0.6   -0.034  -0.03     0.7   -0.031  -0.03     0.6 
  SNP_A-1511147   -0.36     0.6   -0.035  -0.03     0.7   -0.031  -0.03     0.6 
  SNP_A-1515317   -0.38     0.6   -0.036  -0.04     0.7   -0.033  -0.03     0.7 
  SNP_A-1512886   -0.38     0.6   -0.036  -0.04     0.7   -0.033  -0.03     0.7 
  SNP_A-1517990   -0.38     0.6   -0.036  -0.04     0.7   -0.033  -0.03     0.7 
  SNP_A-1511449   -0.37     0.6   -0.035  -0.03     0.7   -0.032  -0.03     0.6 
  SNP_A-1517383   -0.30     0.6   -0.028  -0.02     0.6   -0.026  -0.02     0.6 
        187.273   -0.26     0.6   -0.025  -0.02     0.6   -0.022  -0.02     0.6 
  SNP_A-1516561   -0.22     0.6   -0.021  -0.01     0.6   -0.019  -0.01     0.6 
  SNP_A-1507754   -0.18     0.6   -0.017  -0.01     0.6   -0.016  -0.01     0.6 
  SNP_A-1508616   -0.17     0.6   -0.016  -0.01     0.6   -0.014  -0.01     0.6 
  SNP_A-1518938   -0.17     0.6   -0.016  -0.01     0.6   -0.014  -0.01     0.6 
  SNP_A-1508671   -0.10     0.5   -0.009  -0.00     0.5   -0.009  -0.00     0.5 
  SNP_A-1508631   -0.10     0.5   -0.009  -0.00     0.5   -0.009  -0.00     0.5 
  SNP_A-1510867   -0.03     0.5   -0.003  -0.00     0.5   -0.003  -0.00     0.5 
  SNP_A-1518316   -0.04     0.5   -0.004  -0.00     0.5   -0.003  -0.00     0.5 
  SNP_A-1519696   -0.04     0.5   -0.004  -0.00     0.5   -0.003  -0.00     0.5 
  SNP_A-1516594   -0.07     0.5   -0.006  -0.00     0.5   -0.006  -0.00     0.5 
  SNP_A-1513739    0.03     0.5    0.003   0.00     0.5    0.003   0.00     0.5 
  SNP_A-1517689    0.09     0.5    0.008   0.00     0.5    0.007   0.00     0.5 
  SNP_A-1512210    0.09     0.5    0.008   0.00     0.5    0.007   0.00     0.5 
  SNP_A-1517951    0.15     0.4    0.014   0.01     0.4    0.013   0.01     0.4 
  SNP_A-1509248    0.16     0.4    0.015   0.01     0.4    0.013   0.01     0.4 
        189.806    0.23     0.4    0.021   0.01     0.4    0.020   0.01     0.4 
  SNP_A-1511039    0.31     0.4    0.028   0.02     0.4    0.026   0.02     0.4 
  SNP_A-1518047    0.32     0.4    0.029   0.02     0.4    0.027   0.02     0.4 
  SNP_A-1509033    0.32     0.4    0.029   0.02     0.4    0.027   0.02     0.4 
  SNP_A-1513301    0.34     0.4    0.030   0.03     0.4    0.029   0.03     0.4 
  SNP_A-1517076    0.34     0.4    0.031   0.03     0.4    0.029   0.03     0.4 
  SNP_A-1515523    0.35     0.4    0.032   0.03     0.4    0.030   0.03     0.4 
  SNP_A-1513404    0.35     0.4    0.032   0.03     0.4    0.030   0.03     0.4 
  SNP_A-1509525    0.35     0.4    0.031   0.03     0.4    0.030   0.03     0.4 
  SNP_A-1513210    0.35     0.4    0.031   0.03     0.4    0.030   0.03     0.4 
        191.194    0.36     0.4    0.032   0.03     0.4    0.031   0.03     0.4 
  SNP_A-1517931    0.37     0.4    0.033   0.03     0.4    0.032   0.03     0.4 
        191.854    0.43     0.3    0.039   0.04     0.3    0.037   0.04     0.3 
  SNP_A-1508906    0.49     0.3    0.044   0.06     0.3    0.043   0.06     0.3 
  SNP_A-1518379    0.53     0.3    0.048   0.07     0.3    0.046   0.07     0.3 
  SNP_A-1514629    0.53     0.3    0.049   0.07     0.3    0.047   0.07     0.3 
  SNP_A-1509634    0.56     0.3    0.051   0.08     0.3    0.049   0.07     0.3 
        193.318    0.56     0.3    0.051   0.08     0.3    0.050   0.07     0.3 
  SNP_A-1518889    0.56     0.3    0.051   0.07     0.3    0.050   0.07     0.3 
  SNP_A-1508539    0.51     0.3    0.047   0.06     0.3    0.046   0.06     0.3 
  SNP_A-1507915    0.51     0.3    0.047   0.06     0.3    0.046   0.06     0.3 
  SNP_A-1515505    0.53     0.3    0.048   0.07     0.3    0.047   0.07     0.3 
  SNP_A-1509343    0.57     0.3    0.052   0.08     0.3    0.050   0.08     0.3 
        194.636    0.72     0.2    0.065   0.12     0.2    0.064   0.12     0.2 
  SNP_A-1511588    0.87     0.2    0.078   0.18     0.2    0.078   0.18     0.2 
        195.307    0.93     0.2    0.085   0.21     0.2    0.085   0.21     0.2 
        195.652    0.99     0.2    0.091   0.24    0.15    0.091   0.24    0.15 
  SNP_A-1518139    1.05    0.15    0.097   0.27    0.13    0.098   0.27    0.13 
        196.389    1.12    0.13    0.103   0.30    0.12    0.105   0.31    0.12 
        196.780    1.18    0.12    0.109   0.34    0.11    0.112   0.35    0.10 
  SNP_A-1514819    1.25    0.11    0.114   0.38    0.09    0.118   0.39    0.09 
  SNP_A-1514920    1.27    0.10    0.116   0.39    0.09    0.120   0.41    0.09 
        198.040    1.26    0.10    0.116   0.38    0.09    0.120   0.40    0.09 
  SNP_A-1519177    1.26    0.10    0.115   0.38    0.09    0.119   0.40    0.09 
  SNP_A-1510735    1.19    0.12    0.108   0.34    0.11    0.112   0.35    0.10 
  SNP_A-1518453    1.15    0.13    0.104   0.31    0.12    0.107   0.33    0.11 
  SNP_A-1509469    1.16    0.12    0.106   0.32    0.11    0.109   0.34    0.11 
  SNP_A-1519684    1.17    0.12    0.107   0.33    0.11    0.111   0.34    0.10 
        200.227    1.17    0.12    0.109   0.33    0.11    0.112   0.35    0.10 
        200.712    1.17    0.12    0.110   0.34    0.11    0.114   0.36    0.10 
        201.196    1.18    0.12    0.111   0.34    0.10    0.115   0.36    0.10 
        201.680    1.18    0.12    0.112   0.35    0.10    0.116   0.37    0.10 
  SNP_A-1508463    1.19    0.12    0.112   0.35    0.10    0.116   0.37    0.10 
        202.603    1.18    0.12    0.112   0.34    0.10    0.115   0.36    0.10 
        203.041    1.17    0.12    0.110   0.34    0.11    0.114   0.36    0.10 
        203.480    1.16    0.12    0.109   0.33    0.11    0.112   0.35    0.10 
        203.918    1.15    0.13    0.107   0.32    0.11    0.110   0.34    0.11 
  SNP_A-1513211    1.14    0.13    0.105   0.31    0.12    0.107   0.33    0.11 
  SNP_A-1517155    1.14    0.13    0.104   0.31    0.12    0.107   0.33    0.11 
  SNP_A-1517172    1.13    0.13    0.104   0.31    0.12    0.107   0.32    0.11 
  SNP_A-1519326    1.07    0.14    0.098   0.28    0.13    0.102   0.29    0.12 
        205.089    1.04    0.15    0.096   0.26    0.14    0.100   0.28    0.13 
  SNP_A-1509070    1.02     0.2    0.095   0.25    0.14    0.098   0.27    0.13 
  SNP_A-1518273    1.02     0.2    0.095   0.25    0.14    0.098   0.27    0.13 
        205.860    0.97     0.2    0.092   0.24    0.15    0.095   0.25    0.14 
        206.293    0.93     0.2    0.089   0.22     0.2    0.092   0.23     0.2 
        206.725    0.89     0.2    0.086   0.20     0.2    0.089   0.21     0.2 
  SNP_A-1509283    0.85     0.2    0.082   0.18     0.2    0.084   0.19     0.2 
        207.570    0.80     0.2    0.078   0.16     0.2    0.080   0.17     0.2 
        207.983    0.76     0.2    0.074   0.15     0.2    0.076   0.15     0.2 
        208.396    0.72     0.2    0.069   0.13     0.2    0.071   0.14     0.2 
        208.808    0.68     0.2    0.065   0.11     0.2    0.066   0.12     0.2 
  SNP_A-1510640    0.63     0.3    0.059   0.10     0.2    0.061   0.10     0.2 
        209.483    0.65     0.3    0.061   0.10     0.2    0.062   0.11     0.2 
  SNP_A-1513375    0.66     0.3    0.062   0.11     0.2    0.063   0.11     0.2 
        210.128    0.67     0.2    0.063   0.11     0.2    0.065   0.12     0.2 
        210.511    0.69     0.2    0.063   0.11     0.2    0.065   0.12     0.2 
  SNP_A-1519735    0.70     0.2    0.063   0.12     0.2    0.066   0.12     0.2 
  SNP_A-1512623    0.67     0.3    0.060   0.10     0.2    0.062   0.11     0.2 
        211.508    0.67     0.3    0.060   0.11     0.2    0.062   0.11     0.2 
  SNP_A-1515174    0.68     0.2    0.060   0.11     0.2    0.062   0.11     0.2 
  SNP_A-1508041    0.68     0.2    0.060   0.11     0.2    0.062   0.11     0.2 
        212.220    0.64     0.3    0.057   0.10     0.3    0.059   0.10     0.2 
  SNP_A-1509505    0.61     0.3    0.053   0.09     0.3    0.055   0.09     0.3 
        212.897    0.56     0.3    0.049   0.07     0.3    0.051   0.08     0.3 
  SNP_A-1515352    0.51     0.3    0.044   0.06     0.3    0.046   0.06     0.3 
  SNP_A-1517623    0.50     0.3    0.044   0.06     0.3    0.046   0.06     0.3 
        213.840    0.44     0.3    0.040   0.05     0.3    0.041   0.05     0.3 
  SNP_A-1519051    0.39     0.3    0.034   0.04     0.3    0.035   0.04     0.3 
  SNP_A-1517685    0.39     0.3    0.035   0.04     0.3    0.035   0.04     0.3 
  SNP_A-1513787    0.41     0.3    0.037   0.04     0.3    0.037   0.04     0.3 
  SNP_A-1513521    0.41     0.3    0.037   0.04     0.3    0.037   0.04     0.3 
  SNP_A-1510272    0.41     0.3    0.038   0.04     0.3    0.038   0.04     0.3 
  SNP_A-1519107    0.42     0.3    0.039   0.04     0.3    0.039   0.04     0.3 
        215.728    0.45     0.3    0.040   0.05     0.3    0.041   0.05     0.3 
  SNP_A-1514164    0.47     0.3    0.042   0.05     0.3    0.043   0.05     0.3 
        216.412    0.53     0.3    0.048   0.07     0.3    0.049   0.07     0.3 
        216.799    0.59     0.3    0.053   0.08     0.3    0.054   0.09     0.3 
  SNP_A-1508385    0.65     0.3    0.058   0.10     0.2    0.059   0.10     0.2 
        217.568    0.61     0.3    0.055   0.09     0.3    0.056   0.09     0.3 
  SNP_A-1518245    0.56     0.3    0.051   0.08     0.3    0.053   0.08     0.3 
        218.220    0.54     0.3    0.049   0.07     0.3    0.051   0.07     0.3 
  SNP_A-1516719    0.52     0.3    0.047   0.06     0.3    0.048   0.07     0.3 
        218.812    0.49     0.3    0.044   0.06     0.3    0.045   0.06     0.3 
  SNP_A-1509750    0.47     0.3    0.041   0.05     0.3    0.042   0.05     0.3 
  SNP_A-1513101    0.44     0.3    0.038   0.04     0.3    0.040   0.05     0.3 
  SNP_A-1509789    0.44     0.3    0.038   0.04     0.3    0.039   0.05     0.3 
  SNP_A-1509116    0.42     0.3    0.036   0.04     0.3    0.038   0.04     0.3 
        219.850    0.30     0.4    0.026   0.02     0.4    0.027   0.02     0.4 
  SNP_A-1508746    0.18     0.4    0.015   0.01     0.4    0.016   0.01     0.4 
  SNP_A-1508681    0.17     0.4    0.015   0.01     0.4    0.016   0.01     0.4 
        220.551    0.22     0.4    0.019   0.01     0.4    0.020   0.01     0.4 
        220.977    0.26     0.4    0.022   0.02     0.4    0.024   0.02     0.4 
  SNP_A-1513213    0.31     0.4    0.026   0.02     0.4    0.028   0.02     0.4 
  SNP_A-1519435    0.36     0.4    0.030   0.03     0.4    0.033   0.03     0.4 
        222.307    0.36     0.4    0.030   0.03     0.4    0.033   0.03     0.4 
  SNP_A-1510124    0.37     0.4    0.030   0.03     0.4    0.033   0.03     0.4 
  SNP_A-1510078    0.37     0.4    0.030   0.03     0.4    0.033   0.03     0.4 
  SNP_A-1508878    0.35     0.4    0.028   0.03     0.4    0.030   0.03     0.4 
  SNP_A-1519329    0.45     0.3    0.035   0.04     0.3    0.040   0.05     0.3 
  SNP_A-1510582    0.49     0.3    0.038   0.05     0.3    0.043   0.06     0.3 
  SNP_A-1515361    0.51     0.3    0.040   0.05     0.3    0.045   0.06     0.3 
  SNP_A-1515879    0.50     0.3    0.038   0.05     0.3    0.044   0.06     0.3 
  SNP_A-1514740    0.49     0.3    0.037   0.05     0.3    0.043   0.06     0.3 
  SNP_A-1514693    0.49     0.3    0.037   0.05     0.3    0.043   0.06     0.3 
  SNP_A-1507863    0.46     0.3    0.034   0.04     0.3    0.040   0.05     0.3 
  SNP_A-1516543    0.48     0.3    0.035   0.04     0.3    0.041   0.05     0.3 
  SNP_A-1507785    0.48     0.3    0.035   0.04     0.3    0.041   0.05     0.3 
  SNP_A-1515839    0.47     0.3    0.035   0.04     0.3    0.041   0.05     0.3 
  SNP_A-1510203    0.47     0.3    0.035   0.04     0.3    0.041   0.05     0.3 
  SNP_A-1518222    0.47     0.3    0.035   0.04     0.3    0.041   0.05     0.3 
  SNP_A-1510869    0.47     0.3    0.035   0.04     0.3    0.041   0.05     0.3 
  SNP_A-1516407    0.50     0.3    0.038   0.05     0.3    0.044   0.06     0.3 
  SNP_A-1509797    0.54     0.3    0.040   0.06     0.3    0.047   0.07     0.3 
  SNP_A-1513668    0.54     0.3    0.040   0.06     0.3    0.047   0.07     0.3 
  SNP_A-1513479    0.54     0.3    0.041   0.06     0.3    0.047   0.07     0.3 
  SNP_A-1514400    0.59     0.3    0.045   0.07     0.3    0.052   0.08     0.3 
        226.874    0.58     0.3    0.045   0.07     0.3    0.051   0.08     0.3 
  SNP_A-1512436    0.57     0.3    0.044   0.07     0.3    0.050   0.08     0.3 
  SNP_A-1507333    0.60     0.3    0.046   0.07     0.3    0.053   0.09     0.3 
  SNP_A-1508403    0.55     0.3    0.041   0.06     0.3    0.048   0.07     0.3 
  SNP_A-1516246    0.54     0.3    0.040   0.06     0.3    0.047   0.07     0.3 
  SNP_A-1511940    0.59     0.3    0.044   0.07     0.3    0.051   0.08     0.3 
        228.415    0.65     0.3    0.048   0.08     0.3    0.056   0.10     0.3 
  SNP_A-1518174    0.70     0.2    0.053   0.10     0.3    0.061   0.12     0.2 
        229.189    0.67     0.3    0.050   0.09     0.3    0.059   0.10     0.2 
  SNP_A-1512671    0.63     0.3    0.048   0.08     0.3    0.056   0.09     0.3 
        229.972    0.51     0.3    0.039   0.05     0.3    0.045   0.06     0.3 
  SNP_A-1512799    0.39     0.3    0.030   0.03     0.4    0.034   0.04     0.3 
  SNP_A-1508029    0.37     0.4    0.028   0.03     0.4    0.033   0.03     0.3 
  SNP_A-1512893    0.38     0.4    0.029   0.03     0.4    0.033   0.03     0.3 
  SNP_A-1512754    0.39     0.3    0.030   0.03     0.4    0.034   0.04     0.3 
        231.339    0.44     0.3    0.033   0.04     0.3    0.038   0.04     0.3 
  SNP_A-1514941    0.48     0.3    0.036   0.05     0.3    0.042   0.05     0.3 
  SNP_A-1518523    0.48     0.3    0.037   0.05     0.3    0.042   0.05     0.3 
        231.963    0.51     0.3    0.039   0.05     0.3    0.045   0.06     0.3 
  SNP_A-1511741    0.54     0.3    0.041   0.06     0.3    0.048   0.07     0.3 
  SNP_A-1519296    0.54     0.3    0.041   0.06     0.3    0.047   0.07     0.3 
        232.574    0.58     0.3    0.045   0.07     0.3    0.051   0.08     0.3 
  SNP_A-1518011    0.62     0.3    0.049   0.08     0.3    0.055   0.09     0.3 
  SNP_A-1516853    0.63     0.3    0.049   0.08     0.3    0.056   0.09     0.3 
  SNP_A-1509427    0.69     0.2    0.055   0.10     0.2    0.062   0.12     0.2 
  SNP_A-1512761    0.69     0.2    0.055   0.10     0.2    0.062   0.12     0.2 
        233.819    0.62     0.3    0.052   0.08     0.3    0.057   0.10     0.3 
  SNP_A-1515057    0.55     0.3    0.047   0.07     0.3    0.052   0.08     0.3 
        234.798    0.39     0.3    0.034   0.04     0.3    0.037   0.04     0.3 
  SNP_A-1517583    0.23     0.4    0.021   0.01     0.4    0.022   0.01     0.4 
  SNP_A-1511395    0.22     0.4    0.019   0.01     0.4    0.020   0.01     0.4 
        235.805    0.26     0.4    0.024   0.02     0.4    0.025   0.02     0.4 
        236.238    0.31     0.4    0.028   0.02     0.4    0.030   0.02     0.4 
        236.671    0.36     0.4    0.032   0.03     0.4    0.034   0.03     0.3 
        237.104    0.41     0.3    0.037   0.04     0.3    0.039   0.04     0.3 
  SNP_A-1510130    0.45     0.3    0.040   0.05     0.3    0.043   0.05     0.3 
  SNP_A-1516565    0.45     0.3    0.040   0.05     0.3    0.043   0.05     0.3 
  SNP_A-1514024    0.45     0.3    0.040   0.05     0.3    0.043   0.05     0.3 
        238.173    0.46     0.3    0.042   0.05     0.3    0.044   0.05     0.3 
        238.517    0.48     0.3    0.043   0.05     0.3    0.045   0.06     0.3 
  SNP_A-1508197    0.49     0.3    0.044   0.06     0.3    0.046   0.06     0.3 
  SNP_A-1515794    0.51     0.3    0.046   0.06     0.3    0.048   0.07     0.3 
  SNP_A-1509537    0.61     0.3    0.055   0.09     0.3    0.058   0.09     0.3 
        239.684    0.69     0.2    0.062   0.11     0.2    0.065   0.12     0.2 
  SNP_A-1509142    0.76     0.2    0.069   0.14     0.2    0.072   0.14     0.2 
        240.355    0.78     0.2    0.071   0.15     0.2    0.075   0.15     0.2 
  SNP_A-1507602    0.80     0.2    0.073   0.15     0.2    0.077   0.16     0.2 
  SNP_A-1509372    0.85     0.2    0.079   0.18     0.2    0.083   0.19     0.2 
        241.728    0.89     0.2    0.084   0.20     0.2    0.088   0.21     0.2 
        242.228    0.94     0.2    0.089   0.22     0.2    0.093   0.23     0.2 
        242.727    0.98     0.2    0.094   0.24    0.15    0.098   0.26    0.14 
        243.227    1.02     0.2    0.099   0.27    0.13    0.103   0.28    0.13 
        243.727    1.07    0.14    0.103   0.29    0.12    0.108   0.31    0.12 
  SNP_A-1508559    1.11    0.13    0.108   0.32    0.11    0.112   0.33    0.11 
        244.666    1.16    0.12    0.114   0.35    0.10    0.118   0.36    0.10 
        245.105    1.21    0.11    0.119   0.38    0.09    0.123   0.40    0.09 
  SNP_A-1515543    1.26    0.10    0.124   0.41    0.08    0.128   0.43    0.08 
        245.795    1.29    0.10    0.127   0.43    0.08    0.130   0.45    0.08 
  SNP_A-1513841    1.31    0.09    0.129   0.45    0.08    0.133   0.47    0.07 
  SNP_A-1516230    1.34    0.09    0.132   0.46    0.07    0.135   0.48    0.07 
        246.743    1.36    0.09    0.134   0.48    0.07    0.138   0.50    0.06 
  SNP_A-1511196    1.38    0.08    0.136   0.49    0.07    0.140   0.51    0.06 
        247.448    1.41    0.08    0.140   0.52    0.06    0.143   0.54    0.06 
        247.887    1.44    0.07    0.143   0.54    0.06    0.146   0.56    0.05 
  SNP_A-1519753    1.48    0.07    0.146   0.57    0.05    0.149   0.59    0.05 
  SNP_A-1514939    1.47    0.07    0.146   0.56    0.05    0.148   0.58    0.05 
        249.030    1.46    0.07    0.146   0.56    0.05    0.147   0.57    0.05 
  SNP_A-1511083    1.45    0.07    0.146   0.56    0.05    0.146   0.57    0.05 
        249.783    1.42    0.08    0.144   0.54    0.06    0.143   0.54    0.06 
  SNP_A-1511122    1.39    0.08    0.142   0.52    0.06    0.140   0.52    0.06 
  SNP_A-1510228    1.39    0.08    0.142   0.52    0.06    0.140   0.52    0.06 
        250.467    1.34    0.09    0.138   0.48    0.07    0.135   0.48    0.07 
        250.809    1.28    0.10    0.133   0.45    0.08    0.130   0.44    0.08 
  SNP_A-1511780    1.23    0.11    0.128   0.41    0.08    0.124   0.41    0.09 
        251.424    1.17    0.12    0.121   0.37    0.10    0.118   0.37    0.10 
  SNP_A-1513104    1.10    0.13    0.114   0.33    0.11    0.111   0.33    0.11 
        252.174    1.07    0.14    0.113   0.32    0.11    0.109   0.31    0.12 
        252.652    1.04    0.15    0.111   0.31    0.12    0.106   0.29    0.12 
        253.131    1.01     0.2    0.110   0.29    0.12    0.103   0.28    0.13 
        253.609    0.98     0.2    0.108   0.28    0.13    0.100   0.26    0.14 
  SNP_A-1511769    0.95     0.2    0.106   0.26    0.13    0.096   0.24    0.14 
        254.357    0.95     0.2    0.107   0.27    0.13    0.096   0.24    0.15 
  SNP_A-1508428    0.94     0.2    0.107   0.27    0.13    0.096   0.24    0.15 
        254.939    0.92     0.2    0.105   0.25    0.14    0.093   0.23     0.2 
  SNP_A-1509023    0.89     0.2    0.102   0.24    0.15    0.090   0.21     0.2 
  SNP_A-1510116    0.87     0.2    0.100   0.23     0.2    0.088   0.20     0.2 
        255.807    0.83     0.2    0.097   0.21     0.2    0.084   0.19     0.2 
        256.258    0.79     0.2    0.093   0.19     0.2    0.081   0.17     0.2 
        256.709    0.75     0.2    0.089   0.18     0.2    0.077   0.15     0.2 
        257.159    0.71     0.2    0.084   0.16     0.2    0.072   0.14     0.2 
        257.610    0.67     0.3    0.079   0.14     0.2    0.068   0.12     0.2 
  SNP_A-1517999    0.63     0.3    0.073   0.12     0.2    0.063   0.10     0.2 
  SNP_A-1512387    0.66     0.3    0.077   0.13     0.2    0.066   0.12     0.2 
        258.667    0.65     0.3    0.077   0.13     0.2    0.066   0.11     0.2 
        259.051    0.65     0.3    0.076   0.13     0.2    0.065   0.11     0.2 
        259.435    0.65     0.3    0.075   0.13     0.2    0.065   0.11     0.2 
  SNP_A-1518743    0.64     0.3    0.074   0.13     0.2    0.064   0.11     0.2 
        260.275    0.69     0.2    0.080   0.14     0.2    0.068   0.12     0.2 
  SNP_A-1512587    0.73     0.2    0.084   0.16     0.2    0.072   0.14     0.2 
  SNP_A-1514841    0.73     0.2    0.084   0.16     0.2    0.072   0.14     0.2 
        261.401    0.72     0.2    0.082   0.16     0.2    0.071   0.14     0.2 
  SNP_A-1508457    0.71     0.2    0.081   0.15     0.2    0.070   0.13     0.2 
  SNP_A-1507542    0.71     0.2    0.081   0.15     0.2    0.071   0.13     0.2 
        262.252    0.72     0.2    0.084   0.16     0.2    0.073   0.14     0.2 
        262.667    0.73     0.2    0.086   0.17     0.2    0.076   0.15     0.2 
        263.082    0.74     0.2    0.089   0.17     0.2    0.078   0.15     0.2 
        263.497    0.75     0.2    0.091   0.18     0.2    0.080   0.16     0.2 
  SNP_A-1512402    0.76     0.2    0.093   0.19     0.2    0.082   0.17     0.2 
        264.188    0.76     0.2    0.093   0.19     0.2    0.083   0.17     0.2 
  SNP_A-1508721    0.76     0.2    0.094   0.19     0.2    0.083   0.17     0.2 
        264.919    0.74     0.2    0.092   0.18     0.2    0.083   0.16     0.2 
        265.374    0.73     0.2    0.091   0.17     0.2    0.082   0.16     0.2 
        265.828    0.71     0.2    0.089   0.17     0.2    0.081   0.15     0.2 
        266.283    0.70     0.2    0.087   0.16     0.2    0.079   0.15     0.2 
        266.738    0.69     0.2    0.085   0.15     0.2    0.078   0.14     0.2 
        267.193    0.67     0.3    0.082   0.15     0.2    0.076   0.14     0.2 
  SNP_A-1509599    0.66     0.3    0.079   0.14     0.2    0.074   0.13     0.2 
        268.060    0.62     0.3    0.075   0.12     0.2    0.070   0.12     0.2 
        268.472    0.59     0.3    0.071   0.11     0.2    0.066   0.10     0.2 
        268.884    0.55     0.3    0.067   0.10     0.3    0.062   0.09     0.3 
  SNP_A-1514060    0.52     0.3    0.062   0.08     0.3    0.058   0.08     0.3 
        269.755    0.52     0.3    0.064   0.09     0.3    0.059   0.08     0.3 
        270.215    0.52     0.3    0.065   0.09     0.3    0.060   0.08     0.3 
        270.674    0.52     0.3    0.067   0.09     0.3    0.061   0.08     0.3 
        271.133    0.52     0.3    0.068   0.09     0.3    0.062   0.09     0.3 
        271.592    0.52     0.3    0.069   0.09     0.3    0.063   0.09     0.3 
  SNP_A-1508483    0.52     0.3    0.070   0.10     0.3    0.063   0.09     0.3 
        272.456    0.51     0.3    0.070   0.09     0.3    0.062   0.09     0.3 
  SNP_A-1509949    0.50     0.3    0.070   0.09     0.3    0.062   0.08     0.3 
        273.351    0.50     0.3    0.072   0.10     0.3    0.063   0.08     0.3 
  SNP_A-1509709    0.50     0.3    0.074   0.10     0.3    0.065   0.09     0.3 
  SNP_A-1511090    0.50     0.3    0.075   0.10     0.2    0.065   0.09     0.3 
  SNP_A-1509330    0.50     0.3    0.076   0.10     0.2    0.066   0.09     0.3 
        274.737    0.50     0.3    0.078   0.10     0.2    0.068   0.09     0.3 
        275.104    0.49     0.3    0.079   0.10     0.2    0.069   0.09     0.3 
  SNP_A-1515034    0.49     0.3    0.081   0.11     0.2    0.071   0.09     0.3 
  SNP_A-1518802    0.49     0.3    0.082   0.11     0.2    0.071   0.09     0.3 

MERLIN 1.1.2 - (c) 2000-2007 Goncalo Abecasis

References for this version of Merlin:

   Abecasis et al (2002) Nat Gen 30:97-101        [original citation]
   Fingerlin et al (2004) AJHG 74:432-43          [case selection for association studies]
   Abecasis and Wigginton (2005) AJHG 77:754-67   [ld modeling, parametric analyses]
   Fingerlin et al (2006) Gen Epidemiol 30:384-96 [sex-specific maps]
   Chen and Abecasis (2007) AJHG 81:913-26        [qtl association analysis, qtl simulation]


The following parameters are in effect:
                     Data File :     wiped_2.dat (-dname)
                 Pedigree File :     wiped_2.ped (-pname)
            Missing Value Code :         -99.999 (-xname)
                      Map File :      10K142.map (-mname)
            Allele Frequencies :  10K142cauc.frq (-f[a|e|f|m|file])
                   Random Seed :          123456 (-r9999)

Data Analysis Options
         General : --error [ON], --information [ON], --likelihood,
                   --model [age.tbl]
      IBD States : --ibd, --kinship, --matrices, --extended, --select
     NPL Linkage : --npl [ON], --pairs [ON], --qtl, --deviates, --exp [ON]
      VC Linkage : --vc, --useCovariates, --ascertainment, --unlinked [0.00]
     Association : --infer, --assoc, --fastAssoc, --filter, --custom [cov.tbl]
     Haplotyping : --best, --sample, --all, --founders, --horizontal
   Recombination : --zero, --one, --two, --three, --singlepoint
       Positions : --steps, --maxStep [0.50], --minStep, --grid, --start,
                   --stop
     LD Clusters : --clusters [], --distance, --rsq [0.16], --cfreq
          Limits : --bits [24], --megabytes [1024], --minutes
     Performance : --trim, --noCoupleBits, --swap [ON], --smallSwap
          Output : --quiet, --markerNames [ON], --frequencies [ON],
                   --perFamily, --pdf [ON], --tabulate, --prefix [wiped_2]
      Simulation : --simulate, --reruns, --save, --trait []

Phenotype: Disease [ALL] (150 families)
===============================================================================
            Pos   Zmean  pvalue linDelta    LOD  pvalue expDelta    LOD  pvalue
            min  -15.92     1.0   -0.271 -19.62     1.0   -9.999 -82.51     1.0 
            max   19.90 0.00000    0.707  49.01 0.00000    9.999  107.8 0.00000 
  SNP_A-1516336   -0.70     0.8   -0.079  -0.15     0.8   -0.090  -0.17     0.8 
          1.930   -0.72     0.8   -0.079  -0.15     0.8   -0.089  -0.17     0.8 
          2.360   -0.73     0.8   -0.078  -0.15     0.8   -0.088  -0.17     0.8 
          2.791   -0.74     0.8   -0.077  -0.16     0.8   -0.087  -0.17     0.8 
          3.222   -0.76     0.8   -0.076  -0.16     0.8   -0.087  -0.17     0.8 
  SNP_A-1519167   -0.77     0.8   -0.076  -0.16     0.8   -0.085  -0.17     0.8 
  SNP_A-1519673   -0.77     0.8   -0.075  -0.16     0.8   -0.084  -0.17     0.8 
  SNP_A-1519511   -0.77     0.8   -0.075  -0.16     0.8   -0.084  -0.17     0.8 
  SNP_A-1511232   -0.77     0.8   -0.075  -0.16     0.8   -0.084  -0.17     0.8 
          4.572   -0.80     0.8   -0.078  -0.17     0.8   -0.087  -0.18     0.8 
          5.068   -0.84     0.8   -0.080  -0.18     0.8   -0.089  -0.20     0.8 
  SNP_A-1518030   -0.87     0.8   -0.083  -0.20     0.8   -0.092  -0.21     0.8 
  SNP_A-1509485   -0.88     0.8   -0.083  -0.20     0.8   -0.092  -0.21     0.8 
          6.001   -0.89     0.8   -0.084  -0.20     0.8   -0.092  -0.22     0.8 
  SNP_A-1512798   -0.89     0.8   -0.085  -0.21     0.8   -0.093  -0.22     0.8 
          6.645   -0.90     0.8   -0.086  -0.21     0.8   -0.093  -0.22     0.8 
  SNP_A-1509408   -0.91     0.8   -0.086  -0.21     0.8   -0.094  -0.23     0.8 
          7.403   -0.91     0.8   -0.086  -0.21     0.8   -0.093  -0.22     0.8 
          7.830   -0.90     0.8   -0.086  -0.21     0.8   -0.092  -0.22     0.8 
          8.257   -0.90     0.8   -0.086  -0.21     0.8   -0.090  -0.22     0.8 
  SNP_A-1510086   -0.89     0.8   -0.085  -0.21     0.8   -0.089  -0.21     0.8 
  SNP_A-1517944   -0.89     0.8   -0.085  -0.21     0.8   -0.089  -0.21     0.8 
  SNP_A-1513589   -0.91     0.8   -0.087  -0.22     0.8   -0.090  -0.22     0.8 
  SNP_A-1512708   -0.94     0.8   -0.091  -0.23     0.9   -0.093  -0.23     0.8 
          9.983   -0.92     0.8   -0.094  -0.24     0.9   -0.092  -0.22     0.8 
  SNP_A-1511006   -0.91     0.8   -0.095  -0.24     0.9   -0.090  -0.22     0.8 
         10.739   -0.93     0.8   -0.098  -0.25     0.9   -0.091  -0.23     0.8 
  SNP_A-1508057   -0.95     0.8   -0.100  -0.26     0.9   -0.092  -0.23     0.8 
  SNP_A-1509815   -0.95     0.8   -0.100  -0.26     0.9   -0.092  -0.23     0.8 
  SNP_A-1509273   -0.96     0.8   -0.104  -0.27     0.9   -0.094  -0.24     0.9 
         11.556   -0.95     0.8   -0.103  -0.27     0.9   -0.093  -0.24     0.9 
  SNP_A-1508900   -0.94     0.8   -0.102  -0.26     0.9   -0.093  -0.23     0.8 
         12.431   -0.91     0.8   -0.099  -0.24     0.9   -0.091  -0.22     0.8 
         12.927   -0.88     0.8   -0.095  -0.23     0.8   -0.087  -0.20     0.8 
  SNP_A-1516684   -0.85     0.8   -0.089  -0.21     0.8   -0.084  -0.19     0.8 
  SNP_A-1515585   -0.85     0.8   -0.089  -0.21     0.8   -0.084  -0.19     0.8 
         13.793   -0.84     0.8   -0.089  -0.20     0.8   -0.083  -0.19     0.8 
         14.162   -0.83     0.8   -0.089  -0.20     0.8   -0.081  -0.18     0.8 
  SNP_A-1508069   -0.82     0.8   -0.087  -0.19     0.8   -0.080  -0.17     0.8 
         14.880   -0.78     0.8   -0.083  -0.17     0.8   -0.075  -0.16     0.8 
         15.229   -0.74     0.8   -0.078  -0.15     0.8   -0.071  -0.14     0.8 
  SNP_A-1516098   -0.69     0.8   -0.073  -0.13     0.8   -0.065  -0.12     0.8 
  SNP_A-1511251   -0.68     0.8   -0.072  -0.13     0.8   -0.065  -0.12     0.8 
  SNP_A-1509731   -0.64     0.7   -0.067  -0.11     0.8   -0.061  -0.10     0.8 
         16.116   -0.59     0.7   -0.062  -0.10     0.7   -0.056  -0.09     0.7 
  SNP_A-1518710   -0.54     0.7   -0.057  -0.08     0.7   -0.051  -0.07     0.7 
  SNP_A-1510415   -0.40     0.7   -0.041  -0.04     0.7   -0.037  -0.04     0.7 
  SNP_A-1514397   -0.26     0.6   -0.026  -0.02     0.6   -0.024  -0.02     0.6 
  SNP_A-1517168   -0.25     0.6   -0.025  -0.02     0.6   -0.023  -0.02     0.6 
  SNP_A-1519163   -0.23     0.6   -0.024  -0.01     0.6   -0.022  -0.01     0.6 
         17.761   -0.21     0.6   -0.021  -0.01     0.6   -0.019  -0.01     0.6 
  SNP_A-1517047   -0.18     0.6   -0.018  -0.01     0.6   -0.017  -0.01     0.6 
         18.432   -0.12     0.5   -0.013  -0.00     0.6   -0.012  -0.00     0.6 
         18.833   -0.07     0.5   -0.007  -0.00     0.5   -0.007  -0.00     0.5 
         19.234   -0.01     0.5   -0.001  -0.00     0.5   -0.001  -0.00     0.5 
  SNP_A-1508839    0.04     0.5    0.004   0.00     0.5    0.004   0.00     0.5 
  SNP_A-1516200    0.13     0.4    0.013   0.00     0.4    0.013   0.00     0.4 
         20.486    0.19     0.4    0.019   0.01     0.4    0.019   0.01     0.4 
         20.964    0.25     0.4    0.025   0.02     0.4    0.024   0.02     0.4 
  SNP_A-1509852    0.31     0.4    0.030   0.02     0.4    0.030   0.02     0.4 
         21.806    0.31     0.4    0.031   0.03     0.4    0.030   0.03     0.4 
         22.170    0.32     0.4    0.031   0.03     0.4    0.030   0.03     0.4 
  SNP_A-1514998    0.32     0.4    0.031   0.03     0.4    0.031   0.03     0.4 
  SNP_A-1519375    0.32     0.4    0.031   0.03     0.4    0.030   0.03     0.4 
         23.181    0.24     0.4    0.023   0.01     0.4    0.023   0.01     0.4 
  SNP_A-1515850    0.16     0.4    0.016   0.01     0.4    0.015   0.01     0.4 
         23.974    0.14     0.4    0.013   0.00     0.4    0.013   0.00     0.4 
  SNP_A-1508117    0.11     0.5    0.011   0.00     0.5    0.010   0.00     0.5 
         24.836    0.16     0.4    0.016   0.01     0.4    0.015   0.01     0.4 
         25.253    0.22     0.4    0.021   0.01     0.4    0.020   0.01     0.4 
  SNP_A-1515626    0.27     0.4    0.026   0.02     0.4    0.025   0.02     0.4 
  SNP_A-1512440    0.31     0.4    0.030   0.03     0.4    0.029   0.02     0.4 
         26.392    0.36     0.4    0.035   0.03     0.3    0.034   0.03     0.4 
         26.871    0.40     0.3    0.039   0.04     0.3    0.038   0.04     0.3 
         27.349    0.45     0.3    0.044   0.05     0.3    0.042   0.05     0.3 
  SNP_A-1508794    0.49     0.3    0.048   0.06     0.3    0.046   0.06     0.3 
  SNP_A-1515682    0.51     0.3    0.049   0.07     0.3    0.047   0.06     0.3 
         28.708    0.54     0.3    0.053   0.08     0.3    0.050   0.07     0.3 
         29.165    0.57     0.3    0.056   0.08     0.3    0.053   0.08     0.3 
         29.622    0.60     0.3    0.059   0.09     0.3    0.056   0.09     0.3 
         30.078    0.64     0.3    0.062   0.10     0.2    0.059   0.10     0.2 
  SNP_A-1513417    0.67     0.3    0.065   0.11     0.2    0.062   0.11     0.2 
  SNP_A-1507900    0.67     0.3    0.065   0.11     0.2    0.062   0.11     0.2 
         31.105    0.70     0.2    0.067   0.12     0.2    0.065   0.12     0.2 
         31.533    0.72     0.2    0.070   0.13     0.2    0.067   0.13     0.2 
  SNP_A-1515495    0.75     0.2    0.072   0.14     0.2    0.070   0.14     0.2 
  SNP_A-1517998    0.71     0.2    0.069   0.13     0.2    0.066   0.13     0.2 
  SNP_A-1509689    0.68     0.2    0.066   0.12     0.2    0.064   0.12     0.2 
         33.033    0.60     0.3    0.060   0.10     0.3    0.057   0.09     0.3 
  SNP_A-1517387    0.53     0.3    0.053   0.07     0.3    0.050   0.07     0.3 
         33.763    0.46     0.3    0.046   0.06     0.3    0.043   0.05     0.3 
         34.118    0.39     0.3    0.039   0.04     0.3    0.036   0.04     0.3 
  SNP_A-1516778    0.31     0.4    0.031   0.03     0.4    0.029   0.02     0.4 
  SNP_A-1512823    0.20     0.4    0.020   0.01     0.4    0.018   0.01     0.4 
  SNP_A-1516894    0.16     0.4    0.016   0.01     0.4    0.014   0.01     0.4 
         35.290    0.03     0.5    0.003   0.00     0.5    0.003   0.00     0.5 
  SNP_A-1512881   -0.10     0.5   -0.011  -0.00     0.5   -0.009  -0.00     0.5 
  SNP_A-1509383   -0.07     0.5   -0.008  -0.00     0.5   -0.007  -0.00     0.5 
         36.307   -0.09     0.5   -0.009  -0.00     0.5   -0.008  -0.00     0.5 
         36.683   -0.10     0.5   -0.011  -0.00     0.5   -0.009  -0.00     0.5 
  SNP_A-1519534   -0.11     0.5   -0.012  -0.00     0.6   -0.011  -0.00     0.5 
         37.452   -0.07     0.5   -0.007  -0.00     0.5   -0.006  -0.00     0.5 
         37.845   -0.02     0.5   -0.002  -0.00     0.5   -0.002  -0.00     0.5 
  SNP_A-1511601    0.03     0.5    0.003   0.00     0.5    0.003   0.00     0.5 
  SNP_A-1510147    0.03     0.5    0.003   0.00     0.5    0.003   0.00     0.5 
  SNP_A-1515861    0.02     0.5    0.002   0.00     0.5    0.002   0.00     0.5 
         38.876    0.02     0.5    0.002   0.00     0.5    0.002   0.00     0.5 
  SNP_A-1518859    0.03     0.5    0.003   0.00     0.5    0.003   0.00     0.5 
  SNP_A-1510987   -0.04     0.5   -0.004  -0.00     0.5   -0.004  -0.00     0.5 
  SNP_A-1512038   -0.05     0.5   -0.005  -0.00     0.5   -0.004  -0.00     0.5 
  SNP_A-1516753   -0.09     0.5   -0.009  -0.00     0.5   -0.008  -0.00     0.5 
  SNP_A-1511028   -0.12     0.5   -0.012  -0.00     0.6   -0.011  -0.00     0.6 
  SNP_A-1518160   -0.14     0.6   -0.014  -0.01     0.6   -0.012  -0.00     0.6 
  SNP_A-1513064   -0.19     0.6   -0.019  -0.01     0.6   -0.017  -0.01     0.6 
  SNP_A-1509102   -0.18     0.6   -0.018  -0.01     0.6   -0.016  -0.01     0.6 
  SNP_A-1512547   -0.16     0.6   -0.017  -0.01     0.6   -0.015  -0.01     0.6 
  SNP_A-1513190   -0.17     0.6   -0.017  -0.01     0.6   -0.015  -0.01     0.6 
  SNP_A-1519336   -0.12     0.5   -0.012  -0.00     0.6   -0.011  -0.00     0.6 
  SNP_A-1519415   -0.12     0.5   -0.012  -0.00     0.6   -0.011  -0.00     0.5 
  SNP_A-1515595   -0.12     0.5   -0.012  -0.00     0.6   -0.011  -0.00     0.5 
         42.070   -0.14     0.6   -0.014  -0.00     0.6   -0.013  -0.00     0.6 
  SNP_A-1509724   -0.15     0.6   -0.015  -0.01     0.6   -0.014  -0.01     0.6 
         42.843   -0.20     0.6   -0.020  -0.01     0.6   -0.019  -0.01     0.6 
         43.323   -0.25     0.6   -0.025  -0.02     0.6   -0.023  -0.01     0.6 
         43.803   -0.29     0.6   -0.029  -0.02     0.6   -0.027  -0.02     0.6 
         44.283   -0.34     0.6   -0.033  -0.03     0.6   -0.031  -0.03     0.6 
  SNP_A-1510287   -0.38     0.6   -0.037  -0.04     0.7   -0.035  -0.04     0.7 
  SNP_A-1517357   -0.40     0.7   -0.038  -0.04     0.7   -0.036  -0.04     0.7 
  SNP_A-1509873   -0.40     0.7   -0.038  -0.04     0.7   -0.036  -0.04     0.7 
  SNP_A-1519596   -0.41     0.7   -0.039  -0.04     0.7   -0.037  -0.04     0.7 
         45.926   -0.41     0.7   -0.040  -0.04     0.7   -0.037  -0.04     0.7 
  SNP_A-1518980   -0.41     0.7   -0.040  -0.04     0.7   -0.037  -0.04     0.7 
         46.687   -0.37     0.6   -0.036  -0.04     0.7   -0.033  -0.03     0.7 
  SNP_A-1511469   -0.33     0.6   -0.033  -0.03     0.6   -0.029  -0.03     0.6 
  SNP_A-1512910   -0.32     0.6   -0.032  -0.03     0.6   -0.029  -0.02     0.6 
  SNP_A-1519076   -0.34     0.6   -0.034  -0.03     0.6   -0.030  -0.03     0.6 
  SNP_A-1512025   -0.32     0.6   -0.033  -0.03     0.6   -0.029  -0.02     0.6 
  SNP_A-1514504   -0.32     0.6   -0.033  -0.03     0.6   -0.029  -0.02     0.6 
  SNP_A-1512235   -0.32     0.6   -0.032  -0.03     0.6   -0.028  -0.02     0.6 
  SNP_A-1516764   -0.31     0.6   -0.031  -0.03     0.6   -0.027  -0.02     0.6 
  SNP_A-1511519   -0.30     0.6   -0.031  -0.02     0.6   -0.027  -0.02     0.6 
  SNP_A-1509441   -0.24     0.6   -0.024  -0.02     0.6   -0.021  -0.01     0.6 
  SNP_A-1510510   -0.23     0.6   -0.024  -0.02     0.6   -0.021  -0.01     0.6 
  SNP_A-1510224   -0.23     0.6   -0.024  -0.01     0.6   -0.021  -0.01     0.6 
         48.430   -0.24     0.6   -0.025  -0.02     0.6   -0.022  -0.01     0.6 
  SNP_A-1510316   -0.24     0.6   -0.026  -0.02     0.6   -0.023  -0.01     0.6 
         49.290   -0.25     0.6   -0.026  -0.02     0.6   -0.023  -0.02     0.6 
         49.727   -0.25     0.6   -0.027  -0.02     0.6   -0.024  -0.02     0.6 
  SNP_A-1509244   -0.26     0.6   -0.027  -0.02     0.6   -0.024  -0.02     0.6 
  SNP_A-1517900   -0.26     0.6   -0.026  -0.02     0.6   -0.024  -0.02     0.6 
  SNP_A-1516083   -0.23     0.6   -0.024  -0.01     0.6   -0.021  -0.01     0.6 
         51.023   -0.22     0.6   -0.022  -0.01     0.6   -0.020  -0.01     0.6 
         51.400   -0.20     0.6   -0.021  -0.01     0.6   -0.019  -0.01     0.6 
         51.778   -0.19     0.6   -0.019  -0.01     0.6   -0.017  -0.01     0.6 
  SNP_A-1509558   -0.17     0.6   -0.017  -0.01     0.6   -0.016  -0.01     0.6 
  SNP_A-1508178   -0.17     0.6   -0.017  -0.01     0.6   -0.016  -0.01     0.6 
         52.637   -0.18     0.6   -0.018  -0.01     0.6   -0.017  -0.01     0.6 
  SNP_A-1511511   -0.20     0.6   -0.019  -0.01     0.6   -0.018  -0.01     0.6 
  SNP_A-1511554   -0.20     0.6   -0.019  -0.01     0.6   -0.018  -0.01     0.6 
  SNP_A-1516847   -0.17     0.6   -0.017  -0.01     0.6   -0.015  -0.01     0.6 
         53.559   -0.15     0.6   -0.015  -0.01     0.6   -0.014  -0.01     0.6 
  SNP_A-1516978   -0.14     0.6   -0.013  -0.00     0.6   -0.012  -0.00     0.6 
  SNP_A-1511377   -0.14     0.6   -0.013  -0.00     0.6   -0.012  -0.00     0.6 
  SNP_A-1517077   -0.13     0.6   -0.012  -0.00     0.6   -0.011  -0.00     0.6 
  SNP_A-1517071   -0.07     0.5   -0.007  -0.00     0.5   -0.006  -0.00     0.5 
  SNP_A-1517393   -0.06     0.5   -0.006  -0.00     0.5   -0.005  -0.00     0.5 
         55.091   -0.08     0.5   -0.008  -0.00     0.5   -0.007  -0.00     0.5 
  SNP_A-1513002   -0.11     0.5   -0.010  -0.00     0.5   -0.009  -0.00     0.5 
  SNP_A-1513730   -0.12     0.5   -0.012  -0.00     0.6   -0.011  -0.00     0.6 
         55.680   -0.20     0.6   -0.020  -0.01     0.6   -0.018  -0.01     0.6 
  SNP_A-1516903   -0.28     0.6   -0.027  -0.02     0.6   -0.024  -0.02     0.6 
  SNP_A-1514015   -0.28     0.6   -0.027  -0.02     0.6   -0.024  -0.02     0.6 
  SNP_A-1513050   -0.28     0.6   -0.027  -0.02     0.6   -0.024  -0.02     0.6 
  SNP_A-1518247   -0.37     0.6   -0.036  -0.04     0.7   -0.032  -0.03     0.6 
  SNP_A-1511109   -0.46     0.7   -0.045  -0.06     0.7   -0.040  -0.05     0.7 
  SNP_A-1517110   -0.60     0.7   -0.058  -0.09     0.7   -0.051  -0.08     0.7 
  SNP_A-1516557   -0.60     0.7   -0.058  -0.09     0.7   -0.051  -0.08     0.7 
  SNP_A-1516838   -0.63     0.7   -0.061  -0.10     0.8   -0.054  -0.09     0.7 
         57.243   -0.68     0.8   -0.065  -0.12     0.8   -0.058  -0.10     0.8 
  SNP_A-1513991   -0.72     0.8   -0.069  -0.13     0.8   -0.061  -0.12     0.8 
  SNP_A-1515440   -0.72     0.8   -0.069  -0.13     0.8   -0.061  -0.12     0.8 
  SNP_A-1511999   -0.78     0.8   -0.074  -0.16     0.8   -0.066  -0.14     0.8 
  SNP_A-1508751   -0.79     0.8   -0.075  -0.16     0.8   -0.067  -0.14     0.8 
  SNP_A-1516528   -0.80     0.8   -0.076  -0.16     0.8   -0.068  -0.14     0.8 
  SNP_A-1516085   -0.79     0.8   -0.075  -0.16     0.8   -0.067  -0.14     0.8 
  SNP_A-1516118   -0.80     0.8   -0.077  -0.16     0.8   -0.068  -0.15     0.8 
         58.430   -0.90     0.8   -0.088  -0.21     0.8   -0.078  -0.18     0.8 
  SNP_A-1510647   -1.00     0.8   -0.098  -0.26     0.9   -0.086  -0.23     0.8 
         59.072   -1.01     0.8   -0.099  -0.27     0.9   -0.088  -0.23     0.9 
  SNP_A-1513858   -1.03     0.8   -0.100  -0.27     0.9   -0.088  -0.24     0.9 
  SNP_A-1514661   -1.03     0.8   -0.100  -0.27     0.9   -0.089  -0.24     0.9 
  SNP_A-1517337   -1.07     0.9   -0.104  -0.30     0.9   -0.092  -0.26     0.9 
  SNP_A-1516301   -1.12     0.9   -0.110  -0.33     0.9   -0.097  -0.29     0.9 
  SNP_A-1514127   -1.17     0.9   -0.114  -0.36     0.9   -0.101  -0.31     0.9 
  SNP_A-1517886   -1.16     0.9   -0.113  -0.35     0.9   -0.100  -0.31     0.9 
  SNP_A-1517827   -1.16     0.9   -0.113  -0.35     0.9   -0.100  -0.31     0.9 
  SNP_A-1515525   -1.12     0.9   -0.111  -0.34     0.9   -0.099  -0.30     0.9 
         60.855   -1.09     0.9   -0.108  -0.32     0.9   -0.098  -0.28     0.9 
         61.317   -1.06     0.9   -0.105  -0.30     0.9   -0.095  -0.27     0.9 
  SNP_A-1511079   -1.03     0.8   -0.101  -0.28     0.9   -0.092  -0.25     0.9 
  SNP_A-1508000   -1.00     0.8   -0.098  -0.26     0.9   -0.090  -0.24     0.9 
  SNP_A-1514711   -1.00     0.8   -0.097  -0.26     0.9   -0.089  -0.24     0.9 
         62.549   -0.98     0.8   -0.096  -0.25     0.9   -0.088  -0.23     0.8 
  SNP_A-1508989   -0.97     0.8   -0.094  -0.24     0.9   -0.086  -0.22     0.8 
  SNP_A-1510781   -0.98     0.8   -0.094  -0.25     0.9   -0.086  -0.22     0.8 
  SNP_A-1512964   -0.97     0.8   -0.094  -0.25     0.9   -0.086  -0.22     0.8 
  SNP_A-1508620   -0.98     0.8   -0.094  -0.25     0.9   -0.086  -0.22     0.8 
  SNP_A-1507783   -1.02     0.8   -0.098  -0.27     0.9   -0.090  -0.24     0.9 
  SNP_A-1516668   -1.02     0.8   -0.098  -0.27     0.9   -0.090  -0.24     0.9 
  SNP_A-1516061   -1.09     0.9   -0.104  -0.30     0.9   -0.094  -0.27     0.9 
  SNP_A-1513775   -1.05     0.9   -0.101  -0.28     0.9   -0.091  -0.25     0.9 
  SNP_A-1511695   -1.05     0.9   -0.100  -0.28     0.9   -0.091  -0.25     0.9 
  SNP_A-1511071   -1.01     0.8   -0.097  -0.26     0.9   -0.088  -0.23     0.9 
  SNP_A-1515884   -0.96     0.8   -0.093  -0.24     0.9   -0.084  -0.21     0.8 
  SNP_A-1511412   -0.96     0.8   -0.093  -0.24     0.9   -0.084  -0.21     0.8 
  SNP_A-1507546   -0.98     0.8   -0.095  -0.25     0.9   -0.085  -0.22     0.8 
  SNP_A-1516010   -1.01     0.8   -0.098  -0.26     0.9   -0.088  -0.23     0.9 
  SNP_A-1508833   -1.14     0.9   -0.111  -0.34     0.9   -0.099  -0.30     0.9 
  SNP_A-1519138   -1.14     0.9   -0.110  -0.34     0.9   -0.098  -0.30     0.9 
  SNP_A-1517010   -1.15     0.9   -0.111  -0.34     0.9   -0.099  -0.30     0.9 
  SNP_A-1516333   -1.15     0.9   -0.111  -0.34     0.9   -0.099  -0.30     0.9 
  SNP_A-1509001   -1.14     0.9   -0.110  -0.34     0.9   -0.099  -0.30     0.9 
  SNP_A-1508450   -1.13     0.9   -0.110  -0.33     0.9   -0.099  -0.30     0.9 
         66.728   -1.10     0.9   -0.108  -0.32     0.9   -0.098  -0.29     0.9 
         67.171   -1.07     0.9   -0.105  -0.30     0.9   -0.097  -0.27     0.9 
         67.614   -1.04     0.8   -0.102  -0.28     0.9   -0.095  -0.26     0.9 
         68.057   -1.00     0.8   -0.097  -0.26     0.9   -0.093  -0.25     0.9 
  SNP_A-1517112   -0.97     0.8   -0.092  -0.24     0.9   -0.090  -0.23     0.8 
         68.916   -0.89     0.8   -0.085  -0.20     0.8   -0.082  -0.19     0.8 
         69.332   -0.81     0.8   -0.076  -0.16     0.8   -0.075  -0.16     0.8 
  SNP_A-1511804   -0.72     0.8   -0.067  -0.13     0.8   -0.066  -0.13     0.8 
  SNP_A-1511038   -0.71     0.8   -0.066  -0.12     0.8   -0.065  -0.12     0.8 
  SNP_A-1519585   -0.69     0.8   -0.064  -0.12     0.8   -0.063  -0.12     0.8 
  SNP_A-1513769   -0.69     0.8   -0.064  -0.12     0.8   -0.063  -0.12     0.8 
  SNP_A-1511974   -0.69     0.8   -0.064  -0.12     0.8   -0.063  -0.12     0.8 
  SNP_A-1509141   -0.70     0.8   -0.064  -0.12     0.8   -0.063  -0.12     0.8 
         70.831   -0.71     0.8   -0.065  -0.13     0.8   -0.064  -0.12     0.8 
  SNP_A-1507678   -0.73     0.8   -0.067  -0.13     0.8   -0.065  -0.13     0.8 
  SNP_A-1512269   -0.68     0.8   -0.061  -0.11     0.8   -0.061  -0.11     0.8 
  SNP_A-1515891   -0.56     0.7   -0.050  -0.07     0.7   -0.050  -0.07     0.7 
         71.998   -0.56     0.7   -0.050  -0.07     0.7   -0.051  -0.08     0.7 
  SNP_A-1514144   -0.56     0.7   -0.049  -0.07     0.7   -0.051  -0.08     0.7 
         72.701   -0.69     0.8   -0.061  -0.11     0.8   -0.063  -0.11     0.8 
  SNP_A-1511203   -0.82     0.8   -0.071  -0.16     0.8   -0.073  -0.16     0.8 
  SNP_A-1511830   -0.85     0.8   -0.074  -0.17     0.8   -0.076  -0.17     0.8 
         73.699   -0.80     0.8   -0.069  -0.15     0.8   -0.072  -0.15     0.8 
         74.082   -0.75     0.8   -0.064  -0.13     0.8   -0.067  -0.13     0.8 
  SNP_A-1507700   -0.70     0.8   -0.058  -0.11     0.8   -0.061  -0.11     0.8 
  SNP_A-1507657   -0.70     0.8   -0.058  -0.11     0.8   -0.061  -0.11     0.8 
  SNP_A-1508816   -0.66     0.7   -0.054  -0.10     0.7   -0.057  -0.10     0.8 
  SNP_A-1507938   -0.64     0.7   -0.053  -0.09     0.7   -0.055  -0.09     0.7 
  SNP_A-1511647   -0.65     0.7   -0.053  -0.09     0.7   -0.056  -0.10     0.7 
  SNP_A-1509822   -0.64     0.7   -0.053  -0.09     0.7   -0.055  -0.09     0.7 
  SNP_A-1516804   -0.60     0.7   -0.049  -0.08     0.7   -0.051  -0.08     0.7 
  SNP_A-1511750   -0.60     0.7   -0.049  -0.08     0.7   -0.051  -0.08     0.7 
  SNP_A-1514906   -0.62     0.7   -0.051  -0.08     0.7   -0.053  -0.09     0.7 
  SNP_A-1510297   -0.63     0.7   -0.051  -0.09     0.7   -0.054  -0.09     0.7 
  SNP_A-1513822   -0.66     0.7   -0.054  -0.09     0.7   -0.056  -0.10     0.7 
  SNP_A-1510992   -0.68     0.8   -0.055  -0.10     0.8   -0.058  -0.10     0.8 
  SNP_A-1518200   -0.68     0.8   -0.056  -0.10     0.8   -0.059  -0.11     0.8 
         76.427   -0.74     0.8   -0.062  -0.12     0.8   -0.064  -0.12     0.8 
  SNP_A-1511992   -0.79     0.8   -0.066  -0.14     0.8   -0.067  -0.14     0.8 
  SNP_A-1515146   -0.79     0.8   -0.066  -0.14     0.8   -0.068  -0.14     0.8 
  SNP_A-1512171   -0.77     0.8   -0.064  -0.13     0.8   -0.066  -0.13     0.8 
  SNP_A-1518885   -0.72     0.8   -0.060  -0.11     0.8   -0.061  -0.12     0.8 
  SNP_A-1512449   -0.69     0.8   -0.058  -0.11     0.8   -0.059  -0.11     0.8 
  SNP_A-1508496   -0.71     0.8   -0.059  -0.11     0.8   -0.061  -0.12     0.8 
  SNP_A-1515586   -0.72     0.8   -0.060  -0.11     0.8   -0.061  -0.12     0.8 
  SNP_A-1511105   -0.58     0.7   -0.048  -0.08     0.7   -0.050  -0.08     0.7 
  SNP_A-1515761   -0.53     0.7   -0.044  -0.06     0.7   -0.045  -0.06     0.7 
  SNP_A-1512716   -0.51     0.7   -0.043  -0.06     0.7   -0.044  -0.06     0.7 
  SNP_A-1511060   -0.51     0.7   -0.042  -0.06     0.7   -0.043  -0.06     0.7 
  SNP_A-1511024   -0.34     0.6   -0.029  -0.03     0.6   -0.029  -0.03     0.6 
  SNP_A-1515606   -0.33     0.6   -0.028  -0.02     0.6   -0.029  -0.03     0.6 
  SNP_A-1509477   -0.33     0.6   -0.028  -0.02     0.6   -0.028  -0.02     0.6 
  SNP_A-1509438   -0.33     0.6   -0.028  -0.02     0.6   -0.028  -0.02     0.6 
  SNP_A-1519390   -0.32     0.6   -0.027  -0.02     0.6   -0.028  -0.02     0.6 
  SNP_A-1515701   -0.34     0.6   -0.028  -0.03     0.6   -0.029  -0.03     0.6 
  SNP_A-1515659   -0.34     0.6   -0.028  -0.03     0.6   -0.029  -0.03     0.6 
  SNP_A-1519300   -0.34     0.6   -0.028  -0.03     0.6   -0.029  -0.03     0.6 
  SNP_A-1518685   -0.34     0.6   -0.028  -0.03     0.6   -0.029  -0.03     0.6 
  SNP_A-1513600   -0.34     0.6   -0.028  -0.03     0.6   -0.029  -0.03     0.6 
  SNP_A-1510410   -0.35     0.6   -0.029  -0.03     0.6   -0.030  -0.03     0.6 
  SNP_A-1512692   -0.34     0.6   -0.028  -0.03     0.6   -0.029  -0.03     0.6 
         78.744   -0.30     0.6   -0.025  -0.02     0.6   -0.026  -0.02     0.6 
  SNP_A-1511486   -0.27     0.6   -0.022  -0.02     0.6   -0.023  -0.02     0.6 
  SNP_A-1511444   -0.27     0.6   -0.022  -0.02     0.6   -0.023  -0.02     0.6 
  SNP_A-1518367   -0.26     0.6   -0.021  -0.01     0.6   -0.022  -0.02     0.6 
  SNP_A-1511968   -0.24     0.6   -0.020  -0.01     0.6   -0.021  -0.01     0.6 
  SNP_A-1514292   -0.18     0.6   -0.015  -0.01     0.6   -0.015  -0.01     0.6 
  SNP_A-1518748   -0.17     0.6   -0.014  -0.01     0.6   -0.015  -0.01     0.6 
  SNP_A-1511615   -0.17     0.6   -0.014  -0.01     0.6   -0.014  -0.01     0.6 
  SNP_A-1512221   -0.17     0.6   -0.014  -0.01     0.6   -0.014  -0.01     0.6 
  SNP_A-1514465   -0.17     0.6   -0.014  -0.01     0.6   -0.014  -0.01     0.6 
  SNP_A-1515497   -0.16     0.6   -0.013  -0.01     0.6   -0.013  -0.01     0.6 
  SNP_A-1511834   -0.17     0.6   -0.015  -0.01     0.6   -0.015  -0.01     0.6 
  SNP_A-1519602   -0.18     0.6   -0.015  -0.01     0.6   -0.015  -0.01     0.6 
  SNP_A-1517981   -0.23     0.6   -0.020  -0.01     0.6   -0.019  -0.01     0.6 
  SNP_A-1507803   -0.23     0.6   -0.020  -0.01     0.6   -0.019  -0.01     0.6 
  SNP_A-1507960   -0.25     0.6   -0.022  -0.01     0.6   -0.021  -0.01     0.6 
  SNP_A-1513978   -0.26     0.6   -0.022  -0.02     0.6   -0.022  -0.02     0.6 
  SNP_A-1509970   -0.29     0.6   -0.025  -0.02     0.6   -0.025  -0.02     0.6 
  SNP_A-1513386   -0.29     0.6   -0.026  -0.02     0.6   -0.025  -0.02     0.6 
  SNP_A-1508628   -0.28     0.6   -0.025  -0.02     0.6   -0.024  -0.02     0.6 
  SNP_A-1507848   -0.29     0.6   -0.026  -0.02     0.6   -0.025  -0.02     0.6 
  SNP_A-1514953   -0.34     0.6   -0.031  -0.03     0.6   -0.029  -0.03     0.6 
         82.226   -0.34     0.6   -0.032  -0.03     0.6   -0.030  -0.03     0.6 
  SNP_A-1512804   -0.35     0.6   -0.033  -0.03     0.6   -0.031  -0.03     0.6 
         82.991   -0.36     0.6   -0.033  -0.03     0.6   -0.032  -0.03     0.6 
  SNP_A-1519194   -0.36     0.6   -0.034  -0.03     0.7   -0.032  -0.03     0.6 
  SNP_A-1516911   -0.36     0.6   -0.034  -0.03     0.7   -0.032  -0.03     0.6 
  SNP_A-1510762   -0.37     0.6   -0.035  -0.03     0.7   -0.033  -0.03     0.7 
  SNP_A-1513065   -0.39     0.7   -0.036  -0.04     0.7   -0.034  -0.04     0.7 
  SNP_A-1517109   -0.37     0.6   -0.034  -0.03     0.7   -0.033  -0.03     0.7 
         84.275   -0.30     0.6   -0.029  -0.02     0.6   -0.028  -0.02     0.6 
  SNP_A-1511250   -0.24     0.6   -0.022  -0.01     0.6   -0.022  -0.01     0.6 
         85.064   -0.17     0.6   -0.016  -0.01     0.6   -0.015  -0.01     0.6 
  SNP_A-1510948   -0.09     0.5   -0.009  -0.00     0.5   -0.009  -0.00     0.5 
         85.915   -0.06     0.5   -0.006  -0.00     0.5   -0.006  -0.00     0.5 
         86.344   -0.03     0.5   -0.003  -0.00     0.5   -0.003  -0.00     0.5 
         86.773    0.00     0.5    0.000   0.00     0.5    0.000   0.00     0.5 
  SNP_A-1516617    0.03     0.5    0.003   0.00     0.5    0.003   0.00     0.5 
  SNP_A-1512405   -0.00     0.5   -0.000  -0.00     0.5   -0.000  -0.00     0.5 
  SNP_A-1512114   -0.18     0.6   -0.018  -0.01     0.6   -0.017  -0.01     0.6 
  SNP_A-1507670   -0.19     0.6   -0.019  -0.01     0.6   -0.018  -0.01     0.6 
  SNP_A-1514681   -0.19     0.6   -0.020  -0.01     0.6   -0.018  -0.01     0.6 
         88.824   -0.21     0.6   -0.021  -0.01     0.6   -0.020  -0.01     0.6 
  SNP_A-1516192   -0.22     0.6   -0.023  -0.01     0.6   -0.021  -0.01     0.6 
  SNP_A-1515223   -0.22     0.6   -0.023  -0.01     0.6   -0.021  -0.01     0.6 
         89.635   -0.28     0.6   -0.029  -0.02     0.6   -0.027  -0.02     0.6 
  SNP_A-1512542   -0.33     0.6   -0.034  -0.03     0.6   -0.032  -0.03     0.6 
  SNP_A-1516900   -0.43     0.7   -0.044  -0.05     0.7   -0.040  -0.05     0.7 
         90.810   -0.44     0.7   -0.045  -0.05     0.7   -0.042  -0.05     0.7 
  SNP_A-1516734   -0.46     0.7   -0.046  -0.06     0.7   -0.043  -0.05     0.7 
         91.458   -0.48     0.7   -0.049  -0.06     0.7   -0.046  -0.06     0.7 
  SNP_A-1507675   -0.50     0.7   -0.050  -0.07     0.7   -0.048  -0.06     0.7 
         92.163   -0.51     0.7   -0.052  -0.07     0.7   -0.049  -0.07     0.7 
  SNP_A-1515032   -0.53     0.7   -0.053  -0.07     0.7   -0.050  -0.07     0.7 
  SNP_A-1513251   -0.53     0.7   -0.053  -0.08     0.7   -0.051  -0.07     0.7 
  SNP_A-1509045   -0.57     0.7   -0.057  -0.09     0.7   -0.054  -0.08     0.7 
         93.489   -0.55     0.7   -0.055  -0.08     0.7   -0.053  -0.08     0.7 
         93.971   -0.54     0.7   -0.054  -0.08     0.7   -0.052  -0.07     0.7 
         94.454   -0.52     0.7   -0.052  -0.07     0.7   -0.050  -0.07     0.7 
  SNP_A-1507431   -0.50     0.7   -0.050  -0.07     0.7   -0.049  -0.06     0.7 
  SNP_A-1507478   -0.50     0.7   -0.050  -0.07     0.7   -0.049  -0.06     0.7 
  SNP_A-1509019   -0.48     0.7   -0.047  -0.06     0.7   -0.046  -0.06     0.7 
         95.638   -0.43     0.7   -0.043  -0.05     0.7   -0.042  -0.05     0.7 
         96.015   -0.39     0.7   -0.038  -0.04     0.7   -0.038  -0.04     0.7 
  SNP_A-1507488   -0.34     0.6   -0.033  -0.03     0.6   -0.033  -0.03     0.6 
         96.785   -0.29     0.6   -0.028  -0.02     0.6   -0.029  -0.02     0.6 
  SNP_A-1511586   -0.24     0.6   -0.023  -0.01     0.6   -0.024  -0.02     0.6 
         97.633   -0.18     0.6   -0.018  -0.01     0.6   -0.018  -0.01     0.6 
         98.087   -0.13     0.6   -0.013  -0.00     0.6   -0.013  -0.00     0.6 
         98.542   -0.07     0.5   -0.007  -0.00     0.5   -0.007  -0.00     0.5 
         98.997   -0.02     0.5   -0.002  -0.00     0.5   -0.002  -0.00     0.5 
         99.451    0.04     0.5    0.003   0.00     0.5    0.004   0.00     0.5 
         99.906    0.09     0.5    0.008   0.00     0.5    0.009   0.00     0.5 
        100.361    0.14     0.4    0.013   0.00     0.4    0.014   0.01     0.4 
  SNP_A-1509787    0.19     0.4    0.017   0.01     0.4    0.018   0.01     0.4 
  SNP_A-1509042    0.19     0.4    0.017   0.01     0.4    0.018   0.01     0.4 
  SNP_A-1514777    0.22     0.4    0.020   0.01     0.4    0.020   0.01     0.4 
  SNP_A-1519310    0.24     0.4    0.021   0.01     0.4    0.022   0.01     0.4 
  SNP_A-1509747    0.22     0.4    0.019   0.01     0.4    0.020   0.01     0.4 
  SNP_A-1515509    0.20     0.4    0.017   0.01     0.4    0.018   0.01     0.4 
        102.487    0.32     0.4    0.028   0.02     0.4    0.030   0.03     0.4 
  SNP_A-1511049    0.45     0.3    0.039   0.05     0.3    0.041   0.05     0.3 
        103.147    0.51     0.3    0.044   0.06     0.3    0.046   0.06     0.3 
  SNP_A-1515230    0.57     0.3    0.048   0.07     0.3    0.051   0.08     0.3 
  SNP_A-1516920    0.57     0.3    0.048   0.07     0.3    0.051   0.08     0.3 
  SNP_A-1515958    0.55     0.3    0.046   0.07     0.3    0.049   0.07     0.3 
        104.318    0.59     0.3    0.049   0.08     0.3    0.053   0.08     0.3 
  SNP_A-1507995    0.63     0.3    0.052   0.09     0.3    0.056   0.09     0.3 
        105.056    0.64     0.3    0.053   0.09     0.3    0.057   0.10     0.3 
  SNP_A-1509339    0.66     0.3    0.054   0.10     0.3    0.059   0.10     0.2 
  SNP_A-1510052    0.66     0.3    0.055   0.10     0.3    0.059   0.10     0.2 
        105.804    0.66     0.3    0.054   0.09     0.3    0.059   0.10     0.2 
  SNP_A-1518666    0.66     0.3    0.054   0.09     0.3    0.058   0.10     0.2 
  SNP_A-1511194    0.63     0.3    0.051   0.09     0.3    0.056   0.09     0.3 
  SNP_A-1518644    0.59     0.3    0.049   0.08     0.3    0.053   0.08     0.3 
        106.913    0.56     0.3    0.046   0.07     0.3    0.050   0.07     0.3 
  SNP_A-1515896    0.52     0.3    0.043   0.06     0.3    0.046   0.06     0.3 
  SNP_A-1514344    0.52     0.3    0.043   0.06     0.3    0.046   0.06     0.3 
        107.452    0.45     0.3    0.037   0.04     0.3    0.040   0.05     0.3 
  SNP_A-1512931    0.37     0.4    0.031   0.03     0.4    0.033   0.03     0.3 
  SNP_A-1519080    0.36     0.4    0.030   0.03     0.4    0.032   0.03     0.4 
  SNP_A-1518153    0.36     0.4    0.030   0.03     0.4    0.032   0.03     0.4 
  SNP_A-1512739    0.35     0.4    0.029   0.03     0.4    0.031   0.03     0.4 
  SNP_A-1507627    0.34     0.4    0.029   0.03     0.4    0.030   0.03     0.4 
  SNP_A-1510238    0.35     0.4    0.029   0.03     0.4    0.031   0.03     0.4 
        108.375    0.41     0.3    0.035   0.04     0.3    0.037   0.04     0.3 
        108.872    0.47     0.3    0.041   0.05     0.3    0.043   0.05     0.3 
        109.368    0.53     0.3    0.046   0.06     0.3    0.048   0.07     0.3 
  SNP_A-1507828    0.59     0.3    0.051   0.08     0.3    0.053   0.08     0.3 
  SNP_A-1517676    0.62     0.3    0.053   0.09     0.3    0.056   0.09     0.3 
  SNP_A-1519123    0.63     0.3    0.054   0.09     0.3    0.056   0.09     0.3 
  SNP_A-1517554    0.66     0.3    0.057   0.10     0.2    0.060   0.11     0.2 
        111.086    0.66     0.3    0.057   0.10     0.2    0.060   0.10     0.2 
  SNP_A-1512117    0.66     0.3    0.056   0.10     0.3    0.059   0.10     0.2 
  SNP_A-1513783    0.66     0.3    0.056   0.10     0.3    0.059   0.10     0.2 
        111.773    0.70     0.2    0.060   0.11     0.2    0.063   0.12     0.2 
  SNP_A-1517253    0.74     0.2    0.064   0.13     0.2    0.067   0.13     0.2 
  SNP_A-1517173    0.74     0.2    0.064   0.13     0.2    0.067   0.13     0.2 
        112.524    0.75     0.2    0.065   0.13     0.2    0.068   0.14     0.2 
  SNP_A-1513345    0.76     0.2    0.066   0.13     0.2    0.069   0.14     0.2 
        113.426    0.73     0.2    0.063   0.12     0.2    0.066   0.13     0.2 
  SNP_A-1511089    0.71     0.2    0.061   0.11     0.2    0.064   0.12     0.2 
        114.234    0.77     0.2    0.067   0.14     0.2    0.071   0.15     0.2 
        114.608    0.84     0.2    0.072   0.16     0.2    0.077   0.17     0.2 
  SNP_A-1512065    0.91     0.2    0.077   0.19     0.2    0.082   0.20     0.2 
  SNP_A-1509994    0.93     0.2    0.078   0.19     0.2    0.083   0.20     0.2 
  SNP_A-1510269    0.99     0.2    0.083   0.22     0.2    0.089   0.23    0.15 
        115.643    1.01     0.2    0.084   0.22     0.2    0.089   0.24    0.15 
  SNP_A-1511908    1.02     0.2    0.084   0.23     0.2    0.090   0.25    0.14 
  SNP_A-1516857    1.02     0.2    0.084   0.23     0.2    0.090   0.24    0.14 
  SNP_A-1519006    1.00     0.2    0.083   0.22     0.2    0.088   0.24    0.15 
  SNP_A-1515877    0.99     0.2    0.082   0.21     0.2    0.087   0.23     0.2 
        116.641    0.92     0.2    0.077   0.19     0.2    0.081   0.20     0.2 
  SNP_A-1508314    0.84     0.2    0.071   0.16     0.2    0.074   0.17     0.2 
  SNP_A-1514371    0.84     0.2    0.070   0.16     0.2    0.074   0.17     0.2 
  SNP_A-1514994    0.90     0.2    0.076   0.18     0.2    0.080   0.19     0.2 
  SNP_A-1509516    0.91     0.2    0.076   0.18     0.2    0.080   0.19     0.2 
        117.858    0.85     0.2    0.072   0.16     0.2    0.076   0.17     0.2 
  SNP_A-1511149    0.79     0.2    0.068   0.14     0.2    0.070   0.15     0.2 
  SNP_A-1507807    0.78     0.2    0.067   0.14     0.2    0.069   0.14     0.2 
        118.635    0.78     0.2    0.067   0.14     0.2    0.069   0.14     0.2 
  SNP_A-1515084    0.78     0.2    0.067   0.14     0.2    0.069   0.14     0.2 
        119.324    0.76     0.2    0.066   0.13     0.2    0.067   0.14     0.2 
        119.709    0.73     0.2    0.065   0.13     0.2    0.066   0.13     0.2 
  SNP_A-1517236    0.71     0.2    0.063   0.12     0.2    0.063   0.12     0.2 
  SNP_A-1512319    0.71     0.2    0.062   0.12     0.2    0.062   0.12     0.2 
  SNP_A-1511816    0.70     0.2    0.062   0.12     0.2    0.062   0.12     0.2 
  SNP_A-1508846    0.71     0.2    0.064   0.12     0.2    0.063   0.12     0.2 
  SNP_A-1511020    0.74     0.2    0.067   0.13     0.2    0.066   0.13     0.2 
  SNP_A-1510976    0.74     0.2    0.067   0.13     0.2    0.066   0.13     0.2 
        121.540    0.76     0.2    0.070   0.14     0.2    0.068   0.14     0.2 
  SNP_A-1509290    0.79     0.2    0.073   0.15     0.2    0.070   0.15     0.2 
  SNP_A-1511865    0.73     0.2    0.069   0.13     0.2    0.065   0.12     0.2 
  SNP_A-1512350    0.72     0.2    0.069   0.13     0.2    0.065   0.12     0.2 
  SNP_A-1512850    0.69     0.2    0.067   0.12     0.2    0.062   0.11     0.2 
  SNP_A-1511892    0.67     0.3    0.066   0.12     0.2    0.060   0.11     0.2 
        123.137    0.76     0.2    0.075   0.15     0.2    0.069   0.14     0.2 
  SNP_A-1519030    0.86     0.2    0.083   0.19     0.2    0.077   0.17     0.2 
  SNP_A-1507972    0.91     0.2    0.087   0.21     0.2    0.080   0.19     0.2 
  SNP_A-1513972    0.95     0.2    0.091   0.23     0.2    0.084   0.21     0.2 
  SNP_A-1519186    0.96     0.2    0.092   0.23    0.15    0.085   0.22     0.2 
  SNP_A-1512091    0.97     0.2    0.092   0.24    0.15    0.085   0.22     0.2 
        124.622    0.93     0.2    0.089   0.22     0.2    0.082   0.20     0.2 
  SNP_A-1509895    0.88     0.2    0.085   0.20     0.2    0.077   0.18     0.2 
  SNP_A-1513666    0.92     0.2    0.088   0.21     0.2    0.080   0.20     0.2 
  SNP_A-1512976    0.91     0.2    0.087   0.21     0.2    0.079   0.19     0.2 
  SNP_A-1510785    0.91     0.2    0.087   0.21     0.2    0.079   0.19     0.2 
  SNP_A-1511280    0.90     0.2    0.086   0.21     0.2    0.078   0.19     0.2 
  SNP_A-1510649    0.89     0.2    0.085   0.20     0.2    0.077   0.18     0.2 
        125.794    0.84     0.2    0.083   0.18     0.2    0.074   0.17     0.2 
        126.197    0.79     0.2    0.079   0.17     0.2    0.070   0.15     0.2 
  SNP_A-1514351    0.74     0.2    0.074   0.15     0.2    0.065   0.13     0.2 
  SNP_A-1512593    0.64     0.3    0.064   0.11     0.2    0.056   0.09     0.3 
  SNP_A-1514211    0.62     0.3    0.062   0.10     0.2    0.054   0.09     0.3 
  SNP_A-1510178    0.57     0.3    0.058   0.09     0.3    0.050   0.08     0.3 
  SNP_A-1512521    0.54     0.3    0.055   0.08     0.3    0.047   0.07     0.3 
  SNP_A-1514120    0.49     0.3    0.050   0.07     0.3    0.043   0.06     0.3 
  SNP_A-1513042    0.49     0.3    0.049   0.06     0.3    0.042   0.05     0.3 
  SNP_A-1519687    0.48     0.3    0.049   0.06     0.3    0.042   0.05     0.3 
  SNP_A-1507963    0.43     0.3    0.044   0.05     0.3    0.038   0.04     0.3 
  SNP_A-1510846    0.31     0.4    0.033   0.03     0.4    0.028   0.02     0.4 
  SNP_A-1511457    0.21     0.4    0.022   0.01     0.4    0.019   0.01     0.4 
  SNP_A-1509446    0.18     0.4    0.019   0.01     0.4    0.016   0.01     0.4 
        128.294    0.19     0.4    0.020   0.01     0.4    0.017   0.01     0.4 
  SNP_A-1509510    0.21     0.4    0.021   0.01     0.4    0.018   0.01     0.4 
  SNP_A-1518699    0.23     0.4    0.024   0.01     0.4    0.021   0.01     0.4 
  SNP_A-1518476    0.25     0.4    0.025   0.02     0.4    0.022   0.01     0.4 
  SNP_A-1519642    0.30     0.4    0.030   0.02     0.4    0.027   0.02     0.4 
        129.752    0.32     0.4    0.033   0.03     0.4    0.030   0.03     0.4 
  SNP_A-1508360    0.35     0.4    0.034   0.03     0.4    0.032   0.03     0.4 
        130.493    0.39     0.3    0.038   0.04     0.3    0.036   0.04     0.3 
  SNP_A-1509880    0.43     0.3    0.041   0.05     0.3    0.040   0.04     0.3 
        131.175    0.41     0.3    0.040   0.04     0.3    0.039   0.04     0.3 
  SNP_A-1509499    0.40     0.3    0.039   0.04     0.3    0.038   0.04     0.3 
        132.005    0.37     0.4    0.036   0.04     0.3    0.035   0.04     0.3 
        132.492    0.34     0.4    0.033   0.03     0.4    0.033   0.03     0.4 
        132.978    0.32     0.4    0.030   0.03     0.4    0.030   0.03     0.4 
        133.465    0.29     0.4    0.027   0.02     0.4    0.027   0.02     0.4 
        133.951    0.26     0.4    0.023   0.02     0.4    0.024   0.02     0.4 
        134.438    0.23     0.4    0.020   0.01     0.4    0.021   0.01     0.4 
  SNP_A-1509041    0.20     0.4    0.017   0.01     0.4    0.018   0.01     0.4 
  SNP_A-1510409    0.20     0.4    0.017   0.01     0.4    0.018   0.01     0.4 
  SNP_A-1509674    0.20     0.4    0.017   0.01     0.4    0.017   0.01     0.4 
  SNP_A-1512867    0.20     0.4    0.016   0.01     0.4    0.017   0.01     0.4 
  SNP_A-1509292    0.18     0.4    0.015   0.01     0.4    0.016   0.01     0.4 
  SNP_A-1514473    0.17     0.4    0.015   0.01     0.4    0.015   0.01     0.4 
  SNP_A-1516302    0.16     0.4    0.013   0.01     0.4    0.014   0.01     0.4 
  SNP_A-1508835    0.12     0.5    0.010   0.00     0.5    0.010   0.00     0.5 
        135.779    0.16     0.4    0.014   0.01     0.4    0.014   0.01     0.4 
  SNP_A-1516036    0.20     0.4    0.018   0.01     0.4    0.018   0.01     0.4 
  SNP_A-1512462    0.20     0.4    0.018   0.01     0.4    0.018   0.01     0.4 
  SNP_A-1512409    0.20     0.4    0.018   0.01     0.4    0.018   0.01     0.4 
  SNP_A-1513919    0.22     0.4    0.019   0.01     0.4    0.019   0.01     0.4 
  SNP_A-1512944    0.23     0.4    0.021   0.01     0.4    0.021   0.01     0.4 
  SNP_A-1517081    0.26     0.4    0.023   0.02     0.4    0.023   0.02     0.4 
        136.995    0.27     0.4    0.025   0.02     0.4    0.025   0.02     0.4 
  SNP_A-1515826    0.28     0.4    0.026   0.02     0.4    0.026   0.02     0.4 
  SNP_A-1518376    0.28     0.4    0.026   0.02     0.4    0.026   0.02     0.4 
  SNP_A-1508464    0.27     0.4    0.025   0.02     0.4    0.025   0.02     0.4 
        137.951    0.19     0.4    0.018   0.01     0.4    0.017   0.01     0.4 
        138.402    0.11     0.5    0.010   0.00     0.5    0.010   0.00     0.5 
        138.853    0.02     0.5    0.002   0.00     0.5    0.002   0.00     0.5 
        139.303   -0.06     0.5   -0.005  -0.00     0.5   -0.005  -0.00     0.5 
  SNP_A-1509156   -0.14     0.6   -0.013  -0.00     0.6   -0.013  -0.00     0.6 
        140.149   -0.13     0.6   -0.013  -0.00     0.6   -0.012  -0.00     0.6 
        140.544   -0.13     0.6   -0.012  -0.00     0.6   -0.012  -0.00     0.6 
  SNP_A-1519490   -0.12     0.5   -0.012  -0.00     0.6   -0.011  -0.00     0.6 
        141.382   -0.05     0.5   -0.005  -0.00     0.5   -0.005  -0.00     0.5 
  SNP_A-1518422    0.01     0.5    0.001   0.00     0.5    0.001   0.00     0.5 
        142.092    0.04     0.5    0.004   0.00     0.5    0.004   0.00     0.5 
  SNP_A-1516700    0.06     0.5    0.006   0.00     0.5    0.006   0.00     0.5 
  SNP_A-1516173    0.07     0.5    0.006   0.00     0.5    0.006   0.00     0.5 
  SNP_A-1518354    0.05     0.5    0.005   0.00     0.5    0.004   0.00     0.5 
        143.014    0.05     0.5    0.004   0.00     0.5    0.004   0.00     0.5 
        143.459    0.04     0.5    0.004   0.00     0.5    0.004   0.00     0.5 
        143.904    0.04     0.5    0.004   0.00     0.5    0.004   0.00     0.5 
        144.349    0.04     0.5    0.004   0.00     0.5    0.004   0.00     0.5 
        144.793    0.03     0.5    0.004   0.00     0.5    0.003   0.00     0.5 
        145.238    0.03     0.5    0.003   0.00     0.5    0.003   0.00     0.5 
        145.683    0.03     0.5    0.003   0.00     0.5    0.003   0.00     0.5 
  SNP_A-1517758    0.02     0.5    0.002   0.00     0.5    0.002   0.00     0.5 
        146.591   -0.05     0.5   -0.005  -0.00     0.5   -0.005  -0.00     0.5 
  SNP_A-1519638   -0.12     0.5   -0.013  -0.00     0.6   -0.012  -0.00     0.6 
  SNP_A-1509354   -0.13     0.6   -0.013  -0.00     0.6   -0.012  -0.00     0.6 
  SNP_A-1514105   -0.13     0.6   -0.013  -0.00     0.6   -0.012  -0.00     0.6 
        147.597   -0.13     0.6   -0.013  -0.00     0.6   -0.012  -0.00     0.6 
  SNP_A-1511176   -0.12     0.5   -0.013  -0.00     0.6   -0.011  -0.00     0.6 
  SNP_A-1514951   -0.22     0.6   -0.023  -0.01     0.6   -0.021  -0.01     0.6 
  SNP_A-1510137   -0.27     0.6   -0.027  -0.02     0.6   -0.024  -0.02     0.6 
  SNP_A-1518249   -0.26     0.6   -0.027  -0.02     0.6   -0.024  -0.02     0.6 
  SNP_A-1512905   -0.27     0.6   -0.028  -0.02     0.6   -0.024  -0.02     0.6 
  SNP_A-1515990   -0.28     0.6   -0.028  -0.02     0.6   -0.025  -0.02     0.6 
  SNP_A-1517697   -0.38     0.6   -0.038  -0.04     0.7   -0.033  -0.03     0.7 
  SNP_A-1519648   -0.39     0.7   -0.039  -0.04     0.7   -0.034  -0.03     0.7 
  SNP_A-1514022   -0.40     0.7   -0.040  -0.04     0.7   -0.035  -0.04     0.7 
  SNP_A-1507761   -0.40     0.7   -0.039  -0.04     0.7   -0.035  -0.04     0.7 
  SNP_A-1517651   -0.40     0.7   -0.040  -0.04     0.7   -0.035  -0.04     0.7 
  SNP_A-1511442   -0.40     0.7   -0.040  -0.04     0.7   -0.035  -0.04     0.7 
        150.740   -0.42     0.7   -0.042  -0.05     0.7   -0.037  -0.04     0.7 
  SNP_A-1517647   -0.44     0.7   -0.044  -0.05     0.7   -0.039  -0.05     0.7 
  SNP_A-1511725   -0.44     0.7   -0.042  -0.05     0.7   -0.038  -0.04     0.7 
        151.688   -0.44     0.7   -0.042  -0.05     0.7   -0.038  -0.04     0.7 
  SNP_A-1515462   -0.43     0.7   -0.042  -0.05     0.7   -0.038  -0.04     0.7 
  SNP_A-1509335   -0.42     0.7   -0.041  -0.05     0.7   -0.037  -0.04     0.7 
  SNP_A-1510414   -0.42     0.7   -0.040  -0.04     0.7   -0.036  -0.04     0.7 
  SNP_A-1513664   -0.40     0.7   -0.038  -0.04     0.7   -0.035  -0.04     0.7 
  SNP_A-1509812   -0.37     0.6   -0.036  -0.04     0.7   -0.033  -0.03     0.7 
  SNP_A-1507769   -0.36     0.6   -0.035  -0.03     0.7   -0.031  -0.03     0.6 
  SNP_A-1519348   -0.33     0.6   -0.032  -0.03     0.6   -0.029  -0.03     0.6 
  SNP_A-1518995   -0.33     0.6   -0.032  -0.03     0.6   -0.029  -0.02     0.6 
  SNP_A-1518543   -0.32     0.6   -0.032  -0.03     0.6   -0.029  -0.02     0.6 
  SNP_A-1519717   -0.33     0.6   -0.032  -0.03     0.6   -0.029  -0.03     0.6 
        153.978   -0.36     0.6   -0.036  -0.03     0.7   -0.032  -0.03     0.6 
        154.385   -0.39     0.7   -0.039  -0.04     0.7   -0.035  -0.04     0.7 
        154.792   -0.42     0.7   -0.042  -0.05     0.7   -0.038  -0.04     0.7 
        155.200   -0.46     0.7   -0.045  -0.06     0.7   -0.041  -0.05     0.7 
  SNP_A-1513626   -0.49     0.7   -0.048  -0.06     0.7   -0.044  -0.06     0.7 
  SNP_A-1514810   -0.50     0.7   -0.049  -0.07     0.7   -0.045  -0.06     0.7 
  SNP_A-1514208   -0.57     0.7   -0.055  -0.08     0.7   -0.051  -0.08     0.7 
  SNP_A-1515072   -0.62     0.7   -0.059  -0.10     0.7   -0.055  -0.09     0.7 
  SNP_A-1512836   -0.64     0.7   -0.061  -0.10     0.8   -0.056  -0.09     0.7 
  SNP_A-1513305   -0.68     0.8   -0.064  -0.12     0.8   -0.060  -0.11     0.8 
  SNP_A-1515418   -0.67     0.7   -0.063  -0.11     0.8   -0.059  -0.10     0.8 
  SNP_A-1518603   -0.67     0.7   -0.063  -0.11     0.8   -0.058  -0.10     0.8 
  SNP_A-1513181   -0.74     0.8   -0.070  -0.14     0.8   -0.065  -0.13     0.8 
  SNP_A-1510982   -0.81     0.8   -0.077  -0.16     0.8   -0.070  -0.15     0.8 
  SNP_A-1519389   -0.91     0.8   -0.088  -0.21     0.8   -0.080  -0.19     0.8 
  SNP_A-1517262   -1.04     0.8   -0.099  -0.27     0.9   -0.089  -0.24     0.9 
  SNP_A-1518700   -1.03     0.8   -0.099  -0.27     0.9   -0.089  -0.24     0.9 
  SNP_A-1509646   -1.02     0.8   -0.099  -0.27     0.9   -0.089  -0.24     0.9 
  SNP_A-1513777   -1.02     0.8   -0.099  -0.27     0.9   -0.089  -0.24     0.9 
  SNP_A-1517809   -1.03     0.8   -0.099  -0.27     0.9   -0.089  -0.24     0.9 
        159.168   -1.00     0.8   -0.096  -0.26     0.9   -0.087  -0.23     0.8 
  SNP_A-1516636   -0.97     0.8   -0.092  -0.24     0.9   -0.084  -0.22     0.8 
  SNP_A-1512505   -0.97     0.8   -0.092  -0.24     0.9   -0.084  -0.22     0.8 
        159.902   -0.99     0.8   -0.094  -0.25     0.9   -0.086  -0.23     0.8 
  SNP_A-1517105   -1.01     0.8   -0.095  -0.26     0.9   -0.087  -0.23     0.9 
  SNP_A-1509295   -1.02     0.8   -0.096  -0.26     0.9   -0.088  -0.24     0.9 
        160.689   -1.06     0.9   -0.100  -0.28     0.9   -0.092  -0.26     0.9 
  SNP_A-1519381   -1.10     0.9   -0.103  -0.30     0.9   -0.095  -0.27     0.9 
  SNP_A-1513946   -1.10     0.9   -0.103  -0.31     0.9   -0.095  -0.28     0.9 
  SNP_A-1508481   -1.13     0.9   -0.106  -0.32     0.9   -0.098  -0.29     0.9 
  SNP_A-1514023   -1.14     0.9   -0.107  -0.33     0.9   -0.098  -0.30     0.9 
  SNP_A-1516688   -1.14     0.9   -0.107  -0.33     0.9   -0.099  -0.30     0.9 
        161.725   -1.20     0.9   -0.112  -0.36     0.9   -0.103  -0.33     0.9 
  SNP_A-1510594   -1.25     0.9   -0.117  -0.39     0.9   -0.108  -0.36     0.9 
  SNP_A-1518226   -1.27     0.9   -0.118  -0.40     0.9   -0.109  -0.37     0.9 
  SNP_A-1511102   -1.30     0.9   -0.121  -0.42     0.9   -0.112  -0.38     0.9 
  SNP_A-1519261   -1.31     0.9   -0.123  -0.43     0.9   -0.113  -0.39     0.9 
  SNP_A-1507899   -1.36     0.9   -0.128  -0.47     0.9   -0.117  -0.42     0.9 
  SNP_A-1515721   -1.32     0.9   -0.122  -0.43     0.9   -0.113  -0.40     0.9 
  SNP_A-1514983   -1.32     0.9   -0.122  -0.43     0.9   -0.113  -0.40     0.9 
  SNP_A-1516658   -1.31     0.9   -0.122  -0.43     0.9   -0.113  -0.39     0.9 
  SNP_A-1519038   -1.28     0.9   -0.118  -0.40     0.9   -0.110  -0.37     0.9 
        163.482   -1.25     0.9   -0.116  -0.39     0.9   -0.108  -0.36     0.9 
  SNP_A-1510696   -1.22     0.9   -0.113  -0.37     0.9   -0.105  -0.34     0.9 
  SNP_A-1511424   -1.23     0.9   -0.114  -0.37     0.9   -0.106  -0.34     0.9 
        164.310   -1.19     0.9   -0.111  -0.35     0.9   -0.103  -0.32     0.9 
        164.747   -1.15     0.9   -0.106  -0.33     0.9   -0.100  -0.30     0.9 
  SNP_A-1514775   -1.10     0.9   -0.100  -0.30     0.9   -0.095  -0.28     0.9 
  SNP_A-1519200   -1.10     0.9   -0.100  -0.30     0.9   -0.095  -0.28     0.9 
  SNP_A-1516329   -1.06     0.9   -0.096  -0.27     0.9   -0.092  -0.26     0.9 
  SNP_A-1513205   -1.05     0.9   -0.096  -0.27     0.9   -0.091  -0.25     0.9 
  SNP_A-1509915   -1.04     0.9   -0.095  -0.27     0.9   -0.090  -0.25     0.9 
  SNP_A-1508051   -1.02     0.8   -0.094  -0.26     0.9   -0.089  -0.24     0.9 
  SNP_A-1519291   -1.02     0.8   -0.094  -0.26     0.9   -0.089  -0.24     0.9 
  SNP_A-1519260   -1.01     0.8   -0.094  -0.25     0.9   -0.088  -0.24     0.9 
  SNP_A-1513759   -0.99     0.8   -0.093  -0.25     0.9   -0.087  -0.23     0.8 
  SNP_A-1515787   -0.99     0.8   -0.093  -0.25     0.9   -0.087  -0.23     0.8 
  SNP_A-1512877   -0.98     0.8   -0.094  -0.25     0.9   -0.087  -0.23     0.8 
        166.827   -0.99     0.8   -0.096  -0.25     0.9   -0.089  -0.23     0.8 
  SNP_A-1518105   -0.99     0.8   -0.097  -0.26     0.9   -0.089  -0.23     0.9 
  SNP_A-1511496   -1.02     0.8   -0.100  -0.27     0.9   -0.091  -0.25     0.9 
        167.777   -1.00     0.8   -0.097  -0.26     0.9   -0.090  -0.24     0.9 
  SNP_A-1510723   -0.99     0.8   -0.092  -0.25     0.9   -0.088  -0.23     0.8 
  SNP_A-1509455   -0.96     0.8   -0.087  -0.22     0.8   -0.085  -0.21     0.8 
  SNP_A-1509547   -0.96     0.8   -0.087  -0.22     0.8   -0.085  -0.21     0.8 
  SNP_A-1517555   -0.92     0.8   -0.084  -0.21     0.8   -0.082  -0.20     0.8 
  SNP_A-1514485   -0.92     0.8   -0.083  -0.20     0.8   -0.081  -0.20     0.8 
  SNP_A-1514178   -0.91     0.8   -0.083  -0.20     0.8   -0.082  -0.20     0.8 
  SNP_A-1518481   -0.84     0.8   -0.077  -0.17     0.8   -0.075  -0.17     0.8 
        169.876   -0.77     0.8   -0.071  -0.15     0.8   -0.070  -0.14     0.8 
  SNP_A-1518726   -0.70     0.8   -0.062  -0.12     0.8   -0.062  -0.11     0.8 
  SNP_A-1510818   -0.67     0.7   -0.060  -0.11     0.8   -0.060  -0.11     0.8 
  SNP_A-1518199   -0.67     0.7   -0.060  -0.11     0.8   -0.060  -0.11     0.8 
  SNP_A-1518250   -0.67     0.7   -0.060  -0.11     0.8   -0.060  -0.11     0.8 
  SNP_A-1511535   -0.70     0.8   -0.062  -0.12     0.8   -0.062  -0.12     0.8 
  SNP_A-1508369   -0.70     0.8   -0.062  -0.12     0.8   -0.062  -0.12     0.8 
  SNP_A-1518983   -0.70     0.8   -0.061  -0.11     0.8   -0.063  -0.12     0.8 
        171.137   -0.62     0.7   -0.053  -0.09     0.7   -0.056  -0.09     0.7 
  SNP_A-1509694   -0.54     0.7   -0.046  -0.07     0.7   -0.048  -0.07     0.7 
  SNP_A-1516191   -0.53     0.7   -0.045  -0.06     0.7   -0.047  -0.07     0.7 
  SNP_A-1509624   -0.53     0.7   -0.044  -0.06     0.7   -0.047  -0.07     0.7 
  SNP_A-1509770   -0.53     0.7   -0.045  -0.06     0.7   -0.047  -0.07     0.7 
  SNP_A-1517157   -0.57     0.7   -0.048  -0.07     0.7   -0.052  -0.08     0.7 
  SNP_A-1514252   -0.70     0.8   -0.059  -0.11     0.8   -0.063  -0.12     0.8 
  SNP_A-1510150   -0.70     0.8   -0.059  -0.11     0.8   -0.063  -0.12     0.8 
        172.807   -0.70     0.8   -0.059  -0.11     0.8   -0.064  -0.12     0.8 
  SNP_A-1516767   -0.71     0.8   -0.059  -0.11     0.8   -0.064  -0.12     0.8 
        173.464   -0.70     0.8   -0.060  -0.11     0.8   -0.065  -0.12     0.8 
  SNP_A-1518887   -0.70     0.8   -0.060  -0.11     0.8   -0.065  -0.12     0.8 
  SNP_A-1515150   -0.69     0.8   -0.059  -0.11     0.8   -0.064  -0.12     0.8 
  SNP_A-1510273   -0.72     0.8   -0.061  -0.12     0.8   -0.066  -0.13     0.8 
        174.510   -0.76     0.8   -0.065  -0.13     0.8   -0.071  -0.14     0.8 
  SNP_A-1514568   -0.81     0.8   -0.069  -0.15     0.8   -0.075  -0.16     0.8 
        175.196   -0.80     0.8   -0.068  -0.15     0.8   -0.075  -0.16     0.8 
        175.584   -0.79     0.8   -0.068  -0.14     0.8   -0.074  -0.16     0.8 
        175.971   -0.79     0.8   -0.067  -0.14     0.8   -0.074  -0.15     0.8 
  SNP_A-1516613   -0.78     0.8   -0.065  -0.14     0.8   -0.073  -0.15     0.8 
  SNP_A-1518966   -0.78     0.8   -0.065  -0.14     0.8   -0.073  -0.15     0.8 
  SNP_A-1519589   -0.79     0.8   -0.066  -0.14     0.8   -0.074  -0.15     0.8 
        177.017   -0.79     0.8   -0.067  -0.14     0.8   -0.074  -0.16     0.8 
  SNP_A-1510368   -0.80     0.8   -0.067  -0.14     0.8   -0.074  -0.16     0.8 
  SNP_A-1512844   -0.80     0.8   -0.067  -0.14     0.8   -0.074  -0.16     0.8 
  SNP_A-1513856   -0.80     0.8   -0.067  -0.14     0.8   -0.075  -0.16     0.8 
  SNP_A-1517245   -0.80     0.8   -0.068  -0.15     0.8   -0.075  -0.16     0.8 
  SNP_A-1507471   -0.81     0.8   -0.068  -0.15     0.8   -0.076  -0.16     0.8 
  SNP_A-1512283   -0.81     0.8   -0.068  -0.15     0.8   -0.076  -0.16     0.8 
        178.320   -0.82     0.8   -0.070  -0.16     0.8   -0.078  -0.17     0.8 
        178.719   -0.83     0.8   -0.071  -0.16     0.8   -0.080  -0.18     0.8 
        179.117   -0.84     0.8   -0.072  -0.16     0.8   -0.081  -0.18     0.8 
  SNP_A-1519190   -0.85     0.8   -0.073  -0.17     0.8   -0.082  -0.18     0.8 
  SNP_A-1516318   -0.84     0.8   -0.072  -0.16     0.8   -0.081  -0.18     0.8 
        179.967   -0.82     0.8   -0.071  -0.16     0.8   -0.080  -0.17     0.8 
  SNP_A-1513267   -0.80     0.8   -0.068  -0.15     0.8   -0.077  -0.16     0.8 
  SNP_A-1513228   -0.80     0.8   -0.068  -0.15     0.8   -0.077  -0.16     0.8 
        180.723   -0.81     0.8   -0.070  -0.15     0.8   -0.078  -0.17     0.8 
        181.088   -0.82     0.8   -0.071  -0.16     0.8   -0.079  -0.17     0.8 
  SNP_A-1514009   -0.83     0.8   -0.072  -0.16     0.8   -0.079  -0.17     0.8 
  SNP_A-1510526   -0.92     0.8   -0.079  -0.19     0.8   -0.086  -0.21     0.8 
  SNP_A-1514776   -1.02     0.8   -0.087  -0.24     0.9   -0.094  -0.25     0.9 
  SNP_A-1515693   -1.04     0.9   -0.089  -0.25     0.9   -0.096  -0.26     0.9 
        182.416   -1.15     0.9   -0.099  -0.31     0.9   -0.106  -0.32     0.9 
  SNP_A-1509117   -1.26     0.9   -0.107  -0.37     0.9   -0.114  -0.38     0.9 
  SNP_A-1517913   -1.34     0.9   -0.114  -0.41     0.9   -0.121  -0.43     0.9 
  SNP_A-1512762   -1.38     0.9   -0.119  -0.44     0.9   -0.125  -0.46     0.9 
  SNP_A-1519219   -1.41     0.9   -0.121  -0.46     0.9   -0.127  -0.47     0.9 
  SNP_A-1517395   -1.36     0.9   -0.118  -0.43     0.9   -0.123  -0.44     0.9 
  SNP_A-1518930   -1.25     0.9   -0.108  -0.36     0.9   -0.112  -0.37     0.9 
  SNP_A-1518021   -1.23     0.9   -0.105  -0.35     0.9   -0.109  -0.36     0.9 
  SNP_A-1518052   -1.22     0.9   -0.105  -0.35     0.9   -0.109  -0.35     0.9 
  SNP_A-1517046   -1.20     0.9   -0.102  -0.33     0.9   -0.106  -0.34     0.9 
  SNP_A-1508470   -1.19     0.9   -0.100  -0.32     0.9   -0.104  -0.33     0.9 
        185.026   -1.19     0.9   -0.100  -0.32     0.9   -0.104  -0.33     0.9 
  SNP_A-1515816   -1.19     0.9   -0.100  -0.32     0.9   -0.103  -0.33     0.9 
  SNP_A-1509186   -1.19     0.9   -0.100  -0.32     0.9   -0.103  -0.32     0.9 
  SNP_A-1510577   -1.17     0.9   -0.099  -0.31     0.9   -0.102  -0.32     0.9 
  SNP_A-1508780   -1.18     0.9   -0.099  -0.32     0.9   -0.102  -0.32     0.9 
  SNP_A-1519456   -1.19     0.9   -0.100  -0.32     0.9   -0.103  -0.32     0.9 
  SNP_A-1517551   -1.19     0.9   -0.100  -0.32     0.9   -0.102  -0.32     0.9 
  SNP_A-1511959   -1.19     0.9   -0.100  -0.32     0.9   -0.103  -0.32     0.9 
  SNP_A-1511033   -1.19     0.9   -0.100  -0.32     0.9   -0.103  -0.33     0.9 
  SNP_A-1515402   -1.21     0.9   -0.101  -0.33     0.9   -0.104  -0.33     0.9 
  SNP_A-1511401   -1.20     0.9   -0.101  -0.33     0.9   -0.104  -0.33     0.9 
  SNP_A-1508935   -1.19     0.9   -0.101  -0.32     0.9   -0.104  -0.33     0.9 
  SNP_A-1518009   -1.18     0.9   -0.100  -0.32     0.9   -0.103  -0.32     0.9 
  SNP_A-1516250   -1.18     0.9   -0.100  -0.32     0.9   -0.103  -0.32     0.9 
  SNP_A-1516530   -1.19     0.9   -0.101  -0.32     0.9   -0.104  -0.33     0.9 
  SNP_A-1514284   -1.17     0.9   -0.099  -0.31     0.9   -0.103  -0.32     0.9 
  SNP_A-1507879   -1.12     0.9   -0.095  -0.29     0.9   -0.099  -0.29     0.9 
  SNP_A-1513463   -1.17     0.9   -0.100  -0.31     0.9   -0.104  -0.32     0.9 
  SNP_A-1519725   -1.17     0.9   -0.099  -0.31     0.9   -0.104  -0.32     0.9 
  SNP_A-1509121   -1.16     0.9   -0.098  -0.31     0.9   -0.103  -0.32     0.9 
  SNP_A-1508656   -1.14     0.9   -0.097  -0.30     0.9   -0.101  -0.31     0.9 
        188.152   -1.16     0.9   -0.098  -0.31     0.9   -0.103  -0.32     0.9 
  SNP_A-1511277   -1.18     0.9   -0.099  -0.31     0.9   -0.104  -0.33     0.9 
  SNP_A-1513676   -1.10     0.9   -0.090  -0.27     0.9   -0.095  -0.28     0.9 
  SNP_A-1510464   -1.11     0.9   -0.090  -0.27     0.9   -0.096  -0.28     0.9 
  SNP_A-1517185   -1.13     0.9   -0.092  -0.28     0.9   -0.097  -0.29     0.9 
  SNP_A-1519142   -1.07     0.9   -0.087  -0.25     0.9   -0.093  -0.26     0.9 
  SNP_A-1509964   -1.04     0.9   -0.085  -0.24     0.9   -0.090  -0.25     0.9 
  SNP_A-1516217   -1.02     0.8   -0.083  -0.23     0.8   -0.088  -0.24     0.9 
  SNP_A-1508932   -1.00     0.8   -0.081  -0.22     0.8   -0.087  -0.23     0.8 
  SNP_A-1514608   -0.98     0.8   -0.080  -0.21     0.8   -0.085  -0.22     0.8 
  SNP_A-1510023   -0.98     0.8   -0.079  -0.21     0.8   -0.085  -0.22     0.8 
  SNP_A-1513377   -0.86     0.8   -0.070  -0.16     0.8   -0.075  -0.17     0.8 
  SNP_A-1513887   -0.69     0.8   -0.058  -0.11     0.8   -0.062  -0.11     0.8 
        190.889   -0.57     0.7   -0.048  -0.07     0.7   -0.051  -0.08     0.7 
  SNP_A-1514213   -0.45     0.7   -0.038  -0.05     0.7   -0.040  -0.05     0.7 
  SNP_A-1509929   -0.41     0.7   -0.034  -0.04     0.7   -0.036  -0.04     0.7 
        192.072   -0.37     0.6   -0.032  -0.03     0.6   -0.033  -0.03     0.7 
        192.538   -0.33     0.6   -0.029  -0.03     0.6   -0.030  -0.03     0.6 
        193.004   -0.30     0.6   -0.026  -0.02     0.6   -0.027  -0.02     0.6 
        193.470   -0.26     0.6   -0.023  -0.02     0.6   -0.023  -0.02     0.6 
        193.936   -0.22     0.6   -0.020  -0.01     0.6   -0.020  -0.01     0.6 
  SNP_A-1508593   -0.19     0.6   -0.017  -0.01     0.6   -0.016  -0.01     0.6 
  SNP_A-1518242   -0.19     0.6   -0.017  -0.01     0.6   -0.016  -0.01     0.6 
  SNP_A-1514405   -0.19     0.6   -0.017  -0.01     0.6   -0.017  -0.01     0.6 
  SNP_A-1519223   -0.23     0.6   -0.020  -0.01     0.6   -0.020  -0.01     0.6 
  SNP_A-1517302   -0.24     0.6   -0.021  -0.01     0.6   -0.020  -0.01     0.6 
  SNP_A-1516232   -0.20     0.6   -0.018  -0.01     0.6   -0.017  -0.01     0.6 
        195.205   -0.11     0.5   -0.010  -0.00     0.5   -0.010  -0.00     0.5 
  SNP_A-1510615   -0.02     0.5   -0.002  -0.00     0.5   -0.002  -0.00     0.5 
  SNP_A-1513812    0.04     0.5    0.003   0.00     0.5    0.003   0.00     0.5 
  SNP_A-1510101    0.04     0.5    0.004   0.00     0.5    0.004   0.00     0.5 
  SNP_A-1517389    0.05     0.5    0.004   0.00     0.5    0.004   0.00     0.5 
  SNP_A-1509492    0.06     0.5    0.005   0.00     0.5    0.005   0.00     0.5 
  SNP_A-1518521    0.05     0.5    0.004   0.00     0.5    0.004   0.00     0.5 
  SNP_A-1519603    0.09     0.5    0.008   0.00     0.5    0.007   0.00     0.5 
  SNP_A-1512469    0.13     0.4    0.011   0.00     0.4    0.011   0.00     0.4 
  SNP_A-1509388    0.13     0.4    0.011   0.00     0.4    0.011   0.00     0.4 
  SNP_A-1518179    0.20     0.4    0.018   0.01     0.4    0.017   0.01     0.4 
  SNP_A-1515083    0.28     0.4    0.026   0.02     0.4    0.025   0.02     0.4 
        197.340    0.35     0.4    0.033   0.03     0.4    0.031   0.03     0.4 
  SNP_A-1511292    0.42     0.3    0.039   0.04     0.3    0.037   0.04     0.3 
  SNP_A-1516060    0.46     0.3    0.043   0.05     0.3    0.040   0.05     0.3 
  SNP_A-1509643    0.54     0.3    0.050   0.07     0.3    0.047   0.07     0.3 
        198.450    0.51     0.3    0.048   0.06     0.3    0.045   0.06     0.3 
  SNP_A-1519295    0.49     0.3    0.045   0.06     0.3    0.043   0.06     0.3 
  SNP_A-1511836    0.43     0.3    0.040   0.05     0.3    0.037   0.04     0.3 
  SNP_A-1512152    0.42     0.3    0.039   0.04     0.3    0.036   0.04     0.3 
  SNP_A-1514621    0.44     0.3    0.041   0.05     0.3    0.038   0.04     0.3 
  SNP_A-1510384    0.45     0.3    0.042   0.05     0.3    0.039   0.05     0.3 
        199.836    0.43     0.3    0.041   0.05     0.3    0.038   0.04     0.3 
        200.276    0.41     0.3    0.039   0.04     0.3    0.036   0.04     0.3 
  SNP_A-1518626    0.39     0.3    0.038   0.04     0.3    0.033   0.03     0.3 
  SNP_A-1508055    0.38     0.4    0.037   0.04     0.3    0.033   0.03     0.3 
  SNP_A-1515899    0.38     0.4    0.037   0.04     0.3    0.033   0.03     0.3 
  SNP_A-1519289    0.38     0.4    0.037   0.04     0.3    0.033   0.03     0.3 
  SNP_A-1509255    0.43     0.3    0.042   0.05     0.3    0.037   0.04     0.3 
  SNP_A-1513931    0.45     0.3    0.045   0.05     0.3    0.040   0.05     0.3 
  SNP_A-1518597    0.46     0.3    0.046   0.06     0.3    0.040   0.05     0.3 
        202.199    0.45     0.3    0.045   0.05     0.3    0.040   0.05     0.3 
        202.611    0.44     0.3    0.045   0.05     0.3    0.040   0.05     0.3 
        203.024    0.44     0.3    0.044   0.05     0.3    0.039   0.05     0.3 
  SNP_A-1511059    0.43     0.3    0.043   0.05     0.3    0.038   0.04     0.3 
  SNP_A-1510651    0.43     0.3    0.043   0.05     0.3    0.038   0.04     0.3 
        203.889    0.34     0.4    0.034   0.03     0.4    0.030   0.03     0.4 
  SNP_A-1517746    0.25     0.4    0.025   0.02     0.4    0.022   0.01     0.4 
  SNP_A-1511531    0.21     0.4    0.021   0.01     0.4    0.018   0.01     0.4 
  SNP_A-1508478    0.13     0.4    0.013   0.00     0.4    0.011   0.00     0.4 
  SNP_A-1508953    0.12     0.5    0.012   0.00     0.4    0.011   0.00     0.4 
  SNP_A-1515242    0.11     0.5    0.011   0.00     0.5    0.010   0.00     0.5 
  SNP_A-1511008    0.11     0.5    0.011   0.00     0.5    0.010   0.00     0.5 
  SNP_A-1517094    0.11     0.5    0.011   0.00     0.5    0.010   0.00     0.5 
  SNP_A-1512465    0.11     0.5    0.011   0.00     0.5    0.009   0.00     0.5 
  SNP_A-1512037    0.10     0.5    0.010   0.00     0.5    0.009   0.00     0.5 
  SNP_A-1510477   -0.05     0.5   -0.005  -0.00     0.5   -0.004  -0.00     0.5 
  SNP_A-1510512   -0.45     0.7   -0.045  -0.05     0.7   -0.039  -0.05     0.7 
  SNP_A-1514828   -0.48     0.7   -0.048  -0.06     0.7   -0.041  -0.05     0.7 
  SNP_A-1513627   -0.81     0.8   -0.082  -0.18     0.8   -0.069  -0.15     0.8 
  SNP_A-1517737   -0.81     0.8   -0.083  -0.18     0.8   -0.070  -0.15     0.8 
        206.400   -0.82     0.8   -0.084  -0.18     0.8   -0.071  -0.15     0.8 
  SNP_A-1516937   -0.83     0.8   -0.084  -0.19     0.8   -0.071  -0.16     0.8 
  SNP_A-1514917   -0.83     0.8   -0.085  -0.19     0.8   -0.072  -0.16     0.8 
  SNP_A-1514581   -0.82     0.8   -0.084  -0.19     0.8   -0.071  -0.16     0.8 
        207.095   -0.78     0.8   -0.080  -0.17     0.8   -0.068  -0.14     0.8 
  SNP_A-1510091   -0.73     0.8   -0.075  -0.15     0.8   -0.064  -0.12     0.8 
  SNP_A-1510514   -0.67     0.7   -0.069  -0.12     0.8   -0.059  -0.10     0.8 
  SNP_A-1513360   -0.65     0.7   -0.068  -0.12     0.8   -0.058  -0.10     0.8 
  SNP_A-1513116   -0.65     0.7   -0.067  -0.12     0.8   -0.057  -0.10     0.7 
        207.993   -0.62     0.7   -0.064  -0.11     0.8   -0.055  -0.09     0.7 
  SNP_A-1507359   -0.60     0.7   -0.062  -0.10     0.8   -0.053  -0.09     0.7 
        208.620   -0.54     0.7   -0.056  -0.08     0.7   -0.049  -0.07     0.7 
        208.989   -0.49     0.7   -0.050  -0.07     0.7   -0.044  -0.06     0.7 
  SNP_A-1516066   -0.43     0.7   -0.044  -0.05     0.7   -0.038  -0.04     0.7 
  SNP_A-1518188   -0.43     0.7   -0.044  -0.05     0.7   -0.038  -0.04     0.7 
        209.846   -0.45     0.7   -0.045  -0.05     0.7   -0.040  -0.05     0.7 
  SNP_A-1515125   -0.47     0.7   -0.047  -0.06     0.7   -0.041  -0.05     0.7 
  SNP_A-1518567   -0.47     0.7   -0.047  -0.06     0.7   -0.041  -0.05     0.7 
  SNP_A-1518163   -0.47     0.7   -0.047  -0.06     0.7   -0.041  -0.05     0.7 
  SNP_A-1512293   -0.48     0.7   -0.048  -0.06     0.7   -0.042  -0.05     0.7 
  SNP_A-1512401   -0.49     0.7   -0.050  -0.07     0.7   -0.044  -0.06     0.7 
        211.068   -0.55     0.7   -0.056  -0.08     0.7   -0.048  -0.07     0.7 
  SNP_A-1514360   -0.60     0.7   -0.061  -0.10     0.7   -0.053  -0.08     0.7 
  SNP_A-1515422   -0.60     0.7   -0.061  -0.10     0.7   -0.053  -0.08     0.7 
  SNP_A-1510783   -0.59     0.7   -0.061  -0.10     0.7   -0.052  -0.08     0.7 
        211.867   -0.63     0.7   -0.065  -0.11     0.8   -0.056  -0.09     0.7 
  SNP_A-1513327   -0.66     0.7   -0.068  -0.12     0.8   -0.059  -0.10     0.8 
        212.439   -0.71     0.8   -0.074  -0.14     0.8   -0.064  -0.12     0.8 
  SNP_A-1516727   -0.76     0.8   -0.081  -0.16     0.8   -0.069  -0.14     0.8 
        213.157   -0.84     0.8   -0.091  -0.20     0.8   -0.076  -0.17     0.8 
  SNP_A-1508224   -0.92     0.8   -0.100  -0.25     0.9   -0.083  -0.20     0.8 
  SNP_A-1519631   -0.94     0.8   -0.102  -0.26     0.9   -0.085  -0.21     0.8 
  SNP_A-1508726   -1.00     0.8   -0.109  -0.29     0.9   -0.090  -0.24     0.9 
        214.344   -1.01     0.8   -0.109  -0.30     0.9   -0.093  -0.25     0.9 
  SNP_A-1511537   -1.03     0.8   -0.106  -0.30     0.9   -0.093  -0.25     0.9 
        215.112   -1.00     0.8   -0.102  -0.27     0.9   -0.090  -0.24     0.9 
        215.464   -0.96     0.8   -0.097  -0.25     0.9   -0.087  -0.22     0.8 
  SNP_A-1517001   -0.93     0.8   -0.093  -0.23     0.9   -0.084  -0.21     0.8 
  SNP_A-1515781   -0.93     0.8   -0.093  -0.23     0.9   -0.085  -0.21     0.8 
  SNP_A-1517462   -0.92     0.8   -0.092  -0.23     0.8   -0.084  -0.21     0.8 
        216.652   -0.88     0.8   -0.089  -0.21     0.8   -0.082  -0.19     0.8 
        217.094   -0.83     0.8   -0.085  -0.19     0.8   -0.079  -0.17     0.8 
        217.537   -0.79     0.8   -0.080  -0.17     0.8   -0.075  -0.16     0.8 
  SNP_A-1509161   -0.75     0.8   -0.075  -0.15     0.8   -0.071  -0.14     0.8 
        218.473   -0.77     0.8   -0.077  -0.16     0.8   -0.074  -0.15     0.8 
        218.967   -0.79     0.8   -0.079  -0.17     0.8   -0.077  -0.16     0.8 
        219.461   -0.81     0.8   -0.080  -0.18     0.8   -0.079  -0.17     0.8 
        219.956   -0.83     0.8   -0.081  -0.18     0.8   -0.081  -0.18     0.8 
  SNP_A-1512995   -0.85     0.8   -0.082  -0.19     0.8   -0.082  -0.18     0.8 
        220.795   -0.88     0.8   -0.084  -0.20     0.8   -0.085  -0.20     0.8 
        221.140   -0.91     0.8   -0.086  -0.21     0.8   -0.088  -0.21     0.8 
  SNP_A-1518774   -0.95     0.8   -0.088  -0.23     0.8   -0.090  -0.23     0.8 
        221.961   -1.00     0.8   -0.092  -0.25     0.9   -0.095  -0.25     0.9 
        222.438   -1.04     0.9   -0.096  -0.27     0.9   -0.099  -0.27     0.9 
  SNP_A-1508341   -1.09     0.9   -0.099  -0.30     0.9   -0.102  -0.30     0.9 
        223.395   -1.08     0.9   -0.098  -0.29     0.9   -0.102  -0.29     0.9 
  SNP_A-1514337   -1.08     0.9   -0.096  -0.28     0.9   -0.100  -0.28     0.9 
  SNP_A-1511124   -1.08     0.9   -0.096  -0.28     0.9   -0.100  -0.28     0.9 
  SNP_A-1518274   -1.05     0.9   -0.094  -0.27     0.9   -0.098  -0.27     0.9 
  SNP_A-1509355   -1.07     0.9   -0.095  -0.28     0.9   -0.099  -0.28     0.9 
        224.572   -1.07     0.9   -0.094  -0.27     0.9   -0.098  -0.28     0.9 
  SNP_A-1509307   -1.06     0.9   -0.093  -0.27     0.9   -0.097  -0.27     0.9 
  SNP_A-1507437   -0.93     0.8   -0.081  -0.21     0.8   -0.085  -0.21     0.8 
        225.566   -0.92     0.8   -0.080  -0.20     0.8   -0.084  -0.20     0.8 
  SNP_A-1513022   -0.91     0.8   -0.078  -0.19     0.8   -0.082  -0.20     0.8 
  SNP_A-1518910   -0.93     0.8   -0.078  -0.20     0.8   -0.083  -0.21     0.8 
  SNP_A-1514330   -0.96     0.8   -0.079  -0.21     0.8   -0.085  -0.21     0.8 
  SNP_A-1510267   -0.93     0.8   -0.077  -0.19     0.8   -0.082  -0.20     0.8 
  SNP_A-1508279   -0.93     0.8   -0.077  -0.19     0.8   -0.082  -0.20     0.8 
  SNP_A-1507797   -0.91     0.8   -0.076  -0.19     0.8   -0.081  -0.20     0.8 
  SNP_A-1515934   -0.91     0.8   -0.075  -0.19     0.8   -0.081  -0.19     0.8 
  SNP_A-1519010   -0.86     0.8   -0.072  -0.17     0.8   -0.077  -0.18     0.8 
  SNP_A-1510551   -0.83     0.8   -0.069  -0.15     0.8   -0.074  -0.16     0.8 
  SNP_A-1519652   -0.77     0.8   -0.064  -0.13     0.8   -0.069  -0.14     0.8 
  SNP_A-1518186   -0.65     0.7   -0.054  -0.10     0.7   -0.058  -0.10     0.8 
  SNP_A-1518232   -0.65     0.7   -0.054  -0.10     0.7   -0.058  -0.10     0.8 
  SNP_A-1513530   -0.65     0.7   -0.053  -0.09     0.7   -0.057  -0.10     0.7 
  SNP_A-1512779   -0.66     0.7   -0.054  -0.10     0.7   -0.058  -0.10     0.8 
  SNP_A-1517845   -0.65     0.7   -0.053  -0.09     0.7   -0.057  -0.10     0.7 
  SNP_A-1515438   -0.62     0.7   -0.051  -0.09     0.7   -0.055  -0.09     0.7 
  SNP_A-1507409   -0.58     0.7   -0.048  -0.07     0.7   -0.051  -0.08     0.7 
  SNP_A-1512097   -0.51     0.7   -0.042  -0.06     0.7   -0.046  -0.06     0.7 
  SNP_A-1509442   -0.51     0.7   -0.042  -0.06     0.7   -0.045  -0.06     0.7 
  SNP_A-1513911   -0.44     0.7   -0.036  -0.04     0.7   -0.039  -0.05     0.7 
        230.016   -0.41     0.7   -0.034  -0.04     0.7   -0.037  -0.04     0.7 
  SNP_A-1508925   -0.38     0.6   -0.032  -0.03     0.7   -0.035  -0.03     0.7 
        230.813   -0.35     0.6   -0.030  -0.03     0.6   -0.032  -0.03     0.6 
        231.223   -0.32     0.6   -0.027  -0.02     0.6   -0.029  -0.03     0.6 
  SNP_A-1518277   -0.29     0.6   -0.025  -0.02     0.6   -0.027  -0.02     0.6 
  SNP_A-1513340   -0.28     0.6   -0.023  -0.02     0.6   -0.025  -0.02     0.6 
        232.339   -0.25     0.6   -0.021  -0.01     0.6   -0.022  -0.01     0.6 
  SNP_A-1516502   -0.22     0.6   -0.018  -0.01     0.6   -0.020  -0.01     0.6 
        233.039   -0.18     0.6   -0.015  -0.01     0.6   -0.016  -0.01     0.6 
  SNP_A-1513678   -0.13     0.6   -0.011  -0.00     0.6   -0.012  -0.00     0.6 
  SNP_A-1511275   -0.04     0.5   -0.003  -0.00     0.5   -0.003  -0.00     0.5 
  SNP_A-1511236   -0.01     0.5   -0.001  -0.00     0.5   -0.001  -0.00     0.5 
  SNP_A-1518963    0.02     0.5    0.002   0.00     0.5    0.002   0.00     0.5 
  SNP_A-1511213    0.01     0.5    0.001   0.00     0.5    0.001   0.00     0.5 
        234.661    0.03     0.5    0.003   0.00     0.5    0.003   0.00     0.5 
        235.028    0.06     0.5    0.005   0.00     0.5    0.005   0.00     0.5 
  SNP_A-1512787    0.08     0.5    0.007   0.00     0.5    0.007   0.00     0.5 
  SNP_A-1519324    0.08     0.5    0.007   0.00     0.5    0.008   0.00     0.5 
  SNP_A-1517969    0.14     0.4    0.011   0.00     0.4    0.012   0.00     0.4 
  SNP_A-1512891    0.18     0.4    0.015   0.01     0.4    0.017   0.01     0.4 
  SNP_A-1508734    0.26     0.4    0.022   0.02     0.4    0.025   0.02     0.4 
        237.039    0.32     0.4    0.027   0.02     0.4    0.031   0.03     0.4 
        237.504    0.37     0.4    0.032   0.03     0.4    0.036   0.04     0.3 
        237.970    0.43     0.3    0.038   0.04     0.3    0.042   0.05     0.3 
        238.435    0.48     0.3    0.043   0.06     0.3    0.048   0.06     0.3 
        238.900    0.54     0.3    0.049   0.07     0.3    0.054   0.08     0.3 
        239.365    0.59     0.3    0.054   0.09     0.3    0.060   0.10     0.3 
        239.831    0.65     0.3    0.060   0.10     0.2    0.066   0.11     0.2 
        240.296    0.71     0.2    0.065   0.12     0.2    0.071   0.14     0.2 
        240.761    0.77     0.2    0.070   0.14     0.2    0.077   0.16     0.2 
  SNP_A-1519148    0.83     0.2    0.075   0.17     0.2    0.082   0.18     0.2 
  SNP_A-1517878    0.85     0.2    0.077   0.17     0.2    0.083   0.19     0.2 
  SNP_A-1515358    0.86     0.2    0.078   0.18     0.2    0.084   0.19     0.2 
  SNP_A-1511884    0.86     0.2    0.078   0.18     0.2    0.084   0.19     0.2 
  SNP_A-1510999    0.82     0.2    0.077   0.17     0.2    0.082   0.18     0.2 
        242.856    0.78     0.2    0.074   0.15     0.2    0.078   0.16     0.2 
        243.236    0.74     0.2    0.071   0.14     0.2    0.074   0.15     0.2 
        243.616    0.70     0.2    0.068   0.13     0.2    0.071   0.13     0.2 
  SNP_A-1509390    0.66     0.3    0.065   0.11     0.2    0.067   0.12     0.2 
  SNP_A-1514765    0.69     0.2    0.069   0.13     0.2    0.071   0.13     0.2 
        244.911    0.68     0.2    0.069   0.12     0.2    0.071   0.13     0.2 
        245.387    0.66     0.3    0.069   0.12     0.2    0.071   0.13     0.2 
        245.863    0.65     0.3    0.069   0.12     0.2    0.070   0.12     0.2 
        246.339    0.64     0.3    0.068   0.12     0.2    0.070   0.12     0.2 
        246.815    0.62     0.3    0.068   0.11     0.2    0.069   0.11     0.2 
        247.290    0.61     0.3    0.067   0.11     0.2    0.068   0.11     0.2 
  SNP_A-1519480    0.60     0.3    0.065   0.10     0.2    0.066   0.11     0.2 
        248.172    0.62     0.3    0.069   0.11     0.2    0.070   0.12     0.2 
        248.577    0.64     0.3    0.072   0.12     0.2    0.073   0.13     0.2 
  SNP_A-1513628    0.66     0.3    0.074   0.13     0.2    0.076   0.13     0.2 
  SNP_A-1507736    0.67     0.3    0.076   0.14     0.2    0.078   0.14     0.2 
        249.500    0.66     0.3    0.075   0.13     0.2    0.076   0.13     0.2 
        249.850    0.64     0.3    0.074   0.12     0.2    0.075   0.13     0.2 
  SNP_A-1512714    0.62     0.3    0.072   0.12     0.2    0.073   0.12     0.2 
        250.537    0.62     0.3    0.074   0.12     0.2    0.075   0.13     0.2 
        250.875    0.63     0.3    0.076   0.13     0.2    0.077   0.13     0.2 
  SNP_A-1517966    0.63     0.3    0.077   0.13     0.2    0.079   0.13     0.2 
        251.702    0.62     0.3    0.077   0.13     0.2    0.079   0.13     0.2 
        252.190    0.61     0.3    0.078   0.13     0.2    0.079   0.13     0.2 
        252.678    0.60     0.3    0.077   0.12     0.2    0.078   0.12     0.2 
  SNP_A-1514515    0.59     0.3    0.077   0.12     0.2    0.077   0.12     0.2 
        253.584    0.56     0.3    0.076   0.11     0.2    0.076   0.11     0.2 
        254.001    0.54     0.3    0.075   0.11     0.2    0.074   0.11     0.2 
        254.419    0.52     0.3    0.073   0.10     0.2    0.073   0.10     0.2 
        254.836    0.49     0.3    0.071   0.09     0.3    0.071   0.09     0.3 
  SNP_A-1519386    0.47     0.3    0.069   0.09     0.3    0.069   0.09     0.3 
        255.739    0.44     0.3    0.066   0.08     0.3    0.065   0.08     0.3 
        256.224    0.40     0.3    0.062   0.07     0.3    0.061   0.07     0.3 
        256.709    0.37     0.4    0.059   0.06     0.3    0.057   0.06     0.3 
  SNP_A-1510513    0.34     0.4    0.054   0.05     0.3    0.053   0.05     0.3 

MERLIN 1.1.2 - (c) 2000-2007 Goncalo Abecasis

References for this version of Merlin:

   Abecasis et al (2002) Nat Gen 30:97-101        [original citation]
   Fingerlin et al (2004) AJHG 74:432-43          [case selection for association studies]
   Abecasis and Wigginton (2005) AJHG 77:754-67   [ld modeling, parametric analyses]
   Fingerlin et al (2006) Gen Epidemiol 30:384-96 [sex-specific maps]
   Chen and Abecasis (2007) AJHG 81:913-26        [qtl association analysis, qtl simulation]


The following parameters are in effect:
                     Data File :     wiped_3.dat (-dname)
                 Pedigree File :     wiped_3.ped (-pname)
            Missing Value Code :         -99.999 (-xname)
                      Map File :      10K142.map (-mname)
            Allele Frequencies :  10K142cauc.frq (-f[a|e|f|m|file])
                   Random Seed :          123456 (-r9999)

Data Analysis Options
         General : --error [ON], --information [ON], --likelihood,
                   --model [age.tbl]
      IBD States : --ibd, --kinship, --matrices, --extended, --select
     NPL Linkage : --npl [ON], --pairs [ON], --qtl, --deviates, --exp [ON]
      VC Linkage : --vc, --useCovariates, --ascertainment, --unlinked [0.00]
     Association : --infer, --assoc, --fastAssoc, --filter, --custom [cov.tbl]
     Haplotyping : --best, --sample, --all, --founders, --horizontal
   Recombination : --zero, --one, --two, --three, --singlepoint
       Positions : --steps, --maxStep [0.50], --minStep, --grid, --start,
                   --stop
     LD Clusters : --clusters [], --distance, --rsq [0.16], --cfreq
          Limits : --bits [24], --megabytes [1024], --minutes
     Performance : --trim, --noCoupleBits, --swap [ON], --smallSwap
          Output : --quiet, --markerNames [ON], --frequencies [ON],
                   --perFamily, --pdf [ON], --tabulate, --prefix [wiped_3]
      Simulation : --simulate, --reruns, --save, --trait []

Phenotype: Disease [ALL] (150 families)
===============================================================================
            Pos   Zmean  pvalue linDelta    LOD  pvalue expDelta    LOD  pvalue
            min  -15.92     1.0   -0.271 -19.62     1.0   -9.999 -82.51     1.0 
            max   19.90 0.00000    0.707  49.01 0.00000    9.999  107.8 0.00000 
  SNP_A-1515436    0.40     0.3    0.040   0.04     0.3    0.042   0.05     0.3 
          2.025    0.43     0.3    0.042   0.05     0.3    0.045   0.05     0.3 
  SNP_A-1515061    0.46     0.3    0.044   0.05     0.3    0.047   0.06     0.3 
  SNP_A-1510244    0.46     0.3    0.044   0.05     0.3    0.047   0.06     0.3 
  SNP_A-1517422    0.46     0.3    0.044   0.05     0.3    0.047   0.06     0.3 
          2.766    0.48     0.3    0.046   0.06     0.3    0.049   0.06     0.3 
          3.120    0.50     0.3    0.047   0.06     0.3    0.050   0.07     0.3 
  SNP_A-1515258    0.51     0.3    0.049   0.07     0.3    0.051   0.07     0.3 
  SNP_A-1511866    0.53     0.3    0.051   0.07     0.3    0.053   0.08     0.3 
  SNP_A-1519472    0.53     0.3    0.051   0.07     0.3    0.053   0.07     0.3 
  SNP_A-1509530    0.52     0.3    0.051   0.07     0.3    0.053   0.07     0.3 
          4.895    0.52     0.3    0.051   0.07     0.3    0.053   0.07     0.3 
          5.253    0.52     0.3    0.051   0.07     0.3    0.052   0.07     0.3 
  SNP_A-1516297    0.52     0.3    0.051   0.07     0.3    0.052   0.07     0.3 
          5.929    0.51     0.3    0.051   0.07     0.3    0.052   0.07     0.3 
  SNP_A-1514102    0.51     0.3    0.050   0.07     0.3    0.051   0.07     0.3 
          6.746    0.52     0.3    0.052   0.07     0.3    0.053   0.07     0.3 
          7.246    0.53     0.3    0.053   0.07     0.3    0.054   0.08     0.3 
  SNP_A-1512767    0.54     0.3    0.055   0.08     0.3    0.055   0.08     0.3 
          8.190    0.55     0.3    0.056   0.08     0.3    0.057   0.08     0.3 
          8.634    0.56     0.3    0.058   0.09     0.3    0.058   0.09     0.3 
          9.079    0.57     0.3    0.059   0.09     0.3    0.059   0.09     0.3 
          9.524    0.59     0.3    0.060   0.09     0.3    0.060   0.09     0.3 
          9.968    0.60     0.3    0.061   0.10     0.3    0.060   0.10     0.3 
         10.413    0.61     0.3    0.061   0.10     0.3    0.060   0.10     0.3 
  SNP_A-1513902    0.62     0.3    0.061   0.10     0.2    0.060   0.10     0.2 
  SNP_A-1509670    0.61     0.3    0.060   0.10     0.3    0.059   0.10     0.3 
  SNP_A-1518747    0.60     0.3    0.059   0.09     0.3    0.058   0.09     0.3 
  SNP_A-1517209    0.64     0.3    0.062   0.11     0.2    0.060   0.10     0.2 
  SNP_A-1512404    0.67     0.3    0.064   0.11     0.2    0.062   0.11     0.2 
  SNP_A-1515810    0.70     0.2    0.067   0.12     0.2    0.064   0.12     0.2 
         12.920    0.70     0.2    0.067   0.13     0.2    0.064   0.12     0.2 
  SNP_A-1509327    0.71     0.2    0.067   0.13     0.2    0.064   0.12     0.2 
  SNP_A-1513869    0.67     0.3    0.065   0.11     0.2    0.061   0.11     0.2 
         13.922    0.69     0.2    0.068   0.12     0.2    0.063   0.12     0.2 
  SNP_A-1510975    0.71     0.2    0.070   0.13     0.2    0.065   0.12     0.2 
  SNP_A-1519402    0.72     0.2    0.072   0.14     0.2    0.065   0.13     0.2 
         15.012    0.83     0.2    0.084   0.18     0.2    0.077   0.17     0.2 
         15.393    0.94     0.2    0.096   0.24    0.15    0.087   0.22     0.2 
         15.774    1.05    0.15    0.107   0.30    0.12    0.097   0.27    0.13 
  SNP_A-1517796    1.17    0.12    0.117   0.36    0.10    0.105   0.33    0.11 
  SNP_A-1519440    1.17    0.12    0.117   0.36    0.10    0.105   0.33    0.11 
         16.442    1.18    0.12    0.118   0.37    0.10    0.106   0.33    0.11 
  SNP_A-1514976    1.20    0.12    0.119   0.38    0.09    0.106   0.34    0.11 
  SNP_A-1514882    1.20    0.11    0.119   0.38    0.09    0.106   0.34    0.11 
  SNP_A-1510242    1.30    0.10    0.129   0.44    0.08    0.114   0.40    0.09 
  SNP_A-1510219    1.41    0.08    0.139   0.52    0.06    0.123   0.46    0.07 
  SNP_A-1512389    1.42    0.08    0.140   0.52    0.06    0.123   0.47    0.07 
  SNP_A-1517815    1.46    0.07    0.145   0.56    0.05    0.127   0.49    0.07 
  SNP_A-1517868    1.46    0.07    0.145   0.56    0.05    0.127   0.49    0.07 
  SNP_A-1515090    1.58    0.06    0.158   0.66    0.04    0.138   0.58    0.05 
  SNP_A-1507710    1.66    0.05    0.166   0.73    0.03    0.145   0.64    0.04 
  SNP_A-1518435    1.68    0.05    0.168   0.74    0.03    0.147   0.66    0.04 
         18.758    1.65    0.05    0.167   0.73    0.03    0.144   0.63    0.04 
  SNP_A-1508199    1.62    0.05    0.165   0.70    0.04    0.142   0.61    0.05 
  SNP_A-1519522    1.61    0.05    0.165   0.70    0.04    0.141   0.61    0.05 
  SNP_A-1513260    1.61    0.05    0.164   0.70    0.04    0.141   0.61    0.05 
         19.573    1.56    0.06    0.160   0.66    0.04    0.137   0.57    0.05 
  SNP_A-1515615    1.51    0.07    0.154   0.62    0.05    0.130   0.53    0.06 
  SNP_A-1518097    1.54    0.06    0.156   0.64    0.04    0.132   0.54    0.06 
  SNP_A-1507771    1.49    0.07    0.151   0.60    0.05    0.126   0.50    0.06 
  SNP_A-1518629    1.35    0.09    0.137   0.49    0.07    0.115   0.41    0.08 
  SNP_A-1516109    1.23    0.11    0.125   0.41    0.09    0.104   0.34    0.10 
  SNP_A-1514396    1.24    0.11    0.125   0.41    0.08    0.106   0.35    0.10 
  SNP_A-1509591    1.17    0.12    0.118   0.37    0.10    0.099   0.31    0.12 
  SNP_A-1516526    1.21    0.11    0.120   0.38    0.09    0.102   0.33    0.11 
  SNP_A-1509817    1.20    0.12    0.119   0.38    0.09    0.102   0.33    0.11 
  SNP_A-1515261    1.12    0.13    0.112   0.33    0.11    0.095   0.29    0.13 
  SNP_A-1511956    1.12    0.13    0.111   0.33    0.11    0.095   0.28    0.13 
  SNP_A-1513999    1.11    0.13    0.110   0.33    0.11    0.094   0.28    0.13 
  SNP_A-1512869    1.10    0.14    0.108   0.31    0.11    0.093   0.27    0.13 
  SNP_A-1515041    1.09    0.14    0.108   0.31    0.12    0.092   0.27    0.13 
         22.832    1.04    0.15    0.104   0.29    0.12    0.090   0.25    0.14 
  SNP_A-1511560    0.99     0.2    0.100   0.26    0.14    0.086   0.23     0.2 
  SNP_A-1515421    0.97     0.2    0.097   0.25    0.14    0.084   0.22     0.2 
  SNP_A-1514888    0.95     0.2    0.095   0.24    0.15    0.082   0.21     0.2 
  SNP_A-1517215    0.95     0.2    0.096   0.24    0.15    0.083   0.21     0.2 
         24.058    0.93     0.2    0.094   0.23     0.2    0.082   0.20     0.2 
         24.434    0.91     0.2    0.093   0.22     0.2    0.081   0.20     0.2 
         24.809    0.89     0.2    0.090   0.21     0.2    0.080   0.19     0.2 
  SNP_A-1507875    0.87     0.2    0.088   0.20     0.2    0.078   0.18     0.2 
  SNP_A-1512805    0.84     0.2    0.086   0.19     0.2    0.076   0.17     0.2 
         25.735    0.80     0.2    0.082   0.18     0.2    0.074   0.16     0.2 
         26.086    0.77     0.2    0.078   0.16     0.2    0.071   0.14     0.2 
  SNP_A-1513348    0.73     0.2    0.074   0.14     0.2    0.067   0.13     0.2 
  SNP_A-1519463    0.68     0.2    0.069   0.13     0.2    0.063   0.12     0.2 
         27.078    0.61     0.3    0.062   0.10     0.2    0.057   0.09     0.3 
         27.455    0.54     0.3    0.054   0.08     0.3    0.050   0.07     0.3 
  SNP_A-1507860    0.47     0.3    0.045   0.06     0.3    0.042   0.05     0.3 
         28.153    0.40     0.3    0.038   0.04     0.3    0.036   0.04     0.3 
  SNP_A-1517732    0.34     0.4    0.031   0.03     0.4    0.029   0.03     0.4 
  SNP_A-1513083    0.35     0.4    0.032   0.03     0.4    0.030   0.03     0.4 
  SNP_A-1511882    0.43     0.3    0.040   0.05     0.3    0.038   0.04     0.3 
  SNP_A-1516496    0.44     0.3    0.041   0.05     0.3    0.039   0.05     0.3 
         29.327    0.45     0.3    0.043   0.05     0.3    0.041   0.05     0.3 
  SNP_A-1511799    0.46     0.3    0.044   0.05     0.3    0.042   0.05     0.3 
  SNP_A-1511648    0.46     0.3    0.044   0.05     0.3    0.042   0.05     0.3 
  SNP_A-1513177    0.45     0.3    0.043   0.05     0.3    0.041   0.05     0.3 
  SNP_A-1514389    0.44     0.3    0.043   0.05     0.3    0.040   0.05     0.3 
  SNP_A-1514709    0.43     0.3    0.042   0.05     0.3    0.039   0.04     0.3 
  SNP_A-1514115    0.43     0.3    0.042   0.05     0.3    0.039   0.04     0.3 
  SNP_A-1513437    0.40     0.3    0.040   0.04     0.3    0.037   0.04     0.3 
         31.628    0.36     0.4    0.036   0.04     0.3    0.033   0.03     0.3 
  SNP_A-1513264    0.33     0.4    0.032   0.03     0.4    0.030   0.03     0.4 
  SNP_A-1513765    0.32     0.4    0.032   0.03     0.4    0.029   0.03     0.4 
         32.867    0.34     0.4    0.034   0.03     0.4    0.031   0.03     0.4 
         33.308    0.36     0.4    0.035   0.03     0.3    0.033   0.03     0.4 
  SNP_A-1509169    0.37     0.4    0.037   0.04     0.3    0.034   0.03     0.3 
  SNP_A-1517269    0.38     0.4    0.038   0.04     0.3    0.035   0.04     0.3 
  SNP_A-1510102    0.38     0.4    0.038   0.04     0.3    0.035   0.04     0.3 
         34.534    0.36     0.4    0.035   0.03     0.3    0.033   0.03     0.4 
         34.932    0.33     0.4    0.032   0.03     0.4    0.031   0.03     0.4 
  SNP_A-1513110    0.31     0.4    0.029   0.02     0.4    0.028   0.02     0.4 
  SNP_A-1508425    0.30     0.4    0.028   0.02     0.4    0.027   0.02     0.4 
  SNP_A-1519567    0.30     0.4    0.027   0.02     0.4    0.026   0.02     0.4 
  SNP_A-1509534    0.29     0.4    0.027   0.02     0.4    0.026   0.02     0.4 
  SNP_A-1518334    0.33     0.4    0.030   0.03     0.4    0.029   0.03     0.4 
  SNP_A-1514341    0.34     0.4    0.031   0.03     0.4    0.030   0.03     0.4 
         36.591    0.44     0.3    0.040   0.05     0.3    0.039   0.05     0.3 
         36.943    0.53     0.3    0.048   0.07     0.3    0.047   0.07     0.3 
  SNP_A-1513975    0.62     0.3    0.056   0.09     0.3    0.056   0.09     0.3 
  SNP_A-1508852    0.74     0.2    0.065   0.13     0.2    0.065   0.13     0.2 
         38.092    0.78     0.2    0.068   0.14     0.2    0.069   0.14     0.2 
  SNP_A-1516003    0.82     0.2    0.070   0.15     0.2    0.071   0.16     0.2 
  SNP_A-1512631    0.86     0.2    0.072   0.16     0.2    0.074   0.17     0.2 
  SNP_A-1516023    0.87     0.2    0.074   0.17     0.2    0.075   0.17     0.2 
  SNP_A-1510533    0.89     0.2    0.076   0.18     0.2    0.077   0.18     0.2 
         39.442    1.05    0.15    0.090   0.25    0.14    0.092   0.26    0.14 
  SNP_A-1514706    1.21    0.11    0.104   0.33    0.11    0.107   0.34    0.10 
  SNP_A-1507499    1.32    0.09    0.113   0.40    0.09    0.117   0.41    0.08 
  SNP_A-1516082    1.38    0.08    0.118   0.43    0.08    0.123   0.45    0.07 
         40.711    1.44    0.07    0.123   0.47    0.07    0.129   0.50    0.07 
         41.137    1.50    0.07    0.128   0.51    0.06    0.134   0.54    0.06 
  SNP_A-1517009    1.57    0.06    0.131   0.54    0.06    0.138   0.58    0.05 
  SNP_A-1514707    1.58    0.06    0.131   0.55    0.06    0.138   0.58    0.05 
  SNP_A-1508859    1.58    0.06    0.131   0.55    0.06    0.138   0.58    0.05 
  SNP_A-1519611    1.56    0.06    0.130   0.54    0.06    0.137   0.57    0.05 
  SNP_A-1519253    1.56    0.06    0.130   0.53    0.06    0.137   0.57    0.05 
  SNP_A-1510569    1.57    0.06    0.132   0.55    0.06    0.139   0.59    0.05 
  SNP_A-1517258    1.53    0.06    0.131   0.53    0.06    0.137   0.56    0.05 
         43.139    1.47    0.07    0.127   0.49    0.07    0.133   0.52    0.06 
  SNP_A-1510970    1.40    0.08    0.122   0.45    0.08    0.127   0.47    0.07 
  SNP_A-1509690    1.39    0.08    0.121   0.45    0.08    0.126   0.47    0.07 
  SNP_A-1515672    1.38    0.08    0.120   0.44    0.08    0.125   0.46    0.07 
  SNP_A-1511857    1.20    0.12    0.107   0.34    0.11    0.107   0.34    0.10 
         44.392    1.16    0.12    0.104   0.32    0.11    0.104   0.32    0.11 
  SNP_A-1516106    1.12    0.13    0.100   0.30    0.12    0.100   0.30    0.12 
         45.047    1.05    0.15    0.095   0.27    0.13    0.094   0.26    0.13 
  SNP_A-1516096    0.99     0.2    0.089   0.23    0.15    0.087   0.23     0.2 
  SNP_A-1514490    0.92     0.2    0.083   0.20     0.2    0.080   0.20     0.2 
  SNP_A-1515043    0.94     0.2    0.086   0.21     0.2    0.083   0.21     0.2 
  SNP_A-1509618    0.98     0.2    0.089   0.23     0.2    0.086   0.22     0.2 
  SNP_A-1517829    1.02     0.2    0.094   0.25    0.14    0.090   0.24    0.14 
  SNP_A-1513133    1.08    0.14    0.100   0.28    0.13    0.096   0.28    0.13 
         47.073    1.17    0.12    0.109   0.34    0.11    0.106   0.33    0.11 
         47.422    1.26    0.10    0.117   0.39    0.09    0.114   0.39    0.09 
  SNP_A-1513059    1.36    0.09    0.124   0.45    0.08    0.123   0.44    0.08 
         48.133    1.40    0.08    0.128   0.47    0.07    0.127   0.48    0.07 
  SNP_A-1519620    1.45    0.07    0.131   0.50    0.06    0.131   0.50    0.06 
         48.967    1.48    0.07    0.131   0.51    0.06    0.134   0.53    0.06 
  SNP_A-1515442    1.52    0.06    0.130   0.52    0.06    0.135   0.55    0.06 
  SNP_A-1508027    1.52    0.06    0.130   0.52    0.06    0.135   0.55    0.06 
  SNP_A-1514310    1.52    0.06    0.130   0.52    0.06    0.135   0.55    0.06 
         49.954    1.50    0.07    0.128   0.51    0.06    0.134   0.54    0.06 
  SNP_A-1516643    1.49    0.07    0.126   0.50    0.07    0.132   0.52    0.06 
  SNP_A-1514313    1.47    0.07    0.124   0.48    0.07    0.130   0.51    0.06 
         50.767    1.42    0.08    0.121   0.46    0.07    0.126   0.48    0.07 
  SNP_A-1519009    1.38    0.08    0.117   0.43    0.08    0.122   0.45    0.08 
         51.517    1.36    0.09    0.115   0.41    0.08    0.120   0.44    0.08 
  SNP_A-1515561    1.34    0.09    0.113   0.40    0.09    0.118   0.42    0.08 
  SNP_A-1515863    1.34    0.09    0.113   0.40    0.09    0.118   0.42    0.08 
  SNP_A-1508843    1.40    0.08    0.118   0.44    0.08    0.124   0.46    0.07 
  SNP_A-1511572    1.43    0.08    0.120   0.45    0.07    0.126   0.48    0.07 
         52.904    1.44    0.07    0.122   0.46    0.07    0.128   0.49    0.07 
  SNP_A-1508095    1.46    0.07    0.123   0.47    0.07    0.129   0.50    0.06 
         53.731    1.48    0.07    0.124   0.48    0.07    0.131   0.51    0.06 
         54.093    1.49    0.07    0.124   0.49    0.07    0.131   0.52    0.06 
  SNP_A-1518433    1.51    0.07    0.124   0.50    0.07    0.131   0.53    0.06 
  SNP_A-1519239    1.47    0.07    0.120   0.47    0.07    0.126   0.50    0.07 
  SNP_A-1508274    1.54    0.06    0.124   0.51    0.06    0.133   0.55    0.06 
  SNP_A-1509254    1.57    0.06    0.126   0.52    0.06    0.135   0.57    0.05 
  SNP_A-1509211    1.57    0.06    0.126   0.52    0.06    0.135   0.57    0.05 
  SNP_A-1509410    1.64    0.05    0.132   0.57    0.05    0.142   0.62    0.05 
  SNP_A-1517244    1.69    0.05    0.136   0.61    0.05    0.147   0.66    0.04 
  SNP_A-1515048    1.76    0.04    0.142   0.66    0.04    0.154   0.72    0.03 
  SNP_A-1514202    1.79    0.04    0.144   0.68    0.04    0.156   0.75    0.03 
  SNP_A-1510557    1.85    0.03    0.149   0.73    0.03    0.162   0.80    0.03 
  SNP_A-1508505    1.86    0.03    0.151   0.74    0.03    0.163   0.81    0.03 
  SNP_A-1514278    1.84    0.03    0.150   0.73    0.03    0.162   0.79    0.03 
  SNP_A-1515183    1.83    0.03    0.150   0.72    0.03    0.161   0.79    0.03 
  SNP_A-1511211    1.76    0.04    0.147   0.68    0.04    0.157   0.74    0.03 
         56.986    1.68    0.05    0.143   0.64    0.04    0.153   0.69    0.04 
         57.426    1.61    0.05    0.139   0.59    0.05    0.147   0.63    0.04 
         57.866    1.54    0.06    0.134   0.54    0.06    0.141   0.58    0.05 
         58.306    1.46    0.07    0.128   0.50    0.07    0.134   0.52    0.06 
         58.746    1.39    0.08    0.122   0.45    0.08    0.126   0.47    0.07 
         59.186    1.32    0.09    0.115   0.40    0.09    0.118   0.42    0.08 
         59.626    1.24    0.11    0.108   0.36    0.10    0.110   0.36    0.10 
  SNP_A-1509515    1.17    0.12    0.100   0.31    0.12    0.101   0.32    0.11 
  SNP_A-1510054    1.07    0.14    0.092   0.26    0.14    0.092   0.26    0.14 
  SNP_A-1510004    1.08    0.14    0.093   0.26    0.14    0.092   0.26    0.13 
  SNP_A-1510119    1.08    0.14    0.093   0.27    0.13    0.093   0.27    0.13 
  SNP_A-1516349    1.10    0.13    0.097   0.28    0.13    0.095   0.28    0.13 
  SNP_A-1519672    1.10    0.14    0.098   0.29    0.13    0.096   0.28    0.13 
  SNP_A-1508140    1.11    0.13    0.100   0.29    0.12    0.097   0.29    0.13 
  SNP_A-1519121    1.15    0.13    0.104   0.32    0.11    0.100   0.31    0.12 
  SNP_A-1517107    1.16    0.12    0.105   0.32    0.11    0.102   0.31    0.11 
  SNP_A-1514348    1.13    0.13    0.103   0.31    0.12    0.099   0.30    0.12 
  SNP_A-1518695    1.07    0.14    0.097   0.27    0.13    0.094   0.27    0.13 
         63.102    0.97     0.2    0.088   0.23     0.2    0.086   0.22     0.2 
         63.485    0.87     0.2    0.079   0.18     0.2    0.078   0.18     0.2 
         63.869    0.77     0.2    0.069   0.14     0.2    0.069   0.14     0.2 
  SNP_A-1509351    0.67     0.3    0.059   0.11     0.2    0.060   0.11     0.2 
  SNP_A-1514999    0.60     0.3    0.053   0.08     0.3    0.053   0.08     0.3 
  SNP_A-1515873    0.59     0.3    0.052   0.08     0.3    0.052   0.08     0.3 
  SNP_A-1518814    0.56     0.3    0.049   0.07     0.3    0.050   0.08     0.3 
  SNP_A-1508461    0.56     0.3    0.049   0.07     0.3    0.050   0.07     0.3 
         65.253    0.50     0.3    0.044   0.06     0.3    0.045   0.06     0.3 
  SNP_A-1510207    0.44     0.3    0.037   0.04     0.3    0.040   0.05     0.3 
  SNP_A-1511758    0.38     0.4    0.032   0.03     0.3    0.035   0.04     0.3 
         66.260    0.30     0.4    0.025   0.02     0.4    0.027   0.02     0.4 
  SNP_A-1513944    0.21     0.4    0.017   0.01     0.4    0.019   0.01     0.4 
  SNP_A-1509721    0.15     0.4    0.012   0.00     0.4    0.013   0.01     0.4 
         67.155    0.04     0.5    0.003   0.00     0.5    0.004   0.00     0.5 
         67.588   -0.06     0.5   -0.005  -0.00     0.5   -0.006  -0.00     0.5 
         68.021   -0.17     0.6   -0.014  -0.01     0.6   -0.015  -0.01     0.6 
  SNP_A-1509386   -0.28     0.6   -0.022  -0.02     0.6   -0.025  -0.02     0.6 
  SNP_A-1516695   -0.30     0.6   -0.024  -0.02     0.6   -0.026  -0.02     0.6 
  SNP_A-1516779   -0.42     0.7   -0.034  -0.04     0.7   -0.037  -0.04     0.7 
  SNP_A-1515237   -0.50     0.7   -0.040  -0.05     0.7   -0.044  -0.06     0.7 
  SNP_A-1515175   -0.50     0.7   -0.040  -0.05     0.7   -0.044  -0.06     0.7 
  SNP_A-1512996   -0.51     0.7   -0.041  -0.05     0.7   -0.044  -0.06     0.7 
  SNP_A-1507746   -0.53     0.7   -0.042  -0.06     0.7   -0.046  -0.06     0.7 
  SNP_A-1516032   -0.53     0.7   -0.042  -0.06     0.7   -0.046  -0.06     0.7 
  SNP_A-1508194   -0.54     0.7   -0.044  -0.06     0.7   -0.047  -0.07     0.7 
  SNP_A-1508136   -0.60     0.7   -0.049  -0.08     0.7   -0.053  -0.08     0.7 
  SNP_A-1513833   -0.61     0.7   -0.050  -0.08     0.7   -0.054  -0.09     0.7 
  SNP_A-1517629   -0.61     0.7   -0.050  -0.08     0.7   -0.054  -0.09     0.7 
         70.093   -0.61     0.7   -0.051  -0.08     0.7   -0.054  -0.09     0.7 
  SNP_A-1517291   -0.61     0.7   -0.051  -0.08     0.7   -0.054  -0.09     0.7 
         70.707   -0.59     0.7   -0.049  -0.08     0.7   -0.053  -0.08     0.7 
  SNP_A-1518605   -0.57     0.7   -0.048  -0.07     0.7   -0.051  -0.08     0.7 
         71.311   -0.55     0.7   -0.046  -0.07     0.7   -0.049  -0.07     0.7 
  SNP_A-1516352   -0.52     0.7   -0.044  -0.06     0.7   -0.047  -0.07     0.7 
  SNP_A-1519191   -0.52     0.7   -0.043  -0.06     0.7   -0.047  -0.07     0.7 
  SNP_A-1512446   -0.49     0.7   -0.041  -0.05     0.7   -0.045  -0.06     0.7 
  SNP_A-1517881   -0.49     0.7   -0.041  -0.05     0.7   -0.045  -0.06     0.7 
  SNP_A-1517297   -0.50     0.7   -0.042  -0.06     0.7   -0.045  -0.06     0.7 
  SNP_A-1510592   -0.52     0.7   -0.044  -0.06     0.7   -0.048  -0.07     0.7 
         73.355   -0.52     0.7   -0.044  -0.06     0.7   -0.048  -0.07     0.7 
         73.805   -0.52     0.7   -0.044  -0.06     0.7   -0.048  -0.07     0.7 
         74.256   -0.51     0.7   -0.044  -0.06     0.7   -0.048  -0.07     0.7 
  SNP_A-1508667   -0.51     0.7   -0.043  -0.06     0.7   -0.047  -0.06     0.7 
         75.186   -0.58     0.7   -0.049  -0.08     0.7   -0.053  -0.08     0.7 
  SNP_A-1514818   -0.65     0.7   -0.054  -0.09     0.7   -0.058  -0.10     0.8 
  SNP_A-1513593   -0.71     0.8   -0.059  -0.11     0.8   -0.063  -0.12     0.8 
         76.552   -0.72     0.8   -0.059  -0.11     0.8   -0.063  -0.12     0.8 
  SNP_A-1515478   -0.72     0.8   -0.058  -0.11     0.8   -0.063  -0.12     0.8 
  SNP_A-1515855   -0.72     0.8   -0.058  -0.11     0.8   -0.063  -0.12     0.8 
  SNP_A-1519350   -0.75     0.8   -0.061  -0.12     0.8   -0.066  -0.13     0.8 
  SNP_A-1512084   -0.75     0.8   -0.061  -0.12     0.8   -0.066  -0.13     0.8 
  SNP_A-1514374   -0.73     0.8   -0.060  -0.12     0.8   -0.064  -0.12     0.8 
  SNP_A-1519172   -0.72     0.8   -0.058  -0.11     0.8   -0.063  -0.12     0.8 
         78.077   -0.60     0.7   -0.048  -0.08     0.7   -0.052  -0.08     0.7 
  SNP_A-1508167   -0.47     0.7   -0.037  -0.05     0.7   -0.041  -0.05     0.7 
  SNP_A-1508879   -0.38     0.6   -0.030  -0.03     0.6   -0.033  -0.03     0.7 
  SNP_A-1510559   -0.39     0.7   -0.031  -0.03     0.6   -0.034  -0.03     0.7 
  SNP_A-1508605   -0.40     0.7   -0.032  -0.03     0.7   -0.035  -0.04     0.7 
  SNP_A-1507419   -0.39     0.7   -0.031  -0.03     0.6   -0.034  -0.03     0.7 
  SNP_A-1517014   -0.37     0.6   -0.030  -0.03     0.6   -0.033  -0.03     0.7 
  SNP_A-1514622   -0.40     0.7   -0.032  -0.03     0.7   -0.035  -0.04     0.7 
  SNP_A-1513200   -0.39     0.7   -0.031  -0.03     0.7   -0.034  -0.03     0.7 
  SNP_A-1511274   -0.31     0.6   -0.026  -0.02     0.6   -0.028  -0.02     0.6 
  SNP_A-1514216   -0.31     0.6   -0.026  -0.02     0.6   -0.028  -0.02     0.6 
         81.198   -0.31     0.6   -0.026  -0.02     0.6   -0.028  -0.02     0.6 
  SNP_A-1519202   -0.32     0.6   -0.026  -0.02     0.6   -0.028  -0.02     0.6 
  SNP_A-1517270   -0.29     0.6   -0.024  -0.02     0.6   -0.026  -0.02     0.6 
  SNP_A-1519736   -0.31     0.6   -0.026  -0.02     0.6   -0.027  -0.02     0.6 
  SNP_A-1508561   -0.17     0.6   -0.014  -0.01     0.6   -0.016  -0.01     0.6 
  SNP_A-1508525   -0.17     0.6   -0.014  -0.01     0.6   -0.016  -0.01     0.6 
  SNP_A-1507869   -0.07     0.5   -0.006  -0.00     0.5   -0.006  -0.00     0.5 
  SNP_A-1508311   -0.01     0.5   -0.001  -0.00     0.5   -0.001  -0.00     0.5 
         82.968    0.08     0.5    0.007   0.00     0.5    0.008   0.00     0.5 
  SNP_A-1510016    0.18     0.4    0.015   0.01     0.4    0.016   0.01     0.4 
         83.671    0.25     0.4    0.021   0.01     0.4    0.023   0.02     0.4 
  SNP_A-1511907    0.33     0.4    0.027   0.02     0.4    0.030   0.03     0.4 
  SNP_A-1516665    0.33     0.4    0.027   0.02     0.4    0.030   0.03     0.4 
         84.380    0.39     0.3    0.032   0.03     0.3    0.036   0.04     0.3 
  SNP_A-1514163    0.45     0.3    0.037   0.04     0.3    0.042   0.05     0.3 
         85.034    0.46     0.3    0.038   0.05     0.3    0.043   0.05     0.3 
  SNP_A-1516956    0.47     0.3    0.038   0.05     0.3    0.043   0.05     0.3 
         85.792    0.45     0.3    0.037   0.04     0.3    0.042   0.05     0.3 
  SNP_A-1517915    0.43     0.3    0.035   0.04     0.3    0.040   0.05     0.3 
  SNP_A-1509074    0.43     0.3    0.035   0.04     0.3    0.040   0.04     0.3 
  SNP_A-1512927    0.40     0.3    0.032   0.03     0.3    0.037   0.04     0.3 
         86.719    0.36     0.4    0.029   0.03     0.4    0.034   0.03     0.3 
  SNP_A-1515026    0.32     0.4    0.026   0.02     0.4    0.030   0.03     0.4 
         87.337    0.23     0.4    0.019   0.01     0.4    0.022   0.01     0.4 
         87.682    0.14     0.4    0.012   0.00     0.4    0.014   0.01     0.4 
  SNP_A-1515692    0.05     0.5    0.004   0.00     0.5    0.005   0.00     0.5 
  SNP_A-1518769    0.04     0.5    0.003   0.00     0.5    0.004   0.00     0.5 
  SNP_A-1510288    0.01     0.5    0.001   0.00     0.5    0.001   0.00     0.5 
         88.582   -0.08     0.5   -0.006  -0.00     0.5   -0.007  -0.00     0.5 
  SNP_A-1519243   -0.17     0.6   -0.013  -0.01     0.6   -0.015  -0.01     0.6 
  SNP_A-1510291   -0.19     0.6   -0.016  -0.01     0.6   -0.018  -0.01     0.6 
         89.437   -0.28     0.6   -0.023  -0.02     0.6   -0.026  -0.02     0.6 
         89.778   -0.37     0.6   -0.030  -0.03     0.6   -0.035  -0.03     0.7 
  SNP_A-1515658   -0.47     0.7   -0.037  -0.05     0.7   -0.042  -0.05     0.7 
  SNP_A-1513885   -0.48     0.7   -0.039  -0.05     0.7   -0.044  -0.06     0.7 
  SNP_A-1519044   -0.51     0.7   -0.041  -0.05     0.7   -0.046  -0.06     0.7 
  SNP_A-1511697   -0.51     0.7   -0.041  -0.05     0.7   -0.046  -0.06     0.7 
  SNP_A-1508841   -0.57     0.7   -0.046  -0.07     0.7   -0.051  -0.08     0.7 
  SNP_A-1515187   -0.59     0.7   -0.048  -0.08     0.7   -0.054  -0.08     0.7 
         91.053   -0.64     0.7   -0.053  -0.09     0.7   -0.059  -0.10     0.8 
         91.462   -0.70     0.8   -0.058  -0.11     0.8   -0.064  -0.12     0.8 
  SNP_A-1509035   -0.75     0.8   -0.063  -0.13     0.8   -0.068  -0.14     0.8 
         92.186   -0.79     0.8   -0.066  -0.14     0.8   -0.071  -0.15     0.8 
  SNP_A-1518858   -0.83     0.8   -0.069  -0.15     0.8   -0.074  -0.16     0.8 
  SNP_A-1511814   -0.85     0.8   -0.070  -0.16     0.8   -0.075  -0.17     0.8 
  SNP_A-1517819   -0.83     0.8   -0.068  -0.15     0.8   -0.073  -0.16     0.8 
  SNP_A-1516383   -0.82     0.8   -0.067  -0.15     0.8   -0.072  -0.16     0.8 
  SNP_A-1507988   -0.66     0.7   -0.054  -0.10     0.7   -0.059  -0.10     0.8 
  SNP_A-1513469   -0.40     0.7   -0.033  -0.03     0.7   -0.035  -0.04     0.7 
  SNP_A-1515772   -0.37     0.6   -0.030  -0.03     0.6   -0.033  -0.03     0.7 
  SNP_A-1513091   -0.36     0.6   -0.030  -0.03     0.6   -0.032  -0.03     0.6 
  SNP_A-1515578   -0.33     0.6   -0.028  -0.02     0.6   -0.030  -0.03     0.6 
  SNP_A-1512047   -0.29     0.6   -0.025  -0.02     0.6   -0.027  -0.02     0.6 
         94.599   -0.22     0.6   -0.019  -0.01     0.6   -0.020  -0.01     0.6 
         94.939   -0.14     0.6   -0.013  -0.00     0.6   -0.013  -0.01     0.6 
  SNP_A-1513807   -0.07     0.5   -0.006  -0.00     0.5   -0.007  -0.00     0.5 
         95.623   -0.00     0.5   -0.000  -0.00     0.5   -0.000  -0.00     0.5 
  SNP_A-1516112    0.06     0.5    0.006   0.00     0.5    0.006   0.00     0.5 
         96.449    0.12     0.5    0.012   0.00     0.4    0.012   0.00     0.4 
         96.930    0.17     0.4    0.017   0.01     0.4    0.018   0.01     0.4 
         97.412    0.23     0.4    0.024   0.01     0.4    0.024   0.01     0.4 
         97.893    0.28     0.4    0.030   0.02     0.4    0.030   0.02     0.4 
         98.374    0.34     0.4    0.037   0.03     0.3    0.036   0.03     0.4 
         98.855    0.39     0.3    0.043   0.04     0.3    0.041   0.04     0.3 
         99.337    0.45     0.3    0.050   0.06     0.3    0.047   0.06     0.3 
         99.818    0.50     0.3    0.056   0.07     0.3    0.052   0.07     0.3 
  SNP_A-1508678    0.56     0.3    0.062   0.09     0.3    0.057   0.09     0.3 
        100.722    0.63     0.3    0.071   0.12     0.2    0.065   0.11     0.2 
        101.145    0.71     0.2    0.080   0.15     0.2    0.073   0.14     0.2 
  SNP_A-1508204    0.78     0.2    0.088   0.18     0.2    0.080   0.17     0.2 
        101.989    0.86     0.2    0.096   0.22     0.2    0.086   0.20     0.2 
  SNP_A-1519546    0.93     0.2    0.103   0.26    0.14    0.093   0.23     0.2 
  SNP_A-1511247    0.94     0.2    0.104   0.26    0.14    0.094   0.24    0.15 
  SNP_A-1515792    1.00     0.2    0.111   0.30    0.12    0.100   0.27    0.13 
        103.395    1.02     0.2    0.114   0.31    0.12    0.103   0.28    0.13 
        103.889    1.03     0.2    0.115   0.32    0.11    0.105   0.29    0.12 
        104.383    1.05    0.15    0.116   0.32    0.11    0.106   0.30    0.12 
        104.877    1.08    0.14    0.116   0.33    0.11    0.107   0.31    0.12 
        105.371    1.10    0.14    0.115   0.33    0.11    0.107   0.31    0.11 
        105.865    1.12    0.13    0.113   0.34    0.11    0.106   0.32    0.11 
        106.359    1.15    0.12    0.111   0.34    0.11    0.105   0.32    0.11 
  SNP_A-1507398    1.18    0.12    0.109   0.34    0.11    0.104   0.33    0.11 
  SNP_A-1516476    1.18    0.12    0.107   0.34    0.11    0.102   0.32    0.11 
  SNP_A-1519682    1.15    0.13    0.103   0.31    0.11    0.098   0.30    0.12 
  SNP_A-1518426    1.09    0.14    0.096   0.28    0.13    0.092   0.27    0.13 
  SNP_A-1515592    1.04    0.15    0.092   0.25    0.14    0.088   0.24    0.14 
  SNP_A-1518974    1.04    0.15    0.092   0.25    0.14    0.088   0.24    0.15 
        107.852    1.03     0.2    0.091   0.25    0.14    0.087   0.24    0.15 
  SNP_A-1508724    1.03     0.2    0.091   0.25    0.14    0.086   0.24    0.15 
  SNP_A-1517947    1.02     0.2    0.090   0.24    0.14    0.086   0.23    0.15 
  SNP_A-1513283    1.01     0.2    0.089   0.24    0.15    0.085   0.23     0.2 
  SNP_A-1510718    1.01     0.2    0.089   0.24    0.15    0.085   0.23     0.2 
  SNP_A-1510837    0.99     0.2    0.087   0.23     0.2    0.083   0.22     0.2 
  SNP_A-1518373    0.97     0.2    0.085   0.22     0.2    0.082   0.21     0.2 
  SNP_A-1512534    0.97     0.2    0.085   0.22     0.2    0.081   0.21     0.2 
  SNP_A-1507674    0.96     0.2    0.084   0.21     0.2    0.081   0.21     0.2 
  SNP_A-1519706    0.96     0.2    0.084   0.21     0.2    0.080   0.21     0.2 
  SNP_A-1512678    0.95     0.2    0.085   0.21     0.2    0.080   0.20     0.2 
  SNP_A-1515568    0.94     0.2    0.085   0.21     0.2    0.080   0.20     0.2 
  SNP_A-1514212    0.95     0.2    0.086   0.22     0.2    0.081   0.20     0.2 
  SNP_A-1512649    0.95     0.2    0.086   0.22     0.2    0.081   0.21     0.2 
  SNP_A-1513818    1.06    0.15    0.096   0.27    0.13    0.091   0.26    0.14 
        109.698    1.17    0.12    0.106   0.33    0.11    0.101   0.32    0.11 
  SNP_A-1518791    1.29    0.10    0.115   0.39    0.09    0.111   0.38    0.09 
  SNP_A-1515381    1.52    0.06    0.131   0.53    0.06    0.130   0.53    0.06 
  SNP_A-1510624    1.53    0.06    0.131   0.53    0.06    0.130   0.53    0.06 
  SNP_A-1513397    1.53    0.06    0.132   0.54    0.06    0.131   0.54    0.06 
  SNP_A-1508092    1.54    0.06    0.132   0.54    0.06    0.132   0.54    0.06 
  SNP_A-1518517    1.57    0.06    0.134   0.56    0.05    0.134   0.56    0.05 
  SNP_A-1514676    1.59    0.06    0.136   0.57    0.05    0.136   0.58    0.05 
  SNP_A-1514761    1.63    0.05    0.138   0.60    0.05    0.139   0.60    0.05 
  SNP_A-1508669    1.63    0.05    0.138   0.60    0.05    0.139   0.61    0.05 
  SNP_A-1512032    1.63    0.05    0.138   0.60    0.05    0.139   0.60    0.05 
  SNP_A-1511890    1.61    0.05    0.136   0.58    0.05    0.137   0.59    0.05 
  SNP_A-1519363    1.57    0.06    0.131   0.55    0.06    0.132   0.55    0.06 
  SNP_A-1519592    1.53    0.06    0.127   0.52    0.06    0.129   0.52    0.06 
  SNP_A-1507713    1.53    0.06    0.127   0.52    0.06    0.129   0.52    0.06 
  SNP_A-1508877    1.52    0.06    0.127   0.51    0.06    0.129   0.52    0.06 
  SNP_A-1512712    1.51    0.06    0.127   0.51    0.06    0.128   0.52    0.06 
  SNP_A-1513718    1.51    0.06    0.127   0.51    0.06    0.128   0.52    0.06 
  SNP_A-1507990    1.50    0.07    0.126   0.50    0.06    0.127   0.51    0.06 
        112.009    1.46    0.07    0.123   0.48    0.07    0.125   0.49    0.07 
  SNP_A-1507449    1.43    0.08    0.120   0.46    0.07    0.121   0.46    0.07 
  SNP_A-1515881    1.44    0.08    0.122   0.46    0.07    0.123   0.47    0.07 
  SNP_A-1516494    1.61    0.05    0.135   0.58    0.05    0.140   0.60    0.05 
  SNP_A-1515979    1.74    0.04    0.144   0.66    0.04    0.150   0.70    0.04 
  SNP_A-1519616    1.83    0.03    0.151   0.73    0.03    0.159   0.78    0.03 
  SNP_A-1517055    1.94    0.03    0.157   0.81    0.03    0.169   0.88    0.02 
  SNP_A-1508048    1.99    0.02    0.161   0.85    0.02    0.173   0.92    0.02 
  SNP_A-1517636    2.00    0.02    0.161   0.86    0.02    0.173   0.92    0.02 
  SNP_A-1509421    2.01    0.02    0.163   0.87    0.02    0.175   0.94    0.02 
  SNP_A-1510914    1.94    0.03    0.158   0.82    0.03    0.168   0.87    0.02 
  SNP_A-1512447    1.94    0.03    0.159   0.82    0.03    0.168   0.87    0.02 
        114.915    1.94    0.03    0.159   0.82    0.03    0.169   0.88    0.02 
  SNP_A-1510687    1.95    0.03    0.159   0.83    0.03    0.170   0.88    0.02 
  SNP_A-1511051    1.94    0.03    0.159   0.82    0.03    0.169   0.88    0.02 
        115.625    1.96    0.03    0.160   0.83    0.03    0.171   0.89    0.02 
  SNP_A-1516113    1.97    0.02    0.160   0.84    0.02    0.171   0.90    0.02 
  SNP_A-1514052    1.98    0.02    0.161   0.84    0.02    0.172   0.91    0.02 
        116.258    2.00    0.02    0.164   0.87    0.02    0.176   0.94    0.02 
  SNP_A-1511517    2.03    0.02    0.166   0.90    0.02    0.178   0.97    0.02 
        116.800    1.99    0.02    0.163   0.87    0.02    0.174   0.93    0.02 
  SNP_A-1516286    1.96    0.03    0.159   0.83    0.03    0.169   0.88    0.02 
  SNP_A-1517072    1.95    0.03    0.158   0.82    0.03    0.168   0.87    0.02 
  SNP_A-1510758    1.95    0.03    0.158   0.82    0.03    0.167   0.87    0.02 
  SNP_A-1513410    1.94    0.03    0.158   0.81    0.03    0.167   0.87    0.02 
  SNP_A-1519391    1.88    0.03    0.151   0.76    0.03    0.160   0.80    0.03 
  SNP_A-1518539    1.91    0.03    0.155   0.79    0.03    0.163   0.83    0.03 
        118.410    1.84    0.03    0.153   0.75    0.03    0.159   0.78    0.03 
        118.817    1.77    0.04    0.150   0.71    0.04    0.153   0.72    0.03 
  SNP_A-1510953    1.70    0.04    0.145   0.66    0.04    0.146   0.66    0.04 
  SNP_A-1508926    1.69    0.05    0.144   0.64    0.04    0.144   0.65    0.04 
  SNP_A-1508065    1.69    0.05    0.144   0.65    0.04    0.145   0.65    0.04 
        119.624    1.70    0.04    0.145   0.66    0.04    0.146   0.66    0.04 
  SNP_A-1510359    1.70    0.04    0.145   0.66    0.04    0.147   0.67    0.04 
  SNP_A-1519437    1.72    0.04    0.148   0.68    0.04    0.149   0.68    0.04 
  SNP_A-1515897    1.73    0.04    0.149   0.69    0.04    0.150   0.69    0.04 
  SNP_A-1513496    1.70    0.04    0.146   0.66    0.04    0.146   0.66    0.04 
  SNP_A-1509067    1.70    0.04    0.145   0.66    0.04    0.145   0.66    0.04 
  SNP_A-1508745    1.67    0.05    0.142   0.63    0.04    0.142   0.63    0.04 
  SNP_A-1510954    1.60    0.05    0.138   0.59    0.05    0.136   0.58    0.05 
  SNP_A-1511986    1.68    0.05    0.145   0.65    0.04    0.143   0.64    0.04 
  SNP_A-1507756    1.69    0.05    0.146   0.66    0.04    0.145   0.65    0.04 
  SNP_A-1512585    1.74    0.04    0.152   0.71    0.04    0.151   0.70    0.04 
  SNP_A-1508541    1.70    0.04    0.152   0.69    0.04    0.149   0.68    0.04 
        122.098    1.70    0.04    0.155   0.70    0.04    0.151   0.69    0.04 
        122.526    1.70    0.04    0.157   0.71    0.04    0.152   0.69    0.04 
  SNP_A-1509693    1.71    0.04    0.157   0.71    0.04    0.151   0.69    0.04 
  SNP_A-1514345    1.59    0.06    0.145   0.61    0.05    0.138   0.58    0.05 
  SNP_A-1517031    1.56    0.06    0.143   0.59    0.05    0.135   0.56    0.05 
  SNP_A-1512124    1.56    0.06    0.142   0.59    0.05    0.134   0.56    0.05 
  SNP_A-1513289    1.57    0.06    0.143   0.60    0.05    0.136   0.57    0.05 
  SNP_A-1518494    1.62    0.05    0.147   0.63    0.04    0.140   0.60    0.05 
  SNP_A-1514602    1.53    0.06    0.140   0.57    0.05    0.133   0.54    0.06 
  SNP_A-1512491    1.49    0.07    0.136   0.54    0.06    0.128   0.51    0.06 
  SNP_A-1511413    1.46    0.07    0.133   0.51    0.06    0.125   0.49    0.07 
  SNP_A-1511288    1.44    0.07    0.132   0.50    0.06    0.124   0.48    0.07 
  SNP_A-1518931    1.41    0.08    0.130   0.49    0.07    0.121   0.46    0.07 
  SNP_A-1509367    1.37    0.09    0.127   0.46    0.07    0.117   0.42    0.08 
  SNP_A-1516288    1.37    0.09    0.127   0.46    0.07    0.117   0.42    0.08 
  SNP_A-1508475    1.38    0.08    0.128   0.47    0.07    0.118   0.44    0.08 
  SNP_A-1514718    1.40    0.08    0.129   0.48    0.07    0.121   0.45    0.07 
        126.016    1.39    0.08    0.128   0.47    0.07    0.121   0.45    0.08 
  SNP_A-1508288    1.39    0.08    0.125   0.46    0.07    0.119   0.44    0.08 
  SNP_A-1511101    1.38    0.08    0.123   0.45    0.07    0.118   0.44    0.08 
  SNP_A-1518541    1.37    0.08    0.123   0.45    0.08    0.118   0.43    0.08 
  SNP_A-1514647    1.35    0.09    0.119   0.43    0.08    0.116   0.42    0.08 
  SNP_A-1510208    1.37    0.09    0.121   0.44    0.08    0.118   0.43    0.08 
  SNP_A-1516091    1.41    0.08    0.124   0.46    0.07    0.121   0.45    0.07 
  SNP_A-1509885    1.42    0.08    0.124   0.47    0.07    0.121   0.46    0.07 
  SNP_A-1518137    1.43    0.08    0.125   0.47    0.07    0.122   0.47    0.07 
  SNP_A-1517266    1.44    0.08    0.126   0.48    0.07    0.123   0.47    0.07 
  SNP_A-1517994    1.45    0.07    0.127   0.49    0.07    0.124   0.48    0.07 
        127.290    1.49    0.07    0.132   0.52    0.06    0.130   0.51    0.06 
        127.630    1.54    0.06    0.137   0.56    0.05    0.134   0.55    0.06 
  SNP_A-1511310    1.58    0.06    0.141   0.59    0.05    0.139   0.59    0.05 
  SNP_A-1516261    1.61    0.05    0.145   0.62    0.05    0.143   0.61    0.05 
        128.776    1.61    0.05    0.147   0.63    0.04    0.144   0.62    0.05 
  SNP_A-1511115    1.62    0.05    0.148   0.63    0.04    0.146   0.63    0.04 
  SNP_A-1514135    1.61    0.05    0.148   0.63    0.04    0.145   0.63    0.04 
  SNP_A-1514153    1.60    0.05    0.148   0.63    0.04    0.144   0.62    0.05 
        130.049    1.57    0.06    0.146   0.61    0.05    0.143   0.60    0.05 
        130.404    1.54    0.06    0.143   0.58    0.05    0.140   0.58    0.05 
  SNP_A-1511653    1.52    0.06    0.140   0.56    0.05    0.137   0.56    0.05 
  SNP_A-1516522    1.54    0.06    0.142   0.58    0.05    0.140   0.58    0.05 
  SNP_A-1515274    1.55    0.06    0.145   0.60    0.05    0.143   0.59    0.05 
        131.586    1.54    0.06    0.146   0.59    0.05    0.144   0.59    0.05 
        131.978    1.53    0.06    0.146   0.59    0.05    0.144   0.59    0.05 
  SNP_A-1515185    1.52    0.06    0.146   0.58    0.05    0.143   0.58    0.05 
        132.669    1.49    0.07    0.144   0.57    0.05    0.142   0.56    0.05 
  SNP_A-1517011    1.47    0.07    0.143   0.55    0.06    0.140   0.55    0.06 
  SNP_A-1508269    1.43    0.08    0.141   0.53    0.06    0.137   0.52    0.06 
  SNP_A-1515852    1.42    0.08    0.140   0.52    0.06    0.136   0.51    0.06 
        133.758    1.38    0.08    0.137   0.50    0.06    0.134   0.49    0.07 
  SNP_A-1514140    1.35    0.09    0.134   0.48    0.07    0.132   0.47    0.07 
        134.487    1.27    0.10    0.127   0.43    0.08    0.125   0.42    0.08 
        134.947    1.19    0.12    0.119   0.37    0.09    0.118   0.37    0.10 
        135.406    1.11    0.13    0.110   0.32    0.11    0.109   0.32    0.11 
        135.865    1.03     0.2    0.101   0.27    0.13    0.100   0.27    0.13 
  SNP_A-1509439    0.95     0.2    0.091   0.23     0.2    0.091   0.23     0.2 
  SNP_A-1508749    0.94     0.2    0.090   0.22     0.2    0.090   0.23     0.2 
  SNP_A-1515115    0.87     0.2    0.082   0.19     0.2    0.081   0.19     0.2 
  SNP_A-1515351    0.81     0.2    0.075   0.16     0.2    0.075   0.16     0.2 
  SNP_A-1511678    0.84     0.2    0.078   0.17     0.2    0.078   0.17     0.2 
  SNP_A-1509502    0.85     0.2    0.077   0.17     0.2    0.078   0.18     0.2 
  SNP_A-1519323    0.85     0.2    0.077   0.17     0.2    0.078   0.18     0.2 
        138.285    0.89     0.2    0.080   0.19     0.2    0.081   0.19     0.2 
  SNP_A-1512028    0.92     0.2    0.083   0.20     0.2    0.084   0.20     0.2 
  SNP_A-1511088    0.91     0.2    0.082   0.20     0.2    0.083   0.20     0.2 
  SNP_A-1514791    0.90     0.2    0.081   0.19     0.2    0.081   0.20     0.2 
  SNP_A-1510206    0.87     0.2    0.078   0.18     0.2    0.079   0.18     0.2 
  SNP_A-1507979    0.84     0.2    0.075   0.17     0.2    0.076   0.17     0.2 
  SNP_A-1511853    0.82     0.2    0.074   0.16     0.2    0.075   0.16     0.2 
  SNP_A-1515674    0.79     0.2    0.070   0.15     0.2    0.071   0.15     0.2 
        140.283    0.76     0.2    0.068   0.14     0.2    0.069   0.14     0.2 
  SNP_A-1511353    0.73     0.2    0.065   0.13     0.2    0.067   0.13     0.2 
        141.027    0.72     0.2    0.065   0.12     0.2    0.067   0.13     0.2 
        141.427    0.71     0.2    0.065   0.12     0.2    0.066   0.13     0.2 
        141.826    0.71     0.2    0.063   0.12     0.2    0.065   0.12     0.2 
  SNP_A-1510570    0.70     0.2    0.062   0.11     0.2    0.064   0.12     0.2 
        142.715    0.72     0.2    0.063   0.12     0.2    0.066   0.13     0.2 
  SNP_A-1518876    0.75     0.2    0.063   0.12     0.2    0.067   0.13     0.2 
  SNP_A-1512085    0.75     0.2    0.062   0.12     0.2    0.067   0.13     0.2 
  SNP_A-1515037    0.74     0.2    0.061   0.12     0.2    0.066   0.13     0.2 
  SNP_A-1518144    0.71     0.2    0.059   0.11     0.2    0.063   0.12     0.2 
        143.915    0.63     0.3    0.052   0.09     0.3    0.056   0.09     0.3 
  SNP_A-1512998    0.55     0.3    0.045   0.06     0.3    0.048   0.07     0.3 
  SNP_A-1512141    0.53     0.3    0.043   0.06     0.3    0.046   0.07     0.3 
  SNP_A-1515786    0.40     0.3    0.033   0.04     0.3    0.035   0.04     0.3 
        144.905    0.32     0.4    0.027   0.02     0.4    0.028   0.02     0.4 
        145.251    0.23     0.4    0.020   0.01     0.4    0.020   0.01     0.4 
  SNP_A-1518428    0.14     0.4    0.012   0.00     0.4    0.013   0.00     0.4 
  SNP_A-1512068    0.12     0.5    0.010   0.00     0.5    0.010   0.00     0.5 
  SNP_A-1515529    0.12     0.5    0.011   0.00     0.4    0.011   0.00     0.4 
  SNP_A-1509746    0.16     0.4    0.014   0.01     0.4    0.014   0.01     0.4 
  SNP_A-1511225    0.19     0.4    0.016   0.01     0.4    0.017   0.01     0.4 
  SNP_A-1518562    0.21     0.4    0.018   0.01     0.4    0.019   0.01     0.4 
  SNP_A-1516851    0.26     0.4    0.023   0.02     0.4    0.023   0.02     0.4 
        146.975    0.24     0.4    0.021   0.01     0.4    0.022   0.01     0.4 
  SNP_A-1517017    0.22     0.4    0.020   0.01     0.4    0.020   0.01     0.4 
        147.746    0.22     0.4    0.020   0.01     0.4    0.020   0.01     0.4 
  SNP_A-1516014    0.22     0.4    0.020   0.01     0.4    0.020   0.01     0.4 
        148.457    0.22     0.4    0.019   0.01     0.4    0.019   0.01     0.4 
        148.828    0.21     0.4    0.019   0.01     0.4    0.019   0.01     0.4 
  SNP_A-1516412    0.21     0.4    0.019   0.01     0.4    0.019   0.01     0.4 
  SNP_A-1515100    0.18     0.4    0.016   0.01     0.4    0.016   0.01     0.4 
  SNP_A-1507692    0.13     0.4    0.011   0.00     0.4    0.011   0.00     0.4 
  SNP_A-1510980    0.13     0.4    0.011   0.00     0.4    0.011   0.00     0.4 
  SNP_A-1519370    0.13     0.4    0.011   0.00     0.4    0.012   0.00     0.4 
        150.443    0.14     0.4    0.012   0.00     0.4    0.012   0.00     0.4 
        150.819    0.14     0.4    0.012   0.00     0.4    0.012   0.00     0.4 
  SNP_A-1513805    0.15     0.4    0.013   0.00     0.4    0.013   0.00     0.4 
        151.521    0.13     0.4    0.011   0.00     0.4    0.011   0.00     0.4 
  SNP_A-1518892    0.11     0.5    0.009   0.00     0.5    0.009   0.00     0.5 
  SNP_A-1509741    0.10     0.5    0.008   0.00     0.5    0.008   0.00     0.5 
  SNP_A-1508417    0.09     0.5    0.008   0.00     0.5    0.008   0.00     0.5 
        152.661    0.05     0.5    0.004   0.00     0.5    0.004   0.00     0.5 
  SNP_A-1518364    0.01     0.5    0.001   0.00     0.5    0.001   0.00     0.5 
  SNP_A-1517426    0.03     0.5    0.003   0.00     0.5    0.003   0.00     0.5 
  SNP_A-1512837    0.05     0.5    0.004   0.00     0.5    0.004   0.00     0.5 
  SNP_A-1512131    0.05     0.5    0.004   0.00     0.5    0.004   0.00     0.5 
  SNP_A-1514325    0.05     0.5    0.005   0.00     0.5    0.004   0.00     0.5 
        153.635    0.15     0.4    0.014   0.01     0.4    0.014   0.01     0.4 
  SNP_A-1516185    0.26     0.4    0.023   0.02     0.4    0.023   0.02     0.4 
        154.360    0.30     0.4    0.027   0.02     0.4    0.027   0.02     0.4 
  SNP_A-1514383    0.34     0.4    0.030   0.03     0.4    0.030   0.03     0.4 
        155.088    0.32     0.4    0.029   0.03     0.4    0.029   0.02     0.4 
  SNP_A-1518601    0.31     0.4    0.028   0.02     0.4    0.027   0.02     0.4 
  SNP_A-1514149    0.33     0.4    0.029   0.03     0.4    0.029   0.02     0.4 
  SNP_A-1515995    0.39     0.3    0.034   0.04     0.3    0.034   0.04     0.3 
  SNP_A-1508511    0.53     0.3    0.046   0.06     0.3    0.046   0.06     0.3 
  SNP_A-1519580    0.54     0.3    0.046   0.07     0.3    0.047   0.07     0.3 
        156.810    0.63     0.3    0.054   0.09     0.3    0.056   0.09     0.3 
        157.267    0.72     0.2    0.062   0.12     0.2    0.064   0.12     0.2 
  SNP_A-1510591    0.82     0.2    0.068   0.15     0.2    0.071   0.16     0.2 
  SNP_A-1515818    0.85     0.2    0.070   0.16     0.2    0.074   0.17     0.2 
  SNP_A-1514945    0.88     0.2    0.073   0.17     0.2    0.076   0.18     0.2 
  SNP_A-1517424    0.86     0.2    0.072   0.16     0.2    0.075   0.17     0.2 
  SNP_A-1507891    0.83     0.2    0.070   0.16     0.2    0.074   0.16     0.2 
        158.984    0.70     0.2    0.060   0.11     0.2    0.063   0.12     0.2 
        159.404    0.57     0.3    0.050   0.08     0.3    0.052   0.08     0.3 
        159.825    0.44     0.3    0.038   0.05     0.3    0.040   0.05     0.3 
  SNP_A-1512377    0.32     0.4    0.027   0.02     0.4    0.028   0.02     0.4 
  SNP_A-1511688    0.21     0.4    0.018   0.01     0.4    0.018   0.01     0.4 
  SNP_A-1518564    0.18     0.4    0.015   0.01     0.4    0.016   0.01     0.4 
  SNP_A-1507387    0.18     0.4    0.015   0.01     0.4    0.015   0.01     0.4 
  SNP_A-1513895    0.15     0.4    0.012   0.00     0.4    0.013   0.01     0.4 
  SNP_A-1509535    0.12     0.5    0.010   0.00     0.5    0.011   0.00     0.5 
        161.928    0.06     0.5    0.005   0.00     0.5    0.005   0.00     0.5 
  SNP_A-1516828   -0.00     0.5   -0.000  -0.00     0.5   -0.000  -0.00     0.5 
  SNP_A-1519733   -0.04     0.5   -0.003  -0.00     0.5   -0.004  -0.00     0.5 
  SNP_A-1518863   -0.05     0.5   -0.004  -0.00     0.5   -0.004  -0.00     0.5 
  SNP_A-1510958   -0.12     0.5   -0.010  -0.00     0.5   -0.011  -0.00     0.6 
        163.047   -0.24     0.6   -0.020  -0.01     0.6   -0.021  -0.01     0.6 
        163.516   -0.35     0.6   -0.029  -0.03     0.6   -0.032  -0.03     0.6 
  SNP_A-1513622   -0.47     0.7   -0.039  -0.05     0.7   -0.042  -0.05     0.7 
  SNP_A-1512167   -0.49     0.7   -0.040  -0.05     0.7   -0.043  -0.06     0.7 
  SNP_A-1516475   -0.53     0.7   -0.044  -0.06     0.7   -0.047  -0.07     0.7 
  SNP_A-1513026   -0.68     0.8   -0.056  -0.10     0.8   -0.059  -0.11     0.8 
  SNP_A-1507515   -0.65     0.7   -0.053  -0.09     0.7   -0.057  -0.10     0.7 
  SNP_A-1518782   -0.66     0.7   -0.054  -0.10     0.7   -0.058  -0.10     0.8 
  SNP_A-1517205   -0.71     0.8   -0.057  -0.11     0.8   -0.061  -0.11     0.8 
  SNP_A-1509175   -0.78     0.8   -0.063  -0.13     0.8   -0.067  -0.14     0.8 
  SNP_A-1507366   -0.78     0.8   -0.062  -0.13     0.8   -0.067  -0.14     0.8 
  SNP_A-1515127   -0.76     0.8   -0.061  -0.13     0.8   -0.065  -0.13     0.8 
  SNP_A-1510315   -0.73     0.8   -0.059  -0.11     0.8   -0.063  -0.12     0.8 
  SNP_A-1515844   -0.59     0.7   -0.048  -0.08     0.7   -0.051  -0.08     0.7 
  SNP_A-1519378   -0.53     0.7   -0.043  -0.06     0.7   -0.046  -0.06     0.7 
  SNP_A-1507679   -0.54     0.7   -0.042  -0.06     0.7   -0.045  -0.06     0.7 
  SNP_A-1514730   -0.53     0.7   -0.042  -0.06     0.7   -0.045  -0.06     0.7 
  SNP_A-1517688   -0.53     0.7   -0.042  -0.06     0.7   -0.044  -0.06     0.7 
  SNP_A-1514096   -0.45     0.7   -0.035  -0.04     0.7   -0.038  -0.05     0.7 
  SNP_A-1512211   -0.44     0.7   -0.035  -0.04     0.7   -0.037  -0.04     0.7 
  SNP_A-1519264   -0.40     0.7   -0.031  -0.03     0.7   -0.033  -0.04     0.7 
  SNP_A-1511846   -0.39     0.7   -0.030  -0.03     0.6   -0.033  -0.03     0.7 
  SNP_A-1515906   -0.38     0.6   -0.030  -0.03     0.6   -0.032  -0.03     0.7 
  SNP_A-1513794   -0.38     0.6   -0.029  -0.03     0.6   -0.032  -0.03     0.6 
  SNP_A-1513746   -0.38     0.6   -0.029  -0.03     0.6   -0.032  -0.03     0.6 
  SNP_A-1511470   -0.37     0.6   -0.029  -0.03     0.6   -0.031  -0.03     0.6 
  SNP_A-1511493   -0.27     0.6   -0.020  -0.01     0.6   -0.022  -0.02     0.6 
  SNP_A-1514412   -0.21     0.6   -0.016  -0.01     0.6   -0.017  -0.01     0.6 
  SNP_A-1514657   -0.20     0.6   -0.015  -0.01     0.6   -0.017  -0.01     0.6 
  SNP_A-1508753   -0.20     0.6   -0.016  -0.01     0.6   -0.017  -0.01     0.6 
  SNP_A-1512676   -0.30     0.6   -0.025  -0.02     0.6   -0.026  -0.02     0.6 
  SNP_A-1508627   -0.38     0.6   -0.032  -0.03     0.7   -0.033  -0.03     0.7 
        168.563   -0.39     0.7   -0.033  -0.03     0.7   -0.034  -0.04     0.7 
  SNP_A-1511126   -0.40     0.7   -0.033  -0.03     0.7   -0.034  -0.04     0.7 
  SNP_A-1509483   -0.38     0.6   -0.032  -0.03     0.7   -0.033  -0.03     0.7 
        169.468   -0.34     0.6   -0.029  -0.03     0.6   -0.030  -0.03     0.6 
  SNP_A-1518417   -0.30     0.6   -0.025  -0.02     0.6   -0.026  -0.02     0.6 
  SNP_A-1518965   -0.30     0.6   -0.026  -0.02     0.6   -0.027  -0.02     0.6 
  SNP_A-1509719   -0.30     0.6   -0.026  -0.02     0.6   -0.027  -0.02     0.6 
  SNP_A-1513458   -0.32     0.6   -0.027  -0.02     0.6   -0.028  -0.02     0.6 
  SNP_A-1516975   -0.32     0.6   -0.027  -0.02     0.6   -0.028  -0.02     0.6 
  SNP_A-1514614   -0.32     0.6   -0.027  -0.02     0.6   -0.028  -0.02     0.6 
  SNP_A-1508020   -0.32     0.6   -0.028  -0.02     0.6   -0.029  -0.02     0.6 
        171.469   -0.35     0.6   -0.030  -0.03     0.6   -0.031  -0.03     0.6 
        171.845   -0.38     0.6   -0.033  -0.03     0.7   -0.034  -0.03     0.7 
        172.220   -0.41     0.7   -0.035  -0.04     0.7   -0.037  -0.04     0.7 
  SNP_A-1510308   -0.44     0.7   -0.038  -0.04     0.7   -0.040  -0.05     0.7 
  SNP_A-1517656   -0.44     0.7   -0.038  -0.04     0.7   -0.040  -0.05     0.7 
  SNP_A-1509479   -0.42     0.7   -0.037  -0.04     0.7   -0.039  -0.04     0.7 
  SNP_A-1509435   -0.41     0.7   -0.036  -0.04     0.7   -0.039  -0.04     0.7 
        174.111   -0.44     0.7   -0.040  -0.05     0.7   -0.043  -0.05     0.7 
        174.605   -0.47     0.7   -0.044  -0.06     0.7   -0.047  -0.06     0.7 
        175.099   -0.50     0.7   -0.048  -0.06     0.7   -0.050  -0.07     0.7 
  SNP_A-1516388   -0.53     0.7   -0.052  -0.07     0.7   -0.053  -0.07     0.7 
        176.022   -0.54     0.7   -0.053  -0.08     0.7   -0.054  -0.08     0.7 
        176.451   -0.54     0.7   -0.053  -0.08     0.7   -0.056  -0.08     0.7 
        176.881   -0.54     0.7   -0.054  -0.08     0.7   -0.056  -0.08     0.7 
        177.310   -0.55     0.7   -0.054  -0.08     0.7   -0.057  -0.08     0.7 
  SNP_A-1507368   -0.55     0.7   -0.054  -0.08     0.7   -0.057  -0.08     0.7 
        178.166   -0.57     0.7   -0.056  -0.09     0.7   -0.059  -0.09     0.7 
        178.593   -0.60     0.7   -0.058  -0.09     0.7   -0.061  -0.10     0.7 
        179.019   -0.62     0.7   -0.060  -0.10     0.7   -0.062  -0.10     0.8 
  SNP_A-1508795   -0.64     0.7   -0.061  -0.10     0.8   -0.063  -0.11     0.8 
        179.847   -0.72     0.8   -0.068  -0.13     0.8   -0.071  -0.13     0.8 
        180.248   -0.80     0.8   -0.075  -0.16     0.8   -0.077  -0.16     0.8 
  SNP_A-1511779   -0.89     0.8   -0.081  -0.19     0.8   -0.083  -0.20     0.8 
  SNP_A-1509801   -0.91     0.8   -0.082  -0.20     0.8   -0.085  -0.20     0.8 
  SNP_A-1511813   -0.94     0.8   -0.085  -0.21     0.8   -0.088  -0.22     0.8 
        181.308   -0.98     0.8   -0.088  -0.23     0.8   -0.091  -0.24     0.9 
  SNP_A-1517824   -1.03     0.8   -0.091  -0.25     0.9   -0.095  -0.26     0.9 
  SNP_A-1518682   -1.08     0.9   -0.096  -0.28     0.9   -0.099  -0.28     0.9 
  SNP_A-1510834   -1.10     0.9   -0.098  -0.29     0.9   -0.101  -0.29     0.9 
  SNP_A-1516780   -1.11     0.9   -0.098  -0.29     0.9   -0.101  -0.30     0.9 
  SNP_A-1516425   -1.21     0.9   -0.110  -0.36     0.9   -0.111  -0.36     0.9 
        182.970   -1.29     0.9   -0.119  -0.42     0.9   -0.121  -0.41     0.9 
        183.401   -1.37     0.9   -0.127  -0.47     0.9   -0.128  -0.46     0.9 
  SNP_A-1517000   -1.45     0.9   -0.131  -0.52     0.9   -0.133  -0.51     0.9 
  SNP_A-1516215   -1.46     0.9   -0.131  -0.52     0.9   -0.133  -0.51     0.9 
  SNP_A-1516746   -1.46     0.9   -0.131  -0.52     0.9   -0.133  -0.51     0.9 
  SNP_A-1512810   -1.46     0.9   -0.131  -0.52     0.9   -0.133  -0.52     0.9 
  SNP_A-1510950   -1.47     0.9   -0.132  -0.53     0.9   -0.134  -0.52     0.9 
  SNP_A-1514173   -1.46     0.9   -0.131  -0.52     0.9   -0.133  -0.52     0.9 
  SNP_A-1511671   -1.31     0.9   -0.118  -0.42     0.9   -0.120  -0.41     0.9 
  SNP_A-1508156   -1.24     0.9   -0.111  -0.37     0.9   -0.114  -0.37     0.9 
  SNP_A-1512457   -1.21     0.9   -0.108  -0.36     0.9   -0.111  -0.35     0.9 
  SNP_A-1507868   -1.20     0.9   -0.108  -0.35     0.9   -0.110  -0.35     0.9 
  SNP_A-1512336   -1.17     0.9   -0.105  -0.33     0.9   -0.107  -0.33     0.9 
  SNP_A-1513747   -1.07     0.9   -0.097  -0.28     0.9   -0.100  -0.28     0.9 
  SNP_A-1509494   -1.06     0.9   -0.096  -0.27     0.9   -0.099  -0.28     0.9 
  SNP_A-1515965   -1.04     0.9   -0.097  -0.27     0.9   -0.099  -0.27     0.9 
        185.985   -1.08     0.9   -0.103  -0.30     0.9   -0.105  -0.30     0.9 
        186.391   -1.11     0.9   -0.108  -0.32     0.9   -0.110  -0.32     0.9 
        186.797   -1.15     0.9   -0.112  -0.35     0.9   -0.114  -0.35     0.9 
        187.203   -1.19     0.9   -0.115  -0.37     0.9   -0.117  -0.37     0.9 
  SNP_A-1518037   -1.23     0.9   -0.118  -0.39     0.9   -0.119  -0.39     0.9 
        187.885   -1.27     0.9   -0.121  -0.42     0.9   -0.123  -0.41     0.9 
  SNP_A-1509300   -1.32     0.9   -0.124  -0.44     0.9   -0.126  -0.44     0.9 
  SNP_A-1508185   -1.33     0.9   -0.125  -0.45     0.9   -0.127  -0.45     0.9 
        188.548   -1.40     0.9   -0.131  -0.50     0.9   -0.133  -0.49     0.9 
  SNP_A-1513554   -1.46     0.9   -0.136  -0.54     0.9   -0.138  -0.53     0.9 
        189.084   -1.47     0.9   -0.137  -0.55     0.9   -0.139  -0.54     0.9 
  SNP_A-1514321   -1.49     0.9   -0.138  -0.56     0.9   -0.141  -0.55     0.9 
  SNP_A-1517448   -1.48     0.9   -0.137  -0.55     0.9   -0.140  -0.55     0.9 
        190.020   -1.43     0.9   -0.135  -0.53     0.9   -0.139  -0.52     0.9 
        190.481   -1.38     0.9   -0.132  -0.50     0.9   -0.137  -0.50     0.9 
  SNP_A-1518235   -1.34     0.9   -0.129  -0.47     0.9   -0.134  -0.47     0.9 
  SNP_A-1510271   -1.33     0.9   -0.128  -0.46     0.9   -0.134  -0.47     0.9 
  SNP_A-1510978   -1.33     0.9   -0.129  -0.47     0.9   -0.135  -0.47     0.9 
  SNP_A-1519078   -1.33     0.9   -0.130  -0.47     0.9   -0.135  -0.48     0.9 
        191.859   -1.33     0.9   -0.134  -0.48     0.9   -0.138  -0.48     0.9 
        192.357   -1.33     0.9   -0.137  -0.49     0.9   -0.141  -0.49     0.9 
        192.855   -1.33     0.9   -0.140  -0.50     0.9   -0.143  -0.50     0.9 
        193.354   -1.33     0.9   -0.143  -0.51     0.9   -0.144  -0.51     0.9 
        193.852   -1.33     0.9   -0.145  -0.52     0.9   -0.145  -0.51     0.9 
        194.350   -1.33     0.9   -0.146  -0.53     0.9   -0.146  -0.51     0.9 
        194.848   -1.33     0.9   -0.147  -0.53     0.9   -0.146  -0.51     0.9 
        195.346   -1.33     0.9   -0.147  -0.53     0.9   -0.145  -0.51     0.9 
        195.844   -1.34     0.9   -0.147  -0.53     0.9   -0.144  -0.51     0.9 
        196.343   -1.34     0.9   -0.146  -0.53     0.9   -0.142  -0.50     0.9 
        196.841   -1.35     0.9   -0.144  -0.53     0.9   -0.140  -0.50     0.9 
        197.339   -1.35     0.9   -0.142  -0.52     0.9   -0.138  -0.49     0.9 
  SNP_A-1509293   -1.36     0.9   -0.140  -0.52     0.9   -0.135  -0.48     0.9 
  SNP_A-1514576   -1.32     0.9   -0.136  -0.49     0.9   -0.131  -0.46     0.9 
  SNP_A-1514477   -1.32     0.9   -0.136  -0.49     0.9   -0.131  -0.46     0.9 
  SNP_A-1515596   -1.30     0.9   -0.133  -0.47     0.9   -0.128  -0.44     0.9 
  SNP_A-1513773   -1.29     0.9   -0.131  -0.46     0.9   -0.127  -0.43     0.9 
  SNP_A-1510746   -1.29     0.9   -0.131  -0.46     0.9   -0.127  -0.43     0.9 
        199.015   -1.29     0.9   -0.132  -0.46     0.9   -0.127  -0.43     0.9 
        199.424   -1.29     0.9   -0.132  -0.46     0.9   -0.127  -0.43     0.9 
  SNP_A-1512018   -1.28     0.9   -0.132  -0.46     0.9   -0.127  -0.43     0.9 
        200.211   -1.29     0.9   -0.133  -0.46     0.9   -0.128  -0.43     0.9 
        200.589   -1.30     0.9   -0.134  -0.47     0.9   -0.128  -0.44     0.9 
  SNP_A-1509613   -1.30     0.9   -0.134  -0.47     0.9   -0.128  -0.44     0.9 
        201.362   -1.26     0.9   -0.132  -0.45     0.9   -0.126  -0.42     0.9 
        201.757   -1.23     0.9   -0.129  -0.43     0.9   -0.123  -0.40     0.9 
  SNP_A-1509413   -1.19     0.9   -0.124  -0.40     0.9   -0.118  -0.37     0.9 
  SNP_A-1514701   -1.18     0.9   -0.123  -0.39     0.9   -0.117  -0.36     0.9 
  SNP_A-1507640   -1.17     0.9   -0.122  -0.38     0.9   -0.116  -0.36     0.9 
        202.822   -1.13     0.9   -0.119  -0.36     0.9   -0.112  -0.34     0.9 
  SNP_A-1514085   -1.10     0.9   -0.115  -0.34     0.9   -0.108  -0.32     0.9 
        203.607   -1.07     0.9   -0.111  -0.32     0.9   -0.105  -0.30     0.9 
  SNP_A-1509242   -1.05     0.9   -0.107  -0.30     0.9   -0.102  -0.28     0.9 
  SNP_A-1510764   -1.05     0.9   -0.107  -0.30     0.9   -0.102  -0.28     0.9 
        204.587   -1.10     0.9   -0.114  -0.34     0.9   -0.108  -0.31     0.9 
        205.022   -1.15     0.9   -0.120  -0.37     0.9   -0.113  -0.34     0.9 
        205.457   -1.20     0.9   -0.125  -0.40     0.9   -0.118  -0.37     0.9 
  SNP_A-1514382   -1.25     0.9   -0.130  -0.44     0.9   -0.123  -0.40     0.9 
        206.258   -1.26     0.9   -0.132  -0.45     0.9   -0.125  -0.42     0.9 
        206.624   -1.28     0.9   -0.134  -0.46     0.9   -0.126  -0.43     0.9 
  SNP_A-1518244   -1.30     0.9   -0.135  -0.47     0.9   -0.128  -0.44     0.9 
        207.396   -1.27     0.9   -0.133  -0.46     0.9   -0.126  -0.42     0.9 
        207.801   -1.25     0.9   -0.130  -0.44     0.9   -0.124  -0.41     0.9 
        208.207   -1.22     0.9   -0.126  -0.41     0.9   -0.121  -0.39     0.9 
        208.613   -1.20     0.9   -0.121  -0.39     0.9   -0.117  -0.37     0.9 
  SNP_A-1511522   -1.17     0.9   -0.115  -0.36     0.9   -0.112  -0.35     0.9 
  SNP_A-1512569   -1.11     0.9   -0.105  -0.31     0.9   -0.105  -0.31     0.9 
  SNP_A-1519455   -1.11     0.9   -0.105  -0.31     0.9   -0.105  -0.31     0.9 
  SNP_A-1516128   -1.13     0.9   -0.106  -0.32     0.9   -0.107  -0.32     0.9 
  SNP_A-1509268   -1.13     0.9   -0.105  -0.32     0.9   -0.107  -0.32     0.9 
  SNP_A-1508787   -1.13     0.9   -0.105  -0.32     0.9   -0.107  -0.32     0.9 
        210.324   -1.10     0.9   -0.103  -0.30     0.9   -0.105  -0.31     0.9 
  SNP_A-1509610   -1.06     0.9   -0.098  -0.28     0.9   -0.101  -0.28     0.9 
  SNP_A-1518224   -1.03     0.8   -0.095  -0.26     0.9   -0.099  -0.27     0.9 
  SNP_A-1515316   -1.03     0.8   -0.094  -0.26     0.9   -0.098  -0.27     0.9 
  SNP_A-1508732   -1.04     0.9   -0.095  -0.26     0.9   -0.099  -0.27     0.9 
        211.622   -1.02     0.8   -0.094  -0.26     0.9   -0.099  -0.27     0.9 
  SNP_A-1512636   -1.00     0.8   -0.092  -0.25     0.9   -0.098  -0.26     0.9 
        212.383   -0.97     0.8   -0.090  -0.24     0.9   -0.096  -0.25     0.9 
  SNP_A-1512516   -0.95     0.8   -0.088  -0.22     0.8   -0.095  -0.24     0.9 
        213.127   -0.95     0.8   -0.089  -0.23     0.8   -0.096  -0.24     0.9 
        213.570   -0.95     0.8   -0.089  -0.23     0.8   -0.098  -0.25     0.9 
        214.013   -0.95     0.8   -0.089  -0.23     0.8   -0.098  -0.25     0.9 
        214.456   -0.95     0.8   -0.089  -0.23     0.8   -0.099  -0.25     0.9 
        214.899   -0.95     0.8   -0.088  -0.23     0.8   -0.099  -0.25     0.9 
        215.342   -0.95     0.8   -0.087  -0.22     0.8   -0.098  -0.25     0.9 
  SNP_A-1517108   -0.95     0.8   -0.086  -0.22     0.8   -0.097  -0.24     0.9 
  SNP_A-1510623   -0.89     0.8   -0.080  -0.19     0.8   -0.091  -0.22     0.8 
  SNP_A-1510036   -0.85     0.8   -0.077  -0.18     0.8   -0.087  -0.20     0.8 
  SNP_A-1518972   -0.84     0.8   -0.076  -0.17     0.8   -0.087  -0.19     0.8 
        216.997   -0.79     0.8   -0.073  -0.16     0.8   -0.083  -0.17     0.8 
        217.478   -0.74     0.8   -0.070  -0.14     0.8   -0.080  -0.16     0.8 
        217.959   -0.69     0.8   -0.066  -0.12     0.8   -0.075  -0.14     0.8 
        218.440   -0.63     0.7   -0.062  -0.10     0.8   -0.071  -0.12     0.8 
  SNP_A-1510944   -0.58     0.7   -0.057  -0.09     0.7   -0.066  -0.10     0.8 
        219.334   -0.52     0.7   -0.053  -0.07     0.7   -0.061  -0.08     0.7 
        219.747   -0.46     0.7   -0.048  -0.06     0.7   -0.055  -0.07     0.7 
  SNP_A-1510466   -0.40     0.7   -0.042  -0.05     0.7   -0.049  -0.05     0.7 
        220.614   -0.35     0.6   -0.039  -0.04     0.7   -0.045  -0.04     0.7 
        221.068   -0.31     0.6   -0.035  -0.03     0.6   -0.040  -0.03     0.7 
        221.521   -0.27     0.6   -0.031  -0.02     0.6   -0.036  -0.03     0.6 
  SNP_A-1512001   -0.22     0.6   -0.027  -0.02     0.6   -0.031  -0.02     0.6 

MERLIN 1.1.2 - (c) 2000-2007 Goncalo Abecasis

References for this version of Merlin:

   Abecasis et al (2002) Nat Gen 30:97-101        [original citation]
   Fingerlin et al (2004) AJHG 74:432-43          [case selection for association studies]
   Abecasis and Wigginton (2005) AJHG 77:754-67   [ld modeling, parametric analyses]
   Fingerlin et al (2006) Gen Epidemiol 30:384-96 [sex-specific maps]
   Chen and Abecasis (2007) AJHG 81:913-26        [qtl association analysis, qtl simulation]


The following parameters are in effect:
                     Data File :     wiped_4.dat (-dname)
                 Pedigree File :     wiped_4.ped (-pname)
            Missing Value Code :         -99.999 (-xname)
                      Map File :      10K142.map (-mname)
            Allele Frequencies :  10K142cauc.frq (-f[a|e|f|m|file])
                   Random Seed :          123456 (-r9999)

Data Analysis Options
         General : --error [ON], --information [ON], --likelihood,
                   --model [age.tbl]
      IBD States : --ibd, --kinship, --matrices, --extended, --select
     NPL Linkage : --npl [ON], --pairs [ON], --qtl, --deviates, --exp [ON]
      VC Linkage : --vc, --useCovariates, --ascertainment, --unlinked [0.00]
     Association : --infer, --assoc, --fastAssoc, --filter, --custom [cov.tbl]
     Haplotyping : --best, --sample, --all, --founders, --horizontal
   Recombination : --zero, --one, --two, --three, --singlepoint
       Positions : --steps, --maxStep [0.50], --minStep, --grid, --start,
                   --stop
     LD Clusters : --clusters [], --distance, --rsq [0.16], --cfreq
          Limits : --bits [24], --megabytes [1024], --minutes
     Performance : --trim, --noCoupleBits, --swap [ON], --smallSwap
          Output : --quiet, --markerNames [ON], --frequencies [ON],
                   --perFamily, --pdf [ON], --tabulate, --prefix [wiped_4]
      Simulation : --simulate, --reruns, --save, --trait []

Phenotype: Disease [ALL] (150 families)
===============================================================================
            Pos   Zmean  pvalue linDelta    LOD  pvalue expDelta    LOD  pvalue
            min  -15.92     1.0   -0.271 -19.62     1.0   -9.999 -82.51     1.0 
            max   19.90 0.00000    0.707  49.01 0.00000    9.999  107.8 0.00000 
  SNP_A-1516801    0.50     0.3    0.090   0.12     0.2    0.081   0.11     0.2 
          0.976    0.48     0.3    0.084   0.11     0.2    0.075   0.10     0.3 
          1.432    0.46     0.3    0.078   0.09     0.3    0.070   0.09     0.3 
          1.888    0.44     0.3    0.072   0.08     0.3    0.064   0.08     0.3 
          2.344    0.42     0.3    0.067   0.07     0.3    0.059   0.07     0.3 
  SNP_A-1518999    0.40     0.3    0.061   0.06     0.3    0.055   0.06     0.3 
          3.218    0.35     0.4    0.053   0.05     0.3    0.047   0.04     0.3 
          3.637    0.30     0.4    0.044   0.04     0.3    0.040   0.03     0.4 
          4.056    0.25     0.4    0.036   0.02     0.4    0.032   0.02     0.4 
          4.474    0.20     0.4    0.029   0.02     0.4    0.026   0.01     0.4 
          4.893    0.16     0.4    0.021   0.01     0.4    0.019   0.01     0.4 
  SNP_A-1509652    0.11     0.5    0.014   0.00     0.4    0.013   0.00     0.4 
          5.745    0.10     0.5    0.013   0.00     0.5    0.011   0.00     0.5 
          6.178    0.09     0.5    0.011   0.00     0.5    0.010   0.00     0.5 
          6.612    0.07     0.5    0.009   0.00     0.5    0.008   0.00     0.5 
  SNP_A-1516839    0.06     0.5    0.007   0.00     0.5    0.007   0.00     0.5 
  SNP_A-1515717    0.05     0.5    0.006   0.00     0.5    0.006   0.00     0.5 
  SNP_A-1515880    0.05     0.5    0.006   0.00     0.5    0.006   0.00     0.5 
  SNP_A-1509087    0.01     0.5    0.002   0.00     0.5    0.002   0.00     0.5 
          7.776   -0.00     0.5   -0.000  -0.00     0.5   -0.000  -0.00     0.5 
          8.160   -0.01     0.5   -0.002  -0.00     0.5   -0.002  -0.00     0.5 
  SNP_A-1516253   -0.03     0.5   -0.003  -0.00     0.5   -0.003  -0.00     0.5 
          8.975    0.01     0.5    0.001   0.00     0.5    0.001   0.00     0.5 
          9.407    0.05     0.5    0.006   0.00     0.5    0.006   0.00     0.5 
          9.839    0.10     0.5    0.011   0.00     0.5    0.011   0.00     0.5 
         10.272    0.14     0.4    0.016   0.01     0.4    0.015   0.01     0.4 
  SNP_A-1517856    0.18     0.4    0.020   0.01     0.4    0.020   0.01     0.4 
         11.179    0.21     0.4    0.024   0.01     0.4    0.024   0.01     0.4 
  SNP_A-1507643    0.25     0.4    0.028   0.02     0.4    0.028   0.02     0.4 
         12.095    0.30     0.4    0.034   0.03     0.4    0.033   0.03     0.4 
         12.535    0.34     0.4    0.040   0.04     0.3    0.039   0.04     0.3 
         12.976    0.39     0.3    0.045   0.05     0.3    0.044   0.05     0.3 
  SNP_A-1514006    0.44     0.3    0.051   0.06     0.3    0.050   0.06     0.3 
         13.897    0.47     0.3    0.056   0.07     0.3    0.055   0.07     0.3 
         14.379    0.51     0.3    0.060   0.08     0.3    0.060   0.08     0.3 
         14.860    0.55     0.3    0.065   0.09     0.3    0.065   0.09     0.3 
         15.342    0.58     0.3    0.069   0.11     0.2    0.070   0.11     0.2 
         15.823    0.62     0.3    0.073   0.12     0.2    0.075   0.12     0.2 
         16.305    0.65     0.3    0.077   0.13     0.2    0.079   0.14     0.2 
         16.786    0.69     0.2    0.081   0.15     0.2    0.084   0.15     0.2 
         17.267    0.73     0.2    0.084   0.16     0.2    0.087   0.17     0.2 
         17.749    0.76     0.2    0.086   0.17     0.2    0.091   0.18     0.2 
         18.230    0.80     0.2    0.088   0.19     0.2    0.094   0.20     0.2 
         18.712    0.84     0.2    0.090   0.20     0.2    0.096   0.22     0.2 
         19.193    0.87     0.2    0.092   0.21     0.2    0.099   0.23     0.2 
         19.675    0.91     0.2    0.093   0.22     0.2    0.100   0.24    0.14 
         20.156    0.95     0.2    0.094   0.23    0.15    0.102   0.26    0.14 
         20.637    0.99     0.2    0.094   0.25    0.14    0.103   0.27    0.13 
         21.119    1.03     0.2    0.094   0.25    0.14    0.103   0.28    0.13 
         21.600    1.07    0.14    0.094   0.26    0.14    0.103   0.29    0.12 
  SNP_A-1519512    1.10    0.13    0.093   0.27    0.13    0.103   0.30    0.12 
  SNP_A-1518279    1.11    0.13    0.093   0.27    0.13    0.103   0.30    0.12 
  SNP_A-1507669    1.10    0.13    0.091   0.27    0.13    0.101   0.30    0.12 
  SNP_A-1515803    1.10    0.14    0.090   0.26    0.14    0.101   0.29    0.12 
  SNP_A-1517443    1.10    0.14    0.090   0.26    0.14    0.100   0.29    0.12 
  SNP_A-1517399    1.10    0.14    0.090   0.26    0.14    0.100   0.29    0.12 
  SNP_A-1516637    1.10    0.14    0.090   0.26    0.14    0.100   0.29    0.12 
  SNP_A-1510841    1.03     0.2    0.084   0.23     0.2    0.094   0.26    0.14 
  SNP_A-1513504    0.92     0.2    0.075   0.18     0.2    0.083   0.20     0.2 
  SNP_A-1515909    0.86     0.2    0.070   0.16     0.2    0.079   0.18     0.2 
         23.780    0.74     0.2    0.060   0.12     0.2    0.067   0.13     0.2 
         24.232    0.62     0.3    0.050   0.08     0.3    0.056   0.09     0.3 
  SNP_A-1516291    0.50     0.3    0.040   0.05     0.3    0.045   0.06     0.3 
         25.099    0.43     0.3    0.034   0.04     0.3    0.038   0.04     0.3 
  SNP_A-1519398    0.36     0.4    0.028   0.03     0.4    0.031   0.03     0.4 
  SNP_A-1518735    0.33     0.4    0.026   0.02     0.4    0.029   0.03     0.4 
  SNP_A-1517880    0.33     0.4    0.026   0.02     0.4    0.029   0.03     0.4 
  SNP_A-1508107    0.30     0.4    0.024   0.02     0.4    0.026   0.02     0.4 
  SNP_A-1513298    0.24     0.4    0.019   0.01     0.4    0.021   0.01     0.4 
         26.611    0.09     0.5    0.007   0.00     0.5    0.008   0.00     0.5 
  SNP_A-1511145   -0.07     0.5   -0.006  -0.00     0.5   -0.006  -0.00     0.5 
  SNP_A-1517912   -0.15     0.6   -0.012  -0.00     0.6   -0.013  -0.00     0.6 
  SNP_A-1516667   -0.16     0.6   -0.013  -0.01     0.6   -0.014  -0.01     0.6 
  SNP_A-1512033   -0.19     0.6   -0.015  -0.01     0.6   -0.016  -0.01     0.6 
         28.303   -0.28     0.6   -0.022  -0.02     0.6   -0.025  -0.02     0.6 
  SNP_A-1517151   -0.37     0.6   -0.030  -0.03     0.6   -0.033  -0.03     0.6 
  SNP_A-1519098   -0.41     0.7   -0.032  -0.03     0.7   -0.035  -0.04     0.7 
  SNP_A-1512845   -0.45     0.7   -0.035  -0.04     0.7   -0.039  -0.05     0.7 
  SNP_A-1510249   -0.43     0.7   -0.035  -0.04     0.7   -0.038  -0.04     0.7 
         29.803   -0.44     0.7   -0.037  -0.04     0.7   -0.039  -0.05     0.7 
  SNP_A-1519445   -0.45     0.7   -0.038  -0.05     0.7   -0.040  -0.05     0.7 
  SNP_A-1516016   -0.49     0.7   -0.041  -0.05     0.7   -0.043  -0.06     0.7 
  SNP_A-1510669   -0.49     0.7   -0.041  -0.05     0.7   -0.044  -0.06     0.7 
         30.731   -0.59     0.7   -0.050  -0.08     0.7   -0.053  -0.08     0.7 
         31.112   -0.69     0.8   -0.059  -0.11     0.8   -0.062  -0.11     0.8 
         31.492   -0.79     0.8   -0.068  -0.14     0.8   -0.071  -0.15     0.8 
  SNP_A-1514905   -0.89     0.8   -0.076  -0.18     0.8   -0.079  -0.19     0.8 
         32.312   -0.94     0.8   -0.081  -0.20     0.8   -0.083  -0.21     0.8 
  SNP_A-1511080   -0.99     0.8   -0.085  -0.22     0.8   -0.086  -0.22     0.8 
  SNP_A-1512916   -0.93     0.8   -0.082  -0.21     0.8   -0.081  -0.20     0.8 
  SNP_A-1509027   -0.93     0.8   -0.083  -0.21     0.8   -0.081  -0.20     0.8 
         33.712   -0.92     0.8   -0.084  -0.21     0.8   -0.080  -0.20     0.8 
  SNP_A-1510662   -0.91     0.8   -0.084  -0.20     0.8   -0.079  -0.19     0.8 
  SNP_A-1509493   -0.89     0.8   -0.082  -0.20     0.8   -0.077  -0.18     0.8 
  SNP_A-1507819   -0.87     0.8   -0.081  -0.19     0.8   -0.076  -0.18     0.8 
  SNP_A-1510579   -0.87     0.8   -0.081  -0.19     0.8   -0.076  -0.18     0.8 
  SNP_A-1516334   -0.77     0.8   -0.072  -0.15     0.8   -0.067  -0.14     0.8 
  SNP_A-1510606   -0.69     0.8   -0.066  -0.12     0.8   -0.061  -0.11     0.8 
  SNP_A-1511499   -0.66     0.7   -0.062  -0.11     0.8   -0.058  -0.10     0.8 
  SNP_A-1512570   -0.57     0.7   -0.054  -0.08     0.7   -0.051  -0.08     0.7 
  SNP_A-1508904   -0.53     0.7   -0.050  -0.07     0.7   -0.047  -0.07     0.7 
  SNP_A-1508033   -0.45     0.7   -0.042  -0.05     0.7   -0.040  -0.05     0.7 
  SNP_A-1517937   -0.33     0.6   -0.031  -0.03     0.6   -0.029  -0.03     0.6 
  SNP_A-1514399   -0.33     0.6   -0.031  -0.03     0.6   -0.029  -0.03     0.6 
         35.546   -0.21     0.6   -0.020  -0.01     0.6   -0.019  -0.01     0.6 
  SNP_A-1507724   -0.09     0.5   -0.008  -0.00     0.5   -0.008  -0.00     0.5 
  SNP_A-1509222   -0.09     0.5   -0.008  -0.00     0.5   -0.008  -0.00     0.5 
  SNP_A-1516621    0.02     0.5    0.001   0.00     0.5    0.001   0.00     0.5 
  SNP_A-1512961    0.10     0.5    0.010   0.00     0.5    0.009   0.00     0.5 
         36.766    0.19     0.4    0.018   0.01     0.4    0.017   0.01     0.4 
  SNP_A-1512959    0.27     0.4    0.026   0.02     0.4    0.024   0.02     0.4 
  SNP_A-1518442    0.34     0.4    0.032   0.03     0.4    0.030   0.03     0.4 
  SNP_A-1515649    0.35     0.4    0.033   0.03     0.4    0.031   0.03     0.4 
         37.519    0.40     0.3    0.038   0.04     0.3    0.036   0.04     0.3 
  SNP_A-1511577    0.46     0.3    0.044   0.05     0.3    0.041   0.05     0.3 
  SNP_A-1517741    0.48     0.3    0.046   0.06     0.3    0.043   0.05     0.3 
  SNP_A-1516440    0.50     0.3    0.049   0.07     0.3    0.045   0.06     0.3 
  SNP_A-1507753    0.50     0.3    0.050   0.07     0.3    0.045   0.06     0.3 
         39.056    0.54     0.3    0.055   0.08     0.3    0.049   0.07     0.3 
  SNP_A-1509756    0.57     0.3    0.059   0.09     0.3    0.053   0.08     0.3 
  SNP_A-1507673    0.58     0.3    0.060   0.09     0.3    0.054   0.08     0.3 
         39.881    0.64     0.3    0.068   0.11     0.2    0.061   0.10     0.2 
         40.343    0.70     0.2    0.075   0.14     0.2    0.067   0.12     0.2 
         40.806    0.75     0.2    0.081   0.16     0.2    0.073   0.15     0.2 
         41.268    0.81     0.2    0.087   0.19     0.2    0.079   0.17     0.2 
  SNP_A-1516048    0.87     0.2    0.093   0.21     0.2    0.084   0.20     0.2 
  SNP_A-1516099    0.87     0.2    0.093   0.21     0.2    0.084   0.20     0.2 
         42.063    0.88     0.2    0.093   0.22     0.2    0.085   0.20     0.2 
  SNP_A-1514331    0.89     0.2    0.093   0.22     0.2    0.085   0.20     0.2 
         42.873    0.86     0.2    0.090   0.21     0.2    0.083   0.19     0.2 
  SNP_A-1511798    0.84     0.2    0.087   0.19     0.2    0.079   0.18     0.2 
         43.736    0.79     0.2    0.082   0.17     0.2    0.074   0.16     0.2 
         44.121    0.74     0.2    0.076   0.15     0.2    0.069   0.14     0.2 
         44.506    0.69     0.2    0.071   0.13     0.2    0.064   0.12     0.2 
  SNP_A-1518263    0.64     0.3    0.065   0.11     0.2    0.059   0.10     0.2 
  SNP_A-1514124    0.57     0.3    0.058   0.09     0.3    0.053   0.08     0.3 
  SNP_A-1507566    0.49     0.3    0.049   0.06     0.3    0.045   0.06     0.3 
         45.816    0.47     0.3    0.047   0.06     0.3    0.043   0.05     0.3 
         46.156    0.46     0.3    0.045   0.06     0.3    0.042   0.05     0.3 
  SNP_A-1515757    0.46     0.3    0.044   0.05     0.3    0.042   0.05     0.3 
  SNP_A-1509833    0.46     0.3    0.044   0.05     0.3    0.042   0.05     0.3 
         47.043    0.49     0.3    0.046   0.06     0.3    0.044   0.06     0.3 
  SNP_A-1507573    0.52     0.3    0.048   0.07     0.3    0.047   0.06     0.3 
  SNP_A-1519008    0.53     0.3    0.049   0.07     0.3    0.048   0.07     0.3 
  SNP_A-1515324    0.50     0.3    0.047   0.06     0.3    0.045   0.06     0.3 
  SNP_A-1507698    0.50     0.3    0.047   0.06     0.3    0.045   0.06     0.3 
  SNP_A-1512738    0.41     0.3    0.038   0.04     0.3    0.037   0.04     0.3 
  SNP_A-1511074    0.37     0.4    0.035   0.03     0.3    0.034   0.03     0.3 
  SNP_A-1513180    0.31     0.4    0.029   0.02     0.4    0.028   0.02     0.4 
         49.521    0.26     0.4    0.025   0.02     0.4    0.025   0.02     0.4 
  SNP_A-1510829    0.22     0.4    0.021   0.01     0.4    0.021   0.01     0.4 
  SNP_A-1510791    0.22     0.4    0.021   0.01     0.4    0.021   0.01     0.4 
         50.207    0.23     0.4    0.021   0.01     0.4    0.021   0.01     0.4 
  SNP_A-1517136    0.23     0.4    0.021   0.01     0.4    0.022   0.01     0.4 
         50.993    0.17     0.4    0.016   0.01     0.4    0.016   0.01     0.4 
  SNP_A-1507574    0.11     0.5    0.010   0.00     0.5    0.010   0.00     0.5 
  SNP_A-1513197    0.07     0.5    0.006   0.00     0.5    0.006   0.00     0.5 
         52.106   -0.01     0.5   -0.001  -0.00     0.5   -0.001  -0.00     0.5 
         52.600   -0.10     0.5   -0.009  -0.00     0.5   -0.009  -0.00     0.5 
         53.095   -0.18     0.6   -0.016  -0.01     0.6   -0.016  -0.01     0.6 
  SNP_A-1513244   -0.26     0.6   -0.023  -0.02     0.6   -0.023  -0.02     0.6 
         53.993   -0.21     0.6   -0.019  -0.01     0.6   -0.019  -0.01     0.6 
         54.397   -0.16     0.6   -0.014  -0.01     0.6   -0.014  -0.01     0.6 
         54.801   -0.11     0.5   -0.010  -0.00     0.5   -0.010  -0.00     0.5 
         55.206   -0.06     0.5   -0.006  -0.00     0.5   -0.006  -0.00     0.5 
  SNP_A-1517503   -0.02     0.5   -0.002  -0.00     0.5   -0.002  -0.00     0.5 
  SNP_A-1511844   -0.06     0.5   -0.005  -0.00     0.5   -0.006  -0.00     0.5 
  SNP_A-1511218   -0.07     0.5   -0.006  -0.00     0.5   -0.006  -0.00     0.5 
  SNP_A-1515684   -0.07     0.5   -0.006  -0.00     0.5   -0.006  -0.00     0.5 
  SNP_A-1516957   -0.06     0.5   -0.005  -0.00     0.5   -0.006  -0.00     0.5 
  SNP_A-1514393   -0.03     0.5   -0.003  -0.00     0.5   -0.003  -0.00     0.5 
         56.497    0.11     0.5    0.009   0.00     0.5    0.010   0.00     0.5 
  SNP_A-1515522    0.25     0.4    0.022   0.01     0.4    0.024   0.02     0.4 
         57.368    0.24     0.4    0.021   0.01     0.4    0.023   0.01     0.4 
         57.804    0.22     0.4    0.020   0.01     0.4    0.022   0.01     0.4 
  SNP_A-1515745    0.21     0.4    0.019   0.01     0.4    0.020   0.01     0.4 
  SNP_A-1512849    0.23     0.4    0.020   0.01     0.4    0.022   0.01     0.4 
         58.972    0.28     0.4    0.026   0.02     0.4    0.028   0.02     0.4 
         59.420    0.34     0.4    0.031   0.03     0.4    0.034   0.03     0.4 
         59.869    0.40     0.3    0.036   0.04     0.3    0.040   0.04     0.3 
         60.318    0.45     0.3    0.041   0.05     0.3    0.045   0.05     0.3 
         60.766    0.51     0.3    0.046   0.06     0.3    0.050   0.07     0.3 
  SNP_A-1514543    0.57     0.3    0.050   0.07     0.3    0.055   0.08     0.3 
  SNP_A-1516486    0.61     0.3    0.053   0.08     0.3    0.059   0.09     0.3 
         62.011    0.65     0.3    0.056   0.10     0.3    0.063   0.11     0.2 
  SNP_A-1515989    0.69     0.2    0.059   0.11     0.2    0.067   0.12     0.2 
         62.845    0.72     0.2    0.061   0.12     0.2    0.069   0.13     0.2 
         63.309    0.75     0.2    0.062   0.12     0.2    0.071   0.14     0.2 
  SNP_A-1514454    0.77     0.2    0.062   0.13     0.2    0.071   0.15     0.2 
  SNP_A-1518821    0.75     0.2    0.060   0.12     0.2    0.068   0.14     0.2 
  SNP_A-1517519    0.74     0.2    0.059   0.12     0.2    0.068   0.13     0.2 
  SNP_A-1512828    0.73     0.2    0.058   0.11     0.2    0.066   0.13     0.2 
         64.674    0.71     0.2    0.055   0.10     0.2    0.064   0.12     0.2 
  SNP_A-1510000    0.70     0.2    0.052   0.10     0.3    0.061   0.11     0.2 
  SNP_A-1512907    0.69     0.2    0.052   0.09     0.3    0.061   0.11     0.2 
  SNP_A-1508961    0.64     0.3    0.048   0.08     0.3    0.056   0.10     0.3 
  SNP_A-1518833    0.63     0.3    0.047   0.08     0.3    0.055   0.09     0.3 
  SNP_A-1512520    0.56     0.3    0.041   0.06     0.3    0.049   0.07     0.3 
  SNP_A-1517735    0.54     0.3    0.040   0.06     0.3    0.047   0.07     0.3 
  SNP_A-1510738    0.43     0.3    0.032   0.04     0.3    0.037   0.04     0.3 
  SNP_A-1518587    0.39     0.3    0.028   0.03     0.4    0.034   0.03     0.3 
  SNP_A-1512694    0.31     0.4    0.023   0.02     0.4    0.027   0.02     0.4 
  SNP_A-1518208    0.28     0.4    0.021   0.02     0.4    0.025   0.02     0.4 
  SNP_A-1508715    0.21     0.4    0.015   0.01     0.4    0.018   0.01     0.4 
  SNP_A-1518623    0.14     0.4    0.010   0.00     0.4    0.012   0.00     0.4 
  SNP_A-1514861    0.14     0.4    0.010   0.00     0.4    0.012   0.00     0.4 
  SNP_A-1517575    0.14     0.4    0.011   0.00     0.4    0.012   0.00     0.4 
         67.297    0.18     0.4    0.014   0.01     0.4    0.016   0.01     0.4 
  SNP_A-1510786    0.22     0.4    0.017   0.01     0.4    0.020   0.01     0.4 
  SNP_A-1511314    0.24     0.4    0.018   0.01     0.4    0.021   0.01     0.4 
         68.227    0.31     0.4    0.023   0.02     0.4    0.028   0.02     0.4 
  SNP_A-1512510    0.38     0.4    0.028   0.03     0.4    0.034   0.03     0.3 
  SNP_A-1512680    0.38     0.4    0.028   0.03     0.4    0.034   0.03     0.3 
         69.507    0.39     0.3    0.029   0.03     0.4    0.035   0.04     0.3 
         69.899    0.40     0.3    0.030   0.03     0.4    0.036   0.04     0.3 
  SNP_A-1507780    0.41     0.3    0.031   0.03     0.3    0.037   0.04     0.3 
  SNP_A-1516982    0.39     0.3    0.030   0.03     0.4    0.036   0.04     0.3 
         70.877    0.38     0.4    0.029   0.03     0.4    0.035   0.03     0.3 
         71.333    0.36     0.4    0.029   0.03     0.4    0.034   0.03     0.3 
         71.789    0.35     0.4    0.028   0.03     0.4    0.032   0.03     0.4 
  SNP_A-1519417    0.34     0.4    0.027   0.02     0.4    0.031   0.03     0.4 
         72.529    0.33     0.4    0.026   0.02     0.4    0.029   0.03     0.4 
  SNP_A-1509234    0.32     0.4    0.025   0.02     0.4    0.028   0.02     0.4 
  SNP_A-1519039    0.27     0.4    0.021   0.02     0.4    0.024   0.02     0.4 
  SNP_A-1507857    0.26     0.4    0.021   0.01     0.4    0.023   0.02     0.4 
  SNP_A-1508017    0.26     0.4    0.021   0.01     0.4    0.023   0.02     0.4 
  SNP_A-1510454    0.24     0.4    0.019   0.01     0.4    0.021   0.01     0.4 
  SNP_A-1510185    0.20     0.4    0.016   0.01     0.4    0.017   0.01     0.4 
  SNP_A-1513984    0.19     0.4    0.015   0.01     0.4    0.016   0.01     0.4 
  SNP_A-1511789    0.21     0.4    0.017   0.01     0.4    0.018   0.01     0.4 
  SNP_A-1517345    0.22     0.4    0.017   0.01     0.4    0.019   0.01     0.4 
         74.514    0.32     0.4    0.025   0.02     0.4    0.028   0.02     0.4 
  SNP_A-1514822    0.42     0.3    0.033   0.04     0.3    0.036   0.04     0.3 
  SNP_A-1510307    0.42     0.3    0.032   0.04     0.3    0.036   0.04     0.3 
  SNP_A-1509088    0.41     0.3    0.032   0.03     0.3    0.035   0.04     0.3 
  SNP_A-1513277    0.41     0.3    0.032   0.04     0.3    0.036   0.04     0.3 
  SNP_A-1515260    0.40     0.3    0.031   0.03     0.3    0.034   0.04     0.3 
  SNP_A-1518677    0.37     0.4    0.029   0.03     0.4    0.031   0.03     0.4 
  SNP_A-1510648    0.37     0.4    0.029   0.03     0.4    0.031   0.03     0.4 
  SNP_A-1517678    0.36     0.4    0.028   0.03     0.4    0.031   0.03     0.4 
  SNP_A-1513343    0.35     0.4    0.027   0.03     0.4    0.030   0.03     0.4 
  SNP_A-1513571    0.40     0.3    0.031   0.03     0.3    0.035   0.04     0.3 
  SNP_A-1517670    0.47     0.3    0.037   0.05     0.3    0.041   0.05     0.3 
  SNP_A-1507794    0.47     0.3    0.037   0.05     0.3    0.041   0.05     0.3 
  SNP_A-1511266    0.52     0.3    0.040   0.06     0.3    0.045   0.06     0.3 
  SNP_A-1513809    0.56     0.3    0.044   0.06     0.3    0.049   0.07     0.3 
  SNP_A-1509811    0.58     0.3    0.045   0.07     0.3    0.050   0.08     0.3 
         77.497    0.61     0.3    0.048   0.08     0.3    0.053   0.09     0.3 
  SNP_A-1507467    0.64     0.3    0.050   0.09     0.3    0.056   0.10     0.3 
  SNP_A-1515766    0.67     0.3    0.053   0.09     0.3    0.058   0.10     0.2 
  SNP_A-1517664    0.67     0.3    0.053   0.09     0.3    0.058   0.10     0.2 
         78.398    0.67     0.3    0.053   0.09     0.3    0.058   0.10     0.2 
  SNP_A-1516348    0.67     0.3    0.053   0.09     0.3    0.057   0.10     0.2 
  SNP_A-1507350    0.67     0.3    0.053   0.09     0.3    0.057   0.10     0.2 
  SNP_A-1516443    0.66     0.3    0.053   0.09     0.3    0.057   0.10     0.2 
  SNP_A-1510354    0.66     0.3    0.053   0.09     0.3    0.057   0.10     0.2 
  SNP_A-1511699    0.66     0.3    0.054   0.09     0.3    0.057   0.10     0.2 
  SNP_A-1518078    0.68     0.2    0.055   0.10     0.2    0.059   0.11     0.2 
  SNP_A-1517630    0.64     0.3    0.051   0.09     0.3    0.055   0.09     0.3 
  SNP_A-1511065    0.68     0.2    0.054   0.10     0.3    0.058   0.11     0.2 
  SNP_A-1514303    0.68     0.2    0.054   0.10     0.3    0.058   0.11     0.2 
  SNP_A-1507480    0.69     0.2    0.055   0.10     0.2    0.059   0.11     0.2 
  SNP_A-1514005    0.69     0.2    0.055   0.10     0.2    0.059   0.11     0.2 
  SNP_A-1509506    0.75     0.2    0.060   0.12     0.2    0.065   0.13     0.2 
  SNP_A-1517598    0.77     0.2    0.062   0.12     0.2    0.066   0.14     0.2 
         81.315    0.67     0.3    0.054   0.10     0.3    0.059   0.11     0.2 
         81.806    0.57     0.3    0.046   0.07     0.3    0.051   0.08     0.3 
  SNP_A-1509131    0.48     0.3    0.038   0.05     0.3    0.041   0.05     0.3 
  SNP_A-1518770    0.44     0.3    0.034   0.04     0.3    0.038   0.04     0.3 
  SNP_A-1510380    0.30     0.4    0.023   0.02     0.4    0.026   0.02     0.4 
         83.271    0.21     0.4    0.016   0.01     0.4    0.018   0.01     0.4 
  SNP_A-1519625    0.12     0.5    0.009   0.00     0.5    0.010   0.00     0.5 
  SNP_A-1507330    0.06     0.5    0.004   0.00     0.5    0.005   0.00     0.5 
  SNP_A-1514698    0.03     0.5    0.002   0.00     0.5    0.003   0.00     0.5 
  SNP_A-1511840    0.01     0.5    0.000   0.00     0.5    0.001   0.00     0.5 
         84.854   -0.02     0.5   -0.002  -0.00     0.5   -0.002  -0.00     0.5 
  SNP_A-1511996   -0.05     0.5   -0.004  -0.00     0.5   -0.004  -0.00     0.5 
  SNP_A-1511070   -0.05     0.5   -0.004  -0.00     0.5   -0.005  -0.00     0.5 
  SNP_A-1517671   -0.05     0.5   -0.004  -0.00     0.5   -0.005  -0.00     0.5 
  SNP_A-1507535   -0.06     0.5   -0.004  -0.00     0.5   -0.005  -0.00     0.5 
  SNP_A-1512749   -0.06     0.5   -0.004  -0.00     0.5   -0.005  -0.00     0.5 
  SNP_A-1507697   -0.06     0.5   -0.005  -0.00     0.5   -0.005  -0.00     0.5 
  SNP_A-1518669   -0.06     0.5   -0.005  -0.00     0.5   -0.005  -0.00     0.5 
  SNP_A-1515590   -0.06     0.5   -0.005  -0.00     0.5   -0.006  -0.00     0.5 
  SNP_A-1515530   -0.08     0.5   -0.006  -0.00     0.5   -0.007  -0.00     0.5 
         86.317   -0.11     0.5   -0.009  -0.00     0.5   -0.010  -0.00     0.5 
  SNP_A-1513538   -0.15     0.6   -0.012  -0.00     0.6   -0.013  -0.01     0.6 
  SNP_A-1519379   -0.18     0.6   -0.013  -0.01     0.6   -0.015  -0.01     0.6 
  SNP_A-1510103   -0.17     0.6   -0.013  -0.01     0.6   -0.015  -0.01     0.6 
  SNP_A-1508694   -0.18     0.6   -0.014  -0.01     0.6   -0.016  -0.01     0.6 
  SNP_A-1510879   -0.18     0.6   -0.014  -0.01     0.6   -0.016  -0.01     0.6 
         87.425   -0.25     0.6   -0.019  -0.01     0.6   -0.022  -0.01     0.6 
  SNP_A-1515121   -0.32     0.6   -0.025  -0.02     0.6   -0.028  -0.02     0.6 
  SNP_A-1511489   -0.39     0.7   -0.029  -0.03     0.6   -0.034  -0.03     0.7 
  SNP_A-1507925   -0.42     0.7   -0.032  -0.04     0.7   -0.037  -0.04     0.7 
  SNP_A-1511576   -0.51     0.7   -0.038  -0.05     0.7   -0.044  -0.06     0.7 
  SNP_A-1510483   -0.61     0.7   -0.046  -0.08     0.7   -0.053  -0.09     0.7 
         88.988   -0.64     0.7   -0.050  -0.08     0.7   -0.056  -0.09     0.7 
  SNP_A-1509633   -0.67     0.7   -0.052  -0.09     0.7   -0.058  -0.10     0.8 
  SNP_A-1512610   -0.69     0.8   -0.054  -0.10     0.8   -0.059  -0.11     0.8 
  SNP_A-1508257   -0.61     0.7   -0.047  -0.08     0.7   -0.052  -0.08     0.7 
  SNP_A-1516795   -0.61     0.7   -0.047  -0.08     0.7   -0.052  -0.08     0.7 
  SNP_A-1511873   -0.62     0.7   -0.048  -0.08     0.7   -0.052  -0.09     0.7 
  SNP_A-1518019   -0.59     0.7   -0.046  -0.07     0.7   -0.051  -0.08     0.7 
  SNP_A-1509309   -0.57     0.7   -0.044  -0.07     0.7   -0.048  -0.07     0.7 
  SNP_A-1507683   -0.54     0.7   -0.042  -0.06     0.7   -0.046  -0.07     0.7 
  SNP_A-1518317   -0.42     0.7   -0.033  -0.04     0.7   -0.037  -0.04     0.7 
  SNP_A-1510854   -0.39     0.7   -0.031  -0.03     0.7   -0.034  -0.04     0.7 
         90.708   -0.22     0.6   -0.018  -0.01     0.6   -0.019  -0.01     0.6 
         91.125   -0.05     0.5   -0.004  -0.00     0.5   -0.005  -0.00     0.5 
  SNP_A-1507687    0.12     0.5    0.009   0.00     0.5    0.010   0.00     0.5 
  SNP_A-1508487    0.15     0.4    0.011   0.00     0.4    0.013   0.01     0.4 
  SNP_A-1515103    0.16     0.4    0.012   0.00     0.4    0.013   0.01     0.4 
  SNP_A-1512162    0.15     0.4    0.012   0.00     0.4    0.013   0.01     0.4 
  SNP_A-1509398    0.15     0.4    0.011   0.00     0.4    0.012   0.00     0.4 
  SNP_A-1515214    0.17     0.4    0.013   0.01     0.4    0.014   0.01     0.4 
  SNP_A-1517388    0.17     0.4    0.013   0.01     0.4    0.015   0.01     0.4 
  SNP_A-1518032    0.17     0.4    0.013   0.01     0.4    0.015   0.01     0.4 
  SNP_A-1508772    0.17     0.4    0.013   0.01     0.4    0.015   0.01     0.4 
  SNP_A-1515611    0.19     0.4    0.015   0.01     0.4    0.016   0.01     0.4 
  SNP_A-1510993    0.27     0.4    0.020   0.01     0.4    0.023   0.02     0.4 
  SNP_A-1511790    0.28     0.4    0.022   0.02     0.4    0.024   0.02     0.4 
  SNP_A-1515479    0.30     0.4    0.023   0.02     0.4    0.026   0.02     0.4 
  SNP_A-1514236    0.33     0.4    0.025   0.02     0.4    0.028   0.02     0.4 
         93.610    0.33     0.4    0.026   0.02     0.4    0.029   0.03     0.4 
  SNP_A-1516075    0.34     0.4    0.026   0.02     0.4    0.030   0.03     0.4 
  SNP_A-1511427    0.37     0.4    0.030   0.03     0.4    0.034   0.03     0.3 
         94.660    0.36     0.4    0.028   0.03     0.4    0.032   0.03     0.4 
  SNP_A-1515726    0.34     0.4    0.027   0.02     0.4    0.031   0.03     0.4 
  SNP_A-1515621    0.34     0.4    0.027   0.02     0.4    0.031   0.03     0.4 
  SNP_A-1509261    0.36     0.4    0.029   0.03     0.4    0.032   0.03     0.4 
         95.849    0.34     0.4    0.028   0.03     0.4    0.031   0.03     0.4 
         96.186    0.33     0.4    0.027   0.02     0.4    0.030   0.03     0.4 
  SNP_A-1516387    0.32     0.4    0.026   0.02     0.4    0.029   0.02     0.4 
  SNP_A-1511183    0.31     0.4    0.026   0.02     0.4    0.028   0.02     0.4 
         97.130    0.31     0.4    0.026   0.02     0.4    0.028   0.02     0.4 
         97.494    0.31     0.4    0.026   0.02     0.4    0.028   0.02     0.4 
  SNP_A-1518559    0.31     0.4    0.027   0.02     0.4    0.029   0.02     0.4 
         98.170    0.25     0.4    0.021   0.01     0.4    0.022   0.01     0.4 
  SNP_A-1515955    0.19     0.4    0.015   0.01     0.4    0.017   0.01     0.4 
  SNP_A-1518869    0.16     0.4    0.014   0.01     0.4    0.015   0.01     0.4 
  SNP_A-1517653    0.15     0.4    0.012   0.00     0.4    0.013   0.01     0.4 
  SNP_A-1517988    0.15     0.4    0.013   0.01     0.4    0.014   0.01     0.4 
         99.137    0.17     0.4    0.014   0.01     0.4    0.015   0.01     0.4 
  SNP_A-1511286    0.19     0.4    0.015   0.01     0.4    0.016   0.01     0.4 
  SNP_A-1514488    0.17     0.4    0.014   0.01     0.4    0.015   0.01     0.4 
         99.807    0.19     0.4    0.016   0.01     0.4    0.017   0.01     0.4 
  SNP_A-1518904    0.22     0.4    0.018   0.01     0.4    0.019   0.01     0.4 
  SNP_A-1517188    0.22     0.4    0.018   0.01     0.4    0.019   0.01     0.4 
        100.603    0.23     0.4    0.019   0.01     0.4    0.020   0.01     0.4 
  SNP_A-1516834    0.23     0.4    0.020   0.01     0.4    0.021   0.01     0.4 
        101.406    0.20     0.4    0.017   0.01     0.4    0.018   0.01     0.4 
        101.806    0.17     0.4    0.015   0.01     0.4    0.015   0.01     0.4 
  SNP_A-1514203    0.14     0.4    0.012   0.00     0.4    0.013   0.00     0.4 
  SNP_A-1514798    0.14     0.4    0.012   0.00     0.4    0.013   0.00     0.4 
  SNP_A-1513533    0.16     0.4    0.013   0.01     0.4    0.014   0.01     0.4 
  SNP_A-1509888    0.16     0.4    0.014   0.01     0.4    0.015   0.01     0.4 
  SNP_A-1510448    0.20     0.4    0.017   0.01     0.4    0.018   0.01     0.4 
  SNP_A-1511311    0.22     0.4    0.019   0.01     0.4    0.019   0.01     0.4 
  SNP_A-1517257    0.25     0.4    0.021   0.01     0.4    0.022   0.01     0.4 
        103.181    0.35     0.4    0.030   0.03     0.4    0.031   0.03     0.4 
  SNP_A-1514783    0.46     0.3    0.038   0.05     0.3    0.041   0.05     0.3 
  SNP_A-1519019    0.47     0.3    0.038   0.05     0.3    0.041   0.05     0.3 
  SNP_A-1518374    0.47     0.3    0.038   0.05     0.3    0.041   0.05     0.3 
  SNP_A-1519178    0.47     0.3    0.038   0.05     0.3    0.041   0.05     0.3 
  SNP_A-1509879    0.44     0.3    0.036   0.04     0.3    0.038   0.04     0.3 
  SNP_A-1510251    0.41     0.3    0.033   0.04     0.3    0.036   0.04     0.3 
        105.175    0.40     0.3    0.032   0.03     0.3    0.035   0.04     0.3 
        105.582    0.38     0.4    0.031   0.03     0.4    0.033   0.03     0.3 
  SNP_A-1517662    0.36     0.4    0.029   0.03     0.4    0.031   0.03     0.4 
  SNP_A-1513202    0.30     0.4    0.024   0.02     0.4    0.026   0.02     0.4 
  SNP_A-1518671    0.30     0.4    0.024   0.02     0.4    0.026   0.02     0.4 
  SNP_A-1513726    0.21     0.4    0.017   0.01     0.4    0.018   0.01     0.4 
  SNP_A-1508242    0.22     0.4    0.018   0.01     0.4    0.019   0.01     0.4 
  SNP_A-1511085    0.34     0.4    0.027   0.02     0.4    0.029   0.03     0.4 
  SNP_A-1513170    0.34     0.4    0.028   0.03     0.4    0.030   0.03     0.4 
        107.585    0.34     0.4    0.028   0.02     0.4    0.030   0.03     0.4 
  SNP_A-1518440    0.34     0.4    0.027   0.02     0.4    0.029   0.03     0.4 
  SNP_A-1516123    0.31     0.4    0.025   0.02     0.4    0.027   0.02     0.4 
  SNP_A-1511899    0.30     0.4    0.024   0.02     0.4    0.026   0.02     0.4 
  SNP_A-1516263    0.31     0.4    0.025   0.02     0.4    0.027   0.02     0.4 
        108.910    0.29     0.4    0.024   0.02     0.4    0.026   0.02     0.4 
        109.252    0.28     0.4    0.023   0.02     0.4    0.025   0.02     0.4 
  SNP_A-1509871    0.27     0.4    0.022   0.02     0.4    0.024   0.02     0.4 
  SNP_A-1508789    0.23     0.4    0.019   0.01     0.4    0.021   0.01     0.4 
  SNP_A-1509823    0.22     0.4    0.018   0.01     0.4    0.020   0.01     0.4 
        110.316    0.16     0.4    0.014   0.01     0.4    0.015   0.01     0.4 
        110.774    0.10     0.5    0.009   0.00     0.5    0.010   0.00     0.5 
        111.231    0.05     0.5    0.004   0.00     0.5    0.005   0.00     0.5 
  SNP_A-1507620   -0.01     0.5   -0.001  -0.00     0.5   -0.001  -0.00     0.5 
  SNP_A-1511048   -0.24     0.6   -0.022  -0.01     0.6   -0.022  -0.01     0.6 
        112.413   -0.41     0.7   -0.038  -0.04     0.7   -0.039  -0.04     0.7 
  SNP_A-1507354   -0.58     0.7   -0.054  -0.08     0.7   -0.055  -0.08     0.7 
        113.035   -0.70     0.8   -0.065  -0.12     0.8   -0.066  -0.12     0.8 
  SNP_A-1511364   -0.82     0.8   -0.076  -0.17     0.8   -0.077  -0.17     0.8 
        113.776   -0.96     0.8   -0.088  -0.23     0.8   -0.089  -0.23     0.8 
  SNP_A-1517547   -1.10     0.9   -0.098  -0.29     0.9   -0.100  -0.29     0.9 
        114.486   -1.13     0.9   -0.100  -0.30     0.9   -0.104  -0.31     0.9 
  SNP_A-1513141   -1.15     0.9   -0.102  -0.32     0.9   -0.106  -0.33     0.9 
  SNP_A-1513094   -1.15     0.9   -0.102  -0.32     0.9   -0.106  -0.33     0.9 
        115.031   -1.20     0.9   -0.106  -0.34     0.9   -0.111  -0.35     0.9 
  SNP_A-1516724   -1.25     0.9   -0.110  -0.37     0.9   -0.116  -0.38     0.9 
  SNP_A-1519346   -1.25     0.9   -0.111  -0.37     0.9   -0.116  -0.39     0.9 
        115.812   -1.29     0.9   -0.115  -0.40     0.9   -0.122  -0.42     0.9 
        116.312   -1.33     0.9   -0.119  -0.43     0.9   -0.127  -0.45     0.9 
        116.812   -1.38     0.9   -0.123  -0.46     0.9   -0.131  -0.48     0.9 
        117.312   -1.42     0.9   -0.125  -0.48     0.9   -0.134  -0.51     0.9 
  SNP_A-1509198   -1.47     0.9   -0.126  -0.50     0.9   -0.137  -0.53     0.9 
        118.203   -1.51     0.9   -0.128  -0.52     0.9   -0.140  -0.56     0.9 
  SNP_A-1509632   -1.55     0.9   -0.130  -0.54     0.9   -0.142  -0.58     0.9 
  SNP_A-1515594   -1.53     0.9   -0.128  -0.53     0.9   -0.140  -0.57     0.9 
  SNP_A-1519712   -1.53     0.9   -0.126  -0.52     0.9   -0.139  -0.56     0.9 
        119.485   -1.53     0.9   -0.127  -0.53     0.9   -0.140  -0.57     0.9 
        119.908   -1.54     0.9   -0.127  -0.53     0.9   -0.139  -0.57     0.9 
  SNP_A-1516718   -1.54     0.9   -0.125  -0.52     0.9   -0.137  -0.56     0.9 
  SNP_A-1507325   -1.51     0.9   -0.122  -0.50     0.9   -0.134  -0.54     0.9 
  SNP_A-1515387   -1.51     0.9   -0.121  -0.49     0.9   -0.134  -0.53     0.9 
  SNP_A-1511446   -1.50     0.9   -0.119  -0.48     0.9   -0.132  -0.52     0.9 
  SNP_A-1517865   -1.50     0.9   -0.119  -0.48     0.9   -0.132  -0.52     0.9 
  SNP_A-1508986   -1.50     0.9   -0.119  -0.48     0.9   -0.132  -0.52     0.9 
  SNP_A-1508515   -1.54     0.9   -0.121  -0.50     0.9   -0.134  -0.55     0.9 
  SNP_A-1511781   -1.52     0.9   -0.120  -0.49     0.9   -0.133  -0.54     0.9 
  SNP_A-1512925   -1.50     0.9   -0.118  -0.48     0.9   -0.131  -0.52     0.9 
  SNP_A-1511641   -1.49     0.9   -0.117  -0.47     0.9   -0.131  -0.52     0.9 
        121.832   -1.42     0.9   -0.113  -0.43     0.9   -0.125  -0.47     0.9 
  SNP_A-1507475   -1.35     0.9   -0.108  -0.39     0.9   -0.119  -0.42     0.9 
  SNP_A-1515315   -1.32     0.9   -0.105  -0.37     0.9   -0.116  -0.40     0.9 
  SNP_A-1518924   -1.29     0.9   -0.103  -0.36     0.9   -0.113  -0.39     0.9 
  SNP_A-1518871   -1.28     0.9   -0.102  -0.35     0.9   -0.112  -0.38     0.9 
  SNP_A-1510361   -1.25     0.9   -0.100  -0.34     0.9   -0.110  -0.36     0.9 
  SNP_A-1516886   -1.20     0.9   -0.097  -0.31     0.9   -0.106  -0.34     0.9 
  SNP_A-1509215   -1.17     0.9   -0.095  -0.30     0.9   -0.104  -0.32     0.9 
  SNP_A-1510349   -1.17     0.9   -0.095  -0.30     0.9   -0.104  -0.32     0.9 
        123.228   -1.11     0.9   -0.091  -0.27     0.9   -0.099  -0.29     0.9 
  SNP_A-1515957   -1.04     0.9   -0.087  -0.24     0.9   -0.093  -0.26     0.9 
        123.881   -0.90     0.8   -0.078  -0.19     0.8   -0.082  -0.20     0.8 
        124.276   -0.76     0.8   -0.066  -0.13     0.8   -0.069  -0.14     0.8 
  SNP_A-1508223   -0.62     0.7   -0.053  -0.09     0.7   -0.055  -0.09     0.7 
  SNP_A-1513557   -0.61     0.7   -0.053  -0.09     0.7   -0.054  -0.09     0.7 
  SNP_A-1512486   -0.59     0.7   -0.051  -0.08     0.7   -0.052  -0.08     0.7 
  SNP_A-1510191   -0.52     0.7   -0.045  -0.06     0.7   -0.045  -0.06     0.7 
  SNP_A-1511826   -0.46     0.7   -0.040  -0.05     0.7   -0.040  -0.05     0.7 
  SNP_A-1514745   -0.43     0.7   -0.038  -0.04     0.7   -0.038  -0.04     0.7 
  SNP_A-1516361   -0.44     0.7   -0.038  -0.04     0.7   -0.038  -0.04     0.7 
  SNP_A-1519023   -0.45     0.7   -0.040  -0.05     0.7   -0.039  -0.05     0.7 
  SNP_A-1509830   -0.43     0.7   -0.038  -0.04     0.7   -0.038  -0.04     0.7 
  SNP_A-1507663   -0.39     0.7   -0.035  -0.04     0.7   -0.035  -0.04     0.7 
  SNP_A-1508524   -0.37     0.6   -0.034  -0.03     0.7   -0.033  -0.03     0.7 
  SNP_A-1517715   -0.38     0.6   -0.034  -0.03     0.7   -0.033  -0.03     0.7 
  SNP_A-1515273   -0.38     0.6   -0.034  -0.03     0.7   -0.033  -0.03     0.7 
  SNP_A-1511087   -0.34     0.6   -0.031  -0.03     0.6   -0.030  -0.03     0.6 
  SNP_A-1512274   -0.33     0.6   -0.030  -0.03     0.6   -0.029  -0.03     0.6 
  SNP_A-1512225   -0.33     0.6   -0.030  -0.03     0.6   -0.029  -0.03     0.6 
  SNP_A-1513018   -0.43     0.7   -0.039  -0.04     0.7   -0.038  -0.04     0.7 
  SNP_A-1512973   -0.43     0.7   -0.039  -0.04     0.7   -0.038  -0.04     0.7 
  SNP_A-1514977   -0.45     0.7   -0.042  -0.05     0.7   -0.040  -0.05     0.7 
  SNP_A-1507364   -0.51     0.7   -0.047  -0.06     0.7   -0.045  -0.06     0.7 
  SNP_A-1511754   -0.51     0.7   -0.046  -0.06     0.7   -0.045  -0.06     0.7 
  SNP_A-1509256   -0.55     0.7   -0.049  -0.07     0.7   -0.048  -0.07     0.7 
  SNP_A-1519065   -0.52     0.7   -0.045  -0.06     0.7   -0.045  -0.06     0.7 
  SNP_A-1513073   -0.53     0.7   -0.046  -0.07     0.7   -0.047  -0.07     0.7 
  SNP_A-1518386   -0.54     0.7   -0.046  -0.07     0.7   -0.048  -0.07     0.7 
  SNP_A-1511125   -0.55     0.7   -0.046  -0.07     0.7   -0.048  -0.07     0.7 
  SNP_A-1514579   -0.62     0.7   -0.053  -0.09     0.7   -0.055  -0.09     0.7 
  SNP_A-1512851   -0.77     0.8   -0.064  -0.13     0.8   -0.068  -0.14     0.8 
  SNP_A-1512205   -0.85     0.8   -0.070  -0.16     0.8   -0.075  -0.17     0.8 
  SNP_A-1519314   -0.93     0.8   -0.076  -0.19     0.8   -0.082  -0.20     0.8 
  SNP_A-1514710   -1.00     0.8   -0.081  -0.22     0.8   -0.088  -0.23     0.9 
  SNP_A-1515307   -1.05     0.9   -0.085  -0.24     0.9   -0.093  -0.26     0.9 
  SNP_A-1514038   -1.06     0.9   -0.086  -0.25     0.9   -0.094  -0.26     0.9 
        130.635   -1.07     0.9   -0.088  -0.26     0.9   -0.095  -0.27     0.9 
  SNP_A-1515333   -1.09     0.9   -0.088  -0.26     0.9   -0.096  -0.28     0.9 
  SNP_A-1515988   -1.10     0.9   -0.089  -0.27     0.9   -0.097  -0.28     0.9 
  SNP_A-1511530   -1.09     0.9   -0.090  -0.27     0.9   -0.097  -0.28     0.9 
        131.796   -1.08     0.9   -0.091  -0.27     0.9   -0.097  -0.28     0.9 
  SNP_A-1519196   -1.07     0.9   -0.090  -0.26     0.9   -0.096  -0.27     0.9 
  SNP_A-1514877   -1.04     0.8   -0.087  -0.24     0.9   -0.092  -0.25     0.9 
  SNP_A-1513080   -1.04     0.8   -0.087  -0.24     0.9   -0.092  -0.25     0.9 
  SNP_A-1519605   -1.04     0.9   -0.088  -0.25     0.9   -0.093  -0.25     0.9 
  SNP_A-1511832   -1.05     0.9   -0.088  -0.25     0.9   -0.094  -0.26     0.9 
  SNP_A-1516638   -1.09     0.9   -0.092  -0.27     0.9   -0.097  -0.28     0.9 
  SNP_A-1514002   -1.10     0.9   -0.091  -0.27     0.9   -0.097  -0.28     0.9 
  SNP_A-1510602   -1.06     0.9   -0.087  -0.25     0.9   -0.093  -0.26     0.9 
  SNP_A-1515129   -0.98     0.8   -0.080  -0.21     0.8   -0.087  -0.22     0.8 
  SNP_A-1515329   -0.95     0.8   -0.078  -0.20     0.8   -0.084  -0.21     0.8 
  SNP_A-1519002   -0.92     0.8   -0.076  -0.19     0.8   -0.082  -0.20     0.8 
  SNP_A-1518708   -0.90     0.8   -0.075  -0.18     0.8   -0.081  -0.19     0.8 
  SNP_A-1507836   -0.91     0.8   -0.076  -0.19     0.8   -0.081  -0.20     0.8 
        134.852   -0.85     0.8   -0.073  -0.17     0.8   -0.078  -0.17     0.8 
  SNP_A-1512391   -0.79     0.8   -0.070  -0.15     0.8   -0.073  -0.15     0.8 
  SNP_A-1509197   -0.80     0.8   -0.072  -0.15     0.8   -0.075  -0.16     0.8 
  SNP_A-1516656   -0.95     0.8   -0.084  -0.22     0.8   -0.088  -0.22     0.8 
  SNP_A-1517135   -0.98     0.8   -0.089  -0.24     0.9   -0.092  -0.24     0.9 
        136.754   -1.02     0.8   -0.095  -0.26     0.9   -0.097  -0.26     0.9 
        137.164   -1.06     0.9   -0.100  -0.29     0.9   -0.101  -0.28     0.9 
  SNP_A-1514297   -1.11     0.9   -0.104  -0.31     0.9   -0.103  -0.30     0.9 
  SNP_A-1512154   -1.09     0.9   -0.102  -0.30     0.9   -0.102  -0.30     0.9 
  SNP_A-1516460   -1.08     0.9   -0.101  -0.29     0.9   -0.101  -0.29     0.9 
        138.279   -1.05     0.9   -0.097  -0.27     0.9   -0.098  -0.27     0.9 
  SNP_A-1512273   -1.02     0.8   -0.093  -0.26     0.9   -0.094  -0.25     0.9 
  SNP_A-1508830   -1.02     0.8   -0.093  -0.26     0.9   -0.094  -0.25     0.9 
  SNP_A-1510418   -1.04     0.9   -0.094  -0.26     0.9   -0.095  -0.26     0.9 
  SNP_A-1515410   -1.04     0.8   -0.093  -0.26     0.9   -0.094  -0.26     0.9 
  SNP_A-1517093   -1.04     0.9   -0.094  -0.26     0.9   -0.094  -0.26     0.9 
  SNP_A-1507768   -1.06     0.9   -0.095  -0.27     0.9   -0.096  -0.27     0.9 
  SNP_A-1509155   -1.08     0.9   -0.097  -0.28     0.9   -0.098  -0.28     0.9 
  SNP_A-1516411   -1.12     0.9   -0.100  -0.30     0.9   -0.101  -0.30     0.9 
  SNP_A-1515088   -1.14     0.9   -0.101  -0.31     0.9   -0.104  -0.31     0.9 
  SNP_A-1515113   -1.15     0.9   -0.101  -0.31     0.9   -0.105  -0.32     0.9 
  SNP_A-1516562   -1.19     0.9   -0.105  -0.33     0.9   -0.109  -0.34     0.9 
  SNP_A-1518895   -1.23     0.9   -0.113  -0.37     0.9   -0.113  -0.37     0.9 
        140.912   -1.15     0.9   -0.107  -0.33     0.9   -0.107  -0.33     0.9 
  SNP_A-1517404   -1.06     0.9   -0.099  -0.28     0.9   -0.099  -0.28     0.9 
  SNP_A-1518046   -1.07     0.9   -0.100  -0.29     0.9   -0.100  -0.28     0.9 
        142.208   -1.04     0.9   -0.098  -0.27     0.9   -0.098  -0.27     0.9 
  SNP_A-1510341   -1.02     0.8   -0.094  -0.26     0.9   -0.096  -0.26     0.9 
        143.078   -1.06     0.9   -0.096  -0.27     0.9   -0.099  -0.28     0.9 
  SNP_A-1509762   -1.09     0.9   -0.096  -0.28     0.9   -0.101  -0.29     0.9 
        143.967   -1.15     0.9   -0.101  -0.31     0.9   -0.106  -0.32     0.9 
  SNP_A-1518461   -1.21     0.9   -0.104  -0.34     0.9   -0.110  -0.35     0.9 
  SNP_A-1516843   -1.22     0.9   -0.104  -0.34     0.9   -0.111  -0.36     0.9 
  SNP_A-1513993   -1.22     0.9   -0.104  -0.34     0.9   -0.110  -0.35     0.9 
  SNP_A-1508873   -1.22     0.9   -0.104  -0.34     0.9   -0.110  -0.35     0.9 
  SNP_A-1513000   -1.22     0.9   -0.104  -0.34     0.9   -0.110  -0.35     0.9 
  SNP_A-1508907   -1.23     0.9   -0.105  -0.35     0.9   -0.111  -0.36     0.9 
  SNP_A-1509231   -1.22     0.9   -0.105  -0.34     0.9   -0.111  -0.36     0.9 
  SNP_A-1515506   -1.23     0.9   -0.107  -0.36     0.9   -0.113  -0.37     0.9 
        145.411   -1.34     0.9   -0.116  -0.42     0.9   -0.123  -0.43     0.9 
  SNP_A-1511589   -1.44     0.9   -0.125  -0.49     0.9   -0.132  -0.50     0.9 
  SNP_A-1509754   -1.44     0.9   -0.126  -0.49     0.9   -0.133  -0.51     0.9 
        146.112   -1.52     0.9   -0.134  -0.55     0.9   -0.142  -0.57     0.9 
        146.489   -1.59     0.9   -0.141  -0.61     1.0   -0.150  -0.63     1.0 
        146.867   -1.67     1.0   -0.147  -0.67     1.0   -0.157  -0.69     1.0 
  SNP_A-1515580   -1.74     1.0   -0.152  -0.72     1.0   -0.162  -0.75     1.0 
  SNP_A-1515053   -1.80     1.0   -0.155  -0.76     1.0   -0.167  -0.79     1.0 
  SNP_A-1509226   -1.81     1.0   -0.156  -0.77     1.0   -0.168  -0.80     1.0 
        148.123   -1.88     1.0   -0.162  -0.83     1.0   -0.175  -0.87     1.0 
        148.567   -1.95     1.0   -0.165  -0.88     1.0   -0.181  -0.93     1.0 
  SNP_A-1513122   -2.01     1.0   -0.167  -0.92     1.0   -0.184  -0.98     1.0 
        149.360   -2.06     1.0   -0.168  -0.95     1.0   -0.187  -1.02     1.0 
  SNP_A-1517562   -2.12     1.0   -0.169  -0.97     1.0   -0.189  -1.05     1.0 
  SNP_A-1508623   -2.12     1.0   -0.169  -0.98     1.0   -0.190  -1.06     1.0 
  SNP_A-1508901   -2.14     1.0   -0.171  -1.00     1.0   -0.191  -1.08     1.0 
  SNP_A-1509451   -2.14     1.0   -0.171  -1.00     1.0   -0.191  -1.08     1.0 
  SNP_A-1512668   -2.18     1.0   -0.174  -1.03     1.0   -0.194  -1.11     1.0 
  SNP_A-1511852   -2.24     1.0   -0.180  -1.10     1.0   -0.200  -1.18     1.0 
  SNP_A-1517585   -2.37     1.0   -0.192  -1.25     1.0   -0.213  -1.33     1.0 
  SNP_A-1517406   -2.45     1.0   -0.199  -1.34     1.0   -0.220  -1.42     1.0 
  SNP_A-1508411   -2.51     1.0   -0.203  -1.41     1.0   -0.225  -1.48     1.0 
  SNP_A-1515960   -2.57     1.0   -0.208  -1.48     1.0   -0.230  -1.56     1.0 
  SNP_A-1514868   -2.60     1.0   -0.209  -1.51     1.0   -0.232  -1.59     1.0 
  SNP_A-1508040   -2.55     1.0   -0.208  -1.47     1.0   -0.230  -1.54     1.0 
  SNP_A-1511980   -2.50     1.0   -0.205  -1.42     1.0   -0.227  -1.49     1.0 
  SNP_A-1514458   -2.46     1.0   -0.205  -1.40     1.0   -0.226  -1.46     1.0 
        151.941   -2.49     1.0   -0.208  -1.44     1.0   -0.229  -1.50     1.0 
  SNP_A-1517045   -2.52     1.0   -0.209  -1.46     1.0   -0.230  -1.52     1.0 
  SNP_A-1515437   -2.52     1.0   -0.210  -1.47     1.0   -0.231  -1.53     1.0 
  SNP_A-1507749   -2.52     1.0   -0.210  -1.47     1.0   -0.230  -1.53     1.0 
  SNP_A-1514559   -2.51     1.0   -0.212  -1.48     1.0   -0.231  -1.53     1.0 
        153.277   -2.50     1.0   -0.211  -1.47     1.0   -0.232  -1.52     1.0 
        153.678   -2.48     1.0   -0.210  -1.44     1.0   -0.232  -1.51     1.0 
  SNP_A-1511150   -2.47     1.0   -0.206  -1.40     1.0   -0.229  -1.48     1.0 
  SNP_A-1512589   -2.47     1.0   -0.206  -1.40     1.0   -0.229  -1.48     1.0 
  SNP_A-1514513   -2.47     1.0   -0.206  -1.41     1.0   -0.229  -1.49     1.0 
  SNP_A-1512648   -2.48     1.0   -0.208  -1.42     1.0   -0.230  -1.50     1.0 
        154.849   -2.57     1.0   -0.217  -1.54     1.0   -0.238  -1.60     1.0 
  SNP_A-1513052   -2.65     1.0   -0.225  -1.65     1.0   -0.244  -1.70     1.0 
  SNP_A-1517455   -2.69     1.0   -0.229  -1.70     1.0   -0.249  -1.75     1.0 
  SNP_A-1512815   -2.69     1.0   -0.229  -1.70     1.0   -0.249  -1.75     1.0 
  SNP_A-1516064   -2.70     1.0   -0.231  -1.72     1.0   -0.250  -1.77     1.0 
  SNP_A-1518302   -2.70     1.0   -0.231  -1.73     1.0   -0.250  -1.77     1.0 
  SNP_A-1518344   -2.66     1.0   -0.232  -1.71     1.0   -0.253  -1.77     1.0 
  SNP_A-1515321   -2.69     1.0   -0.238  -1.77     1.0   -0.259  -1.83     1.0 
        157.092   -2.58     1.0   -0.226  -1.60     1.0   -0.249  -1.68     1.0 
  SNP_A-1508378   -2.46     1.0   -0.210  -1.42     1.0   -0.234  -1.51     1.0 
  SNP_A-1507984   -2.40     1.0   -0.202  -1.32     1.0   -0.225  -1.42     1.0 
        158.197   -2.32     1.0   -0.195  -1.24     1.0   -0.218  -1.33     1.0 
        158.549   -2.25     1.0   -0.188  -1.15     1.0   -0.210  -1.24     1.0 
  SNP_A-1515104   -2.17     1.0   -0.181  -1.07     1.0   -0.202  -1.16     1.0 
        159.326   -2.10     1.0   -0.175  -1.00     1.0   -0.195  -1.08     1.0 
        159.751   -2.03     1.0   -0.169  -0.93     1.0   -0.186  -1.00     1.0 
        160.177   -1.95     1.0   -0.163  -0.86     1.0   -0.178  -0.92     1.0 
  SNP_A-1512733   -1.88     1.0   -0.156  -0.79     1.0   -0.168  -0.84     1.0 
  SNP_A-1513779   -1.88     1.0   -0.156  -0.79     1.0   -0.168  -0.83     1.0 
  SNP_A-1517327   -1.87     1.0   -0.155  -0.79     1.0   -0.168  -0.83     1.0 
  SNP_A-1509337   -1.85     1.0   -0.155  -0.78     1.0   -0.167  -0.82     1.0 
  SNP_A-1516074   -1.85     1.0   -0.155  -0.78     1.0   -0.168  -0.82     1.0 
        161.712   -1.79     1.0   -0.154  -0.75     1.0   -0.166  -0.79     1.0 
        162.187   -1.74     1.0   -0.152  -0.72     1.0   -0.163  -0.75     1.0 
        162.663   -1.69     1.0   -0.148  -0.68     1.0   -0.157  -0.70     1.0 
        163.138   -1.64     0.9   -0.142  -0.63     1.0   -0.150  -0.65     1.0 
  SNP_A-1513570   -1.59     0.9   -0.135  -0.58     0.9   -0.141  -0.59     1.0 
        164.040   -1.50     0.9   -0.131  -0.53     0.9   -0.136  -0.54     0.9 
        164.467   -1.41     0.9   -0.125  -0.47     0.9   -0.130  -0.49     0.9 
        164.894   -1.32     0.9   -0.118  -0.42     0.9   -0.124  -0.43     0.9 
        165.321   -1.24     0.9   -0.111  -0.37     0.9   -0.116  -0.38     0.9 
        165.748   -1.15     0.9   -0.103  -0.32     0.9   -0.108  -0.33     0.9 
  SNP_A-1517973   -1.07     0.9   -0.095  -0.27     0.9   -0.099  -0.28     0.9 
  SNP_A-1513693   -1.06     0.9   -0.095  -0.27     0.9   -0.098  -0.28     0.9 
        166.552   -1.06     0.9   -0.094  -0.27     0.9   -0.097  -0.27     0.9 
  SNP_A-1516025   -1.05     0.9   -0.093  -0.26     0.9   -0.096  -0.27     0.9 
  SNP_A-1509404   -1.03     0.8   -0.091  -0.25     0.9   -0.094  -0.26     0.9 
  SNP_A-1516009   -1.04     0.9   -0.093  -0.26     0.9   -0.095  -0.26     0.9 
  SNP_A-1512370   -1.06     0.9   -0.094  -0.27     0.9   -0.096  -0.27     0.9 
  SNP_A-1514077   -1.07     0.9   -0.095  -0.27     0.9   -0.097  -0.27     0.9 
  SNP_A-1519349   -1.08     0.9   -0.096  -0.28     0.9   -0.098  -0.28     0.9 
  SNP_A-1513788   -1.11     0.9   -0.100  -0.30     0.9   -0.101  -0.30     0.9 
  SNP_A-1519681   -1.08     0.9   -0.097  -0.28     0.9   -0.099  -0.28     0.9 
  SNP_A-1514532   -1.07     0.9   -0.097  -0.28     0.9   -0.099  -0.28     0.9 
        168.528   -1.06     0.9   -0.098  -0.28     0.9   -0.100  -0.28     0.9 
        169.024   -1.05     0.9   -0.099  -0.28     0.9   -0.100  -0.28     0.9 
        169.519   -1.04     0.9   -0.099  -0.28     0.9   -0.100  -0.28     0.9 
  SNP_A-1512578   -1.03     0.8   -0.098  -0.27     0.9   -0.099  -0.27     0.9 
  SNP_A-1508166   -1.01     0.8   -0.097  -0.26     0.9   -0.097  -0.26     0.9 
  SNP_A-1512194   -1.01     0.8   -0.097  -0.26     0.9   -0.097  -0.26     0.9 
  SNP_A-1512423   -0.99     0.8   -0.095  -0.25     0.9   -0.095  -0.25     0.9 
  SNP_A-1512710   -0.98     0.8   -0.094  -0.25     0.9   -0.093  -0.24     0.9 
        171.145   -0.98     0.8   -0.094  -0.25     0.9   -0.093  -0.24     0.9 
        171.515   -0.98     0.8   -0.094  -0.25     0.9   -0.092  -0.24     0.9 
  SNP_A-1510599   -0.98     0.8   -0.093  -0.25     0.9   -0.091  -0.24     0.9 
  SNP_A-1507961   -0.99     0.8   -0.093  -0.25     0.9   -0.090  -0.24     0.9 
  SNP_A-1517799   -0.90     0.8   -0.085  -0.20     0.8   -0.083  -0.20     0.8 
  SNP_A-1513302   -0.88     0.8   -0.083  -0.20     0.8   -0.081  -0.19     0.8 
  SNP_A-1509474   -0.87     0.8   -0.082  -0.19     0.8   -0.080  -0.18     0.8 
  SNP_A-1519481   -0.87     0.8   -0.080  -0.19     0.8   -0.078  -0.18     0.8 
  SNP_A-1508347   -0.87     0.8   -0.079  -0.18     0.8   -0.077  -0.18     0.8 
  SNP_A-1512157   -0.89     0.8   -0.082  -0.20     0.8   -0.079  -0.19     0.8 
  SNP_A-1512915   -0.86     0.8   -0.078  -0.18     0.8   -0.076  -0.17     0.8 
  SNP_A-1510637   -0.88     0.8   -0.080  -0.19     0.8   -0.078  -0.18     0.8 
        174.487   -0.84     0.8   -0.077  -0.17     0.8   -0.075  -0.17     0.8 
  SNP_A-1512981   -0.80     0.8   -0.074  -0.16     0.8   -0.072  -0.15     0.8 
  SNP_A-1515502   -0.80     0.8   -0.074  -0.16     0.8   -0.072  -0.15     0.8 
  SNP_A-1516499   -0.81     0.8   -0.075  -0.16     0.8   -0.072  -0.16     0.8 
  SNP_A-1515872   -0.84     0.8   -0.077  -0.17     0.8   -0.075  -0.17     0.8 
        175.884   -0.73     0.8   -0.067  -0.13     0.8   -0.066  -0.13     0.8 
        176.254   -0.62     0.7   -0.057  -0.09     0.7   -0.056  -0.09     0.7 
  SNP_A-1508497   -0.51     0.7   -0.046  -0.06     0.7   -0.046  -0.06     0.7 
        176.910   -0.48     0.7   -0.043  -0.06     0.7   -0.043  -0.05     0.7 
  SNP_A-1510241   -0.44     0.7   -0.040  -0.05     0.7   -0.040  -0.05     0.7 
  SNP_A-1510884   -0.44     0.7   -0.040  -0.05     0.7   -0.040  -0.05     0.7 
  SNP_A-1512083   -0.39     0.7   -0.035  -0.04     0.7   -0.035  -0.04     0.7 
  SNP_A-1517726   -0.38     0.6   -0.034  -0.03     0.7   -0.034  -0.03     0.7 
        178.118   -0.39     0.7   -0.036  -0.04     0.7   -0.036  -0.04     0.7 
  SNP_A-1511373   -0.40     0.7   -0.038  -0.04     0.7   -0.037  -0.04     0.7 
        178.873   -0.41     0.7   -0.039  -0.04     0.7   -0.038  -0.04     0.7 
        179.331   -0.41     0.7   -0.040  -0.04     0.7   -0.039  -0.04     0.7 
  SNP_A-1511851   -0.42     0.7   -0.041  -0.05     0.7   -0.039  -0.04     0.7 
        180.204   -0.41     0.7   -0.039  -0.04     0.7   -0.038  -0.04     0.7 
  SNP_A-1510247   -0.40     0.7   -0.037  -0.04     0.7   -0.036  -0.04     0.7 
  SNP_A-1510877   -0.39     0.7   -0.037  -0.04     0.7   -0.036  -0.04     0.7 
  SNP_A-1510105   -0.39     0.7   -0.036  -0.04     0.7   -0.035  -0.04     0.7 
  SNP_A-1518327   -0.36     0.6   -0.034  -0.03     0.6   -0.033  -0.03     0.6 
        181.759   -0.26     0.6   -0.024  -0.02     0.6   -0.024  -0.02     0.6 
        182.214   -0.15     0.6   -0.015  -0.01     0.6   -0.015  -0.01     0.6 
        182.669   -0.05     0.5   -0.005  -0.00     0.5   -0.005  -0.00     0.5 
  SNP_A-1513859    0.05     0.5    0.005   0.00     0.5    0.005   0.00     0.5 
        183.575    0.15     0.4    0.015   0.01     0.4    0.015   0.01     0.4 
        184.024    0.26     0.4    0.026   0.02     0.4    0.026   0.02     0.4 
  SNP_A-1513269    0.37     0.4    0.038   0.04     0.3    0.036   0.04     0.3 
  SNP_A-1514109    0.41     0.3    0.042   0.05     0.3    0.040   0.04     0.3 
        185.064    0.48     0.3    0.049   0.06     0.3    0.048   0.06     0.3 
        185.478    0.55     0.3    0.057   0.08     0.3    0.055   0.08     0.3 
  SNP_A-1517239    0.62     0.3    0.065   0.11     0.2    0.062   0.10     0.2 
  SNP_A-1508869    0.63     0.3    0.066   0.11     0.2    0.063   0.10     0.2 
        186.442    0.62     0.3    0.066   0.11     0.2    0.063   0.10     0.2 
        186.931    0.61     0.3    0.066   0.11     0.2    0.063   0.10     0.2 
        187.420    0.60     0.3    0.066   0.11     0.2    0.063   0.10     0.2 
        187.909    0.60     0.3    0.065   0.10     0.2    0.062   0.10     0.2 
        188.397    0.59     0.3    0.064   0.10     0.2    0.061   0.10     0.3 
        188.886    0.58     0.3    0.063   0.10     0.3    0.060   0.09     0.3 
  SNP_A-1513814    0.58     0.3    0.061   0.09     0.3    0.059   0.09     0.3 
        189.851    0.56     0.3    0.059   0.09     0.3    0.057   0.09     0.3 
  SNP_A-1512390    0.55     0.3    0.057   0.08     0.3    0.055   0.08     0.3 
  SNP_A-1511756    0.50     0.3    0.052   0.07     0.3    0.050   0.07     0.3 
        191.127    0.48     0.3    0.051   0.06     0.3    0.049   0.06     0.3 
        191.531    0.46     0.3    0.049   0.06     0.3    0.047   0.06     0.3 
        191.935    0.45     0.3    0.047   0.06     0.3    0.045   0.05     0.3 
        192.339    0.43     0.3    0.045   0.05     0.3    0.043   0.05     0.3 
  SNP_A-1517710    0.41     0.3    0.043   0.05     0.3    0.041   0.05     0.3 
        193.152    0.44     0.3    0.045   0.05     0.3    0.044   0.05     0.3 
  SNP_A-1519251    0.46     0.3    0.047   0.06     0.3    0.046   0.06     0.3 
        193.892    0.44     0.3    0.045   0.05     0.3    0.044   0.05     0.3 
  SNP_A-1514318    0.43     0.3    0.043   0.05     0.3    0.042   0.05     0.3 
        194.564    0.38     0.4    0.038   0.04     0.3    0.038   0.04     0.3 
  SNP_A-1514792    0.34     0.4    0.034   0.03     0.4    0.033   0.03     0.4 
        195.316    0.36     0.4    0.036   0.03     0.3    0.036   0.03     0.3 
        195.726    0.38     0.4    0.037   0.04     0.3    0.038   0.04     0.3 
  SNP_A-1510719    0.40     0.3    0.038   0.04     0.3    0.039   0.04     0.3 
        196.507    0.38     0.4    0.036   0.04     0.3    0.038   0.04     0.3 
        196.879    0.37     0.4    0.034   0.03     0.3    0.036   0.04     0.3 
  SNP_A-1512641    0.35     0.4    0.032   0.03     0.4    0.034   0.03     0.4 
        197.572    0.35     0.4    0.032   0.03     0.4    0.034   0.03     0.3 
  SNP_A-1519222    0.35     0.4    0.032   0.03     0.4    0.034   0.03     0.3 
        198.252    0.33     0.4    0.029   0.03     0.4    0.032   0.03     0.4 
  SNP_A-1511736    0.31     0.4    0.027   0.02     0.4    0.029   0.02     0.4 
        198.948    0.30     0.4    0.027   0.02     0.4    0.029   0.02     0.4 
  SNP_A-1517003    0.30     0.4    0.026   0.02     0.4    0.029   0.02     0.4 
        199.755    0.28     0.4    0.025   0.02     0.4    0.027   0.02     0.4 
        200.222    0.25     0.4    0.023   0.02     0.4    0.024   0.02     0.4 
        200.688    0.23     0.4    0.021   0.01     0.4    0.022   0.01     0.4 
        201.155    0.20     0.4    0.018   0.01     0.4    0.020   0.01     0.4 
        201.622    0.18     0.4    0.016   0.01     0.4    0.017   0.01     0.4 
        202.089    0.16     0.4    0.014   0.01     0.4    0.015   0.01     0.4 
  SNP_A-1514339    0.14     0.4    0.012   0.00     0.4    0.013   0.00     0.4 
  SNP_A-1516585    0.14     0.4    0.012   0.00     0.4    0.013   0.00     0.4 
  SNP_A-1518486    0.13     0.4    0.012   0.00     0.4    0.012   0.00     0.4 
  SNP_A-1513721    0.13     0.4    0.012   0.00     0.4    0.012   0.00     0.4 
  SNP_A-1510622    0.10     0.5    0.009   0.00     0.5    0.009   0.00     0.5 
  SNP_A-1508262    0.11     0.5    0.010   0.00     0.5    0.010   0.00     0.5 
  SNP_A-1518808    0.17     0.4    0.015   0.01     0.4    0.015   0.01     0.4 
  SNP_A-1508159    0.17     0.4    0.015   0.01     0.4    0.016   0.01     0.4 
  SNP_A-1507889    0.22     0.4    0.019   0.01     0.4    0.020   0.01     0.4 
  SNP_A-1518198    0.25     0.4    0.022   0.01     0.4    0.023   0.02     0.4 
  SNP_A-1515714    0.30     0.4    0.027   0.02     0.4    0.028   0.02     0.4 
  SNP_A-1516020    0.31     0.4    0.027   0.02     0.4    0.028   0.02     0.4 
  SNP_A-1517372    0.32     0.4    0.029   0.02     0.4    0.030   0.03     0.4 
  SNP_A-1515347    0.36     0.4    0.033   0.03     0.4    0.034   0.03     0.3 
  SNP_A-1515155    0.36     0.4    0.033   0.03     0.4    0.034   0.03     0.3 
  SNP_A-1514615    0.37     0.4    0.034   0.03     0.3    0.036   0.04     0.3 

MERLIN 1.1.2 - (c) 2000-2007 Goncalo Abecasis

References for this version of Merlin:

   Abecasis et al (2002) Nat Gen 30:97-101        [original citation]
   Fingerlin et al (2004) AJHG 74:432-43          [case selection for association studies]
   Abecasis and Wigginton (2005) AJHG 77:754-67   [ld modeling, parametric analyses]
   Fingerlin et al (2006) Gen Epidemiol 30:384-96 [sex-specific maps]
   Chen and Abecasis (2007) AJHG 81:913-26        [qtl association analysis, qtl simulation]


The following parameters are in effect:
                     Data File :     wiped_5.dat (-dname)
                 Pedigree File :     wiped_5.ped (-pname)
            Missing Value Code :         -99.999 (-xname)
                      Map File :      10K142.map (-mname)
            Allele Frequencies :  10K142cauc.frq (-f[a|e|f|m|file])
                   Random Seed :          123456 (-r9999)

Data Analysis Options
         General : --error [ON], --information [ON], --likelihood,
                   --model [age.tbl]
      IBD States : --ibd, --kinship, --matrices, --extended, --select
     NPL Linkage : --npl [ON], --pairs [ON], --qtl, --deviates, --exp [ON]
      VC Linkage : --vc, --useCovariates, --ascertainment, --unlinked [0.00]
     Association : --infer, --assoc, --fastAssoc, --filter, --custom [cov.tbl]
     Haplotyping : --best, --sample, --all, --founders, --horizontal
   Recombination : --zero, --one, --two, --three, --singlepoint
       Positions : --steps, --maxStep [0.50], --minStep, --grid, --start,
                   --stop
     LD Clusters : --clusters [], --distance, --rsq [0.16], --cfreq
          Limits : --bits [24], --megabytes [1024], --minutes
     Performance : --trim, --noCoupleBits, --swap [ON], --smallSwap
          Output : --quiet, --markerNames [ON], --frequencies [ON],
                   --perFamily, --pdf [ON], --tabulate, --prefix [wiped_5]
      Simulation : --simulate, --reruns, --save, --trait []

Phenotype: Disease [ALL] (150 families)
===============================================================================
            Pos   Zmean  pvalue linDelta    LOD  pvalue expDelta    LOD  pvalue
            min  -15.92     1.0   -0.271 -19.62     1.0   -9.999 -82.51     1.0 
            max   19.90 0.00000    0.707  49.01 0.00000    9.999  107.8 0.00000 
  SNP_A-1507787   -1.04     0.9   -0.124  -0.35     0.9   -0.124  -0.34     0.9 
          3.264   -1.05     0.9   -0.123  -0.35     0.9   -0.124  -0.34     0.9 
  SNP_A-1507826   -1.05     0.9   -0.122  -0.34     0.9   -0.122  -0.34     0.9 
          3.985   -1.04     0.8   -0.117  -0.33     0.9   -0.118  -0.32     0.9 
          4.417   -1.02     0.8   -0.112  -0.31     0.9   -0.113  -0.31     0.9 
          4.849   -1.00     0.8   -0.108  -0.29     0.9   -0.109  -0.29     0.9 
  SNP_A-1518002   -0.98     0.8   -0.102  -0.27     0.9   -0.104  -0.27     0.9 
  SNP_A-1511488   -0.99     0.8   -0.101  -0.27     0.9   -0.102  -0.27     0.9 
  SNP_A-1511924   -0.99     0.8   -0.101  -0.27     0.9   -0.102  -0.27     0.9 
  SNP_A-1519235   -1.01     0.8   -0.102  -0.28     0.9   -0.103  -0.28     0.9 
          6.370   -1.03     0.8   -0.104  -0.29     0.9   -0.105  -0.29     0.9 
  SNP_A-1511388   -1.06     0.9   -0.105  -0.30     0.9   -0.106  -0.30     0.9 
  SNP_A-1517976   -1.06     0.9   -0.105  -0.30     0.9   -0.106  -0.30     0.9 
  SNP_A-1518884   -1.05     0.9   -0.106  -0.30     0.9   -0.106  -0.30     0.9 
          7.619   -1.09     0.9   -0.111  -0.32     0.9   -0.111  -0.32     0.9 
          8.044   -1.13     0.9   -0.115  -0.35     0.9   -0.115  -0.34     0.9 
          8.470   -1.17     0.9   -0.118  -0.37     0.9   -0.118  -0.37     0.9 
          8.896   -1.21     0.9   -0.121  -0.39     0.9   -0.121  -0.39     0.9 
  SNP_A-1509766   -1.25     0.9   -0.123  -0.41     0.9   -0.122  -0.40     0.9 
  SNP_A-1510332   -1.21     0.9   -0.117  -0.38     0.9   -0.117  -0.37     0.9 
         10.130   -1.16     0.9   -0.113  -0.35     0.9   -0.113  -0.35     0.9 
  SNP_A-1511491   -1.11     0.9   -0.107  -0.32     0.9   -0.108  -0.32     0.9 
         10.980   -1.05     0.9   -0.101  -0.28     0.9   -0.103  -0.28     0.9 
         11.424   -0.98     0.8   -0.093  -0.24     0.9   -0.096  -0.25     0.9 
         11.869   -0.92     0.8   -0.084  -0.21     0.8   -0.088  -0.22     0.8 
  SNP_A-1515622   -0.86     0.8   -0.075  -0.17     0.8   -0.080  -0.18     0.8 
  SNP_A-1515042   -0.81     0.8   -0.070  -0.15     0.8   -0.075  -0.16     0.8 
  SNP_A-1514923   -0.83     0.8   -0.070  -0.16     0.8   -0.076  -0.17     0.8 
  SNP_A-1518875   -0.83     0.8   -0.070  -0.16     0.8   -0.076  -0.17     0.8 
  SNP_A-1518639   -0.83     0.8   -0.070  -0.16     0.8   -0.076  -0.17     0.8 
         13.404   -0.85     0.8   -0.072  -0.16     0.8   -0.078  -0.18     0.8 
         13.839   -0.87     0.8   -0.074  -0.17     0.8   -0.080  -0.18     0.8 
         14.274   -0.89     0.8   -0.075  -0.18     0.8   -0.082  -0.19     0.8 
  SNP_A-1516183   -0.91     0.8   -0.075  -0.18     0.8   -0.083  -0.20     0.8 
  SNP_A-1512784   -0.86     0.8   -0.071  -0.16     0.8   -0.078  -0.18     0.8 
         15.281   -0.85     0.8   -0.069  -0.16     0.8   -0.077  -0.17     0.8 
  SNP_A-1509066   -0.83     0.8   -0.068  -0.15     0.8   -0.076  -0.17     0.8 
  SNP_A-1519040   -0.83     0.8   -0.068  -0.15     0.8   -0.076  -0.17     0.8 
         15.895   -0.85     0.8   -0.070  -0.16     0.8   -0.078  -0.18     0.8 
  SNP_A-1509389   -0.87     0.8   -0.072  -0.17     0.8   -0.079  -0.18     0.8 
  SNP_A-1517811   -0.78     0.8   -0.064  -0.13     0.8   -0.070  -0.14     0.8 
  SNP_A-1517450   -0.76     0.8   -0.062  -0.13     0.8   -0.069  -0.14     0.8 
         17.058   -0.69     0.8   -0.057  -0.11     0.8   -0.063  -0.12     0.8 
         17.471   -0.62     0.7   -0.052  -0.09     0.7   -0.057  -0.09     0.7 
         17.884   -0.56     0.7   -0.046  -0.07     0.7   -0.051  -0.07     0.7 
  SNP_A-1510259   -0.49     0.7   -0.040  -0.05     0.7   -0.044  -0.06     0.7 
  SNP_A-1510573   -0.49     0.7   -0.040  -0.05     0.7   -0.044  -0.06     0.7 
  SNP_A-1510497   -0.51     0.7   -0.042  -0.06     0.7   -0.046  -0.06     0.7 
         19.100   -0.51     0.7   -0.043  -0.06     0.7   -0.046  -0.06     0.7 
         19.543   -0.51     0.7   -0.043  -0.06     0.7   -0.046  -0.06     0.7 
  SNP_A-1516384   -0.52     0.7   -0.044  -0.06     0.7   -0.047  -0.06     0.7 
         20.265   -0.54     0.7   -0.046  -0.07     0.7   -0.049  -0.07     0.7 
  SNP_A-1516511   -0.57     0.7   -0.048  -0.07     0.7   -0.051  -0.08     0.7 
  SNP_A-1514076   -0.53     0.7   -0.045  -0.06     0.7   -0.047  -0.07     0.7 
  SNP_A-1510453   -0.44     0.7   -0.037  -0.04     0.7   -0.039  -0.05     0.7 
  SNP_A-1509945   -0.45     0.7   -0.038  -0.05     0.7   -0.040  -0.05     0.7 
  SNP_A-1514440   -0.45     0.7   -0.038  -0.05     0.7   -0.040  -0.05     0.7 
  SNP_A-1508887   -0.46     0.7   -0.038  -0.05     0.7   -0.040  -0.05     0.7 
  SNP_A-1514263   -0.45     0.7   -0.038  -0.05     0.7   -0.040  -0.05     0.7 
  SNP_A-1512688   -0.45     0.7   -0.038  -0.04     0.7   -0.040  -0.05     0.7 
  SNP_A-1509947   -0.43     0.7   -0.036  -0.04     0.7   -0.038  -0.04     0.7 
  SNP_A-1509905   -0.43     0.7   -0.036  -0.04     0.7   -0.038  -0.04     0.7 
  SNP_A-1515375   -0.41     0.7   -0.034  -0.04     0.7   -0.036  -0.04     0.7 
         22.163   -0.39     0.7   -0.034  -0.04     0.7   -0.035  -0.04     0.7 
         22.602   -0.38     0.6   -0.033  -0.03     0.7   -0.034  -0.03     0.7 
         23.042   -0.37     0.6   -0.032  -0.03     0.6   -0.033  -0.03     0.7 
  SNP_A-1515575   -0.35     0.6   -0.031  -0.03     0.6   -0.032  -0.03     0.6 
  SNP_A-1510225   -0.35     0.6   -0.031  -0.03     0.6   -0.032  -0.03     0.6 
  SNP_A-1513326   -0.35     0.6   -0.031  -0.03     0.6   -0.032  -0.03     0.6 
  SNP_A-1509377   -0.35     0.6   -0.031  -0.03     0.6   -0.033  -0.03     0.6 
  SNP_A-1515238   -0.35     0.6   -0.032  -0.03     0.6   -0.033  -0.03     0.6 
         24.503   -0.36     0.6   -0.033  -0.03     0.6   -0.034  -0.03     0.7 
         24.918   -0.37     0.6   -0.034  -0.03     0.7   -0.035  -0.03     0.7 
         25.332   -0.38     0.6   -0.035  -0.04     0.7   -0.036  -0.04     0.7 
         25.747   -0.39     0.7   -0.036  -0.04     0.7   -0.037  -0.04     0.7 
  SNP_A-1511847   -0.40     0.7   -0.037  -0.04     0.7   -0.038  -0.04     0.7 
         26.622   -0.36     0.6   -0.034  -0.03     0.6   -0.034  -0.03     0.7 
         27.083   -0.32     0.6   -0.030  -0.03     0.6   -0.030  -0.03     0.6 
         27.544   -0.28     0.6   -0.026  -0.02     0.6   -0.026  -0.02     0.6 
  SNP_A-1509270   -0.24     0.6   -0.022  -0.01     0.6   -0.022  -0.01     0.6 
  SNP_A-1515637   -0.24     0.6   -0.022  -0.01     0.6   -0.022  -0.01     0.6 
         28.531   -0.26     0.6   -0.025  -0.02     0.6   -0.025  -0.02     0.6 
         28.994   -0.29     0.6   -0.027  -0.02     0.6   -0.027  -0.02     0.6 
         29.458   -0.32     0.6   -0.030  -0.03     0.6   -0.030  -0.02     0.6 
  SNP_A-1519568   -0.35     0.6   -0.032  -0.03     0.6   -0.032  -0.03     0.6 
  SNP_A-1519743   -0.40     0.7   -0.037  -0.04     0.7   -0.037  -0.04     0.7 
  SNP_A-1515159   -0.48     0.7   -0.045  -0.06     0.7   -0.043  -0.05     0.7 
         31.017   -0.45     0.7   -0.043  -0.05     0.7   -0.041  -0.05     0.7 
  SNP_A-1518667   -0.42     0.7   -0.040  -0.05     0.7   -0.038  -0.04     0.7 
  SNP_A-1513453   -0.43     0.7   -0.042  -0.05     0.7   -0.039  -0.04     0.7 
  SNP_A-1514304   -0.39     0.7   -0.038  -0.04     0.7   -0.036  -0.04     0.7 
         32.349   -0.33     0.6   -0.033  -0.03     0.6   -0.031  -0.03     0.6 
  SNP_A-1510360   -0.27     0.6   -0.027  -0.02     0.6   -0.026  -0.02     0.6 
         33.112   -0.17     0.6   -0.018  -0.01     0.6   -0.017  -0.01     0.6 
         33.534   -0.07     0.5   -0.008  -0.00     0.5   -0.007  -0.00     0.5 
         33.957    0.03     0.5    0.003   0.00     0.5    0.003   0.00     0.5 
         34.379    0.13     0.4    0.013   0.00     0.4    0.013   0.00     0.4 
  SNP_A-1508460    0.23     0.4    0.024   0.01     0.4    0.022   0.01     0.4 
  SNP_A-1516188    0.28     0.4    0.028   0.02     0.4    0.027   0.02     0.4 
         35.557    0.33     0.4    0.034   0.03     0.4    0.033   0.03     0.4 
         36.054    0.38     0.4    0.039   0.04     0.3    0.038   0.04     0.3 
         36.551    0.44     0.3    0.044   0.05     0.3    0.043   0.05     0.3 
  SNP_A-1511359    0.49     0.3    0.049   0.06     0.3    0.047   0.06     0.3 
  SNP_A-1518744    0.51     0.3    0.050   0.07     0.3    0.049   0.07     0.3 
         37.692    0.43     0.3    0.043   0.05     0.3    0.042   0.05     0.3 
  SNP_A-1510755    0.36     0.4    0.035   0.03     0.3    0.035   0.03     0.3 
         38.403    0.31     0.4    0.031   0.03     0.4    0.030   0.03     0.4 
  SNP_A-1515319    0.27     0.4    0.027   0.02     0.4    0.026   0.02     0.4 
  SNP_A-1514607    0.26     0.4    0.026   0.02     0.4    0.025   0.02     0.4 
  SNP_A-1509334    0.23     0.4    0.023   0.01     0.4    0.022   0.01     0.4 
         39.404    0.20     0.4    0.020   0.01     0.4    0.019   0.01     0.4 
  SNP_A-1514830    0.17     0.4    0.016   0.01     0.4    0.016   0.01     0.4 
  SNP_A-1513603    0.14     0.4    0.014   0.01     0.4    0.014   0.01     0.4 
         40.439    0.08     0.5    0.007   0.00     0.5    0.008   0.00     0.5 
  SNP_A-1518484    0.02     0.5    0.002   0.00     0.5    0.002   0.00     0.5 
  SNP_A-1513139    0.01     0.5    0.001   0.00     0.5    0.001   0.00     0.5 
  SNP_A-1509190   -0.01     0.5   -0.001  -0.00     0.5   -0.001  -0.00     0.5 
  SNP_A-1509233   -0.01     0.5   -0.001  -0.00     0.5   -0.001  -0.00     0.5 
         41.604   -0.02     0.5   -0.001  -0.00     0.5   -0.002  -0.00     0.5 
  SNP_A-1516490   -0.02     0.5   -0.002  -0.00     0.5   -0.002  -0.00     0.5 
  SNP_A-1511928    0.01     0.5    0.001   0.00     0.5    0.001   0.00     0.5 
         42.726    0.02     0.5    0.002   0.00     0.5    0.002   0.00     0.5 
  SNP_A-1510490    0.04     0.5    0.003   0.00     0.5    0.004   0.00     0.5 
  SNP_A-1515239    0.05     0.5    0.005   0.00     0.5    0.005   0.00     0.5 
         43.722    0.07     0.5    0.006   0.00     0.5    0.007   0.00     0.5 
         44.072    0.09     0.5    0.008   0.00     0.5    0.009   0.00     0.5 
  SNP_A-1509259    0.11     0.5    0.009   0.00     0.5    0.011   0.00     0.5 
         44.713    0.11     0.5    0.009   0.00     0.5    0.011   0.00     0.5 
  SNP_A-1518714    0.11     0.5    0.009   0.00     0.5    0.010   0.00     0.5 
         45.480    0.06     0.5    0.005   0.00     0.5    0.005   0.00     0.5 
  SNP_A-1516481    0.00     0.5    0.000   0.00     0.5    0.000   0.00     0.5 
  SNP_A-1509318    0.00     0.5    0.000   0.00     0.5    0.000   0.00     0.5 
  SNP_A-1513328    0.01     0.5    0.001   0.00     0.5    0.001   0.00     0.5 
         46.709    0.03     0.5    0.003   0.00     0.5    0.003   0.00     0.5 
  SNP_A-1508344    0.05     0.5    0.004   0.00     0.5    0.005   0.00     0.5 
  SNP_A-1515997    0.08     0.5    0.006   0.00     0.5    0.007   0.00     0.5 
  SNP_A-1515800    0.11     0.5    0.008   0.00     0.5    0.010   0.00     0.5 
  SNP_A-1519540    0.12     0.5    0.009   0.00     0.5    0.011   0.00     0.5 
SNP_A-1507561_2    0.24     0.4    0.019   0.01     0.4    0.022   0.01     0.4 
  SNP_A-1508371    0.28     0.4    0.022   0.02     0.4    0.026   0.02     0.4 
  SNP_A-1509940    0.30     0.4    0.023   0.02     0.4    0.027   0.02     0.4 
         48.849    0.33     0.4    0.026   0.02     0.4    0.030   0.03     0.4 
         49.201    0.36     0.4    0.028   0.03     0.4    0.033   0.03     0.4 
  SNP_A-1517800    0.39     0.3    0.030   0.03     0.4    0.035   0.04     0.3 
  SNP_A-1511291    0.40     0.3    0.031   0.03     0.3    0.036   0.04     0.3 
  SNP_A-1513291    0.39     0.3    0.031   0.03     0.4    0.036   0.04     0.3 
  SNP_A-1513990    0.41     0.3    0.033   0.04     0.3    0.038   0.04     0.3 
         50.810    0.44     0.3    0.035   0.04     0.3    0.040   0.05     0.3 
  SNP_A-1508995    0.46     0.3    0.038   0.05     0.3    0.043   0.05     0.3 
  SNP_A-1514618    0.46     0.3    0.039   0.05     0.3    0.044   0.05     0.3 
         51.957    0.38     0.4    0.034   0.03     0.3    0.037   0.04     0.3 
         52.447    0.31     0.4    0.028   0.02     0.4    0.030   0.02     0.4 
         52.937    0.23     0.4    0.021   0.01     0.4    0.023   0.01     0.4 
         53.427    0.16     0.4    0.015   0.01     0.4    0.015   0.01     0.4 
         53.916    0.08     0.5    0.008   0.00     0.5    0.008   0.00     0.5 
  SNP_A-1517191    0.01     0.5    0.001   0.00     0.5    0.001   0.00     0.5 
  SNP_A-1514950   -0.00     0.5   -0.000  -0.00     0.5   -0.000  -0.00     0.5 
         54.931    0.09     0.5    0.008   0.00     0.5    0.008   0.00     0.5 
         55.393    0.17     0.4    0.016   0.01     0.4    0.016   0.01     0.4 
  SNP_A-1516632    0.26     0.4    0.023   0.02     0.4    0.024   0.02     0.4 
  SNP_A-1518824    0.26     0.4    0.023   0.02     0.4    0.024   0.02     0.4 
  SNP_A-1514725    0.36     0.4    0.032   0.03     0.4    0.033   0.03     0.4 
  SNP_A-1513246    0.57     0.3    0.048   0.07     0.3    0.051   0.08     0.3 
  SNP_A-1515562    0.58     0.3    0.049   0.07     0.3    0.052   0.08     0.3 
         57.317    0.62     0.3    0.052   0.08     0.3    0.055   0.09     0.3 
  SNP_A-1513683    0.65     0.3    0.054   0.09     0.3    0.058   0.10     0.2 
  SNP_A-1517549    0.66     0.3    0.055   0.10     0.3    0.059   0.10     0.2 
  SNP_A-1513265    0.66     0.3    0.054   0.09     0.3    0.058   0.10     0.2 
         58.248    0.68     0.2    0.055   0.10     0.2    0.060   0.11     0.2 
  SNP_A-1512231    0.70     0.2    0.056   0.10     0.2    0.061   0.11     0.2 
  SNP_A-1517051    0.70     0.2    0.056   0.10     0.2    0.061   0.11     0.2 
  SNP_A-1512109    0.70     0.2    0.056   0.10     0.2    0.061   0.11     0.2 
         59.233    0.72     0.2    0.058   0.11     0.2    0.064   0.12     0.2 
         59.616    0.74     0.2    0.060   0.12     0.2    0.066   0.13     0.2 
  SNP_A-1510743    0.76     0.2    0.062   0.12     0.2    0.068   0.14     0.2 
         60.279    0.81     0.2    0.066   0.14     0.2    0.073   0.16     0.2 
  SNP_A-1513629    0.86     0.2    0.071   0.16     0.2    0.078   0.18     0.2 
         60.902    0.91     0.2    0.075   0.18     0.2    0.083   0.20     0.2 
         61.245    0.95     0.2    0.078   0.20     0.2    0.087   0.22     0.2 
  SNP_A-1514809    1.00     0.2    0.082   0.22     0.2    0.091   0.24    0.15 
  SNP_A-1511333    1.00     0.2    0.082   0.22     0.2    0.092   0.25    0.14 
  SNP_A-1511282    1.00     0.2    0.082   0.22     0.2    0.092   0.25    0.14 
         62.134    0.99     0.2    0.082   0.21     0.2    0.091   0.24    0.15 
         62.623    0.97     0.2    0.080   0.21     0.2    0.089   0.23     0.2 
         63.113    0.95     0.2    0.079   0.20     0.2    0.086   0.22     0.2 
  SNP_A-1510683    0.94     0.2    0.076   0.19     0.2    0.083   0.21     0.2 
  SNP_A-1511473    0.93     0.2    0.076   0.19     0.2    0.082   0.20     0.2 
  SNP_A-1510438    0.92     0.2    0.075   0.18     0.2    0.081   0.20     0.2 
  SNP_A-1511184    0.92     0.2    0.074   0.18     0.2    0.080   0.20     0.2 
  SNP_A-1507816    0.80     0.2    0.064   0.14     0.2    0.069   0.15     0.2 
  SNP_A-1519180    0.76     0.2    0.061   0.12     0.2    0.065   0.13     0.2 
  SNP_A-1511561    0.77     0.2    0.062   0.13     0.2    0.066   0.14     0.2 
  SNP_A-1517007    0.78     0.2    0.062   0.13     0.2    0.066   0.14     0.2 
  SNP_A-1518549    0.81     0.2    0.064   0.14     0.2    0.069   0.15     0.2 
  SNP_A-1512459    0.80     0.2    0.064   0.14     0.2    0.069   0.15     0.2 
  SNP_A-1513632    0.80     0.2    0.064   0.14     0.2    0.068   0.15     0.2 
  SNP_A-1509623    0.80     0.2    0.064   0.14     0.2    0.068   0.14     0.2 
  SNP_A-1511341    0.79     0.2    0.063   0.13     0.2    0.067   0.14     0.2 
  SNP_A-1511861    0.78     0.2    0.063   0.13     0.2    0.067   0.14     0.2 
  SNP_A-1509985    0.78     0.2    0.063   0.13     0.2    0.067   0.14     0.2 
         65.918    0.70     0.2    0.057   0.11     0.2    0.061   0.11     0.2 
  SNP_A-1516189    0.63     0.3    0.051   0.09     0.3    0.054   0.09     0.3 
  SNP_A-1511435    0.58     0.3    0.047   0.07     0.3    0.050   0.08     0.3 
  SNP_A-1511346    0.58     0.3    0.047   0.07     0.3    0.050   0.08     0.3 
  SNP_A-1519689    0.56     0.3    0.046   0.07     0.3    0.049   0.07     0.3 
  SNP_A-1517371    0.50     0.3    0.041   0.06     0.3    0.044   0.06     0.3 
  SNP_A-1512184    0.50     0.3    0.041   0.06     0.3    0.044   0.06     0.3 
  SNP_A-1518925    0.46     0.3    0.038   0.05     0.3    0.040   0.05     0.3 
         67.652    0.30     0.4    0.025   0.02     0.4    0.027   0.02     0.4 
  SNP_A-1508519    0.15     0.4    0.013   0.01     0.4    0.013   0.01     0.4 
  SNP_A-1517507    0.15     0.4    0.013   0.01     0.4    0.013   0.01     0.4 
  SNP_A-1511568   -0.01     0.5   -0.001  -0.00     0.5   -0.001  -0.00     0.5 
  SNP_A-1515740   -0.05     0.5   -0.005  -0.00     0.5   -0.005  -0.00     0.5 
  SNP_A-1516148   -0.15     0.6   -0.012  -0.00     0.6   -0.013  -0.00     0.6 
  SNP_A-1515063   -0.14     0.6   -0.012  -0.00     0.6   -0.012  -0.00     0.6 
  SNP_A-1518773   -0.11     0.5   -0.009  -0.00     0.5   -0.009  -0.00     0.5 
  SNP_A-1519170   -0.11     0.5   -0.009  -0.00     0.5   -0.009  -0.00     0.5 
  SNP_A-1511952   -0.17     0.6   -0.015  -0.01     0.6   -0.015  -0.01     0.6 
         69.553   -0.15     0.6   -0.013  -0.01     0.6   -0.014  -0.01     0.6 
  SNP_A-1507735   -0.14     0.6   -0.012  -0.00     0.6   -0.012  -0.00     0.6 
  SNP_A-1519649   -0.14     0.6   -0.012  -0.00     0.6   -0.012  -0.00     0.6 
  SNP_A-1519693   -0.14     0.6   -0.012  -0.00     0.6   -0.012  -0.00     0.6 
  SNP_A-1513695   -0.14     0.6   -0.012  -0.00     0.6   -0.012  -0.00     0.6 
  SNP_A-1516535   -0.13     0.6   -0.011  -0.00     0.6   -0.011  -0.00     0.6 
  SNP_A-1518412   -0.14     0.6   -0.012  -0.00     0.6   -0.012  -0.00     0.6 
  SNP_A-1507989   -0.11     0.5   -0.009  -0.00     0.5   -0.009  -0.00     0.5 
         70.909   -0.19     0.6   -0.016  -0.01     0.6   -0.017  -0.01     0.6 
  SNP_A-1512615   -0.27     0.6   -0.023  -0.02     0.6   -0.024  -0.02     0.6 
         71.657   -0.33     0.6   -0.027  -0.02     0.6   -0.030  -0.03     0.6 
         72.064   -0.38     0.6   -0.031  -0.03     0.6   -0.034  -0.03     0.7 
         72.471   -0.44     0.7   -0.035  -0.04     0.7   -0.039  -0.05     0.7 
  SNP_A-1515597   -0.49     0.7   -0.038  -0.05     0.7   -0.043  -0.06     0.7 
  SNP_A-1513843   -0.49     0.7   -0.038  -0.05     0.7   -0.043  -0.06     0.7 
  SNP_A-1512380   -0.49     0.7   -0.038  -0.05     0.7   -0.043  -0.06     0.7 
  SNP_A-1516696   -0.49     0.7   -0.037  -0.05     0.7   -0.043  -0.06     0.7 
  SNP_A-1508622   -0.49     0.7   -0.037  -0.05     0.7   -0.042  -0.05     0.7 
         73.820   -0.46     0.7   -0.034  -0.04     0.7   -0.040  -0.05     0.7 
  SNP_A-1509333   -0.44     0.7   -0.032  -0.04     0.7   -0.038  -0.04     0.7 
  SNP_A-1509433   -0.44     0.7   -0.032  -0.04     0.7   -0.038  -0.04     0.7 
  SNP_A-1507981   -0.44     0.7   -0.032  -0.04     0.7   -0.038  -0.04     0.7 
  SNP_A-1511485   -0.45     0.7   -0.033  -0.04     0.7   -0.039  -0.05     0.7 
  SNP_A-1517510   -0.43     0.7   -0.032  -0.04     0.7   -0.038  -0.04     0.7 
  SNP_A-1511580   -0.43     0.7   -0.032  -0.04     0.7   -0.037  -0.04     0.7 
  SNP_A-1510503   -0.48     0.7   -0.035  -0.05     0.7   -0.042  -0.05     0.7 
  SNP_A-1507951   -0.48     0.7   -0.035  -0.05     0.7   -0.042  -0.05     0.7 
  SNP_A-1512209   -0.38     0.6   -0.028  -0.03     0.6   -0.033  -0.03     0.7 
  SNP_A-1510192   -0.36     0.6   -0.026  -0.03     0.6   -0.031  -0.03     0.6 
  SNP_A-1513517   -0.35     0.6   -0.025  -0.02     0.6   -0.030  -0.03     0.6 
  SNP_A-1509686   -0.35     0.6   -0.025  -0.02     0.6   -0.030  -0.03     0.6 
  SNP_A-1509637   -0.35     0.6   -0.025  -0.02     0.6   -0.030  -0.03     0.6 
  SNP_A-1517442   -0.36     0.6   -0.026  -0.02     0.6   -0.031  -0.03     0.6 
  SNP_A-1512783   -0.36     0.6   -0.027  -0.03     0.6   -0.032  -0.03     0.6 
         75.970   -0.44     0.7   -0.033  -0.04     0.7   -0.038  -0.04     0.7 
  SNP_A-1512434   -0.51     0.7   -0.039  -0.05     0.7   -0.045  -0.06     0.7 
         76.517   -0.59     0.7   -0.045  -0.07     0.7   -0.052  -0.08     0.7 
  SNP_A-1515825   -0.67     0.7   -0.050  -0.09     0.7   -0.058  -0.10     0.8 
  SNP_A-1508219   -0.64     0.7   -0.048  -0.08     0.7   -0.055  -0.09     0.7 
  SNP_A-1515853   -0.63     0.7   -0.047  -0.08     0.7   -0.054  -0.09     0.7 
  SNP_A-1514053   -0.63     0.7   -0.047  -0.08     0.7   -0.054  -0.09     0.7 
  SNP_A-1515820   -0.63     0.7   -0.047  -0.08     0.7   -0.054  -0.09     0.7 
  SNP_A-1515557   -0.64     0.7   -0.047  -0.08     0.7   -0.055  -0.09     0.7 
  SNP_A-1517939   -0.64     0.7   -0.048  -0.08     0.7   -0.055  -0.09     0.7 
  SNP_A-1510044   -0.64     0.7   -0.048  -0.08     0.7   -0.056  -0.09     0.7 
  SNP_A-1517164   -0.64     0.7   -0.048  -0.08     0.7   -0.056  -0.09     0.7 
         77.842   -0.63     0.7   -0.048  -0.08     0.7   -0.055  -0.09     0.7 
  SNP_A-1508210   -0.61     0.7   -0.047  -0.08     0.7   -0.054  -0.09     0.7 
  SNP_A-1508263   -0.61     0.7   -0.047  -0.08     0.7   -0.054  -0.09     0.7 
  SNP_A-1509590   -0.59     0.7   -0.045  -0.07     0.7   -0.052  -0.08     0.7 
  SNP_A-1513594   -0.54     0.7   -0.041  -0.06     0.7   -0.048  -0.07     0.7 
  SNP_A-1507651   -0.53     0.7   -0.040  -0.06     0.7   -0.047  -0.07     0.7 
  SNP_A-1516207   -0.53     0.7   -0.040  -0.06     0.7   -0.047  -0.07     0.7 
  SNP_A-1516115   -0.48     0.7   -0.037  -0.05     0.7   -0.044  -0.06     0.7 
  SNP_A-1519536   -0.46     0.7   -0.036  -0.04     0.7   -0.042  -0.05     0.7 
  SNP_A-1517361   -0.45     0.7   -0.035  -0.04     0.7   -0.041  -0.05     0.7 
  SNP_A-1511722   -0.42     0.7   -0.033  -0.04     0.7   -0.039  -0.04     0.7 
         79.462   -0.37     0.6   -0.030  -0.03     0.6   -0.035  -0.03     0.7 
  SNP_A-1507370   -0.32     0.6   -0.026  -0.02     0.6   -0.031  -0.03     0.6 
  SNP_A-1512777   -0.26     0.6   -0.021  -0.01     0.6   -0.025  -0.02     0.6 
         80.549   -0.23     0.6   -0.019  -0.01     0.6   -0.022  -0.01     0.6 
  SNP_A-1514684   -0.21     0.6   -0.017  -0.01     0.6   -0.020  -0.01     0.6 
  SNP_A-1516952   -0.13     0.6   -0.010  -0.00     0.6   -0.012  -0.00     0.6 
         81.569   -0.08     0.5   -0.007  -0.00     0.5   -0.008  -0.00     0.5 
         81.933   -0.04     0.5   -0.004  -0.00     0.5   -0.004  -0.00     0.5 
  SNP_A-1512664   -0.00     0.5   -0.000  -0.00     0.5   -0.000  -0.00     0.5 
         82.750    0.05     0.5    0.004   0.00     0.5    0.004   0.00     0.5 
  SNP_A-1518918    0.09     0.5    0.008   0.00     0.5    0.009   0.00     0.5 
         83.498    0.12     0.5    0.010   0.00     0.5    0.012   0.00     0.4 
  SNP_A-1509963    0.15     0.4    0.013   0.00     0.4    0.014   0.01     0.4 
  SNP_A-1518571    0.16     0.4    0.013   0.01     0.4    0.015   0.01     0.4 
         84.707    0.17     0.4    0.014   0.01     0.4    0.016   0.01     0.4 
         85.159    0.18     0.4    0.015   0.01     0.4    0.017   0.01     0.4 
         85.612    0.19     0.4    0.016   0.01     0.4    0.018   0.01     0.4 
  SNP_A-1514981    0.20     0.4    0.017   0.01     0.4    0.019   0.01     0.4 
  SNP_A-1514388    0.18     0.4    0.016   0.01     0.4    0.018   0.01     0.4 
         86.802    0.15     0.4    0.013   0.01     0.4    0.015   0.01     0.4 
         87.251    0.13     0.4    0.011   0.00     0.4    0.012   0.00     0.4 
         87.700    0.10     0.5    0.008   0.00     0.5    0.009   0.00     0.5 
  SNP_A-1507489    0.07     0.5    0.006   0.00     0.5    0.007   0.00     0.5 
         88.492    0.12     0.5    0.010   0.00     0.5    0.011   0.00     0.5 
         88.835    0.16     0.4    0.013   0.01     0.4    0.015   0.01     0.4 
  SNP_A-1512321    0.21     0.4    0.017   0.01     0.4    0.020   0.01     0.4 
         89.606    0.18     0.4    0.015   0.01     0.4    0.017   0.01     0.4 
         90.033    0.16     0.4    0.013   0.01     0.4    0.015   0.01     0.4 
  SNP_A-1512763    0.13     0.4    0.011   0.00     0.4    0.012   0.00     0.4 
  SNP_A-1514362    0.13     0.5    0.010   0.00     0.5    0.012   0.00     0.4 
         90.823    0.13     0.4    0.010   0.00     0.4    0.012   0.00     0.4 
  SNP_A-1515198    0.13     0.4    0.010   0.00     0.4    0.012   0.00     0.4 
         91.487    0.11     0.5    0.009   0.00     0.5    0.010   0.00     0.5 
  SNP_A-1513527    0.09     0.5    0.007   0.00     0.5    0.008   0.00     0.5 
         92.102    0.06     0.5    0.005   0.00     0.5    0.005   0.00     0.5 
  SNP_A-1518694    0.03     0.5    0.002   0.00     0.5    0.002   0.00     0.5 
  SNP_A-1515054   -0.09     0.5   -0.008  -0.00     0.5   -0.009  -0.00     0.5 
         93.122   -0.16     0.6   -0.014  -0.01     0.6   -0.015  -0.01     0.6 
  SNP_A-1515425   -0.23     0.6   -0.020  -0.01     0.6   -0.021  -0.01     0.6 
         93.818   -0.31     0.6   -0.028  -0.02     0.6   -0.029  -0.02     0.6 
         94.214   -0.40     0.7   -0.036  -0.04     0.7   -0.037  -0.04     0.7 
         94.610   -0.48     0.7   -0.043  -0.06     0.7   -0.044  -0.06     0.7 
  SNP_A-1516220   -0.56     0.7   -0.050  -0.08     0.7   -0.050  -0.08     0.7 
  SNP_A-1516751   -0.56     0.7   -0.050  -0.08     0.7   -0.050  -0.08     0.7 
  SNP_A-1514364   -0.56     0.7   -0.049  -0.07     0.7   -0.049  -0.07     0.7 
  SNP_A-1510435   -0.52     0.7   -0.046  -0.06     0.7   -0.046  -0.06     0.7 
  SNP_A-1507853   -0.51     0.7   -0.045  -0.06     0.7   -0.045  -0.06     0.7 
  SNP_A-1508100   -0.51     0.7   -0.045  -0.06     0.7   -0.045  -0.06     0.7 
  SNP_A-1508096   -0.50     0.7   -0.044  -0.06     0.7   -0.044  -0.06     0.7 
  SNP_A-1515312   -0.48     0.7   -0.042  -0.05     0.7   -0.042  -0.05     0.7 
  SNP_A-1514932   -0.27     0.6   -0.024  -0.02     0.6   -0.024  -0.02     0.6 
  SNP_A-1518315   -0.25     0.6   -0.023  -0.02     0.6   -0.022  -0.02     0.6 
  SNP_A-1514395   -0.23     0.6   -0.020  -0.01     0.6   -0.020  -0.01     0.6 
  SNP_A-1518392   -0.18     0.6   -0.016  -0.01     0.6   -0.016  -0.01     0.6 
  SNP_A-1519468   -0.18     0.6   -0.016  -0.01     0.6   -0.016  -0.01     0.6 
  SNP_A-1510236   -0.14     0.6   -0.012  -0.00     0.6   -0.012  -0.00     0.6 
  SNP_A-1509988   -0.14     0.6   -0.012  -0.00     0.6   -0.012  -0.00     0.6 
  SNP_A-1512455   -0.14     0.6   -0.012  -0.00     0.6   -0.012  -0.00     0.6 
  SNP_A-1510633   -0.09     0.5   -0.008  -0.00     0.5   -0.008  -0.00     0.5 
  SNP_A-1513722    0.04     0.5    0.003   0.00     0.5    0.003   0.00     0.5 
         99.158    0.11     0.5    0.010   0.00     0.5    0.010   0.00     0.5 
         99.583    0.18     0.4    0.016   0.01     0.4    0.016   0.01     0.4 
  SNP_A-1511037    0.25     0.4    0.022   0.01     0.4    0.022   0.01     0.4 
  SNP_A-1515874    0.27     0.4    0.023   0.02     0.4    0.024   0.02     0.4 
  SNP_A-1513187    0.31     0.4    0.026   0.02     0.4    0.027   0.02     0.4 
        100.774    0.35     0.4    0.030   0.03     0.4    0.031   0.03     0.4 
  SNP_A-1515339    0.39     0.3    0.033   0.03     0.3    0.034   0.04     0.3 
  SNP_A-1507815    0.39     0.3    0.032   0.03     0.3    0.034   0.03     0.3 
  SNP_A-1518604    0.33     0.4    0.028   0.02     0.4    0.029   0.03     0.4 
  SNP_A-1516373    0.34     0.4    0.028   0.03     0.4    0.029   0.03     0.4 
  SNP_A-1516463    0.34     0.4    0.028   0.03     0.4    0.029   0.03     0.4 
  SNP_A-1511458    0.34     0.4    0.028   0.03     0.4    0.029   0.03     0.4 
  SNP_A-1516733    0.34     0.4    0.028   0.03     0.4    0.029   0.03     0.4 
  SNP_A-1519276    0.34     0.4    0.028   0.03     0.4    0.029   0.03     0.4 
  SNP_A-1518220    0.38     0.4    0.032   0.03     0.4    0.033   0.03     0.3 
  SNP_A-1516343    0.38     0.4    0.032   0.03     0.3    0.033   0.03     0.3 
  SNP_A-1518508    0.44     0.3    0.037   0.04     0.3    0.038   0.04     0.3 
  SNP_A-1507839    0.46     0.3    0.039   0.05     0.3    0.040   0.05     0.3 
  SNP_A-1510292    0.46     0.3    0.039   0.05     0.3    0.040   0.05     0.3 
        103.356    0.44     0.3    0.038   0.04     0.3    0.039   0.05     0.3 
  SNP_A-1515406    0.42     0.3    0.036   0.04     0.3    0.037   0.04     0.3 
  SNP_A-1511646    0.33     0.4    0.029   0.03     0.4    0.029   0.03     0.4 
        104.300    0.36     0.4    0.032   0.03     0.4    0.032   0.03     0.4 
  SNP_A-1513813    0.39     0.3    0.034   0.03     0.3    0.034   0.04     0.3 
  SNP_A-1517615    0.35     0.4    0.030   0.03     0.4    0.031   0.03     0.4 
  SNP_A-1518742    0.33     0.4    0.028   0.02     0.4    0.029   0.03     0.4 
  SNP_A-1508447    0.27     0.4    0.023   0.02     0.4    0.024   0.02     0.4 
  SNP_A-1512039    0.25     0.4    0.021   0.01     0.4    0.021   0.01     0.4 
  SNP_A-1511909    0.25     0.4    0.021   0.01     0.4    0.022   0.01     0.4 
  SNP_A-1514714    0.24     0.4    0.021   0.01     0.4    0.021   0.01     0.4 
        106.307    0.25     0.4    0.021   0.01     0.4    0.022   0.01     0.4 
  SNP_A-1507993    0.26     0.4    0.022   0.01     0.4    0.023   0.02     0.4 
  SNP_A-1512933    0.25     0.4    0.021   0.01     0.4    0.022   0.01     0.4 
  SNP_A-1513098    0.18     0.4    0.015   0.01     0.4    0.015   0.01     0.4 
  SNP_A-1513038    0.18     0.4    0.015   0.01     0.4    0.015   0.01     0.4 
  SNP_A-1517018    0.14     0.4    0.012   0.00     0.4    0.012   0.00     0.4 
  SNP_A-1513106    0.14     0.4    0.012   0.00     0.4    0.012   0.00     0.4 
        107.996    0.10     0.5    0.008   0.00     0.5    0.008   0.00     0.5 
  SNP_A-1518606    0.05     0.5    0.004   0.00     0.5    0.004   0.00     0.5 
  SNP_A-1513500    0.08     0.5    0.006   0.00     0.5    0.006   0.00     0.5 
  SNP_A-1512839    0.10     0.5    0.008   0.00     0.5    0.009   0.00     0.5 
  SNP_A-1516756    0.15     0.4    0.012   0.00     0.4    0.013   0.01     0.4 
  SNP_A-1514254    0.31     0.4    0.025   0.02     0.4    0.026   0.02     0.4 
  SNP_A-1508077    0.41     0.3    0.033   0.04     0.3    0.036   0.04     0.3 
  SNP_A-1508072    0.63     0.3    0.050   0.08     0.3    0.055   0.09     0.3 
  SNP_A-1517480    0.66     0.3    0.052   0.09     0.3    0.057   0.10     0.2 
  SNP_A-1507656    0.69     0.2    0.054   0.10     0.2    0.059   0.11     0.2 
  SNP_A-1507712    0.69     0.2    0.054   0.10     0.2    0.060   0.11     0.2 
  SNP_A-1511483    0.70     0.2    0.055   0.10     0.2    0.060   0.11     0.2 
        111.103    0.76     0.2    0.060   0.12     0.2    0.066   0.13     0.2 
  SNP_A-1513466    0.83     0.2    0.064   0.14     0.2    0.071   0.16     0.2 
  SNP_A-1517222    0.85     0.2    0.065   0.15     0.2    0.072   0.16     0.2 
  SNP_A-1518642    0.84     0.2    0.065   0.15     0.2    0.072   0.16     0.2 
  SNP_A-1515975    0.84     0.2    0.064   0.14     0.2    0.071   0.16     0.2 
  SNP_A-1508538    0.81     0.2    0.062   0.13     0.2    0.069   0.15     0.2 
  SNP_A-1509554    0.76     0.2    0.058   0.12     0.2    0.065   0.13     0.2 
  SNP_A-1510942    0.74     0.2    0.057   0.11     0.2    0.063   0.13     0.2 
  SNP_A-1512518    0.73     0.2    0.055   0.11     0.2    0.062   0.12     0.2 
  SNP_A-1507393    0.68     0.2    0.052   0.09     0.3    0.058   0.11     0.2 
  SNP_A-1507345    0.68     0.2    0.052   0.09     0.3    0.058   0.11     0.2 
  SNP_A-1519284    0.70     0.2    0.053   0.10     0.2    0.059   0.11     0.2 
  SNP_A-1513708    0.73     0.2    0.055   0.11     0.2    0.062   0.12     0.2 
  SNP_A-1513563    0.80     0.2    0.061   0.13     0.2    0.069   0.15     0.2 
  SNP_A-1519343    0.83     0.2    0.064   0.14     0.2    0.072   0.16     0.2 
  SNP_A-1516774    0.82     0.2    0.063   0.14     0.2    0.071   0.16     0.2 
  SNP_A-1517665    0.85     0.2    0.065   0.15     0.2    0.074   0.17     0.2 
        113.956    0.88     0.2    0.068   0.16     0.2    0.077   0.18     0.2 
        114.449    0.90     0.2    0.069   0.17     0.2    0.078   0.19     0.2 
  SNP_A-1515526    0.93     0.2    0.070   0.17     0.2    0.079   0.19     0.2 
  SNP_A-1513824    0.93     0.2    0.070   0.17     0.2    0.079   0.20     0.2 
  SNP_A-1517464    0.95     0.2    0.071   0.18     0.2    0.080   0.20     0.2 
  SNP_A-1517165    1.00     0.2    0.075   0.20     0.2    0.085   0.23     0.2 
  SNP_A-1509684    1.03     0.2    0.077   0.21     0.2    0.087   0.24    0.15 
  SNP_A-1515779    1.05    0.15    0.079   0.22     0.2    0.089   0.25    0.14 
  SNP_A-1509990    1.05    0.15    0.079   0.22     0.2    0.089   0.25    0.14 
  SNP_A-1508695    1.10    0.14    0.083   0.24    0.15    0.094   0.27    0.13 
        116.341    1.13    0.13    0.088   0.26    0.14    0.097   0.29    0.12 
  SNP_A-1507975    1.17    0.12    0.092   0.28    0.13    0.100   0.31    0.12 
  SNP_A-1513007    1.24    0.11    0.098   0.32    0.11    0.106   0.35    0.10 
  SNP_A-1508941    1.24    0.11    0.098   0.32    0.11    0.106   0.35    0.10 
  SNP_A-1513515    1.24    0.11    0.098   0.32    0.11    0.106   0.35    0.10 
  SNP_A-1509239    1.25    0.11    0.098   0.33    0.11    0.106   0.35    0.10 
  SNP_A-1513161    1.25    0.11    0.099   0.33    0.11    0.106   0.35    0.10 
  SNP_A-1516983    1.24    0.11    0.098   0.32    0.11    0.106   0.35    0.10 
  SNP_A-1511721    1.18    0.12    0.096   0.30    0.12    0.102   0.32    0.11 
  SNP_A-1511181    1.18    0.12    0.096   0.30    0.12    0.102   0.32    0.11 
  SNP_A-1514799    1.10    0.14    0.090   0.26    0.14    0.095   0.28    0.13 
  SNP_A-1518371    1.10    0.14    0.090   0.26    0.14    0.095   0.28    0.13 
        118.528    0.98     0.2    0.082   0.21     0.2    0.086   0.22     0.2 
        118.931    0.86     0.2    0.073   0.17     0.2    0.076   0.17     0.2 
        119.334    0.74     0.2    0.063   0.12     0.2    0.065   0.13     0.2 
        119.737    0.62     0.3    0.052   0.09     0.3    0.053   0.09     0.3 
  SNP_A-1510174    0.50     0.3    0.042   0.06     0.3    0.042   0.06     0.3 
        120.615    0.53     0.3    0.046   0.06     0.3    0.046   0.07     0.3 
        121.091    0.56     0.3    0.049   0.07     0.3    0.050   0.07     0.3 
        121.566    0.59     0.3    0.053   0.08     0.3    0.054   0.08     0.3 
        122.042    0.61     0.3    0.056   0.09     0.3    0.057   0.09     0.3 
  SNP_A-1507442    0.64     0.3    0.058   0.10     0.2    0.059   0.10     0.2 
        122.905    0.67     0.3    0.060   0.11     0.2    0.061   0.11     0.2 
        123.294    0.69     0.2    0.061   0.11     0.2    0.063   0.11     0.2 
        123.682    0.71     0.2    0.062   0.12     0.2    0.064   0.12     0.2 
  SNP_A-1514171    0.73     0.2    0.062   0.12     0.2    0.064   0.13     0.2 
  SNP_A-1511317    0.74     0.2    0.062   0.12     0.2    0.064   0.13     0.2 
  SNP_A-1517134    0.66     0.3    0.055   0.10     0.3    0.057   0.10     0.2 
  SNP_A-1508942    0.66     0.3    0.055   0.10     0.3    0.057   0.10     0.2 
  SNP_A-1513183    0.66     0.3    0.055   0.10     0.3    0.056   0.10     0.2 
  SNP_A-1509661    0.65     0.3    0.054   0.09     0.3    0.056   0.10     0.3 
  SNP_A-1518812    0.62     0.3    0.052   0.09     0.3    0.053   0.09     0.3 
  SNP_A-1508289    0.62     0.3    0.051   0.08     0.3    0.053   0.09     0.3 
  SNP_A-1517407    0.60     0.3    0.050   0.08     0.3    0.052   0.08     0.3 
  SNP_A-1511777    0.48     0.3    0.040   0.05     0.3    0.041   0.05     0.3 
  SNP_A-1519335    0.47     0.3    0.039   0.05     0.3    0.040   0.05     0.3 
  SNP_A-1519230    0.47     0.3    0.039   0.05     0.3    0.040   0.05     0.3 
  SNP_A-1516935    0.45     0.3    0.037   0.04     0.3    0.038   0.05     0.3 
  SNP_A-1512781    0.35     0.4    0.029   0.03     0.4    0.030   0.03     0.4 
  SNP_A-1512746    0.35     0.4    0.029   0.03     0.4    0.030   0.03     0.4 
  SNP_A-1515739    0.34     0.4    0.028   0.03     0.4    0.029   0.03     0.4 
        125.421    0.23     0.4    0.019   0.01     0.4    0.019   0.01     0.4 
  SNP_A-1515064    0.11     0.5    0.009   0.00     0.5    0.010   0.00     0.5 
  SNP_A-1519530    0.08     0.5    0.007   0.00     0.5    0.007   0.00     0.5 
  SNP_A-1519057    0.04     0.5    0.003   0.00     0.5    0.003   0.00     0.5 
  SNP_A-1515017    0.03     0.5    0.003   0.00     0.5    0.003   0.00     0.5 
  SNP_A-1509834   -0.07     0.5   -0.006  -0.00     0.5   -0.006  -0.00     0.5 
  SNP_A-1509784   -0.15     0.6   -0.013  -0.00     0.6   -0.013  -0.01     0.6 
        126.912   -0.30     0.6   -0.026  -0.02     0.6   -0.026  -0.02     0.6 
  SNP_A-1509993   -0.46     0.7   -0.038  -0.05     0.7   -0.039  -0.05     0.7 
  SNP_A-1508103   -0.46     0.7   -0.038  -0.05     0.7   -0.039  -0.05     0.7 
  SNP_A-1514671   -0.43     0.7   -0.036  -0.04     0.7   -0.037  -0.04     0.7 
  SNP_A-1513673   -0.49     0.7   -0.042  -0.05     0.7   -0.043  -0.06     0.7 
  SNP_A-1508479   -0.64     0.7   -0.055  -0.09     0.7   -0.057  -0.10     0.7 
        128.483   -0.83     0.8   -0.071  -0.16     0.8   -0.074  -0.16     0.8 
  SNP_A-1508813   -1.02     0.8   -0.087  -0.24     0.9   -0.089  -0.24     0.9 
  SNP_A-1514043   -1.04     0.8   -0.088  -0.24     0.9   -0.090  -0.25     0.9 
  SNP_A-1513160   -1.12     0.9   -0.094  -0.28     0.9   -0.096  -0.28     0.9 
  SNP_A-1515841   -1.14     0.9   -0.096  -0.29     0.9   -0.098  -0.30     0.9 
  SNP_A-1512756   -1.15     0.9   -0.096  -0.30     0.9   -0.098  -0.30     0.9 
  SNP_A-1510946   -1.19     0.9   -0.100  -0.32     0.9   -0.102  -0.32     0.9 
  SNP_A-1519537   -1.20     0.9   -0.100  -0.32     0.9   -0.102  -0.32     0.9 
  SNP_A-1508881   -1.20     0.9   -0.100  -0.32     0.9   -0.102  -0.32     0.9 
  SNP_A-1513617   -1.31     0.9   -0.111  -0.39     0.9   -0.113  -0.39     0.9 
  SNP_A-1513023   -1.33     0.9   -0.112  -0.40     0.9   -0.115  -0.41     0.9 
  SNP_A-1510266   -1.45     0.9   -0.123  -0.48     0.9   -0.126  -0.48     0.9 
  SNP_A-1517509   -1.60     0.9   -0.135  -0.58     0.9   -0.139  -0.59     0.9 
  SNP_A-1509984   -1.66     1.0   -0.140  -0.62     1.0   -0.144  -0.63     1.0 
        131.107   -1.70     1.0   -0.145  -0.66     1.0   -0.150  -0.67     1.0 
  SNP_A-1507970   -1.75     1.0   -0.149  -0.70     1.0   -0.155  -0.72     1.0 
        131.812   -1.84     1.0   -0.158  -0.78     1.0   -0.164  -0.80     1.0 
  SNP_A-1513051   -1.93     1.0   -0.166  -0.86     1.0   -0.173  -0.88     1.0 
  SNP_A-1518312   -1.93     1.0   -0.166  -0.86     1.0   -0.173  -0.88     1.0 
  SNP_A-1518528   -1.95     1.0   -0.168  -0.88     1.0   -0.175  -0.90     1.0 
  SNP_A-1519062   -1.99     1.0   -0.171  -0.92     1.0   -0.178  -0.93     1.0 
        132.808   -2.08     1.0   -0.180  -1.01     1.0   -0.187  -1.03     1.0 
  SNP_A-1514108   -2.18     1.0   -0.188  -1.11     1.0   -0.195  -1.12     1.0 
  SNP_A-1515267   -2.19     1.0   -0.188  -1.11     1.0   -0.195  -1.13     1.0 
  SNP_A-1509132   -2.19     1.0   -0.189  -1.12     1.0   -0.196  -1.13     1.0 
  SNP_A-1514010   -2.23     1.0   -0.193  -1.17     1.0   -0.199  -1.17     1.0 
        133.743   -2.32     1.0   -0.204  -1.28     1.0   -0.211  -1.29     1.0 
        134.141   -2.41     1.0   -0.214  -1.40     1.0   -0.220  -1.39     1.0 
  SNP_A-1507472   -2.49     1.0   -0.222  -1.51     1.0   -0.227  -1.49     1.0 
  SNP_A-1518434   -2.61     1.0   -0.231  -1.65     1.0   -0.236  -1.62     1.0 
  SNP_A-1515106   -2.61     1.0   -0.231  -1.65     1.0   -0.236  -1.62     1.0 
  SNP_A-1516519   -2.63     1.0   -0.233  -1.67     1.0   -0.238  -1.65     1.0 
  SNP_A-1517006   -2.63     1.0   -0.233  -1.67     1.0   -0.238  -1.65     1.0 
        135.308   -2.65     1.0   -0.239  -1.72     1.0   -0.242  -1.68     1.0 
  SNP_A-1510959   -2.66     1.0   -0.241  -1.75     1.0   -0.242  -1.69     1.0 
  SNP_A-1514836   -2.59     1.0   -0.235  -1.67     1.0   -0.235  -1.60     1.0 
  SNP_A-1516447   -2.59     1.0   -0.235  -1.66     1.0   -0.235  -1.60     1.0 
        136.393   -2.48     1.0   -0.225  -1.52     1.0   -0.226  -1.47     1.0 
  SNP_A-1512425   -2.38     1.0   -0.213  -1.38     1.0   -0.215  -1.34     1.0 
  SNP_A-1519203   -2.36     1.0   -0.212  -1.36     1.0   -0.214  -1.33     1.0 
  SNP_A-1515921   -2.28     1.0   -0.204  -1.26     1.0   -0.206  -1.24     1.0 
        137.361   -2.26     1.0   -0.201  -1.23     1.0   -0.205  -1.22     1.0 
        137.760   -2.24     1.0   -0.198  -1.20     1.0   -0.202  -1.19     1.0 
  SNP_A-1509296   -2.22     1.0   -0.193  -1.16     1.0   -0.198  -1.16     1.0 
  SNP_A-1512163   -2.22     1.0   -0.194  -1.16     1.0   -0.198  -1.16     1.0 
        138.548   -2.30     1.0   -0.202  -1.26     1.0   -0.206  -1.25     1.0 
  SNP_A-1515539   -2.38     1.0   -0.209  -1.35     1.0   -0.212  -1.33     1.0 
  SNP_A-1510129   -2.37     1.0   -0.207  -1.33     1.0   -0.211  -1.31     1.0 
  SNP_A-1517278   -2.30     1.0   -0.201  -1.25     1.0   -0.206  -1.25     1.0 
  SNP_A-1510921   -2.28     1.0   -0.200  -1.23     1.0   -0.206  -1.24     1.0 
  SNP_A-1510971   -2.23     1.0   -0.193  -1.16     1.0   -0.203  -1.19     1.0 
  SNP_A-1508666   -2.14     1.0   -0.186  -1.07     1.0   -0.197  -1.11     1.0 
  SNP_A-1512089   -2.08     1.0   -0.180  -1.01     1.0   -0.194  -1.06     1.0 
  SNP_A-1508625   -2.10     1.0   -0.181  -1.03     1.0   -0.196  -1.09     1.0 
        140.842   -2.08     1.0   -0.182  -1.02     1.0   -0.197  -1.08     1.0 
        141.282   -2.05     1.0   -0.181  -1.00     1.0   -0.197  -1.07     1.0 
        141.722   -2.03     1.0   -0.180  -0.98     1.0   -0.196  -1.05     1.0 
        142.162   -2.01     1.0   -0.177  -0.96     1.0   -0.194  -1.03     1.0 
        142.602   -1.98     1.0   -0.174  -0.93     1.0   -0.191  -1.00     1.0 
  SNP_A-1513006   -1.96     1.0   -0.170  -0.90     1.0   -0.187  -0.96     1.0 
  SNP_A-1510232   -1.94     1.0   -0.168  -0.88     1.0   -0.184  -0.94     1.0 
        143.887   -1.95     1.0   -0.168  -0.88     1.0   -0.184  -0.95     1.0 
        144.329   -1.96     1.0   -0.167  -0.88     1.0   -0.184  -0.95     1.0 
        144.770   -1.96     1.0   -0.166  -0.88     1.0   -0.183  -0.95     1.0 
        145.212   -1.97     1.0   -0.165  -0.88     1.0   -0.181  -0.94     1.0 
  SNP_A-1514805   -1.98     1.0   -0.163  -0.87     1.0   -0.179  -0.94     1.0 
  SNP_A-1519268   -1.98     1.0   -0.163  -0.87     1.0   -0.179  -0.94     1.0 
  SNP_A-1507455   -1.99     1.0   -0.162  -0.87     1.0   -0.178  -0.93     1.0 
  SNP_A-1509426   -2.00     1.0   -0.162  -0.87     1.0   -0.178  -0.94     1.0 
  SNP_A-1509552   -2.03     1.0   -0.164  -0.90     1.0   -0.180  -0.96     1.0 
  SNP_A-1518197   -2.05     1.0   -0.166  -0.92     1.0   -0.182  -0.98     1.0 
  SNP_A-1512720   -2.11     1.0   -0.171  -0.98     1.0   -0.187  -1.04     1.0 
  SNP_A-1511905   -2.12     1.0   -0.172  -0.99     1.0   -0.188  -1.05     1.0 
  SNP_A-1512222   -2.12     1.0   -0.172  -0.99     1.0   -0.188  -1.05     1.0 
  SNP_A-1518012   -2.12     1.0   -0.172  -0.98     1.0   -0.188  -1.05     1.0 
  SNP_A-1512548   -2.12     1.0   -0.172  -0.98     1.0   -0.188  -1.05     1.0 
  SNP_A-1516662   -2.12     1.0   -0.172  -0.98     1.0   -0.188  -1.05     1.0 
  SNP_A-1512675   -2.12     1.0   -0.172  -0.98     1.0   -0.188  -1.05     1.0 
        147.099   -2.10     1.0   -0.176  -0.99     1.0   -0.190  -1.05     1.0 
        147.519   -2.08     1.0   -0.177  -1.00     1.0   -0.191  -1.05     1.0 
  SNP_A-1515900   -2.07     1.0   -0.177  -0.99     1.0   -0.191  -1.04     1.0 
  SNP_A-1516883   -2.07     1.0   -0.177  -0.99     1.0   -0.191  -1.04     1.0 
  SNP_A-1513646   -2.07     1.0   -0.177  -0.99     1.0   -0.191  -1.04     1.0 
  SNP_A-1511366   -2.10     1.0   -0.184  -1.04     1.0   -0.197  -1.09     1.0 
        148.845   -2.15     1.0   -0.191  -1.11     1.0   -0.205  -1.16     1.0 
  SNP_A-1511597   -2.20     1.0   -0.196  -1.17     1.0   -0.209  -1.21     1.0 
        149.764   -2.14     1.0   -0.193  -1.12     1.0   -0.206  -1.16     1.0 
  SNP_A-1511876   -2.09     1.0   -0.188  -1.06     1.0   -0.201  -1.10     1.0 
  SNP_A-1513615   -1.99     1.0   -0.181  -0.97     1.0   -0.193  -1.01     1.0 
  SNP_A-1516432   -1.99     1.0   -0.181  -0.97     1.0   -0.193  -1.01     1.0 
  SNP_A-1510763   -1.99     1.0   -0.181  -0.97     1.0   -0.192  -1.01     1.0 
        151.485   -1.97     1.0   -0.181  -0.96     1.0   -0.192  -0.99     1.0 
        151.855   -1.95     1.0   -0.181  -0.95     1.0   -0.191  -0.98     1.0 
  SNP_A-1512155   -1.93     1.0   -0.180  -0.94     1.0   -0.189  -0.96     1.0 
        152.670   -1.92     1.0   -0.183  -0.95     1.0   -0.191  -0.96     1.0 
        153.116   -1.91     1.0   -0.184  -0.95     1.0   -0.191  -0.96     1.0 
        153.563   -1.90     1.0   -0.185  -0.95     1.0   -0.191  -0.96     1.0 
        154.009   -1.89     1.0   -0.185  -0.94     1.0   -0.191  -0.95     1.0 
        154.455   -1.88     1.0   -0.184  -0.94     1.0   -0.189  -0.94     1.0 
        154.901   -1.87     1.0   -0.183  -0.92     1.0   -0.187  -0.92     1.0 
        155.347   -1.86     1.0   -0.180  -0.91     1.0   -0.184  -0.90     1.0 
  SNP_A-1514727   -1.86     1.0   -0.177  -0.89     1.0   -0.180  -0.88     1.0 
        156.087   -1.84     1.0   -0.174  -0.87     1.0   -0.177  -0.86     1.0 
  SNP_A-1517733   -1.83     1.0   -0.171  -0.85     1.0   -0.173  -0.84     1.0 
  SNP_A-1508655   -1.82     1.0   -0.166  -0.82     1.0   -0.168  -0.81     1.0 
        157.060   -1.79     1.0   -0.162  -0.79     1.0   -0.164  -0.78     1.0 
  SNP_A-1509991   -1.76     1.0   -0.159  -0.76     1.0   -0.160  -0.75     1.0 
  SNP_A-1509653   -1.75     1.0   -0.158  -0.75     1.0   -0.159  -0.74     1.0 
  SNP_A-1509609   -1.75     1.0   -0.158  -0.75     1.0   -0.159  -0.74     1.0 
  SNP_A-1519496   -1.80     1.0   -0.159  -0.78     1.0   -0.159  -0.76     1.0 
  SNP_A-1515865   -1.80     1.0   -0.159  -0.78     1.0   -0.159  -0.75     1.0 
  SNP_A-1510035   -1.80     1.0   -0.159  -0.78     1.0   -0.158  -0.75     1.0 
  SNP_A-1515028   -1.80     1.0   -0.159  -0.78     1.0   -0.158  -0.75     1.0 
  SNP_A-1512813   -1.81     1.0   -0.159  -0.78     1.0   -0.159  -0.76     1.0 
  SNP_A-1518634   -1.82     1.0   -0.160  -0.79     1.0   -0.159  -0.76     1.0 
  SNP_A-1518800   -1.85     1.0   -0.162  -0.81     1.0   -0.161  -0.79     1.0 
  SNP_A-1517227   -1.86     1.0   -0.163  -0.82     1.0   -0.162  -0.80     1.0 
  SNP_A-1518216   -1.86     1.0   -0.163  -0.82     1.0   -0.162  -0.80     1.0 
  SNP_A-1512145   -1.82     1.0   -0.160  -0.79     1.0   -0.159  -0.77     1.0 
  SNP_A-1512096   -1.82     1.0   -0.160  -0.79     1.0   -0.159  -0.77     1.0 
        159.232   -1.75     1.0   -0.155  -0.74     1.0   -0.153  -0.71     1.0 
  SNP_A-1511566   -1.67     1.0   -0.149  -0.68     1.0   -0.146  -0.65     1.0 
  SNP_A-1507986   -1.65     1.0   -0.148  -0.66     1.0   -0.145  -0.63     1.0 
  SNP_A-1514401   -1.65     1.0   -0.148  -0.66     1.0   -0.143  -0.62     1.0 
  SNP_A-1510177   -1.65     1.0   -0.148  -0.66     1.0   -0.143  -0.62     1.0 
  SNP_A-1511738   -1.63     0.9   -0.146  -0.65     1.0   -0.141  -0.61     1.0 
  SNP_A-1513231   -1.64     0.9   -0.147  -0.65     1.0   -0.142  -0.62     1.0 
  SNP_A-1508647   -1.62     0.9   -0.145  -0.64     1.0   -0.140  -0.60     1.0 
  SNP_A-1507781   -1.58     0.9   -0.141  -0.60     1.0   -0.136  -0.57     0.9 
  SNP_A-1519364   -1.57     0.9   -0.140  -0.60     1.0   -0.136  -0.56     0.9 
  SNP_A-1509648   -1.57     0.9   -0.140  -0.59     1.0   -0.136  -0.56     0.9 
  SNP_A-1513135   -1.61     0.9   -0.144  -0.63     1.0   -0.139  -0.59     1.0 
  SNP_A-1518977   -1.61     0.9   -0.144  -0.63     1.0   -0.139  -0.59     1.0 
  SNP_A-1508763   -1.62     0.9   -0.144  -0.63     1.0   -0.139  -0.60     1.0 
  SNP_A-1515094   -1.61     0.9   -0.144  -0.63     1.0   -0.139  -0.59     1.0 
  SNP_A-1512950   -1.56     0.9   -0.140  -0.59     1.0   -0.135  -0.55     0.9 
  SNP_A-1508437   -1.57     0.9   -0.142  -0.60     1.0   -0.136  -0.56     0.9 
  SNP_A-1516205   -1.58     0.9   -0.144  -0.62     1.0   -0.137  -0.57     0.9 
  SNP_A-1517749   -1.65     1.0   -0.150  -0.67     1.0   -0.142  -0.62     1.0 
  SNP_A-1514190   -1.66     1.0   -0.151  -0.68     1.0   -0.143  -0.63     1.0 
  SNP_A-1518409   -1.66     1.0   -0.151  -0.68     1.0   -0.143  -0.63     1.0 
  SNP_A-1510844   -1.66     1.0   -0.151  -0.68     1.0   -0.143  -0.63     1.0 
  SNP_A-1507802   -1.66     1.0   -0.151  -0.68     1.0   -0.143  -0.63     1.0 
  SNP_A-1518573   -1.63     0.9   -0.150  -0.66     1.0   -0.142  -0.61     1.0 
  SNP_A-1508970   -1.59     0.9   -0.149  -0.64     1.0   -0.139  -0.59     0.9 
  SNP_A-1519325   -1.58     0.9   -0.150  -0.64     1.0   -0.139  -0.58     0.9 
  SNP_A-1516307   -1.57     0.9   -0.151  -0.64     1.0   -0.139  -0.58     0.9 
  SNP_A-1519610   -1.55     0.9   -0.153  -0.64     1.0   -0.137  -0.56     0.9 
        163.490   -1.47     0.9   -0.147  -0.58     0.9   -0.131  -0.51     0.9 
  SNP_A-1512990   -1.40     0.9   -0.141  -0.53     0.9   -0.124  -0.46     0.9 
        164.318   -1.22     0.9   -0.125  -0.41     0.9   -0.109  -0.35     0.9 
  SNP_A-1513580   -1.04     0.9   -0.107  -0.30     0.9   -0.092  -0.26     0.9 
  SNP_A-1515244   -1.01     0.8   -0.103  -0.28     0.9   -0.089  -0.24     0.9 
  SNP_A-1511490   -0.97     0.8   -0.099  -0.26     0.9   -0.085  -0.22     0.8 
  SNP_A-1516146   -0.96     0.8   -0.098  -0.25     0.9   -0.085  -0.22     0.8 
  SNP_A-1508840   -0.84     0.8   -0.085  -0.19     0.8   -0.074  -0.16     0.8 
  SNP_A-1516725   -0.78     0.8   -0.077  -0.16     0.8   -0.068  -0.14     0.8 
  SNP_A-1512466   -0.76     0.8   -0.075  -0.15     0.8   -0.066  -0.13     0.8 
  SNP_A-1515809   -0.76     0.8   -0.075  -0.15     0.8   -0.066  -0.13     0.8 
  SNP_A-1514644   -0.83     0.8   -0.082  -0.18     0.8   -0.073  -0.16     0.8 
  SNP_A-1516524   -0.72     0.8   -0.071  -0.14     0.8   -0.064  -0.12     0.8 
  SNP_A-1512183   -0.71     0.8   -0.070  -0.13     0.8   -0.063  -0.12     0.8 
  SNP_A-1515376   -0.70     0.8   -0.069  -0.13     0.8   -0.062  -0.12     0.8 
  SNP_A-1509126   -0.70     0.8   -0.068  -0.13     0.8   -0.061  -0.11     0.8 
  SNP_A-1508179   -0.69     0.8   -0.068  -0.13     0.8   -0.061  -0.11     0.8 
  SNP_A-1516303   -0.69     0.8   -0.067  -0.12     0.8   -0.061  -0.11     0.8 
        167.443   -0.64     0.7   -0.064  -0.11     0.8   -0.058  -0.10     0.7 
  SNP_A-1516965   -0.59     0.7   -0.060  -0.10     0.7   -0.054  -0.08     0.7 
        168.228   -0.62     0.7   -0.063  -0.10     0.8   -0.057  -0.09     0.7 
        168.576   -0.64     0.7   -0.065  -0.11     0.8   -0.059  -0.10     0.8 
  SNP_A-1519380   -0.66     0.7   -0.068  -0.12     0.8   -0.061  -0.11     0.8 
  SNP_A-1518746   -0.67     0.7   -0.069  -0.12     0.8   -0.062  -0.11     0.8 
  SNP_A-1511380   -0.67     0.8   -0.069  -0.12     0.8   -0.062  -0.11     0.8 
        169.404   -0.71     0.8   -0.073  -0.14     0.8   -0.065  -0.12     0.8 
  SNP_A-1508629   -0.74     0.8   -0.076  -0.15     0.8   -0.068  -0.13     0.8 
  SNP_A-1516729   -0.67     0.7   -0.069  -0.12     0.8   -0.063  -0.11     0.8 
  SNP_A-1514751   -0.67     0.7   -0.069  -0.12     0.8   -0.063  -0.11     0.8 
  SNP_A-1514071   -0.67     0.7   -0.069  -0.12     0.8   -0.063  -0.11     0.8 
        170.663   -0.72     0.8   -0.075  -0.15     0.8   -0.068  -0.13     0.8 
  SNP_A-1518303   -0.78     0.8   -0.082  -0.17     0.8   -0.074  -0.15     0.8 
        171.428   -0.83     0.8   -0.088  -0.20     0.8   -0.079  -0.17     0.8 
        171.811   -0.89     0.8   -0.095  -0.23     0.8   -0.085  -0.20     0.8 
  SNP_A-1512984   -0.95     0.8   -0.101  -0.25     0.9   -0.090  -0.22     0.8 
  SNP_A-1515023   -0.92     0.8   -0.097  -0.24     0.9   -0.087  -0.21     0.8 
  SNP_A-1511182   -0.92     0.8   -0.098  -0.24     0.9   -0.088  -0.21     0.8 
        173.069   -0.94     0.8   -0.101  -0.25     0.9   -0.090  -0.22     0.8 
        173.487   -0.96     0.8   -0.103  -0.26     0.9   -0.092  -0.23     0.9 
        173.905   -0.98     0.8   -0.105  -0.27     0.9   -0.094  -0.24     0.9 
        174.323   -1.00     0.8   -0.106  -0.28     0.9   -0.096  -0.25     0.9 
        174.741   -1.02     0.8   -0.107  -0.29     0.9   -0.097  -0.26     0.9 
  SNP_A-1516279   -1.04     0.9   -0.108  -0.30     0.9   -0.098  -0.27     0.9 
  SNP_A-1511170   -1.06     0.9   -0.109  -0.31     0.9   -0.099  -0.28     0.9 
  SNP_A-1511253   -1.06     0.9   -0.109  -0.31     0.9   -0.100  -0.28     0.9 
  SNP_A-1518432   -1.06     0.9   -0.109  -0.31     0.9   -0.100  -0.28     0.9 
        175.992   -1.09     0.9   -0.112  -0.33     0.9   -0.104  -0.30     0.9 
  SNP_A-1519479   -1.12     0.9   -0.113  -0.34     0.9   -0.107  -0.32     0.9 
        176.870   -1.14     0.9   -0.115  -0.35     0.9   -0.110  -0.33     0.9 
        177.292   -1.15     0.9   -0.117  -0.36     0.9   -0.112  -0.34     0.9 
        177.714   -1.17     0.9   -0.118  -0.37     0.9   -0.114  -0.35     0.9 
        178.135   -1.19     0.9   -0.118  -0.38     0.9   -0.115  -0.36     0.9 
  SNP_A-1517655   -1.21     0.9   -0.118  -0.39     0.9   -0.116  -0.37     0.9 
  SNP_A-1517362   -1.24     0.9   -0.120  -0.40     0.9   -0.118  -0.39     0.9 
  SNP_A-1513920   -1.26     0.9   -0.121  -0.41     0.9   -0.119  -0.39     0.9 
  SNP_A-1514480   -1.26     0.9   -0.121  -0.41     0.9   -0.119  -0.39     0.9 
  SNP_A-1511669   -1.26     0.9   -0.121  -0.41     0.9   -0.119  -0.40     0.9 
  SNP_A-1508966   -1.28     0.9   -0.125  -0.43     0.9   -0.122  -0.41     0.9 
        179.951   -1.33     0.9   -0.132  -0.47     0.9   -0.128  -0.45     0.9 
        180.419   -1.37     0.9   -0.138  -0.52     0.9   -0.133  -0.48     0.9 
  SNP_A-1517545   -1.42     0.9   -0.144  -0.56     0.9   -0.137  -0.51     0.9 
        181.275   -1.46     0.9   -0.149  -0.59     1.0   -0.141  -0.54     0.9 
        181.662   -1.49     0.9   -0.153  -0.62     1.0   -0.144  -0.57     0.9 
        182.049   -1.53     0.9   -0.157  -0.65     1.0   -0.148  -0.60     1.0 
  SNP_A-1518933   -1.56     0.9   -0.161  -0.69     1.0   -0.151  -0.62     1.0 
  SNP_A-1515770   -1.55     0.9   -0.160  -0.68     1.0   -0.150  -0.61     1.0 
        182.898   -1.57     0.9   -0.164  -0.70     1.0   -0.152  -0.63     1.0 
  SNP_A-1517019   -1.59     0.9   -0.167  -0.72     1.0   -0.154  -0.64     1.0 
        183.468   -1.60     0.9   -0.171  -0.75     1.0   -0.156  -0.66     1.0 
  SNP_A-1516132   -1.62     0.9   -0.174  -0.77     1.0   -0.158  -0.67     1.0 
  SNP_A-1515671   -1.61     0.9   -0.174  -0.77     1.0   -0.158  -0.67     1.0 
        184.319   -1.57     0.9   -0.174  -0.75     1.0   -0.156  -0.65     1.0 
        184.794   -1.52     0.9   -0.172  -0.72     1.0   -0.154  -0.62     1.0 
        185.270   -1.47     0.9   -0.170  -0.69     1.0   -0.152  -0.59     1.0 
        185.745   -1.43     0.9   -0.167  -0.65     1.0   -0.148  -0.56     0.9 
  SNP_A-1511428   -1.38     0.9   -0.163  -0.62     1.0   -0.144  -0.53     0.9 
        186.658   -1.37     0.9   -0.162  -0.61     1.0   -0.144  -0.52     0.9 
        187.095   -1.35     0.9   -0.161  -0.60     1.0   -0.143  -0.51     0.9 
        187.532   -1.34     0.9   -0.159  -0.58     0.9   -0.141  -0.50     0.9 
        187.970   -1.33     0.9   -0.158  -0.57     0.9   -0.140  -0.49     0.9 
        188.407   -1.32     0.9   -0.155  -0.56     0.9   -0.138  -0.48     0.9 
        188.844   -1.31     0.9   -0.153  -0.54     0.9   -0.135  -0.47     0.9 
  SNP_A-1507326   -1.30     0.9   -0.150  -0.53     0.9   -0.133  -0.45     0.9 
  SNP_A-1512193   -1.29     0.9   -0.149  -0.52     0.9   -0.132  -0.45     0.9 
        189.857   -1.23     0.9   -0.143  -0.48     0.9   -0.127  -0.41     0.9 
  SNP_A-1518405   -1.18     0.9   -0.136  -0.44     0.9   -0.121  -0.38     0.9 
        190.791   -1.09     0.9   -0.126  -0.37     0.9   -0.112  -0.32     0.9 
  SNP_A-1510724   -0.99     0.8   -0.115  -0.31     0.9   -0.102  -0.27     0.9 
        191.678   -0.90     0.8   -0.105  -0.25     0.9   -0.093  -0.22     0.8 
        192.105   -0.80     0.8   -0.093  -0.20     0.8   -0.083  -0.18     0.8 
  SNP_A-1513278   -0.70     0.8   -0.081  -0.15     0.8   -0.072  -0.13     0.8 
        192.823   -0.67     0.7   -0.076  -0.14     0.8   -0.069  -0.12     0.8 
  SNP_A-1511878   -0.64     0.7   -0.071  -0.12     0.8   -0.065  -0.11     0.8 
        193.435   -0.63     0.7   -0.070  -0.12     0.8   -0.064  -0.11     0.8 
  SNP_A-1513650   -0.63     0.7   -0.068  -0.11     0.8   -0.063  -0.10     0.8 
  SNP_A-1510200   -0.63     0.7   -0.068  -0.11     0.8   -0.063  -0.10     0.8 
  SNP_A-1509111   -0.63     0.7   -0.068  -0.11     0.8   -0.063  -0.11     0.8 
        194.481   -0.66     0.7   -0.071  -0.13     0.8   -0.067  -0.12     0.8 
  SNP_A-1511298   -0.69     0.8   -0.073  -0.13     0.8   -0.069  -0.13     0.8 
  SNP_A-1515702   -0.70     0.8   -0.074  -0.14     0.8   -0.071  -0.13     0.8 
  SNP_A-1507721   -0.73     0.8   -0.076  -0.15     0.8   -0.074  -0.14     0.8 
  SNP_A-1515092   -0.75     0.8   -0.078  -0.16     0.8   -0.077  -0.15     0.8 
        196.012   -0.74     0.8   -0.078  -0.16     0.8   -0.077  -0.15     0.8 
        196.444   -0.73     0.8   -0.077  -0.15     0.8   -0.077  -0.15     0.8 
        196.876   -0.72     0.8   -0.077  -0.15     0.8   -0.077  -0.15     0.8 
  SNP_A-1518276   -0.71     0.8   -0.076  -0.14     0.8   -0.077  -0.14     0.8 
        197.784   -0.70     0.8   -0.075  -0.14     0.8   -0.077  -0.14     0.8 
        198.260   -0.69     0.8   -0.074  -0.14     0.8   -0.077  -0.14     0.8 
        198.736   -0.68     0.8   -0.073  -0.13     0.8   -0.076  -0.14     0.8 
        199.212   -0.67     0.7   -0.072  -0.13     0.8   -0.076  -0.13     0.8 
        199.688   -0.66     0.7   -0.070  -0.12     0.8   -0.075  -0.13     0.8 
        200.164   -0.65     0.7   -0.069  -0.12     0.8   -0.074  -0.13     0.8 
        200.640   -0.64     0.7   -0.067  -0.11     0.8   -0.073  -0.12     0.8 
        201.116   -0.63     0.7   -0.065  -0.11     0.8   -0.071  -0.12     0.8 
  SNP_A-1518238   -0.62     0.7   -0.063  -0.10     0.8   -0.070  -0.11     0.8 
        201.860   -0.61     0.7   -0.062  -0.10     0.8   -0.069  -0.11     0.8 
  SNP_A-1507855   -0.60     0.7   -0.061  -0.10     0.7   -0.068  -0.11     0.8 
        202.575   -0.59     0.7   -0.061  -0.10     0.7   -0.068  -0.11     0.8 
        203.022   -0.57     0.7   -0.061  -0.09     0.7   -0.068  -0.10     0.8 
        203.470   -0.56     0.7   -0.061  -0.09     0.7   -0.068  -0.10     0.8 
        203.918   -0.54     0.7   -0.060  -0.09     0.7   -0.068  -0.10     0.7 
        204.365   -0.53     0.7   -0.059  -0.08     0.7   -0.067  -0.09     0.7 
  SNP_A-1512963   -0.51     0.7   -0.059  -0.08     0.7   -0.067  -0.09     0.7 

MERLIN 1.1.2 - (c) 2000-2007 Goncalo Abecasis

References for this version of Merlin:

   Abecasis et al (2002) Nat Gen 30:97-101        [original citation]
   Fingerlin et al (2004) AJHG 74:432-43          [case selection for association studies]
   Abecasis and Wigginton (2005) AJHG 77:754-67   [ld modeling, parametric analyses]
   Fingerlin et al (2006) Gen Epidemiol 30:384-96 [sex-specific maps]
   Chen and Abecasis (2007) AJHG 81:913-26        [qtl association analysis, qtl simulation]


The following parameters are in effect:
                     Data File :     wiped_6.dat (-dname)
                 Pedigree File :     wiped_6.ped (-pname)
            Missing Value Code :         -99.999 (-xname)
                      Map File :      10K142.map (-mname)
            Allele Frequencies :  10K142cauc.frq (-f[a|e|f|m|file])
                   Random Seed :          123456 (-r9999)

Data Analysis Options
         General : --error [ON], --information [ON], --likelihood,
                   --model [age.tbl]
      IBD States : --ibd, --kinship, --matrices, --extended, --select
     NPL Linkage : --npl [ON], --pairs [ON], --qtl, --deviates, --exp [ON]
      VC Linkage : --vc, --useCovariates, --ascertainment, --unlinked [0.00]
     Association : --infer, --assoc, --fastAssoc, --filter, --custom [cov.tbl]
     Haplotyping : --best, --sample, --all, --founders, --horizontal
   Recombination : --zero, --one, --two, --three, --singlepoint
       Positions : --steps, --maxStep [0.50], --minStep, --grid, --start,
                   --stop
     LD Clusters : --clusters [], --distance, --rsq [0.16], --cfreq
          Limits : --bits [24], --megabytes [1024], --minutes
     Performance : --trim, --noCoupleBits, --swap [ON], --smallSwap
          Output : --quiet, --markerNames [ON], --frequencies [ON],
                   --perFamily, --pdf [ON], --tabulate, --prefix [wiped_6]
      Simulation : --simulate, --reruns, --save, --trait []

Phenotype: Disease [ALL] (150 families)
===============================================================================
            Pos   Zmean  pvalue linDelta    LOD  pvalue expDelta    LOD  pvalue
            min  -15.92     1.0   -0.271 -19.62     1.0   -9.999 -82.51     1.0 
            max   19.90 0.00000    0.707  49.01 0.00000    9.999  107.8 0.00000 
  SNP_A-1519575   -0.49     0.7   -0.050  -0.06     0.7   -0.052  -0.07     0.7 
  SNP_A-1519521   -0.49     0.7   -0.050  -0.06     0.7   -0.052  -0.07     0.7 
  SNP_A-1519473   -0.49     0.7   -0.050  -0.06     0.7   -0.052  -0.07     0.7 
  SNP_A-1508186   -0.48     0.7   -0.049  -0.06     0.7   -0.051  -0.07     0.7 
  SNP_A-1516523   -0.48     0.7   -0.048  -0.06     0.7   -0.050  -0.06     0.7 
          0.765   -0.45     0.7   -0.046  -0.06     0.7   -0.047  -0.06     0.7 
  SNP_A-1516057   -0.43     0.7   -0.043  -0.05     0.7   -0.045  -0.05     0.7 
          1.505   -0.43     0.7   -0.043  -0.05     0.7   -0.045  -0.05     0.7 
          1.901   -0.43     0.7   -0.043  -0.05     0.7   -0.045  -0.05     0.7 
          2.298   -0.43     0.7   -0.043  -0.05     0.7   -0.044  -0.05     0.7 
  SNP_A-1513896   -0.43     0.7   -0.043  -0.05     0.7   -0.044  -0.05     0.7 
  SNP_A-1514424   -0.42     0.7   -0.041  -0.05     0.7   -0.042  -0.05     0.7 
  SNP_A-1514373   -0.42     0.7   -0.041  -0.05     0.7   -0.042  -0.05     0.7 
          3.371   -0.40     0.7   -0.039  -0.04     0.7   -0.040  -0.04     0.7 
  SNP_A-1508392   -0.37     0.6   -0.036  -0.04     0.7   -0.037  -0.04     0.7 
  SNP_A-1508441   -0.37     0.6   -0.036  -0.04     0.7   -0.037  -0.04     0.7 
  SNP_A-1510117   -0.31     0.6   -0.030  -0.02     0.6   -0.030  -0.02     0.6 
          4.572   -0.22     0.6   -0.021  -0.01     0.6   -0.022  -0.01     0.6 
  SNP_A-1517368   -0.13     0.6   -0.012  -0.00     0.6   -0.013  -0.00     0.6 
          5.375   -0.08     0.5   -0.008  -0.00     0.5   -0.008  -0.00     0.5 
  SNP_A-1513854   -0.04     0.5   -0.004  -0.00     0.5   -0.004  -0.00     0.5 
  SNP_A-1517200   -0.02     0.5   -0.002  -0.00     0.5   -0.002  -0.00     0.5 
          6.425   -0.00     0.5   -0.000  -0.00     0.5   -0.000  -0.00     0.5 
          6.824    0.01     0.5    0.001   0.00     0.5    0.002   0.00     0.5 
  SNP_A-1513907    0.03     0.5    0.003   0.00     0.5    0.003   0.00     0.5 
          7.716    0.05     0.5    0.005   0.00     0.5    0.005   0.00     0.5 
  SNP_A-1510580    0.07     0.5    0.007   0.00     0.5    0.007   0.00     0.5 
  SNP_A-1517736    0.10     0.5    0.009   0.00     0.5    0.010   0.00     0.5 
  SNP_A-1508894    0.12     0.5    0.011   0.00     0.4    0.011   0.00     0.4 
          9.249    0.15     0.4    0.014   0.01     0.4    0.014   0.01     0.4 
  SNP_A-1509227    0.17     0.4    0.017   0.01     0.4    0.016   0.01     0.4 
  SNP_A-1517724    0.17     0.4    0.016   0.01     0.4    0.016   0.01     0.4 
  SNP_A-1518017    0.18     0.4    0.017   0.01     0.4    0.016   0.01     0.4 
  SNP_A-1512970    0.19     0.4    0.018   0.01     0.4    0.017   0.01     0.4 
  SNP_A-1507621    0.13     0.4    0.013   0.00     0.4    0.012   0.00     0.4 
  SNP_A-1508012    0.06     0.5    0.006   0.00     0.5    0.006   0.00     0.5 
  SNP_A-1508499   -0.03     0.5   -0.002  -0.00     0.5   -0.002  -0.00     0.5 
  SNP_A-1510524   -0.01     0.5   -0.001  -0.00     0.5   -0.001  -0.00     0.5 
         12.226   -0.02     0.5   -0.002  -0.00     0.5   -0.002  -0.00     0.5 
  SNP_A-1508458   -0.03     0.5   -0.003  -0.00     0.5   -0.003  -0.00     0.5 
  SNP_A-1514738   -0.04     0.5   -0.003  -0.00     0.5   -0.003  -0.00     0.5 
         13.075   -0.08     0.5   -0.008  -0.00     0.5   -0.008  -0.00     0.5 
  SNP_A-1517042   -0.13     0.6   -0.012  -0.00     0.6   -0.012  -0.00     0.6 
         13.863   -0.13     0.6   -0.012  -0.00     0.6   -0.012  -0.00     0.6 
  SNP_A-1512203   -0.13     0.6   -0.012  -0.00     0.6   -0.012  -0.00     0.6 
         14.709   -0.06     0.5   -0.005  -0.00     0.5   -0.006  -0.00     0.5 
  SNP_A-1508514    0.01     0.5    0.001   0.00     0.5    0.001   0.00     0.5 
         15.632    0.07     0.5    0.006   0.00     0.5    0.007   0.00     0.5 
  SNP_A-1518193    0.13     0.4    0.012   0.00     0.4    0.013   0.00     0.4 
         16.345    0.15     0.4    0.013   0.01     0.4    0.015   0.01     0.4 
  SNP_A-1509470    0.18     0.4    0.015   0.01     0.4    0.017   0.01     0.4 
         17.106    0.12     0.5    0.010   0.00     0.5    0.012   0.00     0.4 
         17.603    0.06     0.5    0.005   0.00     0.5    0.006   0.00     0.5 
  SNP_A-1517826    0.00     0.5    0.000   0.00     0.5    0.000   0.00     0.5 
  SNP_A-1510041    0.00     0.5    0.000   0.00     0.5    0.000   0.00     0.5 
  SNP_A-1517254   -0.01     0.5   -0.001  -0.00     0.5   -0.001  -0.00     0.5 
         18.704   -0.03     0.5   -0.003  -0.00     0.5   -0.003  -0.00     0.5 
  SNP_A-1518739   -0.05     0.5   -0.004  -0.00     0.5   -0.005  -0.00     0.5 
  SNP_A-1510079   -0.07     0.5   -0.006  -0.00     0.5   -0.007  -0.00     0.5 
         19.762   -0.11     0.5   -0.009  -0.00     0.5   -0.010  -0.00     0.5 
  SNP_A-1517521   -0.14     0.6   -0.011  -0.00     0.6   -0.013  -0.00     0.6 
  SNP_A-1510314   -0.08     0.5   -0.007  -0.00     0.5   -0.008  -0.00     0.5 
  SNP_A-1514080   -0.03     0.5   -0.003  -0.00     0.5   -0.003  -0.00     0.5 
         21.366    0.02     0.5    0.002   0.00     0.5    0.002   0.00     0.5 
         21.806    0.07     0.5    0.006   0.00     0.5    0.007   0.00     0.5 
         22.246    0.13     0.4    0.011   0.00     0.4    0.012   0.00     0.4 
  SNP_A-1514484    0.18     0.4    0.016   0.01     0.4    0.018   0.01     0.4 
  SNP_A-1513988    0.18     0.4    0.016   0.01     0.4    0.018   0.01     0.4 
         23.059    0.17     0.4    0.015   0.01     0.4    0.017   0.01     0.4 
         23.392    0.16     0.4    0.015   0.01     0.4    0.016   0.01     0.4 
  SNP_A-1512551    0.15     0.4    0.014   0.01     0.4    0.015   0.01     0.4 
  SNP_A-1513140    0.15     0.4    0.014   0.01     0.4    0.015   0.01     0.4 
         24.190    0.15     0.4    0.014   0.01     0.4    0.016   0.01     0.4 
         24.654    0.15     0.4    0.015   0.01     0.4    0.016   0.01     0.4 
         25.118    0.16     0.4    0.015   0.01     0.4    0.017   0.01     0.4 
         25.582    0.16     0.4    0.016   0.01     0.4    0.017   0.01     0.4 
         26.046    0.16     0.4    0.016   0.01     0.4    0.017   0.01     0.4 
         26.510    0.16     0.4    0.017   0.01     0.4    0.018   0.01     0.4 
         26.974    0.17     0.4    0.017   0.01     0.4    0.018   0.01     0.4 
         27.438    0.17     0.4    0.017   0.01     0.4    0.018   0.01     0.4 
         27.902    0.17     0.4    0.017   0.01     0.4    0.018   0.01     0.4 
         28.366    0.18     0.4    0.017   0.01     0.4    0.018   0.01     0.4 
  SNP_A-1510451    0.18     0.4    0.017   0.01     0.4    0.018   0.01     0.4 
  SNP_A-1508820    0.15     0.4    0.014   0.01     0.4    0.014   0.01     0.4 
  SNP_A-1515569    0.15     0.4    0.014   0.01     0.4    0.014   0.01     0.4 
  SNP_A-1507974    0.14     0.4    0.013   0.00     0.4    0.013   0.00     0.4 
         29.858    0.14     0.4    0.013   0.00     0.4    0.013   0.00     0.4 
  SNP_A-1514594    0.14     0.4    0.013   0.00     0.4    0.013   0.00     0.4 
  SNP_A-1511674    0.14     0.4    0.013   0.00     0.4    0.013   0.00     0.4 
         30.915    0.15     0.4    0.014   0.01     0.4    0.014   0.01     0.4 
  SNP_A-1519094    0.16     0.4    0.015   0.01     0.4    0.015   0.01     0.4 
  SNP_A-1516736    0.19     0.4    0.018   0.01     0.4    0.018   0.01     0.4 
         31.887    0.17     0.4    0.016   0.01     0.4    0.016   0.01     0.4 
  SNP_A-1513720    0.15     0.4    0.014   0.01     0.4    0.014   0.01     0.4 
         32.792    0.17     0.4    0.017   0.01     0.4    0.017   0.01     0.4 
         33.236    0.20     0.4    0.020   0.01     0.4    0.019   0.01     0.4 
         33.680    0.22     0.4    0.022   0.01     0.4    0.022   0.01     0.4 
         34.123    0.25     0.4    0.025   0.02     0.4    0.025   0.02     0.4 
         34.567    0.28     0.4    0.027   0.02     0.4    0.027   0.02     0.4 
         35.011    0.31     0.4    0.029   0.02     0.4    0.029   0.02     0.4 
  SNP_A-1517115    0.35     0.4    0.031   0.03     0.4    0.032   0.03     0.4 
         35.928    0.34     0.4    0.032   0.03     0.4    0.032   0.03     0.4 
         36.402    0.33     0.4    0.031   0.03     0.4    0.032   0.03     0.4 
         36.876    0.32     0.4    0.031   0.03     0.4    0.032   0.03     0.4 
         37.349    0.32     0.4    0.030   0.03     0.4    0.031   0.03     0.4 
         37.823    0.31     0.4    0.030   0.02     0.4    0.031   0.03     0.4 
         38.297    0.31     0.4    0.029   0.02     0.4    0.030   0.02     0.4 
         38.770    0.30     0.4    0.027   0.02     0.4    0.029   0.02     0.4 
  SNP_A-1516856    0.30     0.4    0.026   0.02     0.4    0.028   0.02     0.4 
         39.655    0.29     0.4    0.025   0.02     0.4    0.027   0.02     0.4 
  SNP_A-1515729    0.28     0.4    0.024   0.02     0.4    0.026   0.02     0.4 
  SNP_A-1508905    0.28     0.4    0.024   0.02     0.4    0.025   0.02     0.4 
  SNP_A-1513456    0.26     0.4    0.022   0.02     0.4    0.024   0.02     0.4 
  SNP_A-1508648    0.26     0.4    0.022   0.02     0.4    0.024   0.02     0.4 
  SNP_A-1515076    0.23     0.4    0.019   0.01     0.4    0.021   0.01     0.4 
  SNP_A-1511040    0.16     0.4    0.014   0.01     0.4    0.015   0.01     0.4 
SNP_A-1511110_2    0.13     0.4    0.011   0.00     0.4    0.012   0.00     0.4 
  SNP_A-1517580    0.09     0.5    0.007   0.00     0.5    0.008   0.00     0.5 
  SNP_A-1516084   -0.08     0.5   -0.007  -0.00     0.5   -0.007  -0.00     0.5 
  SNP_A-1514639   -0.10     0.5   -0.009  -0.00     0.5   -0.009  -0.00     0.5 
  SNP_A-1515700   -0.11     0.5   -0.009  -0.00     0.5   -0.009  -0.00     0.5 
  SNP_A-1514191   -0.11     0.5   -0.009  -0.00     0.5   -0.010  -0.00     0.5 
         42.060   -0.09     0.5   -0.007  -0.00     0.5   -0.008  -0.00     0.5 
  SNP_A-1509639   -0.06     0.5   -0.006  -0.00     0.5   -0.006  -0.00     0.5 
         42.703   -0.08     0.5   -0.007  -0.00     0.5   -0.008  -0.00     0.5 
  SNP_A-1511372   -0.11     0.5   -0.009  -0.00     0.5   -0.010  -0.00     0.5 
         43.265   -0.10     0.5   -0.009  -0.00     0.5   -0.009  -0.00     0.5 
  SNP_A-1508637   -0.09     0.5   -0.008  -0.00     0.5   -0.009  -0.00     0.5 
  SNP_A-1507610   -0.10     0.5   -0.009  -0.00     0.5   -0.009  -0.00     0.5 
  SNP_A-1512532   -0.14     0.6   -0.012  -0.00     0.6   -0.013  -0.00     0.6 
  SNP_A-1518810   -0.12     0.5   -0.011  -0.00     0.5   -0.011  -0.00     0.5 
         44.806   -0.02     0.5   -0.002  -0.00     0.5   -0.002  -0.00     0.5 
         45.222    0.08     0.5    0.008   0.00     0.5    0.008   0.00     0.5 
         45.637    0.18     0.4    0.017   0.01     0.4    0.017   0.01     0.4 
  SNP_A-1511850    0.28     0.4    0.025   0.02     0.4    0.026   0.02     0.4 
  SNP_A-1514759    0.28     0.4    0.025   0.02     0.4    0.026   0.02     0.4 
  SNP_A-1512060    0.28     0.4    0.026   0.02     0.4    0.026   0.02     0.4 
         46.540    0.33     0.4    0.029   0.03     0.4    0.030   0.03     0.4 
  SNP_A-1511945    0.38     0.4    0.032   0.03     0.4    0.034   0.03     0.3 
  SNP_A-1511390    0.43     0.3    0.036   0.04     0.3    0.039   0.04     0.3 
  SNP_A-1508968    0.44     0.3    0.037   0.04     0.3    0.039   0.05     0.3 
         47.740    0.40     0.3    0.034   0.04     0.3    0.036   0.04     0.3 
         48.197    0.36     0.4    0.031   0.03     0.4    0.032   0.03     0.4 
         48.654    0.32     0.4    0.027   0.02     0.4    0.028   0.02     0.4 
  SNP_A-1507950    0.28     0.4    0.024   0.02     0.4    0.024   0.02     0.4 
  SNP_A-1514045    0.32     0.4    0.027   0.02     0.4    0.028   0.02     0.4 
  SNP_A-1509819    0.34     0.4    0.028   0.03     0.4    0.029   0.03     0.4 
  SNP_A-1509810    0.34     0.4    0.028   0.03     0.4    0.030   0.03     0.4 
         50.052    0.23     0.4    0.019   0.01     0.4    0.020   0.01     0.4 
  SNP_A-1510608    0.11     0.5    0.009   0.00     0.5    0.009   0.00     0.5 
         50.771    0.04     0.5    0.003   0.00     0.5    0.004   0.00     0.5 
  SNP_A-1510234   -0.03     0.5   -0.003  -0.00     0.5   -0.003  -0.00     0.5 
  SNP_A-1514862   -0.04     0.5   -0.003  -0.00     0.5   -0.003  -0.00     0.5 
  SNP_A-1508271   -0.07     0.5   -0.006  -0.00     0.5   -0.006  -0.00     0.5 
  SNP_A-1509040   -0.07     0.5   -0.006  -0.00     0.5   -0.006  -0.00     0.5 
  SNP_A-1508845   -0.03     0.5   -0.003  -0.00     0.5   -0.003  -0.00     0.5 
         51.582    0.06     0.5    0.005   0.00     0.5    0.005   0.00     0.5 
  SNP_A-1510812    0.15     0.4    0.013   0.01     0.4    0.013   0.01     0.4 
  SNP_A-1517774    0.16     0.4    0.013   0.01     0.4    0.014   0.01     0.4 
  SNP_A-1507348    0.21     0.4    0.018   0.01     0.4    0.019   0.01     0.4 
  SNP_A-1513454    0.13     0.4    0.012   0.00     0.4    0.012   0.00     0.4 
         52.826    0.21     0.4    0.019   0.01     0.4    0.019   0.01     0.4 
         53.305    0.28     0.4    0.026   0.02     0.4    0.027   0.02     0.4 
         53.784    0.36     0.4    0.033   0.03     0.4    0.034   0.03     0.3 
         54.263    0.43     0.3    0.040   0.05     0.3    0.041   0.05     0.3 
  SNP_A-1515481    0.50     0.3    0.046   0.06     0.3    0.048   0.06     0.3 
         55.110    0.55     0.3    0.050   0.07     0.3    0.052   0.08     0.3 
         55.478    0.60     0.3    0.054   0.09     0.3    0.057   0.09     0.3 
  SNP_A-1512864    0.65     0.3    0.058   0.10     0.3    0.061   0.10     0.2 
  SNP_A-1514645    0.64     0.3    0.056   0.09     0.3    0.059   0.10     0.2 
         56.563    0.59     0.3    0.052   0.08     0.3    0.055   0.09     0.3 
  SNP_A-1510693    0.55     0.3    0.048   0.07     0.3    0.051   0.07     0.3 
  SNP_A-1510093    0.54     0.3    0.048   0.07     0.3    0.050   0.07     0.3 
  SNP_A-1519060    0.54     0.3    0.047   0.07     0.3    0.050   0.07     0.3 
  SNP_A-1509105    0.56     0.3    0.049   0.07     0.3    0.051   0.08     0.3 
  SNP_A-1507458    0.56     0.3    0.050   0.07     0.3    0.052   0.08     0.3 
         58.216    0.52     0.3    0.046   0.06     0.3    0.049   0.07     0.3 
         58.673    0.49     0.3    0.043   0.06     0.3    0.045   0.06     0.3 
  SNP_A-1517790    0.45     0.3    0.039   0.05     0.3    0.041   0.05     0.3 
  SNP_A-1518781    0.45     0.3    0.039   0.05     0.3    0.041   0.05     0.3 
  SNP_A-1515246    0.45     0.3    0.039   0.05     0.3    0.041   0.05     0.3 
         59.833    0.38     0.4    0.033   0.03     0.3    0.035   0.04     0.3 
  SNP_A-1509061    0.31     0.4    0.028   0.02     0.4    0.029   0.02     0.4 
  SNP_A-1513918    0.26     0.4    0.023   0.02     0.4    0.024   0.02     0.4 
  SNP_A-1519339    0.25     0.4    0.022   0.01     0.4    0.023   0.02     0.4 
         60.673    0.21     0.4    0.018   0.01     0.4    0.019   0.01     0.4 
  SNP_A-1513942    0.16     0.4    0.014   0.01     0.4    0.015   0.01     0.4 
  SNP_A-1511500    0.12     0.5    0.010   0.00     0.5    0.011   0.00     0.5 
  SNP_A-1511009    0.10     0.5    0.008   0.00     0.5    0.009   0.00     0.5 
         61.918    0.05     0.5    0.004   0.00     0.5    0.004   0.00     0.5 
  SNP_A-1515501   -0.01     0.5   -0.001  -0.00     0.5   -0.001  -0.00     0.5 
         62.687   -0.01     0.5   -0.001  -0.00     0.5   -0.001  -0.00     0.5 
         63.182   -0.02     0.5   -0.001  -0.00     0.5   -0.001  -0.00     0.5 
         63.676   -0.02     0.5   -0.002  -0.00     0.5   -0.002  -0.00     0.5 
         64.170   -0.03     0.5   -0.003  -0.00     0.5   -0.003  -0.00     0.5 
         64.664   -0.04     0.5   -0.003  -0.00     0.5   -0.003  -0.00     0.5 
         65.159   -0.04     0.5   -0.004  -0.00     0.5   -0.004  -0.00     0.5 
         65.653   -0.05     0.5   -0.005  -0.00     0.5   -0.005  -0.00     0.5 
         66.147   -0.06     0.5   -0.006  -0.00     0.5   -0.006  -0.00     0.5 
         66.642   -0.08     0.5   -0.007  -0.00     0.5   -0.007  -0.00     0.5 
         67.136   -0.09     0.5   -0.008  -0.00     0.5   -0.008  -0.00     0.5 
  SNP_A-1518080   -0.10     0.5   -0.009  -0.00     0.5   -0.009  -0.00     0.5 
  SNP_A-1509003   -0.09     0.5   -0.007  -0.00     0.5   -0.008  -0.00     0.5 
  SNP_A-1518320   -0.11     0.5   -0.009  -0.00     0.5   -0.010  -0.00     0.5 
  SNP_A-1510485   -0.10     0.5   -0.009  -0.00     0.5   -0.009  -0.00     0.5 
  SNP_A-1515598   -0.05     0.5   -0.005  -0.00     0.5   -0.005  -0.00     0.5 
         68.849    0.00     0.5    0.000   0.00     0.5    0.000   0.00     0.5 
         69.222    0.05     0.5    0.005   0.00     0.5    0.005   0.00     0.5 
  SNP_A-1513232    0.11     0.5    0.009   0.00     0.5    0.010   0.00     0.5 
         70.019    0.21     0.4    0.018   0.01     0.4    0.019   0.01     0.4 
         70.443    0.30     0.4    0.026   0.02     0.4    0.027   0.02     0.4 
  SNP_A-1517527    0.40     0.3    0.034   0.04     0.3    0.035   0.04     0.3 
  SNP_A-1509531    0.45     0.3    0.038   0.05     0.3    0.039   0.05     0.3 
  SNP_A-1516626    0.44     0.3    0.037   0.04     0.3    0.038   0.04     0.3 
  SNP_A-1516616    0.44     0.3    0.038   0.04     0.3    0.038   0.04     0.3 
  SNP_A-1519412    0.41     0.3    0.035   0.04     0.3    0.035   0.04     0.3 
  SNP_A-1511012    0.41     0.3    0.034   0.04     0.3    0.035   0.04     0.3 
  SNP_A-1510964    0.41     0.3    0.034   0.04     0.3    0.035   0.04     0.3 
  SNP_A-1512640    0.47     0.3    0.039   0.05     0.3    0.040   0.05     0.3 
         72.739    0.53     0.3    0.045   0.06     0.3    0.046   0.06     0.3 
  SNP_A-1519050    0.60     0.3    0.050   0.08     0.3    0.051   0.08     0.3 
  SNP_A-1512307    0.60     0.3    0.051   0.08     0.3    0.052   0.08     0.3 
  SNP_A-1514492    0.69     0.2    0.058   0.11     0.2    0.059   0.11     0.2 
  SNP_A-1507727    0.74     0.2    0.062   0.12     0.2    0.064   0.13     0.2 
  SNP_A-1513492    0.77     0.2    0.064   0.13     0.2    0.066   0.14     0.2 
  SNP_A-1515234    0.79     0.2    0.066   0.14     0.2    0.068   0.14     0.2 
  SNP_A-1510907    0.86     0.2    0.071   0.16     0.2    0.074   0.17     0.2 
  SNP_A-1512699    0.87     0.2    0.072   0.17     0.2    0.075   0.18     0.2 
  SNP_A-1510601    0.88     0.2    0.072   0.17     0.2    0.076   0.18     0.2 
  SNP_A-1518934    0.87     0.2    0.071   0.16     0.2    0.074   0.17     0.2 
  SNP_A-1514539    0.86     0.2    0.070   0.16     0.2    0.074   0.17     0.2 
  SNP_A-1509195    0.85     0.2    0.069   0.15     0.2    0.072   0.16     0.2 
  SNP_A-1507846    0.81     0.2    0.066   0.14     0.2    0.069   0.15     0.2 
  SNP_A-1507598    0.81     0.2    0.066   0.14     0.2    0.069   0.15     0.2 
  SNP_A-1514912    0.81     0.2    0.067   0.14     0.2    0.070   0.15     0.2 
  SNP_A-1512027    0.85     0.2    0.070   0.16     0.2    0.073   0.17     0.2 
  SNP_A-1508621    0.84     0.2    0.070   0.16     0.2    0.073   0.16     0.2 
  SNP_A-1519464    0.84     0.2    0.071   0.16     0.2    0.073   0.16     0.2 
  SNP_A-1513647    0.69     0.2    0.059   0.11     0.2    0.061   0.11     0.2 
         76.009    0.52     0.3    0.046   0.06     0.3    0.047   0.07     0.3 
         76.404    0.36     0.4    0.032   0.03     0.4    0.032   0.03     0.4 
  SNP_A-1517427    0.20     0.4    0.017   0.01     0.4    0.017   0.01     0.4 
         77.189    0.22     0.4    0.019   0.01     0.4    0.019   0.01     0.4 
         77.579    0.24     0.4    0.021   0.01     0.4    0.021   0.01     0.4 
  SNP_A-1512639    0.26     0.4    0.022   0.02     0.4    0.022   0.02     0.4 
  SNP_A-1519565    0.26     0.4    0.022   0.02     0.4    0.022   0.02     0.4 
  SNP_A-1518826    0.26     0.4    0.022   0.01     0.4    0.022   0.02     0.4 
  SNP_A-1510328    0.26     0.4    0.022   0.01     0.4    0.022   0.02     0.4 
         78.687    0.24     0.4    0.020   0.01     0.4    0.021   0.01     0.4 
         79.169    0.22     0.4    0.019   0.01     0.4    0.019   0.01     0.4 
         79.651    0.20     0.4    0.017   0.01     0.4    0.017   0.01     0.4 
  SNP_A-1511130    0.18     0.4    0.016   0.01     0.4    0.016   0.01     0.4 
  SNP_A-1507946    0.19     0.4    0.016   0.01     0.4    0.016   0.01     0.4 
  SNP_A-1509487    0.22     0.4    0.018   0.01     0.4    0.018   0.01     0.4 
  SNP_A-1508035    0.23     0.4    0.020   0.01     0.4    0.020   0.01     0.4 
  SNP_A-1507823    0.27     0.4    0.022   0.02     0.4    0.022   0.02     0.4 
  SNP_A-1511358    0.30     0.4    0.025   0.02     0.4    0.025   0.02     0.4 
  SNP_A-1517739    0.31     0.4    0.025   0.02     0.4    0.026   0.02     0.4 
  SNP_A-1519756    0.32     0.4    0.026   0.02     0.4    0.027   0.02     0.4 
  SNP_A-1516053    0.36     0.4    0.029   0.03     0.4    0.030   0.03     0.4 
  SNP_A-1514148    0.44     0.3    0.035   0.04     0.3    0.037   0.04     0.3 
  SNP_A-1514722    0.46     0.3    0.037   0.04     0.3    0.039   0.05     0.3 
  SNP_A-1507579    0.45     0.3    0.036   0.04     0.3    0.038   0.05     0.3 
  SNP_A-1512875    0.44     0.3    0.035   0.04     0.3    0.037   0.04     0.3 
  SNP_A-1516826    0.43     0.3    0.034   0.04     0.3    0.036   0.04     0.3 
  SNP_A-1509500    0.42     0.3    0.033   0.04     0.3    0.035   0.04     0.3 
  SNP_A-1515743    0.42     0.3    0.033   0.04     0.3    0.036   0.04     0.3 
  SNP_A-1510862    0.45     0.3    0.036   0.04     0.3    0.038   0.05     0.3 
         82.655    0.46     0.3    0.037   0.05     0.3    0.039   0.05     0.3 
  SNP_A-1515768    0.47     0.3    0.038   0.05     0.3    0.040   0.05     0.3 
  SNP_A-1515911    0.48     0.3    0.039   0.05     0.3    0.041   0.05     0.3 
  SNP_A-1511728    0.49     0.3    0.039   0.05     0.3    0.042   0.05     0.3 
  SNP_A-1512441    0.48     0.3    0.038   0.05     0.3    0.042   0.05     0.3 
  SNP_A-1508779    0.48     0.3    0.038   0.05     0.3    0.042   0.05     0.3 
  SNP_A-1513239    0.48     0.3    0.038   0.05     0.3    0.042   0.05     0.3 
  SNP_A-1515446    0.47     0.3    0.037   0.05     0.3    0.041   0.05     0.3 
  SNP_A-1514988    0.47     0.3    0.037   0.05     0.3    0.041   0.05     0.3 
         84.251    0.44     0.3    0.035   0.04     0.3    0.038   0.04     0.3 
  SNP_A-1518378    0.40     0.3    0.032   0.03     0.3    0.036   0.04     0.3 
         84.970    0.35     0.4    0.028   0.03     0.4    0.031   0.03     0.4 
  SNP_A-1514368    0.30     0.4    0.023   0.02     0.4    0.026   0.02     0.4 
  SNP_A-1517400    0.29     0.4    0.023   0.02     0.4    0.025   0.02     0.4 
  SNP_A-1512826    0.29     0.4    0.023   0.02     0.4    0.025   0.02     0.4 
  SNP_A-1517473    0.29     0.4    0.023   0.02     0.4    0.025   0.02     0.4 
  SNP_A-1518670    0.26     0.4    0.021   0.01     0.4    0.023   0.02     0.4 
  SNP_A-1515077    0.26     0.4    0.020   0.01     0.4    0.023   0.02     0.4 
  SNP_A-1512969    0.16     0.4    0.012   0.01     0.4    0.014   0.01     0.4 
         86.701    0.13     0.4    0.010   0.00     0.5    0.011   0.00     0.4 
  SNP_A-1507772    0.09     0.5    0.007   0.00     0.5    0.008   0.00     0.5 
  SNP_A-1507397    0.09     0.5    0.007   0.00     0.5    0.008   0.00     0.5 
         87.384    0.07     0.5    0.005   0.00     0.5    0.006   0.00     0.5 
  SNP_A-1509628    0.04     0.5    0.003   0.00     0.5    0.004   0.00     0.5 
  SNP_A-1519360    0.04     0.5    0.003   0.00     0.5    0.003   0.00     0.5 
  SNP_A-1512013    0.02     0.5    0.001   0.00     0.5    0.002   0.00     0.5 
  SNP_A-1518890    0.02     0.5    0.001   0.00     0.5    0.002   0.00     0.5 
  SNP_A-1514101    0.01     0.5    0.001   0.00     0.5    0.001   0.00     0.5 
  SNP_A-1515055   -0.02     0.5   -0.002  -0.00     0.5   -0.002  -0.00     0.5 
  SNP_A-1516119   -0.03     0.5   -0.002  -0.00     0.5   -0.002  -0.00     0.5 
  SNP_A-1510161   -0.12     0.5   -0.009  -0.00     0.5   -0.010  -0.00     0.5 
  SNP_A-1507959   -0.10     0.5   -0.007  -0.00     0.5   -0.008  -0.00     0.5 
  SNP_A-1517604   -0.05     0.5   -0.004  -0.00     0.5   -0.004  -0.00     0.5 
  SNP_A-1509897    0.01     0.5    0.001   0.00     0.5    0.001   0.00     0.5 
  SNP_A-1507703    0.01     0.5    0.000   0.00     0.5    0.000   0.00     0.5 
  SNP_A-1511596   -0.06     0.5   -0.004  -0.00     0.5   -0.005  -0.00     0.5 
  SNP_A-1512791   -0.08     0.5   -0.006  -0.00     0.5   -0.007  -0.00     0.5 
  SNP_A-1516395   -0.02     0.5   -0.001  -0.00     0.5   -0.001  -0.00     0.5 
  SNP_A-1509164    0.09     0.5    0.007   0.00     0.5    0.008   0.00     0.5 
  SNP_A-1517498    0.14     0.4    0.011   0.00     0.4    0.012   0.00     0.4 
  SNP_A-1514715    0.20     0.4    0.016   0.01     0.4    0.017   0.01     0.4 
  SNP_A-1507578    0.21     0.4    0.017   0.01     0.4    0.017   0.01     0.4 
  SNP_A-1511425    0.25     0.4    0.020   0.01     0.4    0.021   0.01     0.4 
  SNP_A-1516824    0.26     0.4    0.021   0.01     0.4    0.022   0.02     0.4 
  SNP_A-1509804    0.30     0.4    0.024   0.02     0.4    0.025   0.02     0.4 
  SNP_A-1514643    0.32     0.4    0.026   0.02     0.4    0.027   0.02     0.4 
  SNP_A-1511555    0.35     0.4    0.029   0.03     0.4    0.029   0.03     0.4 
  SNP_A-1510144    0.31     0.4    0.026   0.02     0.4    0.026   0.02     0.4 
  SNP_A-1509301    0.24     0.4    0.019   0.01     0.4    0.020   0.01     0.4 
  SNP_A-1516832    0.17     0.4    0.014   0.01     0.4    0.014   0.01     0.4 
  SNP_A-1515099    0.23     0.4    0.020   0.01     0.4    0.020   0.01     0.4 
  SNP_A-1517131    0.29     0.4    0.024   0.02     0.4    0.024   0.02     0.4 
  SNP_A-1519503    0.30     0.4    0.025   0.02     0.4    0.025   0.02     0.4 
  SNP_A-1515078    0.37     0.4    0.031   0.03     0.4    0.031   0.03     0.4 
  SNP_A-1508614    0.38     0.4    0.032   0.03     0.3    0.032   0.03     0.3 
  SNP_A-1510903    0.44     0.3    0.038   0.04     0.3    0.038   0.04     0.3 
  SNP_A-1516414    0.64     0.3    0.054   0.09     0.3    0.054   0.09     0.3 
  SNP_A-1511510    0.65     0.3    0.055   0.09     0.3    0.054   0.09     0.3 
  SNP_A-1509717    0.65     0.3    0.055   0.09     0.3    0.054   0.09     0.3 
  SNP_A-1518122    0.65     0.3    0.055   0.09     0.3    0.054   0.09     0.3 
  SNP_A-1508283    0.64     0.3    0.054   0.09     0.3    0.054   0.09     0.3 
  SNP_A-1518049    0.63     0.3    0.054   0.09     0.3    0.053   0.09     0.3 
  SNP_A-1516292    0.62     0.3    0.053   0.09     0.3    0.052   0.09     0.3 
  SNP_A-1516458    0.63     0.3    0.054   0.09     0.3    0.053   0.09     0.3 
  SNP_A-1515365    0.63     0.3    0.054   0.09     0.3    0.053   0.09     0.3 
  SNP_A-1509501    0.63     0.3    0.054   0.09     0.3    0.053   0.09     0.3 
  SNP_A-1517118    0.63     0.3    0.054   0.09     0.3    0.053   0.09     0.3 
  SNP_A-1514275    0.63     0.3    0.054   0.09     0.3    0.053   0.09     0.3 
  SNP_A-1516088    0.54     0.3    0.047   0.07     0.3    0.047   0.07     0.3 
  SNP_A-1519004    0.47     0.3    0.042   0.05     0.3    0.041   0.05     0.3 
  SNP_A-1508598    0.46     0.3    0.041   0.05     0.3    0.040   0.05     0.3 
         95.171    0.43     0.3    0.039   0.04     0.3    0.038   0.04     0.3 
         95.637    0.40     0.3    0.037   0.04     0.3    0.036   0.04     0.3 
         96.103    0.37     0.4    0.035   0.03     0.3    0.034   0.03     0.3 
         96.569    0.34     0.4    0.033   0.03     0.4    0.031   0.03     0.4 
         97.035    0.31     0.4    0.030   0.02     0.4    0.029   0.02     0.4 
         97.501    0.28     0.4    0.027   0.02     0.4    0.026   0.02     0.4 
         97.967    0.25     0.4    0.025   0.02     0.4    0.023   0.02     0.4 
  SNP_A-1513848    0.23     0.4    0.022   0.01     0.4    0.020   0.01     0.4 
  SNP_A-1508255    0.19     0.4    0.018   0.01     0.4    0.017   0.01     0.4 
  SNP_A-1513401    0.19     0.4    0.018   0.01     0.4    0.017   0.01     0.4 
         98.957    0.19     0.4    0.018   0.01     0.4    0.017   0.01     0.4 
  SNP_A-1508872    0.19     0.4    0.018   0.01     0.4    0.017   0.01     0.4 
  SNP_A-1512792    0.18     0.4    0.017   0.01     0.4    0.016   0.01     0.4 
  SNP_A-1515890    0.23     0.4    0.021   0.01     0.4    0.020   0.01     0.4 
  SNP_A-1508949    0.25     0.4    0.022   0.01     0.4    0.021   0.01     0.4 
  SNP_A-1514432    0.24     0.4    0.022   0.01     0.4    0.021   0.01     0.4 
  SNP_A-1516549    0.24     0.4    0.022   0.01     0.4    0.020   0.01     0.4 
  SNP_A-1510657    0.20     0.4    0.017   0.01     0.4    0.016   0.01     0.4 
  SNP_A-1508177    0.19     0.4    0.017   0.01     0.4    0.016   0.01     0.4 
  SNP_A-1510589    0.14     0.4    0.012   0.00     0.4    0.012   0.00     0.4 
  SNP_A-1507576    0.13     0.4    0.011   0.00     0.4    0.011   0.00     0.4 
  SNP_A-1507671    0.13     0.4    0.011   0.00     0.4    0.011   0.00     0.4 
  SNP_A-1519662    0.23     0.4    0.020   0.01     0.4    0.019   0.01     0.4 
  SNP_A-1516226    0.30     0.4    0.026   0.02     0.4    0.025   0.02     0.4 
  SNP_A-1517255    0.44     0.3    0.038   0.04     0.3    0.037   0.04     0.3 
  SNP_A-1519089    0.49     0.3    0.042   0.05     0.3    0.041   0.05     0.3 
  SNP_A-1509305    0.49     0.3    0.042   0.06     0.3    0.041   0.05     0.3 
  SNP_A-1518855    0.49     0.3    0.042   0.06     0.3    0.041   0.05     0.3 
  SNP_A-1518613    0.50     0.3    0.043   0.06     0.3    0.042   0.06     0.3 
  SNP_A-1519711    0.52     0.3    0.044   0.06     0.3    0.043   0.06     0.3 
  SNP_A-1514230    0.53     0.3    0.045   0.06     0.3    0.044   0.06     0.3 
  SNP_A-1517633    0.59     0.3    0.052   0.08     0.3    0.050   0.08     0.3 
  SNP_A-1513476    0.64     0.3    0.057   0.10     0.3    0.054   0.09     0.3 
  SNP_A-1519453    0.63     0.3    0.055   0.09     0.3    0.053   0.09     0.3 
  SNP_A-1509914    0.62     0.3    0.055   0.09     0.3    0.052   0.09     0.3 
  SNP_A-1518981    0.61     0.3    0.054   0.09     0.3    0.052   0.08     0.3 
  SNP_A-1509720    0.61     0.3    0.055   0.09     0.3    0.052   0.08     0.3 
  SNP_A-1515384    0.59     0.3    0.054   0.08     0.3    0.051   0.08     0.3 
        102.977    0.57     0.3    0.053   0.08     0.3    0.050   0.08     0.3 
        103.326    0.55     0.3    0.052   0.08     0.3    0.048   0.07     0.3 
  SNP_A-1508733    0.53     0.3    0.050   0.07     0.3    0.046   0.07     0.3 
        104.064    0.52     0.3    0.050   0.07     0.3    0.045   0.06     0.3 
  SNP_A-1513389    0.50     0.3    0.048   0.06     0.3    0.043   0.06     0.3 
  SNP_A-1518648    0.52     0.3    0.050   0.07     0.3    0.045   0.06     0.3 
  SNP_A-1517441    0.53     0.3    0.050   0.07     0.3    0.045   0.06     0.3 
        105.012    0.56     0.3    0.055   0.08     0.3    0.050   0.07     0.3 
        105.445    0.60     0.3    0.059   0.09     0.3    0.053   0.09     0.3 
  SNP_A-1508022    0.64     0.3    0.063   0.11     0.2    0.056   0.10     0.3 
        106.153    0.66     0.3    0.065   0.11     0.2    0.058   0.10     0.2 
  SNP_A-1509453    0.69     0.2    0.067   0.12     0.2    0.060   0.11     0.2 
        106.765    0.58     0.3    0.058   0.09     0.3    0.052   0.08     0.3 
  SNP_A-1509894    0.48     0.3    0.048   0.06     0.3    0.042   0.05     0.3 
  SNP_A-1510861    0.44     0.3    0.044   0.05     0.3    0.038   0.04     0.3 
  SNP_A-1517861    0.36     0.4    0.037   0.04     0.3    0.032   0.03     0.4 
  SNP_A-1512346    0.36     0.4    0.036   0.03     0.3    0.031   0.03     0.4 
        107.770    0.29     0.4    0.029   0.02     0.4    0.025   0.02     0.4 
  SNP_A-1517218    0.22     0.4    0.022   0.01     0.4    0.019   0.01     0.4 
  SNP_A-1519249    0.21     0.4    0.022   0.01     0.4    0.019   0.01     0.4 
        108.634    0.19     0.4    0.019   0.01     0.4    0.017   0.01     0.4 
        109.085    0.17     0.4    0.017   0.01     0.4    0.015   0.01     0.4 
        109.537    0.14     0.4    0.015   0.01     0.4    0.013   0.00     0.4 
  SNP_A-1515711    0.12     0.5    0.012   0.00     0.4    0.011   0.00     0.5 
        110.251    0.13     0.4    0.014   0.00     0.4    0.012   0.00     0.4 
  SNP_A-1508015    0.15     0.4    0.015   0.01     0.4    0.013   0.01     0.4 
  SNP_A-1513143    0.16     0.4    0.017   0.01     0.4    0.015   0.01     0.4 
        111.230    0.17     0.4    0.017   0.01     0.4    0.015   0.01     0.4 
  SNP_A-1512046    0.18     0.4    0.018   0.01     0.4    0.016   0.01     0.4 
  SNP_A-1511113    0.18     0.4    0.019   0.01     0.4    0.016   0.01     0.4 
  SNP_A-1512100    0.18     0.4    0.019   0.01     0.4    0.016   0.01     0.4 
  SNP_A-1513568    0.16     0.4    0.017   0.01     0.4    0.015   0.01     0.4 
  SNP_A-1519082    0.16     0.4    0.016   0.01     0.4    0.014   0.01     0.4 
        112.855    0.14     0.4    0.015   0.01     0.4    0.013   0.00     0.4 
  SNP_A-1518356    0.12     0.5    0.012   0.00     0.4    0.011   0.00     0.4 
  SNP_A-1511848    0.13     0.4    0.013   0.00     0.4    0.012   0.00     0.4 
  SNP_A-1512187    0.09     0.5    0.009   0.00     0.5    0.008   0.00     0.5 
        114.488   -0.01     0.5   -0.001  -0.00     0.5   -0.001  -0.00     0.5 
  SNP_A-1516714   -0.10     0.5   -0.010  -0.00     0.5   -0.009  -0.00     0.5 
        115.280   -0.17     0.6   -0.017  -0.01     0.6   -0.015  -0.01     0.6 
        115.639   -0.24     0.6   -0.024  -0.01     0.6   -0.022  -0.01     0.6 
  SNP_A-1516660   -0.31     0.6   -0.030  -0.02     0.6   -0.028  -0.02     0.6 
  SNP_A-1511127   -0.32     0.6   -0.031  -0.03     0.6   -0.028  -0.02     0.6 
  SNP_A-1507580   -0.36     0.6   -0.035  -0.03     0.7   -0.032  -0.03     0.6 
  SNP_A-1509028   -0.44     0.7   -0.042  -0.05     0.7   -0.039  -0.05     0.7 
  SNP_A-1513482   -0.41     0.7   -0.039  -0.04     0.7   -0.036  -0.04     0.7 
  SNP_A-1515607   -0.42     0.7   -0.039  -0.04     0.7   -0.037  -0.04     0.7 
  SNP_A-1511482   -0.44     0.7   -0.041  -0.05     0.7   -0.038  -0.04     0.7 
  SNP_A-1512481   -0.48     0.7   -0.044  -0.06     0.7   -0.041  -0.05     0.7 
  SNP_A-1518255   -0.63     0.7   -0.057  -0.10     0.7   -0.054  -0.09     0.7 
  SNP_A-1514894   -0.61     0.7   -0.056  -0.09     0.7   -0.052  -0.08     0.7 
  SNP_A-1514418   -0.61     0.7   -0.055  -0.09     0.7   -0.052  -0.08     0.7 
  SNP_A-1509704   -0.55     0.7   -0.049  -0.07     0.7   -0.047  -0.07     0.7 
  SNP_A-1512240   -0.66     0.7   -0.058  -0.10     0.8   -0.056  -0.10     0.8 
  SNP_A-1512029   -0.67     0.7   -0.058  -0.10     0.8   -0.057  -0.10     0.8 
  SNP_A-1512848   -0.58     0.7   -0.050  -0.08     0.7   -0.050  -0.08     0.7 
  SNP_A-1508394   -0.58     0.7   -0.050  -0.08     0.7   -0.050  -0.08     0.7 
  SNP_A-1510749   -0.59     0.7   -0.050  -0.08     0.7   -0.050  -0.08     0.7 
  SNP_A-1508735   -0.61     0.7   -0.052  -0.08     0.7   -0.052  -0.08     0.7 
  SNP_A-1517444   -0.67     0.7   -0.058  -0.10     0.8   -0.058  -0.10     0.8 
  SNP_A-1518448   -0.70     0.8   -0.060  -0.11     0.8   -0.060  -0.11     0.8 
  SNP_A-1519146   -0.70     0.8   -0.060  -0.11     0.8   -0.060  -0.11     0.8 
  SNP_A-1514474   -0.69     0.8   -0.060  -0.11     0.8   -0.060  -0.11     0.8 
  SNP_A-1515132   -0.70     0.8   -0.061  -0.11     0.8   -0.061  -0.11     0.8 
  SNP_A-1510491   -0.78     0.8   -0.067  -0.14     0.8   -0.067  -0.14     0.8 
  SNP_A-1509900   -0.79     0.8   -0.068  -0.14     0.8   -0.068  -0.14     0.8 
  SNP_A-1516366   -0.79     0.8   -0.068  -0.14     0.8   -0.068  -0.14     0.8 
  SNP_A-1516971   -0.86     0.8   -0.074  -0.17     0.8   -0.074  -0.17     0.8 
  SNP_A-1510740   -0.91     0.8   -0.078  -0.19     0.8   -0.078  -0.19     0.8 
  SNP_A-1517728   -0.95     0.8   -0.081  -0.21     0.8   -0.081  -0.20     0.8 
  SNP_A-1518555   -0.94     0.8   -0.081  -0.20     0.8   -0.081  -0.20     0.8 
  SNP_A-1509099   -0.95     0.8   -0.081  -0.21     0.8   -0.082  -0.21     0.8 
        120.329   -1.01     0.8   -0.087  -0.24     0.9   -0.089  -0.24     0.9 
  SNP_A-1508296   -1.07     0.9   -0.091  -0.26     0.9   -0.094  -0.27     0.9 
  SNP_A-1515949   -1.07     0.9   -0.091  -0.26     0.9   -0.094  -0.27     0.9 
  SNP_A-1515180   -1.09     0.9   -0.092  -0.27     0.9   -0.095  -0.27     0.9 
        121.393   -1.08     0.9   -0.092  -0.27     0.9   -0.095  -0.27     0.9 
  SNP_A-1517970   -1.07     0.9   -0.091  -0.26     0.9   -0.095  -0.27     0.9 
  SNP_A-1519641   -1.09     0.9   -0.093  -0.27     0.9   -0.098  -0.28     0.9 
  SNP_A-1518131   -1.13     0.9   -0.096  -0.29     0.9   -0.102  -0.30     0.9 
        122.431   -1.18     0.9   -0.101  -0.32     0.9   -0.107  -0.33     0.9 
  SNP_A-1510472   -1.23     0.9   -0.105  -0.35     0.9   -0.112  -0.36     0.9 
        123.139   -1.30     0.9   -0.111  -0.39     0.9   -0.120  -0.41     0.9 
  SNP_A-1510753   -1.36     0.9   -0.117  -0.43     0.9   -0.127  -0.46     0.9 
  SNP_A-1517079   -1.42     0.9   -0.121  -0.46     0.9   -0.132  -0.50     0.9 
  SNP_A-1513756   -1.44     0.9   -0.122  -0.47     0.9   -0.134  -0.51     0.9 
  SNP_A-1509271   -1.45     0.9   -0.123  -0.48     0.9   -0.136  -0.52     0.9 
        124.903   -1.51     0.9   -0.128  -0.52     0.9   -0.142  -0.57     0.9 
        125.286   -1.57     0.9   -0.133  -0.57     0.9   -0.147  -0.61     1.0 
  SNP_A-1510808   -1.63     0.9   -0.137  -0.60     1.0   -0.151  -0.65     1.0 
  SNP_A-1515166   -1.69     1.0   -0.141  -0.65     1.0   -0.155  -0.70     1.0 
        126.586   -1.73     1.0   -0.145  -0.68     1.0   -0.158  -0.73     1.0 
        127.036   -1.77     1.0   -0.147  -0.71     1.0   -0.160  -0.75     1.0 
  SNP_A-1516710   -1.82     1.0   -0.149  -0.73     1.0   -0.160  -0.77     1.0 
  SNP_A-1512191   -1.80     1.0   -0.148  -0.72     1.0   -0.158  -0.75     1.0 
  SNP_A-1508921   -1.78     1.0   -0.147  -0.71     1.0   -0.157  -0.74     1.0 
  SNP_A-1508969   -1.78     1.0   -0.147  -0.71     1.0   -0.157  -0.74     1.0 
        127.885   -1.76     1.0   -0.147  -0.70     1.0   -0.156  -0.73     1.0 
  SNP_A-1516332   -1.74     1.0   -0.146  -0.69     1.0   -0.155  -0.71     1.0 
        128.422   -1.72     1.0   -0.146  -0.68     1.0   -0.153  -0.70     1.0 
  SNP_A-1512299   -1.69     1.0   -0.145  -0.67     1.0   -0.151  -0.68     1.0 
  SNP_A-1510498   -1.67     1.0   -0.145  -0.66     1.0   -0.150  -0.66     1.0 
        129.234   -1.66     1.0   -0.146  -0.66     1.0   -0.149  -0.65     1.0 
        129.585   -1.65     1.0   -0.147  -0.65     1.0   -0.148  -0.64     1.0 
  SNP_A-1509580   -1.63     0.9   -0.147  -0.65     1.0   -0.146  -0.63     1.0 
  SNP_A-1508285   -1.71     1.0   -0.154  -0.71     1.0   -0.151  -0.68     1.0 
  SNP_A-1517526   -1.68     1.0   -0.153  -0.70     1.0   -0.148  -0.66     1.0 
  SNP_A-1516686   -1.67     1.0   -0.154  -0.70     1.0   -0.148  -0.65     1.0 
  SNP_A-1518852   -1.66     1.0   -0.155  -0.70     1.0   -0.148  -0.65     1.0 
  SNP_A-1510096   -1.67     1.0   -0.156  -0.71     1.0   -0.149  -0.65     1.0 
  SNP_A-1513802   -1.62     0.9   -0.154  -0.68     1.0   -0.146  -0.63     1.0 
  SNP_A-1513671   -1.57     0.9   -0.153  -0.65     1.0   -0.144  -0.60     1.0 
  SNP_A-1517264   -1.53     0.9   -0.149  -0.62     1.0   -0.140  -0.57     0.9 
  SNP_A-1509859   -1.47     0.9   -0.144  -0.57     0.9   -0.135  -0.53     0.9 
  SNP_A-1507805   -1.46     0.9   -0.142  -0.56     0.9   -0.134  -0.52     0.9 
  SNP_A-1517779   -1.46     0.9   -0.142  -0.56     0.9   -0.134  -0.52     0.9 
  SNP_A-1513076   -1.46     0.9   -0.142  -0.56     0.9   -0.134  -0.52     0.9 
  SNP_A-1517612   -1.39     0.9   -0.139  -0.52     0.9   -0.129  -0.47     0.9 
        132.448   -1.31     0.9   -0.133  -0.47     0.9   -0.123  -0.43     0.9 
  SNP_A-1516156   -1.23     0.9   -0.126  -0.42     0.9   -0.117  -0.38     0.9 
        133.245   -1.19     0.9   -0.125  -0.40     0.9   -0.115  -0.36     0.9 
        133.675   -1.15     0.9   -0.122  -0.38     0.9   -0.113  -0.34     0.9 
        134.106   -1.12     0.9   -0.119  -0.36     0.9   -0.110  -0.32     0.9 
        134.536   -1.08     0.9   -0.116  -0.34     0.9   -0.106  -0.31     0.9 
        134.967   -1.05     0.9   -0.111  -0.31     0.9   -0.103  -0.28     0.9 
  SNP_A-1509870   -1.01     0.8   -0.107  -0.29     0.9   -0.098  -0.26     0.9 
  SNP_A-1516312   -1.01     0.8   -0.106  -0.29     0.9   -0.098  -0.26     0.9 
        135.868   -0.95     0.8   -0.101  -0.26     0.9   -0.093  -0.24     0.9 
        136.275   -0.90     0.8   -0.095  -0.23     0.8   -0.088  -0.21     0.8 
        136.683   -0.84     0.8   -0.089  -0.20     0.8   -0.083  -0.19     0.8 
        137.090   -0.79     0.8   -0.083  -0.17     0.8   -0.078  -0.16     0.8 
  SNP_A-1516203   -0.73     0.8   -0.077  -0.15     0.8   -0.072  -0.14     0.8 
        137.981   -0.67     0.7   -0.069  -0.12     0.8   -0.065  -0.12     0.8 
  SNP_A-1510128   -0.60     0.7   -0.062  -0.10     0.8   -0.058  -0.09     0.7 
  SNP_A-1511714   -0.61     0.7   -0.062  -0.10     0.8   -0.059  -0.09     0.7 
        139.087   -0.61     0.7   -0.063  -0.10     0.8   -0.059  -0.10     0.7 
  SNP_A-1514566   -0.62     0.7   -0.063  -0.10     0.8   -0.059  -0.10     0.7 
  SNP_A-1512233   -0.60     0.7   -0.061  -0.10     0.7   -0.058  -0.09     0.7 
        140.090   -0.60     0.7   -0.061  -0.10     0.7   -0.058  -0.09     0.7 
        140.580   -0.60     0.7   -0.062  -0.10     0.7   -0.058  -0.09     0.7 
        141.070   -0.60     0.7   -0.061  -0.10     0.7   -0.058  -0.09     0.7 
        141.560   -0.60     0.7   -0.061  -0.10     0.7   -0.057  -0.09     0.7 
        142.050   -0.60     0.7   -0.060  -0.10     0.7   -0.057  -0.09     0.7 
  SNP_A-1511230   -0.61     0.7   -0.060  -0.10     0.7   -0.056  -0.09     0.7 
  SNP_A-1517683   -0.58     0.7   -0.057  -0.09     0.7   -0.054  -0.08     0.7 
  SNP_A-1518016   -0.55     0.7   -0.054  -0.08     0.7   -0.050  -0.07     0.7 
        143.748   -0.51     0.7   -0.050  -0.07     0.7   -0.047  -0.06     0.7 
        144.238   -0.47     0.7   -0.045  -0.06     0.7   -0.043  -0.05     0.7 
  SNP_A-1518383   -0.44     0.7   -0.041  -0.05     0.7   -0.038  -0.04     0.7 
  SNP_A-1515503   -0.43     0.7   -0.040  -0.05     0.7   -0.038  -0.04     0.7 
  SNP_A-1513597   -0.42     0.7   -0.039  -0.04     0.7   -0.037  -0.04     0.7 
  SNP_A-1508829   -0.41     0.7   -0.039  -0.04     0.7   -0.036  -0.04     0.7 
  SNP_A-1517307   -0.36     0.6   -0.034  -0.03     0.6   -0.031  -0.03     0.6 
  SNP_A-1508334   -0.34     0.6   -0.032  -0.03     0.6   -0.030  -0.03     0.6 
  SNP_A-1511021   -0.29     0.6   -0.028  -0.02     0.6   -0.025  -0.02     0.6 
  SNP_A-1513546   -0.28     0.6   -0.026  -0.02     0.6   -0.024  -0.02     0.6 
  SNP_A-1508790   -0.25     0.6   -0.024  -0.02     0.6   -0.022  -0.01     0.6 
  SNP_A-1517075   -0.25     0.6   -0.023  -0.02     0.6   -0.021  -0.01     0.6 
  SNP_A-1511463   -0.20     0.6   -0.019  -0.01     0.6   -0.018  -0.01     0.6 
  SNP_A-1511416   -0.20     0.6   -0.019  -0.01     0.6   -0.018  -0.01     0.6 
  SNP_A-1509224   -0.17     0.6   -0.017  -0.01     0.6   -0.015  -0.01     0.6 
  SNP_A-1518527   -0.07     0.5   -0.006  -0.00     0.5   -0.006  -0.00     0.5 
  SNP_A-1517936   -0.07     0.5   -0.006  -0.00     0.5   -0.006  -0.00     0.5 
  SNP_A-1508258   -0.06     0.5   -0.006  -0.00     0.5   -0.006  -0.00     0.5 
  SNP_A-1513494   -0.02     0.5   -0.002  -0.00     0.5   -0.002  -0.00     0.5 
  SNP_A-1517100   -0.01     0.5   -0.001  -0.00     0.5   -0.001  -0.00     0.5 
  SNP_A-1516635   -0.01     0.5   -0.001  -0.00     0.5   -0.001  -0.00     0.5 
  SNP_A-1514767   -0.01     0.5   -0.001  -0.00     0.5   -0.001  -0.00     0.5 
  SNP_A-1514508   -0.00     0.5   -0.000  -0.00     0.5   -0.000  -0.00     0.5 
  SNP_A-1512111    0.02     0.5    0.002   0.00     0.5    0.002   0.00     0.5 
  SNP_A-1509759    0.01     0.5    0.001   0.00     0.5    0.001   0.00     0.5 
  SNP_A-1509200   -0.05     0.5   -0.005  -0.00     0.5   -0.004  -0.00     0.5 
  SNP_A-1516579   -0.07     0.5   -0.007  -0.00     0.5   -0.006  -0.00     0.5 
  SNP_A-1511471   -0.04     0.5   -0.004  -0.00     0.5   -0.004  -0.00     0.5 
  SNP_A-1516179    0.00     0.5    0.000   0.00     0.5    0.000   0.00     0.5 
  SNP_A-1513772    0.03     0.5    0.003   0.00     0.5    0.002   0.00     0.5 
        149.433    0.05     0.5    0.005   0.00     0.5    0.004   0.00     0.5 
  SNP_A-1512630    0.07     0.5    0.007   0.00     0.5    0.007   0.00     0.5 
        150.136    0.09     0.5    0.009   0.00     0.5    0.008   0.00     0.5 
        150.586    0.10     0.5    0.010   0.00     0.5    0.009   0.00     0.5 
        151.037    0.12     0.5    0.012   0.00     0.4    0.011   0.00     0.5 
        151.487    0.13     0.4    0.013   0.00     0.4    0.012   0.00     0.4 
        151.938    0.15     0.4    0.014   0.01     0.4    0.013   0.01     0.4 
  SNP_A-1513840    0.16     0.4    0.016   0.01     0.4    0.015   0.01     0.4 
  SNP_A-1514638    0.16     0.4    0.016   0.01     0.4    0.015   0.01     0.4 
  SNP_A-1511943    0.18     0.4    0.017   0.01     0.4    0.016   0.01     0.4 
  SNP_A-1513385    0.21     0.4    0.021   0.01     0.4    0.019   0.01     0.4 
  SNP_A-1510986    0.21     0.4    0.021   0.01     0.4    0.019   0.01     0.4 
  SNP_A-1514107    0.22     0.4    0.021   0.01     0.4    0.020   0.01     0.4 
  SNP_A-1513350    0.23     0.4    0.022   0.01     0.4    0.021   0.01     0.4 
  SNP_A-1514338    0.27     0.4    0.026   0.02     0.4    0.024   0.02     0.4 
  SNP_A-1519719    0.27     0.4    0.026   0.02     0.4    0.024   0.02     0.4 
  SNP_A-1512800    0.27     0.4    0.026   0.02     0.4    0.025   0.02     0.4 
        154.107    0.27     0.4    0.027   0.02     0.4    0.025   0.02     0.4 
        154.507    0.26     0.4    0.027   0.02     0.4    0.025   0.02     0.4 
        154.907    0.26     0.4    0.026   0.02     0.4    0.025   0.02     0.4 
  SNP_A-1516108    0.26     0.4    0.026   0.02     0.4    0.024   0.02     0.4 
        155.764    0.24     0.4    0.023   0.01     0.4    0.022   0.01     0.4 
        156.221    0.21     0.4    0.021   0.01     0.4    0.020   0.01     0.4 
  SNP_A-1509183    0.19     0.4    0.018   0.01     0.4    0.017   0.01     0.4 
        157.175    0.11     0.5    0.011   0.00     0.5    0.010   0.00     0.5 
  SNP_A-1510373    0.03     0.5    0.003   0.00     0.5    0.003   0.00     0.5 
  SNP_A-1514865    0.04     0.5    0.003   0.00     0.5    0.003   0.00     0.5 
  SNP_A-1513619    0.04     0.5    0.004   0.00     0.5    0.004   0.00     0.5 
  SNP_A-1513294    0.03     0.5    0.003   0.00     0.5    0.003   0.00     0.5 
  SNP_A-1518789    0.04     0.5    0.003   0.00     0.5    0.003   0.00     0.5 
  SNP_A-1514636    0.09     0.5    0.008   0.00     0.5    0.008   0.00     0.5 
  SNP_A-1510918    0.09     0.5    0.009   0.00     0.5    0.008   0.00     0.5 
  SNP_A-1508760    0.15     0.4    0.014   0.01     0.4    0.014   0.01     0.4 
  SNP_A-1514904    0.17     0.4    0.016   0.01     0.4    0.015   0.01     0.4 
  SNP_A-1508451    0.16     0.4    0.015   0.01     0.4    0.014   0.01     0.4 
  SNP_A-1509922    0.13     0.4    0.012   0.00     0.4    0.012   0.00     0.4 
  SNP_A-1510017    0.08     0.5    0.007   0.00     0.5    0.007   0.00     0.5 
        160.856    0.12     0.5    0.012   0.00     0.4    0.011   0.00     0.4 
  SNP_A-1511315    0.16     0.4    0.016   0.01     0.4    0.015   0.01     0.4 
  SNP_A-1509051    0.18     0.4    0.018   0.01     0.4    0.017   0.01     0.4 
  SNP_A-1519745    0.21     0.4    0.020   0.01     0.4    0.019   0.01     0.4 
        161.800    0.23     0.4    0.022   0.01     0.4    0.021   0.01     0.4 
        162.221    0.25     0.4    0.024   0.02     0.4    0.023   0.02     0.4 
        162.642    0.27     0.4    0.026   0.02     0.4    0.025   0.02     0.4 
        163.063    0.29     0.4    0.028   0.02     0.4    0.027   0.02     0.4 
        163.484    0.30     0.4    0.030   0.02     0.4    0.028   0.02     0.4 
  SNP_A-1516283    0.32     0.4    0.032   0.03     0.4    0.030   0.03     0.4 
  SNP_A-1516331    0.32     0.4    0.031   0.03     0.4    0.029   0.03     0.4 
  SNP_A-1514597    0.31     0.4    0.030   0.02     0.4    0.028   0.02     0.4 
        164.591    0.37     0.4    0.036   0.04     0.3    0.033   0.03     0.3 
  SNP_A-1516190    0.42     0.3    0.041   0.05     0.3    0.038   0.04     0.3 
  SNP_A-1508287    0.46     0.3    0.045   0.06     0.3    0.042   0.05     0.3 
        165.436    0.55     0.3    0.053   0.08     0.3    0.050   0.07     0.3 
  SNP_A-1518621    0.63     0.3    0.061   0.10     0.2    0.057   0.10     0.3 
  SNP_A-1517050    0.68     0.2    0.065   0.12     0.2    0.061   0.11     0.2 
  SNP_A-1515459    0.67     0.3    0.064   0.11     0.2    0.060   0.11     0.2 
  SNP_A-1509517    0.58     0.3    0.055   0.08     0.3    0.051   0.08     0.3 
  SNP_A-1511880    0.51     0.3    0.047   0.06     0.3    0.044   0.06     0.3 
  SNP_A-1518968    0.50     0.3    0.047   0.06     0.3    0.044   0.06     0.3 
  SNP_A-1516448    0.53     0.3    0.050   0.07     0.3    0.047   0.07     0.3 
  SNP_A-1516375    0.54     0.3    0.050   0.07     0.3    0.047   0.07     0.3 
  SNP_A-1507636    0.57     0.3    0.053   0.08     0.3    0.050   0.08     0.3 
        167.310    0.65     0.3    0.062   0.11     0.2    0.059   0.10     0.2 
  SNP_A-1517909    0.74     0.2    0.070   0.14     0.2    0.066   0.13     0.2 
        168.120    0.83     0.2    0.079   0.17     0.2    0.075   0.17     0.2 
  SNP_A-1511462    0.93     0.2    0.087   0.21     0.2    0.084   0.21     0.2 
        168.957    0.94     0.2    0.087   0.22     0.2    0.084   0.21     0.2 
  SNP_A-1518471    0.95     0.2    0.087   0.22     0.2    0.084   0.21     0.2 
  SNP_A-1518684    0.94     0.2    0.086   0.21     0.2    0.083   0.21     0.2 
  SNP_A-1519171    0.95     0.2    0.086   0.22     0.2    0.084   0.21     0.2 
  SNP_A-1514089    0.87     0.2    0.079   0.18     0.2    0.077   0.18     0.2 
  SNP_A-1509837    0.87     0.2    0.078   0.18     0.2    0.076   0.17     0.2 
  SNP_A-1511156    0.90     0.2    0.082   0.20     0.2    0.079   0.19     0.2 
  SNP_A-1518637    0.91     0.2    0.083   0.20     0.2    0.080   0.19     0.2 
  SNP_A-1518346    0.91     0.2    0.083   0.20     0.2    0.080   0.19     0.2 
  SNP_A-1519154    0.89     0.2    0.081   0.19     0.2    0.079   0.19     0.2 
  SNP_A-1511415    0.87     0.2    0.080   0.18     0.2    0.077   0.18     0.2 
  SNP_A-1514200    0.80     0.2    0.074   0.16     0.2    0.072   0.15     0.2 
  SNP_A-1519311    0.78     0.2    0.071   0.15     0.2    0.069   0.14     0.2 
  SNP_A-1508303    0.78     0.2    0.071   0.15     0.2    0.069   0.14     0.2 
        172.202    0.76     0.2    0.071   0.14     0.2    0.068   0.14     0.2 
        172.670    0.74     0.2    0.070   0.14     0.2    0.067   0.13     0.2 
  SNP_A-1513509    0.72     0.2    0.069   0.13     0.2    0.065   0.12     0.2 
  SNP_A-1516789    0.68     0.2    0.066   0.12     0.2    0.062   0.11     0.2 
        173.993    0.60     0.3    0.058   0.09     0.3    0.055   0.09     0.3 
        174.394    0.52     0.3    0.050   0.07     0.3    0.048   0.07     0.3 
  SNP_A-1511707    0.44     0.3    0.042   0.05     0.3    0.040   0.05     0.3 
  SNP_A-1508074    0.32     0.4    0.030   0.03     0.4    0.029   0.02     0.4 
  SNP_A-1513641    0.25     0.4    0.023   0.02     0.4    0.022   0.01     0.4 
  SNP_A-1512188    0.24     0.4    0.022   0.01     0.4    0.022   0.01     0.4 
  SNP_A-1513365    0.24     0.4    0.022   0.01     0.4    0.022   0.01     0.4 
  SNP_A-1514007    0.24     0.4    0.022   0.01     0.4    0.021   0.01     0.4 
  SNP_A-1509065    0.23     0.4    0.021   0.01     0.4    0.020   0.01     0.4 
  SNP_A-1511526    0.25     0.4    0.023   0.02     0.4    0.022   0.02     0.4 
  SNP_A-1509203    0.24     0.4    0.022   0.01     0.4    0.022   0.01     0.4 
        176.865    0.14     0.4    0.013   0.00     0.4    0.013   0.00     0.4 
  SNP_A-1514649    0.04     0.5    0.004   0.00     0.5    0.004   0.00     0.5 
  SNP_A-1510003    0.04     0.5    0.003   0.00     0.5    0.003   0.00     0.5 
  SNP_A-1517331    0.04     0.5    0.003   0.00     0.5    0.003   0.00     0.5 
  SNP_A-1509423   -0.03     0.5   -0.002  -0.00     0.5   -0.002  -0.00     0.5 
  SNP_A-1507827   -0.08     0.5   -0.007  -0.00     0.5   -0.007  -0.00     0.5 
  SNP_A-1515513   -0.15     0.6   -0.014  -0.01     0.6   -0.013  -0.01     0.6 
  SNP_A-1518286   -0.15     0.6   -0.014  -0.01     0.6   -0.014  -0.01     0.6 
  SNP_A-1519576   -0.12     0.5   -0.011  -0.00     0.5   -0.011  -0.00     0.5 
  SNP_A-1511343   -0.13     0.6   -0.012  -0.00     0.6   -0.012  -0.00     0.6 
        178.646   -0.19     0.6   -0.018  -0.01     0.6   -0.018  -0.01     0.6 
        179.039   -0.25     0.6   -0.025  -0.02     0.6   -0.024  -0.02     0.6 
        179.432   -0.31     0.6   -0.031  -0.03     0.6   -0.030  -0.02     0.6 
  SNP_A-1516479   -0.37     0.6   -0.038  -0.04     0.7   -0.036  -0.03     0.7 
  SNP_A-1517332   -0.44     0.7   -0.045  -0.05     0.7   -0.042  -0.05     0.7 
        180.538   -0.41     0.7   -0.043  -0.05     0.7   -0.040  -0.04     0.7 
        180.941   -0.38     0.6   -0.040  -0.04     0.7   -0.037  -0.04     0.7 
        181.344   -0.35     0.6   -0.037  -0.03     0.7   -0.035  -0.03     0.6 
  SNP_A-1513566   -0.32     0.6   -0.034  -0.03     0.6   -0.032  -0.03     0.6 
  SNP_A-1517433   -0.23     0.6   -0.025  -0.02     0.6   -0.023  -0.01     0.6 
        182.558   -0.18     0.6   -0.019  -0.01     0.6   -0.018  -0.01     0.6 
        182.910   -0.12     0.5   -0.013  -0.00     0.6   -0.012  -0.00     0.6 
  SNP_A-1508044   -0.06     0.5   -0.007  -0.00     0.5   -0.007  -0.00     0.5 
  SNP_A-1511760   -0.03     0.5   -0.004  -0.00     0.5   -0.004  -0.00     0.5 
        184.174   -0.05     0.5   -0.006  -0.00     0.5   -0.006  -0.00     0.5 
        184.587   -0.07     0.5   -0.008  -0.00     0.5   -0.008  -0.00     0.5 
        185.000   -0.08     0.5   -0.011  -0.00     0.5   -0.010  -0.00     0.5 
  SNP_A-1508021   -0.10     0.5   -0.013  -0.00     0.6   -0.012  -0.00     0.5 
        185.888   -0.11     0.5   -0.015  -0.00     0.6   -0.013  -0.00     0.6 
        186.363   -0.12     0.5   -0.017  -0.01     0.6   -0.015  -0.00     0.6 
        186.839   -0.13     0.6   -0.019  -0.01     0.6   -0.017  -0.01     0.6 
        187.314   -0.14     0.6   -0.022  -0.01     0.6   -0.019  -0.01     0.6 
        187.790   -0.15     0.6   -0.024  -0.01     0.6   -0.021  -0.01     0.6 
        188.265   -0.17     0.6   -0.026  -0.01     0.6   -0.023  -0.01     0.6 
        188.740   -0.18     0.6   -0.028  -0.01     0.6   -0.025  -0.01     0.6 
  SNP_A-1514409   -0.19     0.6   -0.031  -0.02     0.6   -0.027  -0.01     0.6
[truncated: 9,215,424 more chars]
