# Supplementary material for: High-Density Genomewide Linkage Analysis of Exceptional Human Longevity Identifies Multiple Novel Loci
Source: PLoS One. 2010 Aug 31;5(8):e12432. doi: 10.1371/journal.pone.0012432 (PMC2930849; doi:10.1371/journal.pone.0012432)
Supplement: Text S4 — Nonparametric linkage data for MC subgroup. (10.03 MB TXT) [file pone.0012432.s005.txt]

Text S4.  Nonparametric linkage data for MC subgroup.
Printed output from MERLIN analyses, edited to include only the analysis options in effect and results of the nonparametric analysis using the Sall score statistic.  Data are arranged primarily by Category from 1 to 10, and secondarily by chromosome from 1 to X.  The chromosome for each individual analysis is indicated after �Data File� in the analysis heading.  SNP identification numbers are those used by Affymetrix; corresponding dbSNP numbers are available from Affymetrix in the Mapping 10K 2.0 Array NetAffx Annotation File.

MERLIN 1.1.2 - (c) 2000-2007 Goncalo Abecasis

References for this version of Merlin:

   Abecasis et al (2002) Nat Gen 30:97-101        [original citation]
   Fingerlin et al (2004) AJHG 74:432-43          [case selection for association studies]
   Abecasis and Wigginton (2005) AJHG 77:754-67   [ld modeling, parametric analyses]
   Fingerlin et al (2006) Gen Epidemiol 30:384-96 [sex-specific maps]
   Chen and Abecasis (2007) AJHG 81:913-26        [qtl association analysis, qtl simulation]


The following parameters are in effect:
                     Data File :     wiped_1.dat (-dname)
                 Pedigree File :     wiped_1.ped (-pname)
            Missing Value Code :         -99.999 (-xname)
                      Map File :      10K142.map (-mname)
            Allele Frequencies :  10K142cauc.frq (-f[a|e|f|m|file])
                   Random Seed :          123456 (-r9999)

Data Analysis Options
         General : --error [ON], --information [ON], --likelihood,
                   --model [age.tbl]
      IBD States : --ibd, --kinship, --matrices, --extended, --select
     NPL Linkage : --npl [ON], --pairs [ON], --qtl, --deviates, --exp [ON]
      VC Linkage : --vc, --useCovariates, --ascertainment, --unlinked [0.00]
     Association : --infer, --assoc, --fastAssoc, --filter, --custom [cov.tbl]
     Haplotyping : --best, --sample, --all, --founders, --horizontal
   Recombination : --zero, --one, --two, --three, --singlepoint
       Positions : --steps, --maxStep [0.50], --minStep, --grid, --start,
                   --stop
     LD Clusters : --clusters [], --distance, --rsq [0.16], --cfreq
          Limits : --bits [24], --megabytes [1024], --minutes
     Performance : --trim, --noCoupleBits, --swap [ON], --smallSwap
          Output : --quiet, --markerNames [ON], --frequencies [ON],
                   --perFamily [ON], --pdf [ON], --tabulate,
                   --prefix [wiped_1]
      Simulation : --simulate, --reruns, --save, --trait []

Phenotype: Disease [ALL] (140 families)
===============================================================================
            Pos   Zmean  pvalue linDelta    LOD  pvalue expDelta    LOD  pvalue
            min  -14.60     1.0   -0.188 -12.65     1.0   -9.999 -74.26     1.0 
            max   21.77 0.00000    0.707  49.27 0.00000    9.999  116.8 0.00000 
  SNP_A-1509443   -1.41     0.9   -0.188  -0.78     1.0   -0.244  -0.86     1.0 
          3.905   -1.43     0.9   -0.188  -0.78     1.0   -0.239  -0.85     1.0 
          4.353   -1.46     0.9   -0.188  -0.79     1.0   -0.235  -0.85     1.0 
          4.801   -1.48     0.9   -0.188  -0.79     1.0   -0.230  -0.85     1.0 
          5.249   -1.51     0.9   -0.188  -0.79     1.0   -0.226  -0.85     1.0 
  SNP_A-1518557   -1.54     0.9   -0.188  -0.79     1.0   -0.221  -0.85     1.0 
          6.169   -1.53     0.9   -0.186  -0.77     1.0   -0.217  -0.83     1.0 
          6.641   -1.53     0.9   -0.181  -0.74     1.0   -0.211  -0.81     1.0 
          7.113   -1.52     0.9   -0.175  -0.72     1.0   -0.206  -0.79     1.0 
          7.584   -1.52     0.9   -0.169  -0.69     1.0   -0.200  -0.76     1.0 
  SNP_A-1517286   -1.51     0.9   -0.164  -0.66     1.0   -0.194  -0.74     1.0 
  SNP_A-1516024   -1.51     0.9   -0.159  -0.64     1.0   -0.189  -0.72     1.0 
          8.778   -1.51     0.9   -0.157  -0.64     1.0   -0.187  -0.71     1.0 
          9.122   -1.52     0.9   -0.156  -0.64     1.0   -0.186  -0.71     1.0 
  SNP_A-1514538   -1.53     0.9   -0.155  -0.63     1.0   -0.184  -0.71     1.0 
  SNP_A-1516403   -1.53     0.9   -0.154  -0.63     1.0   -0.183  -0.71     1.0 
         10.171   -1.51     0.9   -0.152  -0.61     1.0   -0.182  -0.69     1.0 
         10.637   -1.49     0.9   -0.150  -0.60     1.0   -0.180  -0.67     1.0 
         11.102   -1.47     0.9   -0.147  -0.58     0.9   -0.177  -0.66     1.0 
         11.568   -1.44     0.9   -0.144  -0.56     0.9   -0.174  -0.64     1.0 
  SNP_A-1518687   -1.42     0.9   -0.141  -0.53     0.9   -0.171  -0.62     1.0 
         12.369   -1.41     0.9   -0.140  -0.52     0.9   -0.170  -0.61     1.0 
         12.705   -1.40     0.9   -0.138  -0.51     0.9   -0.168  -0.59     1.0 
  SNP_A-1515791   -1.39     0.9   -0.137  -0.50     0.9   -0.167  -0.58     0.9 
         13.380   -1.38     0.9   -0.138  -0.50     0.9   -0.167  -0.58     0.9 
  SNP_A-1519671   -1.37     0.9   -0.138  -0.50     0.9   -0.167  -0.58     0.9 
  SNP_A-1515942   -1.37     0.9   -0.140  -0.51     0.9   -0.169  -0.59     0.9 
         14.655   -1.36     0.9   -0.143  -0.52     0.9   -0.171  -0.59     1.0 
         15.153   -1.36     0.9   -0.144  -0.52     0.9   -0.173  -0.59     1.0 
         15.651   -1.35     0.9   -0.146  -0.52     0.9   -0.173  -0.59     1.0 
         16.150   -1.35     0.9   -0.147  -0.53     0.9   -0.173  -0.59     1.0 
         16.648   -1.34     0.9   -0.147  -0.53     0.9   -0.173  -0.59     0.9 
         17.146   -1.34     0.9   -0.147  -0.52     0.9   -0.172  -0.58     0.9 
         17.645   -1.34     0.9   -0.147  -0.52     0.9   -0.170  -0.57     0.9 
  SNP_A-1512107   -1.33     0.9   -0.146  -0.52     0.9   -0.167  -0.56     0.9 
         18.495   -1.34     0.9   -0.146  -0.52     0.9   -0.166  -0.56     0.9 
         18.846   -1.35     0.9   -0.145  -0.52     0.9   -0.165  -0.56     0.9 
  SNP_A-1514390   -1.35     0.9   -0.145  -0.52     0.9   -0.164  -0.56     0.9 
         19.678   -1.34     0.9   -0.145  -0.52     0.9   -0.162  -0.55     0.9 
         20.159   -1.34     0.9   -0.144  -0.51     0.9   -0.160  -0.54     0.9 
         20.640   -1.33     0.9   -0.143  -0.51     0.9   -0.157  -0.53     0.9 
         21.121   -1.33     0.9   -0.142  -0.50     0.9   -0.154  -0.52     0.9 
  SNP_A-1518041   -1.32     0.9   -0.140  -0.49     0.9   -0.151  -0.51     0.9 
         22.098   -1.32     0.9   -0.139  -0.49     0.9   -0.148  -0.50     0.9 
         22.594   -1.32     0.9   -0.138  -0.48     0.9   -0.145  -0.49     0.9 
         23.090   -1.32     0.9   -0.136  -0.48     0.9   -0.142  -0.47     0.9 
         23.586   -1.32     0.9   -0.134  -0.47     0.9   -0.138  -0.46     0.9 
  SNP_A-1508673   -1.32     0.9   -0.132  -0.46     0.9   -0.134  -0.45     0.9 
  SNP_A-1519660   -1.32     0.9   -0.131  -0.46     0.9   -0.133  -0.44     0.9 
  SNP_A-1510413   -1.32     0.9   -0.131  -0.46     0.9   -0.133  -0.44     0.9 
  SNP_A-1509189   -1.31     0.9   -0.130  -0.45     0.9   -0.131  -0.44     0.9 
  SNP_A-1518353   -1.31     0.9   -0.130  -0.45     0.9   -0.131  -0.44     0.9 
  SNP_A-1509509   -1.30     0.9   -0.131  -0.45     0.9   -0.131  -0.43     0.9 
         25.162   -1.22     0.9   -0.125  -0.41     0.9   -0.123  -0.38     0.9 
  SNP_A-1516958   -1.14     0.9   -0.118  -0.36     0.9   -0.115  -0.34     0.9 
  SNP_A-1515835   -1.10     0.9   -0.115  -0.33     0.9   -0.111  -0.31     0.9 
  SNP_A-1516239   -0.98     0.8   -0.105  -0.27     0.9   -0.101  -0.25     0.9 
         26.613   -0.90     0.8   -0.100  -0.24     0.9   -0.095  -0.22     0.8 
         27.030   -0.82     0.8   -0.094  -0.20     0.8   -0.088  -0.18     0.8 
  SNP_A-1508602   -0.74     0.8   -0.086  -0.17     0.8   -0.080  -0.15     0.8 
  SNP_A-1512707   -0.72     0.8   -0.084  -0.16     0.8   -0.078  -0.14     0.8 
  SNP_A-1517226   -0.69     0.8   -0.081  -0.15     0.8   -0.075  -0.13     0.8 
         28.384   -0.59     0.7   -0.072  -0.11     0.8   -0.066  -0.10     0.8 
         28.853   -0.50     0.7   -0.062  -0.08     0.7   -0.057  -0.07     0.7 
         29.323   -0.40     0.7   -0.051  -0.05     0.7   -0.046  -0.05     0.7 
         29.793   -0.31     0.6   -0.040  -0.03     0.6   -0.036  -0.03     0.6 
         30.262   -0.21     0.6   -0.028  -0.01     0.6   -0.025  -0.01     0.6 
         30.732   -0.11     0.5   -0.015  -0.00     0.6   -0.013  -0.00     0.6 
         31.201   -0.02     0.5   -0.002  -0.00     0.5   -0.002  -0.00     0.5 
         31.671    0.08     0.5    0.011   0.00     0.5    0.009   0.00     0.5 
         32.140    0.18     0.4    0.023   0.01     0.4    0.021   0.01     0.4 
         32.610    0.27     0.4    0.036   0.03     0.4    0.032   0.02     0.4 
         33.080    0.37     0.4    0.048   0.05     0.3    0.042   0.04     0.3 
  SNP_A-1516979    0.47     0.3    0.060   0.07     0.3    0.052   0.06     0.3 
         34.012    0.55     0.3    0.069   0.10     0.3    0.060   0.08     0.3 
         34.474    0.63     0.3    0.077   0.12     0.2    0.067   0.11     0.2 
  SNP_A-1516342    0.71     0.2    0.085   0.15     0.2    0.074   0.14     0.2 
         35.264    0.74     0.2    0.087   0.16     0.2    0.075   0.14     0.2 
  SNP_A-1518917    0.76     0.2    0.088   0.17     0.2    0.077   0.15     0.2 
         36.037    0.76     0.2    0.087   0.17     0.2    0.076   0.15     0.2 
         36.483    0.76     0.2    0.086   0.17     0.2    0.075   0.15     0.2 
         36.930    0.77     0.2    0.084   0.16     0.2    0.074   0.15     0.2 
  SNP_A-1507541    0.77     0.2    0.083   0.16     0.2    0.073   0.14     0.2 
  SNP_A-1515619    0.76     0.2    0.082   0.16     0.2    0.072   0.14     0.2 
         37.817    0.78     0.2    0.084   0.17     0.2    0.074   0.15     0.2 
         38.156    0.81     0.2    0.086   0.18     0.2    0.076   0.16     0.2 
  SNP_A-1516335    0.84     0.2    0.088   0.19     0.2    0.078   0.17     0.2 
  SNP_A-1516285    0.84     0.2    0.088   0.19     0.2    0.078   0.17     0.2 
  SNP_A-1519315    0.90     0.2    0.093   0.21     0.2    0.084   0.19     0.2 
  SNP_A-1512808    0.90     0.2    0.092   0.21     0.2    0.083   0.19     0.2 
  SNP_A-1508857    0.89     0.2    0.091   0.21     0.2    0.083   0.19     0.2 
  SNP_A-1516728    0.89     0.2    0.091   0.21     0.2    0.082   0.19     0.2 
  SNP_A-1508884    0.89     0.2    0.091   0.21     0.2    0.082   0.19     0.2 
  SNP_A-1512223    0.87     0.2    0.088   0.20     0.2    0.081   0.18     0.2 
         39.762    0.88     0.2    0.089   0.20     0.2    0.082   0.19     0.2 
  SNP_A-1517838    0.89     0.2    0.089   0.20     0.2    0.083   0.19     0.2 
  SNP_A-1508008    0.94     0.2    0.094   0.23     0.2    0.088   0.21     0.2 
  SNP_A-1508088    0.96     0.2    0.095   0.23     0.2    0.090   0.22     0.2 
  SNP_A-1517367    1.01     0.2    0.099   0.26    0.14    0.096   0.25    0.14 
  SNP_A-1509904    1.01     0.2    0.099   0.26    0.14    0.096   0.25    0.14 
         41.615    0.96     0.2    0.093   0.23     0.2    0.091   0.23     0.2 
         41.952    0.90     0.2    0.087   0.20     0.2    0.086   0.20     0.2 
  SNP_A-1516423    0.84     0.2    0.081   0.17     0.2    0.080   0.17     0.2 
         42.747    0.78     0.2    0.076   0.15     0.2    0.075   0.15     0.2 
         43.206    0.72     0.2    0.070   0.13     0.2    0.070   0.13     0.2 
  SNP_A-1510598    0.67     0.3    0.063   0.11     0.2    0.063   0.11     0.2 
         44.086    0.71     0.2    0.067   0.12     0.2    0.068   0.12     0.2 
  SNP_A-1513151    0.75     0.2    0.070   0.13     0.2    0.072   0.14     0.2 
  SNP_A-1511970    0.77     0.2    0.072   0.14     0.2    0.073   0.14     0.2 
         44.846    0.88     0.2    0.083   0.19     0.2    0.085   0.19     0.2 
  SNP_A-1517159    0.99     0.2    0.095   0.24    0.15    0.098   0.25    0.14 
         45.504    1.15    0.13    0.111   0.32    0.11    0.115   0.34    0.10 
         45.908    1.30    0.10    0.126   0.42    0.08    0.132   0.45    0.08 
         46.312    1.46    0.07    0.140   0.52    0.06    0.148   0.56    0.05 
         46.716    1.63    0.05    0.153   0.63    0.04    0.162   0.68    0.04 
  SNP_A-1509331    1.79    0.04    0.164   0.75    0.03    0.174   0.81    0.03 
  SNP_A-1518391    1.80    0.04    0.164   0.75    0.03    0.174   0.81    0.03 
  SNP_A-1510873    1.83    0.03    0.166   0.77    0.03    0.176   0.84    0.02 
  SNP_A-1514673    1.85    0.03    0.166   0.78    0.03    0.176   0.84    0.02 
  SNP_A-1515933    1.87    0.03    0.167   0.79    0.03    0.177   0.86    0.02 
  SNP_A-1519632    1.86    0.03    0.167   0.79    0.03    0.176   0.85    0.02 
  SNP_A-1513828    1.87    0.03    0.167   0.79    0.03    0.176   0.85    0.02 
         48.746    1.83    0.03    0.167   0.78    0.03    0.175   0.83    0.03 
  SNP_A-1508775    1.80    0.04    0.166   0.76    0.03    0.171   0.80    0.03 
  SNP_A-1518365    1.75    0.04    0.162   0.72    0.03    0.165   0.75    0.03 
  SNP_A-1518209    1.75    0.04    0.162   0.72    0.03    0.165   0.75    0.03 
         49.745    1.71    0.04    0.159   0.69    0.04    0.161   0.71    0.04 
  SNP_A-1507811    1.66    0.05    0.156   0.66    0.04    0.156   0.67    0.04 
  SNP_A-1514323    1.57    0.06    0.147   0.59    0.05    0.146   0.59    0.05 
  SNP_A-1511135    1.58    0.06    0.147   0.59    0.05    0.147   0.60    0.05 
         51.232    1.64    0.05    0.152   0.63    0.04    0.153   0.65    0.04 
         51.702    1.71    0.04    0.156   0.68    0.04    0.159   0.70    0.04 
         52.172    1.77    0.04    0.160   0.72    0.03    0.164   0.75    0.03 
         52.642    1.84    0.03    0.163   0.76    0.03    0.169   0.80    0.03 
  SNP_A-1517121    1.90    0.03    0.166   0.80    0.03    0.172   0.85    0.02 
  SNP_A-1513382    1.95    0.03    0.169   0.84    0.02    0.176   0.89    0.02 
  SNP_A-1515833    2.02    0.02    0.176   0.90    0.02    0.182   0.96    0.02 
  SNP_A-1519759    2.04    0.02    0.177   0.91    0.02    0.183   0.97    0.02 
  SNP_A-1511025    2.01    0.02    0.174   0.89    0.02    0.181   0.95    0.02 
         54.538    1.89    0.03    0.164   0.79    0.03    0.171   0.84    0.02 
         54.873    1.77    0.04    0.153   0.68    0.04    0.160   0.73    0.03 
  SNP_A-1508983    1.65    0.05    0.140   0.58    0.05    0.147   0.63    0.04 
  SNP_A-1511143    1.60    0.06    0.136   0.55    0.06    0.142   0.59    0.05 
  SNP_A-1519452    1.59    0.06    0.135   0.55    0.06    0.142   0.59    0.05 
  SNP_A-1509899    1.57    0.06    0.134   0.53    0.06    0.141   0.57    0.05 
  SNP_A-1514797    1.56    0.06    0.134   0.53    0.06    0.140   0.57    0.05 
  SNP_A-1515272    1.55    0.06    0.133   0.52    0.06    0.140   0.56    0.05 
  SNP_A-1508321    1.55    0.06    0.132   0.52    0.06    0.139   0.56    0.05 
  SNP_A-1514660    1.50    0.07    0.129   0.49    0.07    0.137   0.53    0.06 
         56.754    1.44    0.08    0.124   0.45    0.07    0.133   0.49    0.07 
  SNP_A-1510443    1.37    0.08    0.117   0.41    0.09    0.128   0.46    0.07 
         57.491    1.33    0.09    0.115   0.39    0.09    0.126   0.43    0.08 
  SNP_A-1519164    1.29    0.10    0.112   0.37    0.10    0.122   0.41    0.09 
         58.232    1.28    0.10    0.113   0.37    0.10    0.124   0.41    0.08 
         58.707    1.27    0.10    0.114   0.37    0.10    0.126   0.41    0.08 
         59.182    1.26    0.10    0.114   0.37    0.10    0.126   0.41    0.08 
         59.657    1.26    0.10    0.113   0.36    0.10    0.126   0.41    0.08 
         60.132    1.25    0.11    0.112   0.36    0.10    0.126   0.41    0.09 
         60.608    1.24    0.11    0.111   0.35    0.10    0.124   0.40    0.09 
         61.083    1.24    0.11    0.108   0.34    0.11    0.122   0.39    0.09 
  SNP_A-1507607    1.23    0.11    0.106   0.33    0.11    0.119   0.38    0.09 
  SNP_A-1513354    1.23    0.11    0.104   0.32    0.11    0.118   0.37    0.09 
  SNP_A-1514226    1.23    0.11    0.104   0.32    0.11    0.118   0.37    0.09 
         62.262    1.23    0.11    0.104   0.32    0.11    0.119   0.38    0.09 
         62.698    1.23    0.11    0.104   0.33    0.11    0.119   0.38    0.09 
         63.134    1.23    0.11    0.104   0.32    0.11    0.119   0.38    0.09 
         63.569    1.23    0.11    0.103   0.32    0.11    0.118   0.38    0.09 
  SNP_A-1518103    1.24    0.11    0.102   0.32    0.11    0.118   0.38    0.09 
         64.504    1.26    0.10    0.103   0.33    0.11    0.119   0.39    0.09 
         65.003    1.27    0.10    0.104   0.34    0.11    0.120   0.40    0.09 
  SNP_A-1518269    1.29    0.10    0.104   0.34    0.10    0.120   0.40    0.09 
         65.783    1.32    0.09    0.105   0.35    0.10    0.123   0.42    0.08 
  SNP_A-1511419    1.35    0.09    0.107   0.37    0.10    0.124   0.43    0.08 
  SNP_A-1509820    1.35    0.09    0.107   0.37    0.10    0.124   0.43    0.08 
  SNP_A-1517481    1.35    0.09    0.107   0.37    0.10    0.124   0.44    0.08 
         66.633    1.29    0.10    0.107   0.35    0.10    0.121   0.40    0.09 
         67.109    1.23    0.11    0.105   0.33    0.11    0.117   0.37    0.10 
         67.585    1.16    0.12    0.102   0.30    0.12    0.111   0.33    0.11 
         68.061    1.11    0.13    0.098   0.28    0.13    0.104   0.30    0.12 
         68.536    1.05    0.15    0.093   0.25    0.14    0.096   0.26    0.14 
  SNP_A-1508254    0.99     0.2    0.087   0.22     0.2    0.087   0.22     0.2 
         69.488    1.00     0.2    0.089   0.23     0.2    0.090   0.23    0.15 
         69.963    1.02     0.2    0.091   0.24    0.15    0.093   0.24    0.14 
         70.439    1.03     0.2    0.092   0.24    0.15    0.095   0.25    0.14 
         70.914    1.05    0.15    0.092   0.25    0.14    0.097   0.26    0.14 
         71.390    1.06    0.14    0.092   0.25    0.14    0.098   0.27    0.13 
  SNP_A-1519231    1.08    0.14    0.091   0.25    0.14    0.098   0.27    0.13 
  SNP_A-1508151    1.07    0.14    0.090   0.24    0.14    0.097   0.27    0.13 
  SNP_A-1515708    1.05    0.15    0.088   0.24    0.15    0.096   0.26    0.14 
  SNP_A-1519424    1.06    0.15    0.088   0.24    0.15    0.096   0.26    0.14 
  SNP_A-1519407    1.05    0.15    0.088   0.24    0.15    0.096   0.26    0.14 
         72.832    1.04    0.15    0.087   0.23     0.2    0.096   0.26    0.14 
         73.169    1.02     0.2    0.086   0.22     0.2    0.095   0.25    0.14 
  SNP_A-1512724    1.01     0.2    0.084   0.22     0.2    0.094   0.24    0.14 
         73.971    1.00     0.2    0.084   0.21     0.2    0.094   0.24    0.14 
         74.438    0.99     0.2    0.083   0.21     0.2    0.094   0.24    0.15 
         74.904    0.99     0.2    0.082   0.21     0.2    0.093   0.24    0.15 
  SNP_A-1511976    0.98     0.2    0.081   0.20     0.2    0.092   0.23     0.2 
         75.857    0.98     0.2    0.080   0.20     0.2    0.092   0.23    0.15 
         76.344    0.99     0.2    0.080   0.20     0.2    0.092   0.23    0.15 
  SNP_A-1510619    0.99     0.2    0.079   0.20     0.2    0.091   0.23     0.2 
  SNP_A-1513983    0.97     0.2    0.076   0.19     0.2    0.088   0.22     0.2 
  SNP_A-1517642    0.96     0.2    0.075   0.18     0.2    0.087   0.21     0.2 
  SNP_A-1507373    0.96     0.2    0.075   0.18     0.2    0.087   0.21     0.2 
  SNP_A-1516951    0.95     0.2    0.075   0.18     0.2    0.086   0.21     0.2 
  SNP_A-1516840    0.95     0.2    0.075   0.18     0.2    0.086   0.21     0.2 
  SNP_A-1511220    0.96     0.2    0.076   0.19     0.2    0.087   0.22     0.2 
  SNP_A-1510365    0.97     0.2    0.078   0.19     0.2    0.089   0.22     0.2 
         78.763    0.94     0.2    0.078   0.19     0.2    0.087   0.21     0.2 
         79.244    0.91     0.2    0.077   0.18     0.2    0.085   0.20     0.2 
  SNP_A-1519637    0.88     0.2    0.076   0.17     0.2    0.082   0.18     0.2 
  SNP_A-1509291    0.84     0.2    0.074   0.16     0.2    0.078   0.17     0.2 
  SNP_A-1512181    0.80     0.2    0.072   0.15     0.2    0.075   0.15     0.2 
  SNP_A-1507885    0.80     0.2    0.072   0.15     0.2    0.075   0.15     0.2 
         80.619    0.73     0.2    0.067   0.13     0.2    0.068   0.13     0.2 
  SNP_A-1513093    0.67     0.3    0.061   0.10     0.2    0.062   0.11     0.2 
         81.245    0.63     0.3    0.058   0.09     0.3    0.059   0.10     0.3 
         81.597    0.59     0.3    0.055   0.08     0.3    0.056   0.09     0.3 
  SNP_A-1511075    0.56     0.3    0.051   0.07     0.3    0.052   0.07     0.3 
  SNP_A-1515340    0.49     0.3    0.045   0.06     0.3    0.045   0.06     0.3 
  SNP_A-1512956    0.47     0.3    0.043   0.05     0.3    0.043   0.05     0.3 
  SNP_A-1518756    0.51     0.3    0.047   0.06     0.3    0.047   0.06     0.3 
         82.933    0.57     0.3    0.053   0.08     0.3    0.053   0.08     0.3 
         83.284    0.64     0.3    0.059   0.10     0.3    0.059   0.10     0.3 
  SNP_A-1509522    0.71     0.2    0.065   0.12     0.2    0.065   0.12     0.2 
         83.917    0.75     0.2    0.068   0.13     0.2    0.069   0.13     0.2 
  SNP_A-1510842    0.79     0.2    0.072   0.15     0.2    0.073   0.15     0.2 
         84.622    0.83     0.2    0.074   0.16     0.2    0.075   0.16     0.2 
  SNP_A-1517114    0.86     0.2    0.075   0.17     0.2    0.077   0.17     0.2 
  SNP_A-1510979    0.86     0.2    0.075   0.17     0.2    0.077   0.17     0.2 
  SNP_A-1509805    0.86     0.2    0.075   0.16     0.2    0.077   0.17     0.2 
  SNP_A-1508683    0.83     0.2    0.072   0.15     0.2    0.074   0.16     0.2 
  SNP_A-1510276    0.81     0.2    0.070   0.15     0.2    0.072   0.15     0.2 
  SNP_A-1519663    0.81     0.2    0.072   0.15     0.2    0.074   0.15     0.2 
         85.930    0.82     0.2    0.075   0.16     0.2    0.076   0.16     0.2 
  SNP_A-1517950    0.83     0.2    0.077   0.16     0.2    0.078   0.17     0.2 
         86.688    0.84     0.2    0.080   0.17     0.2    0.079   0.17     0.2 
         87.089    0.85     0.2    0.081   0.18     0.2    0.080   0.18     0.2 
         87.490    0.86     0.2    0.082   0.18     0.2    0.080   0.18     0.2 
  SNP_A-1513015    0.87     0.2    0.083   0.18     0.2    0.080   0.18     0.2 
  SNP_A-1514748    0.81     0.2    0.077   0.16     0.2    0.073   0.15     0.2 
  SNP_A-1509893    0.86     0.2    0.081   0.18     0.2    0.077   0.17     0.2 
  SNP_A-1517675    0.90     0.2    0.084   0.19     0.2    0.079   0.18     0.2 
  SNP_A-1516619    0.89     0.2    0.083   0.19     0.2    0.078   0.18     0.2 
  SNP_A-1509236    0.89     0.2    0.083   0.19     0.2    0.078   0.18     0.2 
  SNP_A-1509987    0.97     0.2    0.090   0.22     0.2    0.085   0.21     0.2 
         89.799    1.10    0.14    0.103   0.29    0.12    0.098   0.28    0.13 
  SNP_A-1515453    1.23    0.11    0.116   0.36    0.10    0.110   0.35    0.10 
  SNP_A-1512234    1.23    0.11    0.116   0.37    0.10    0.110   0.35    0.10 
         90.357    1.31    0.10    0.123   0.41    0.09    0.117   0.39    0.09 
  SNP_A-1515202    1.38    0.08    0.129   0.45    0.07    0.123   0.44    0.08 
         90.970    1.44    0.08    0.134   0.49    0.07    0.127   0.47    0.07 
  SNP_A-1518444    1.49    0.07    0.139   0.53    0.06    0.132   0.51    0.06 
  SNP_A-1518281    1.49    0.07    0.139   0.53    0.06    0.132   0.51    0.06 
  SNP_A-1513717    1.54    0.06    0.143   0.56    0.05    0.136   0.54    0.06 
  SNP_A-1509219    1.64    0.05    0.152   0.64    0.04    0.144   0.61    0.05 
  SNP_A-1513938    1.65    0.05    0.152   0.64    0.04    0.144   0.62    0.05 
  SNP_A-1516442    1.66    0.05    0.152   0.65    0.04    0.145   0.62    0.05 
  SNP_A-1518430    1.69    0.05    0.155   0.67    0.04    0.149   0.65    0.04 
  SNP_A-1516731    1.73    0.04    0.159   0.71    0.04    0.152   0.68    0.04 
  SNP_A-1508243    1.71    0.04    0.159   0.70    0.04    0.151   0.67    0.04 
  SNP_A-1519654    1.70    0.04    0.159   0.69    0.04    0.151   0.66    0.04 
  SNP_A-1511755    1.68    0.05    0.156   0.67    0.04    0.148   0.64    0.04 
  SNP_A-1511902    1.63    0.05    0.152   0.63    0.04    0.144   0.61    0.05 
         93.322    1.57    0.06    0.146   0.59    0.05    0.139   0.56    0.05 
  SNP_A-1516915    1.51    0.07    0.140   0.54    0.06    0.133   0.52    0.06 
  SNP_A-1509344    1.51    0.07    0.140   0.54    0.06    0.134   0.52    0.06 
  SNP_A-1513992    1.51    0.07    0.139   0.54    0.06    0.134   0.52    0.06 
         94.361    1.50    0.07    0.139   0.53    0.06    0.135   0.52    0.06 
         94.750    1.50    0.07    0.139   0.53    0.06    0.135   0.52    0.06 
  SNP_A-1514347    1.49    0.07    0.138   0.52    0.06    0.135   0.52    0.06 
  SNP_A-1517060    1.55    0.06    0.142   0.56    0.05    0.140   0.56    0.05 
  SNP_A-1512888    1.62    0.05    0.146   0.60    0.05    0.147   0.62    0.05 
  SNP_A-1508933    1.71    0.04    0.154   0.67    0.04    0.155   0.68    0.04 
         96.590    1.75    0.04    0.159   0.71    0.04    0.159   0.72    0.03 
  SNP_A-1518204    1.80    0.04    0.162   0.74    0.03    0.160   0.75    0.03 
  SNP_A-1510394    1.80    0.04    0.162   0.74    0.03    0.160   0.75    0.03 
  SNP_A-1508554    1.82    0.03    0.164   0.76    0.03    0.161   0.76    0.03 
  SNP_A-1512327    1.82    0.03    0.164   0.76    0.03    0.160   0.76    0.03 
  SNP_A-1514943    1.82    0.03    0.163   0.76    0.03    0.160   0.76    0.03 
  SNP_A-1516214    1.80    0.04    0.163   0.74    0.03    0.158   0.74    0.03 
  SNP_A-1511634    1.75    0.04    0.160   0.71    0.03    0.155   0.70    0.04 
         98.200    1.69    0.05    0.156   0.67    0.04    0.150   0.66    0.04 
  SNP_A-1513652    1.63    0.05    0.150   0.62    0.05    0.144   0.61    0.05 
         98.925    1.56    0.06    0.145   0.57    0.05    0.138   0.56    0.05 
  SNP_A-1510033    1.49    0.07    0.139   0.53    0.06    0.132   0.51    0.06 
  SNP_A-1510904    1.45    0.07    0.136   0.50    0.06    0.128   0.48    0.07 
  SNP_A-1515727    1.44    0.07    0.135   0.49    0.07    0.127   0.47    0.07 
  SNP_A-1508573    1.36    0.09    0.127   0.44    0.08    0.120   0.42    0.08 
         99.958    1.27    0.10    0.118   0.38    0.09    0.113   0.37    0.10 
  SNP_A-1516244    1.17    0.12    0.106   0.32    0.11    0.103   0.31    0.12 
  SNP_A-1514063    1.06    0.14    0.095   0.26    0.14    0.093   0.26    0.14 
  SNP_A-1511565    1.06    0.15    0.094   0.25    0.14    0.093   0.25    0.14 
        101.162    1.04    0.15    0.093   0.25    0.14    0.092   0.25    0.14 
  SNP_A-1508837    1.02     0.2    0.091   0.24    0.15    0.090   0.24    0.15 
  SNP_A-1512591    1.01     0.2    0.089   0.23     0.2    0.088   0.23     0.2 
  SNP_A-1510327    1.01     0.2    0.089   0.23     0.2    0.088   0.23     0.2 
  SNP_A-1510280    1.01     0.2    0.089   0.23     0.2    0.088   0.23     0.2 
  SNP_A-1519544    1.03     0.2    0.092   0.24    0.15    0.091   0.24    0.14 
        102.221    0.99     0.2    0.089   0.22     0.2    0.088   0.23     0.2 
  SNP_A-1516997    0.95     0.2    0.085   0.21     0.2    0.084   0.21     0.2 
  SNP_A-1518205    0.85     0.2    0.076   0.17     0.2    0.075   0.16     0.2 
  SNP_A-1516924    0.74     0.2    0.067   0.13     0.2    0.065   0.12     0.2 
  SNP_A-1518625    0.68     0.2    0.061   0.11     0.2    0.059   0.10     0.2 
  SNP_A-1512993    0.67     0.3    0.060   0.10     0.2    0.059   0.10     0.2 
  SNP_A-1513145    0.64     0.3    0.058   0.09     0.3    0.056   0.09     0.3 
  SNP_A-1509011    0.69     0.2    0.062   0.11     0.2    0.061   0.11     0.2 
  SNP_A-1518230    0.71     0.2    0.063   0.11     0.2    0.062   0.11     0.2 
  SNP_A-1515139    0.76     0.2    0.068   0.13     0.2    0.066   0.13     0.2 
  SNP_A-1509324    0.75     0.2    0.067   0.13     0.2    0.065   0.13     0.2 
  SNP_A-1512040    0.71     0.2    0.063   0.11     0.2    0.062   0.11     0.2 
  SNP_A-1509143    0.74     0.2    0.065   0.12     0.2    0.064   0.12     0.2 
  SNP_A-1512226    0.75     0.2    0.066   0.13     0.2    0.065   0.12     0.2 
  SNP_A-1513620    0.76     0.2    0.067   0.13     0.2    0.066   0.13     0.2 
  SNP_A-1511355    0.76     0.2    0.068   0.13     0.2    0.066   0.13     0.2 
  SNP_A-1507565    0.75     0.2    0.067   0.13     0.2    0.066   0.13     0.2 
  SNP_A-1512333    0.64     0.3    0.059   0.10     0.3    0.057   0.09     0.3 
  SNP_A-1517415    0.62     0.3    0.059   0.09     0.3    0.056   0.09     0.3 
  SNP_A-1515445    0.62     0.3    0.059   0.09     0.3    0.055   0.09     0.3 
  SNP_A-1512034    0.54     0.3    0.052   0.07     0.3    0.048   0.07     0.3 
        106.598    0.57     0.3    0.056   0.08     0.3    0.051   0.08     0.3 
  SNP_A-1515357    0.60     0.3    0.059   0.09     0.3    0.054   0.08     0.3 
  SNP_A-1517862    0.58     0.3    0.057   0.08     0.3    0.051   0.08     0.3 
  SNP_A-1515759    0.55     0.3    0.056   0.08     0.3    0.050   0.07     0.3 
  SNP_A-1519118    0.54     0.3    0.055   0.08     0.3    0.049   0.07     0.3 
  SNP_A-1510029    0.47     0.3    0.049   0.06     0.3    0.043   0.05     0.3 
  SNP_A-1515908    0.47     0.3    0.049   0.06     0.3    0.043   0.05     0.3 
  SNP_A-1511002    0.47     0.3    0.049   0.06     0.3    0.043   0.05     0.3 
  SNP_A-1510209    0.47     0.3    0.049   0.06     0.3    0.043   0.05     0.3 
  SNP_A-1519293    0.40     0.3    0.043   0.04     0.3    0.037   0.04     0.3 
        109.179    0.36     0.4    0.040   0.04     0.3    0.034   0.03     0.4 
        109.642    0.33     0.4    0.037   0.03     0.4    0.032   0.03     0.4 
  SNP_A-1512066    0.30     0.4    0.033   0.03     0.4    0.029   0.02     0.4 
  SNP_A-1518485    0.28     0.4    0.031   0.02     0.4    0.027   0.02     0.4 
        110.943    0.32     0.4    0.035   0.03     0.4    0.030   0.02     0.4 
  SNP_A-1508111    0.35     0.4    0.038   0.03     0.3    0.033   0.03     0.4 
  SNP_A-1517982    0.44     0.3    0.048   0.05     0.3    0.041   0.05     0.3 
  SNP_A-1508125    0.60     0.3    0.065   0.10     0.3    0.056   0.09     0.3 
        112.137    0.65     0.3    0.070   0.12     0.2    0.061   0.10     0.2 
        112.473    0.70     0.2    0.075   0.13     0.2    0.065   0.12     0.2 
  SNP_A-1514565    0.75     0.2    0.079   0.15     0.2    0.069   0.13     0.2 
        113.133    0.80     0.2    0.083   0.17     0.2    0.072   0.15     0.2 
  SNP_A-1510889    0.85     0.2    0.086   0.19     0.2    0.075   0.16     0.2 
  SNP_A-1519497    0.90     0.2    0.091   0.21     0.2    0.079   0.18     0.2 
  SNP_A-1515762    0.92     0.2    0.094   0.22     0.2    0.081   0.19     0.2 
  SNP_A-1508865    0.96     0.2    0.097   0.24    0.15    0.084   0.21     0.2 
        114.532    0.99     0.2    0.105   0.26    0.14    0.088   0.22     0.2 
  SNP_A-1516943    1.02     0.2    0.111   0.29    0.13    0.091   0.24    0.15 
  SNP_A-1509046    1.13    0.13    0.126   0.36    0.10    0.101   0.30    0.12 
        115.754    1.21    0.11    0.136   0.41    0.08    0.108   0.34    0.11 
  SNP_A-1514459    1.28    0.10    0.144   0.47    0.07    0.114   0.37    0.09 
  SNP_A-1514349    1.28    0.10    0.144   0.47    0.07    0.114   0.37    0.09 
        116.568    1.28    0.10    0.146   0.47    0.07    0.113   0.37    0.09 
  SNP_A-1515022    1.28    0.10    0.146   0.47    0.07    0.112   0.37    0.10 
  SNP_A-1513408    1.26    0.10    0.142   0.45    0.07    0.109   0.35    0.10 
  SNP_A-1510939    1.23    0.11    0.139   0.43    0.08    0.106   0.34    0.11 
  SNP_A-1507465    1.16    0.12    0.130   0.38    0.09    0.099   0.29    0.12 
  SNP_A-1515371    1.13    0.13    0.126   0.36    0.10    0.096   0.28    0.13 
  SNP_A-1512955    1.08    0.14    0.123   0.34    0.11    0.092   0.26    0.14 
  SNP_A-1515097    1.11    0.13    0.126   0.35    0.10    0.095   0.27    0.13 
  SNP_A-1513793    1.12    0.13    0.126   0.36    0.10    0.095   0.27    0.13 
  SNP_A-1517853    1.35    0.09    0.149   0.51    0.06    0.115   0.40    0.09 
  SNP_A-1512801    1.48    0.07    0.161   0.60    0.05    0.126   0.48    0.07 
  SNP_A-1516959    1.54    0.06    0.167   0.65    0.04    0.131   0.52    0.06 
  SNP_A-1511835    1.56    0.06    0.168   0.66    0.04    0.132   0.53    0.06 
  SNP_A-1514496    1.56    0.06    0.168   0.66    0.04    0.132   0.53    0.06 
  SNP_A-1509162    1.57    0.06    0.169   0.67    0.04    0.133   0.54    0.06 
  SNP_A-1516457    1.57    0.06    0.170   0.67    0.04    0.133   0.54    0.06 
  SNP_A-1509267    1.57    0.06    0.171   0.68    0.04    0.135   0.55    0.06 
  SNP_A-1510823    1.59    0.06    0.175   0.70    0.04    0.140   0.57    0.05 
  SNP_A-1516497    1.60    0.05    0.174   0.70    0.04    0.141   0.58    0.05 
  SNP_A-1515699    1.60    0.05    0.176   0.71    0.04    0.141   0.59    0.05 
  SNP_A-1514752    1.61    0.05    0.177   0.72    0.03    0.142   0.59    0.05 
  SNP_A-1512316    1.61    0.05    0.177   0.72    0.03    0.143   0.59    0.05 
  SNP_A-1510132    1.61    0.05    0.178   0.72    0.03    0.143   0.59    0.05 
  SNP_A-1509080    1.60    0.05    0.179   0.72    0.03    0.143   0.59    0.05 
        121.295    1.58    0.06    0.178   0.71    0.04    0.141   0.58    0.05 
  SNP_A-1509702    1.55    0.06    0.175   0.69    0.04    0.138   0.55    0.06 
  SNP_A-1508439    1.54    0.06    0.172   0.67    0.04    0.136   0.54    0.06 
  SNP_A-1516540    1.59    0.06    0.177   0.71    0.04    0.140   0.57    0.05 
  SNP_A-1516761    1.59    0.06    0.177   0.71    0.03    0.140   0.58    0.05 
  SNP_A-1514628    1.76    0.04    0.188   0.84    0.02    0.154   0.70    0.04 
  SNP_A-1509697    1.77    0.04    0.189   0.85    0.02    0.155   0.71    0.04 
  SNP_A-1511445    1.77    0.04    0.189   0.85    0.02    0.155   0.71    0.04 
  SNP_A-1516051    1.75    0.04    0.185   0.82    0.03    0.152   0.69    0.04 
  SNP_A-1513550    1.75    0.04    0.185   0.82    0.03    0.152   0.69    0.04 
        123.021    1.71    0.04    0.180   0.78    0.03    0.150   0.66    0.04 
  SNP_A-1507444    1.68    0.05    0.175   0.74    0.03    0.147   0.64    0.04 
  SNP_A-1510804    1.67    0.05    0.174   0.74    0.03    0.147   0.64    0.04 
        123.706    1.59    0.06    0.168   0.68    0.04    0.142   0.58    0.05 
  SNP_A-1517240    1.50    0.07    0.157   0.60    0.05    0.132   0.51    0.06 
  SNP_A-1507462    1.50    0.07    0.156   0.59    0.05    0.131   0.51    0.06 
  SNP_A-1513142    1.49    0.07    0.154   0.58    0.05    0.130   0.50    0.06 
  SNP_A-1508565    1.48    0.07    0.154   0.57    0.05    0.130   0.50    0.06 
  SNP_A-1517707    1.44    0.07    0.149   0.54    0.06    0.127   0.47    0.07 
  SNP_A-1518400    1.35    0.09    0.137   0.46    0.07    0.119   0.41    0.08 
  SNP_A-1515233    1.36    0.09    0.138   0.48    0.07    0.121   0.43    0.08 
  SNP_A-1512657    1.35    0.09    0.137   0.47    0.07    0.120   0.42    0.08 
        125.745    1.23    0.11    0.122   0.38    0.09    0.110   0.35    0.10 
  SNP_A-1509629    1.10    0.13    0.106   0.30    0.12    0.098   0.28    0.13 
  SNP_A-1516290    1.09    0.14    0.105   0.29    0.12    0.097   0.27    0.13 
  SNP_A-1519125    1.09    0.14    0.105   0.29    0.12    0.097   0.27    0.13 
  SNP_A-1512633    1.08    0.14    0.104   0.29    0.13    0.097   0.27    0.13 
  SNP_A-1510441    1.04    0.15    0.102   0.27    0.13    0.094   0.25    0.14 
        127.526    1.03     0.2    0.103   0.27    0.13    0.095   0.25    0.14 
  SNP_A-1512265    1.02     0.2    0.103   0.27    0.13    0.094   0.25    0.14 
  SNP_A-1508912    0.96     0.2    0.096   0.23    0.15    0.089   0.22     0.2 
  SNP_A-1512856    1.03     0.2    0.102   0.27    0.13    0.096   0.26    0.14 
        129.100    1.10    0.14    0.109   0.30    0.12    0.103   0.29    0.12 
  SNP_A-1507732    1.17    0.12    0.115   0.34    0.11    0.109   0.33    0.11 
  SNP_A-1516659    1.20    0.12    0.119   0.36    0.10    0.112   0.35    0.10 
        129.989    1.18    0.12    0.119   0.35    0.10    0.111   0.34    0.11 
        130.349    1.16    0.12    0.118   0.35    0.10    0.110   0.33    0.11 
  SNP_A-1507912    1.15    0.13    0.116   0.34    0.11    0.108   0.32    0.11 
  SNP_A-1511376    1.15    0.13    0.116   0.34    0.11    0.107   0.32    0.11 
        131.168    1.07    0.14    0.107   0.29    0.12    0.099   0.27    0.13 
        131.574    0.99     0.2    0.097   0.24    0.15    0.091   0.23     0.2 
  SNP_A-1517935    0.91     0.2    0.087   0.20     0.2    0.082   0.19     0.2 
  SNP_A-1512653    0.90     0.2    0.087   0.20     0.2    0.082   0.19     0.2 
  SNP_A-1513829    0.86     0.2    0.082   0.18     0.2    0.077   0.17     0.2 
  SNP_A-1513192    0.83     0.2    0.079   0.17     0.2    0.074   0.16     0.2 
  SNP_A-1511262    0.80     0.2    0.077   0.16     0.2    0.072   0.15     0.2 
  SNP_A-1517933    0.87     0.2    0.084   0.19     0.2    0.078   0.18     0.2 
  SNP_A-1516683    0.95     0.2    0.092   0.22     0.2    0.086   0.21     0.2 
  SNP_A-1516369    1.03     0.2    0.100   0.26    0.14    0.093   0.25    0.14 
  SNP_A-1519574    1.04    0.15    0.102   0.27    0.13    0.095   0.26    0.14 
  SNP_A-1514262    1.05    0.15    0.102   0.27    0.13    0.095   0.26    0.14 
        134.161    1.00     0.2    0.098   0.25    0.14    0.092   0.24    0.15 
  SNP_A-1517339    0.96     0.2    0.093   0.22     0.2    0.087   0.21     0.2 
  SNP_A-1512753    0.94     0.2    0.091   0.22     0.2    0.085   0.20     0.2 
        135.064    0.94     0.2    0.092   0.22     0.2    0.086   0.21     0.2 
  SNP_A-1510499    0.94     0.2    0.092   0.22     0.2    0.086   0.21     0.2 
        135.913    0.92     0.2    0.091   0.21     0.2    0.085   0.20     0.2 
        136.403    0.91     0.2    0.089   0.20     0.2    0.083   0.19     0.2 
  SNP_A-1519406    0.89     0.2    0.086   0.19     0.2    0.080   0.18     0.2 
  SNP_A-1512489    0.89     0.2    0.085   0.19     0.2    0.080   0.18     0.2 
  SNP_A-1510097    0.90     0.2    0.085   0.19     0.2    0.080   0.18     0.2 
  SNP_A-1513224    0.91     0.2    0.087   0.20     0.2    0.081   0.19     0.2 
  SNP_A-1516337    0.98     0.2    0.093   0.23     0.2    0.087   0.22     0.2 
  SNP_A-1511842    1.07    0.14    0.101   0.27    0.13    0.095   0.26    0.14 
  SNP_A-1514674    1.09    0.14    0.105   0.29    0.12    0.098   0.28    0.13 
  SNP_A-1516514    1.10    0.14    0.106   0.29    0.12    0.098   0.28    0.13 
  SNP_A-1517233    1.11    0.13    0.107   0.30    0.12    0.098   0.28    0.13 
  SNP_A-1516234    1.08    0.14    0.103   0.28    0.13    0.095   0.26    0.14 
  SNP_A-1513569    1.13    0.13    0.107   0.31    0.12    0.099   0.29    0.12 
  SNP_A-1518362    1.27    0.10    0.118   0.38    0.09    0.111   0.36    0.10 
  SNP_A-1514055    1.27    0.10    0.118   0.38    0.09    0.110   0.36    0.10 
  SNP_A-1508076    1.27    0.10    0.118   0.38    0.09    0.111   0.37    0.10 
  SNP_A-1507704    1.35    0.09    0.125   0.43    0.08    0.119   0.42    0.08 
  SNP_A-1513901    1.39    0.08    0.127   0.45    0.07    0.123   0.44    0.08 
  SNP_A-1511013    1.41    0.08    0.128   0.46    0.07    0.124   0.45    0.07 
  SNP_A-1511095    1.48    0.07    0.134   0.50    0.06    0.130   0.50    0.06 
  SNP_A-1513234    1.49    0.07    0.134   0.51    0.06    0.131   0.51    0.06 
  SNP_A-1508480    1.55    0.06    0.139   0.55    0.06    0.138   0.55    0.06 
        141.203    1.54    0.06    0.141   0.55    0.06    0.141   0.56    0.05 
        141.623    1.54    0.06    0.140   0.55    0.06    0.140   0.56    0.05 
  SNP_A-1514854    1.53    0.06    0.137   0.53    0.06    0.135   0.53    0.06 
  SNP_A-1516757    1.53    0.06    0.136   0.53    0.06    0.135   0.53    0.06 
  SNP_A-1510136    1.51    0.07    0.135   0.51    0.06    0.133   0.52    0.06 
  SNP_A-1518840    1.50    0.07    0.134   0.51    0.06    0.132   0.51    0.06 
        142.426    1.50    0.07    0.135   0.51    0.06    0.133   0.52    0.06 
        142.763    1.51    0.07    0.135   0.51    0.06    0.134   0.52    0.06 
  SNP_A-1514896    1.51    0.07    0.135   0.52    0.06    0.135   0.53    0.06 
  SNP_A-1517490    1.51    0.07    0.135   0.52    0.06    0.135   0.53    0.06 
        143.464    1.51    0.07    0.135   0.52    0.06    0.135   0.53    0.06 
  SNP_A-1518292    1.51    0.07    0.135   0.52    0.06    0.136   0.53    0.06 
        144.240    1.49    0.07    0.133   0.50    0.06    0.134   0.52    0.06 
        144.738    1.47    0.07    0.130   0.48    0.07    0.132   0.50    0.06 
  SNP_A-1508917    1.44    0.07    0.127   0.46    0.07    0.130   0.49    0.07 
  SNP_A-1513675    1.41    0.08    0.123   0.44    0.08    0.127   0.46    0.07 
  SNP_A-1515323    1.36    0.09    0.119   0.41    0.08    0.122   0.43    0.08 
  SNP_A-1519033    1.33    0.09    0.116   0.39    0.09    0.119   0.41    0.09 
  SNP_A-1508133    1.30    0.10    0.114   0.37    0.09    0.117   0.39    0.09 
  SNP_A-1516281    1.31    0.09    0.115   0.38    0.09    0.118   0.40    0.09 
        146.522    1.33    0.09    0.116   0.39    0.09    0.121   0.42    0.08 
  SNP_A-1516848    1.35    0.09    0.118   0.40    0.09    0.123   0.43    0.08 
        147.229    1.31    0.10    0.114   0.38    0.09    0.120   0.40    0.09 
  SNP_A-1507680    1.26    0.10    0.110   0.35    0.10    0.115   0.38    0.09 
  SNP_A-1517259    1.26    0.10    0.110   0.35    0.10    0.115   0.38    0.09 
  SNP_A-1508720    1.26    0.10    0.110   0.35    0.10    0.116   0.38    0.09 
  SNP_A-1515668    1.24    0.11    0.109   0.34    0.10    0.114   0.37    0.10 
        148.340    1.15    0.12    0.102   0.30    0.12    0.108   0.32    0.11 
        148.784    1.07    0.14    0.095   0.26    0.14    0.101   0.28    0.13 
        149.228    0.98     0.2    0.088   0.22     0.2    0.093   0.23    0.15 
        149.672    0.89     0.2    0.080   0.18     0.2    0.085   0.19     0.2 
        150.116    0.80     0.2    0.072   0.15     0.2    0.076   0.16     0.2 
        150.560    0.72     0.2    0.064   0.12     0.2    0.068   0.13     0.2 
  SNP_A-1517508    0.63     0.3    0.055   0.09     0.3    0.059   0.10     0.3 
  SNP_A-1512356    0.62     0.3    0.054   0.08     0.3    0.058   0.09     0.3 
  SNP_A-1513697    0.65     0.3    0.057   0.10     0.3    0.062   0.10     0.2 
        151.679    0.71     0.2    0.061   0.11     0.2    0.067   0.12     0.2 
  SNP_A-1513657    0.76     0.2    0.065   0.13     0.2    0.072   0.14     0.2 
        152.378    0.76     0.2    0.065   0.12     0.2    0.072   0.14     0.2 
  SNP_A-1512514    0.75     0.2    0.064   0.12     0.2    0.071   0.14     0.2 
  SNP_A-1510575    0.72     0.2    0.061   0.11     0.2    0.068   0.13     0.2 
        153.336    0.67     0.3    0.057   0.10     0.3    0.064   0.11     0.2 
        153.711    0.62     0.3    0.053   0.08     0.3    0.059   0.09     0.3 
        154.087    0.57     0.3    0.049   0.07     0.3    0.054   0.08     0.3 
  SNP_A-1511502    0.52     0.3    0.045   0.06     0.3    0.049   0.06     0.3 
  SNP_A-1517280    0.51     0.3    0.044   0.06     0.3    0.048   0.06     0.3 
        154.899    0.43     0.3    0.038   0.04     0.3    0.041   0.05     0.3 
        155.311    0.35     0.4    0.031   0.03     0.4    0.034   0.03     0.4 
  SNP_A-1514567    0.27     0.4    0.024   0.02     0.4    0.026   0.02     0.4 
        156.049    0.20     0.4    0.017   0.01     0.4    0.018   0.01     0.4 
  SNP_A-1517212    0.12     0.5    0.010   0.00     0.5    0.011   0.00     0.5 
  SNP_A-1508379    0.12     0.5    0.010   0.00     0.5    0.011   0.00     0.5 
  SNP_A-1510891    0.10     0.5    0.008   0.00     0.5    0.009   0.00     0.5 
        156.876    0.07     0.5    0.006   0.00     0.5    0.007   0.00     0.5 
  SNP_A-1518779    0.05     0.5    0.004   0.00     0.5    0.005   0.00     0.5 
  SNP_A-1515886    0.05     0.5    0.004   0.00     0.5    0.004   0.00     0.5 
        157.752    0.01     0.5    0.001   0.00     0.5    0.001   0.00     0.5 
        158.196   -0.03     0.5   -0.003  -0.00     0.5   -0.003  -0.00     0.5 
  SNP_A-1514785   -0.07     0.5   -0.006  -0.00     0.5   -0.007  -0.00     0.5 
  SNP_A-1518155   -0.12     0.5   -0.010  -0.00     0.5   -0.011  -0.00     0.5 
  SNP_A-1519327   -0.13     0.6   -0.011  -0.00     0.6   -0.012  -0.00     0.6 
  SNP_A-1511339   -0.22     0.6   -0.018  -0.01     0.6   -0.020  -0.01     0.6 
  SNP_A-1518449   -0.22     0.6   -0.018  -0.01     0.6   -0.021  -0.01     0.6 
        159.838   -0.20     0.6   -0.017  -0.01     0.6   -0.019  -0.01     0.6 
  SNP_A-1517703   -0.17     0.6   -0.015  -0.01     0.6   -0.017  -0.01     0.6 
  SNP_A-1509640   -0.17     0.6   -0.014  -0.01     0.6   -0.016  -0.01     0.6 
  SNP_A-1515434   -0.17     0.6   -0.014  -0.01     0.6   -0.016  -0.01     0.6 
  SNP_A-1511579   -0.17     0.6   -0.014  -0.01     0.6   -0.017  -0.01     0.6 
        161.259   -0.19     0.6   -0.016  -0.01     0.6   -0.018  -0.01     0.6 
  SNP_A-1509763   -0.21     0.6   -0.018  -0.01     0.6   -0.020  -0.01     0.6 
  SNP_A-1516884   -0.19     0.6   -0.016  -0.01     0.6   -0.018  -0.01     0.6 
  SNP_A-1514612   -0.21     0.6   -0.017  -0.01     0.6   -0.020  -0.01     0.6 
        162.213   -0.23     0.6   -0.019  -0.01     0.6   -0.021  -0.01     0.6 
        162.661   -0.24     0.6   -0.020  -0.01     0.6   -0.023  -0.01     0.6 
  SNP_A-1514223   -0.25     0.6   -0.021  -0.01     0.6   -0.024  -0.02     0.6 
  SNP_A-1513057   -0.32     0.6   -0.025  -0.02     0.6   -0.029  -0.02     0.6 
  SNP_A-1515634   -0.34     0.6   -0.027  -0.02     0.6   -0.031  -0.03     0.6 
        164.364   -0.38     0.6   -0.030  -0.03     0.6   -0.035  -0.03     0.7 
  SNP_A-1512204   -0.42     0.7   -0.033  -0.04     0.7   -0.039  -0.04     0.7 
        165.213   -0.45     0.7   -0.035  -0.04     0.7   -0.041  -0.05     0.7 
  SNP_A-1510424   -0.48     0.7   -0.037  -0.05     0.7   -0.043  -0.05     0.7 
  SNP_A-1512621   -0.50     0.7   -0.038  -0.05     0.7   -0.045  -0.06     0.7 
  SNP_A-1513762   -0.50     0.7   -0.038  -0.05     0.7   -0.045  -0.06     0.7 
  SNP_A-1510747   -0.45     0.7   -0.035  -0.04     0.7   -0.041  -0.05     0.7 
  SNP_A-1516892   -0.45     0.7   -0.035  -0.04     0.7   -0.041  -0.05     0.7 
        166.353   -0.43     0.7   -0.034  -0.04     0.7   -0.040  -0.04     0.7 
        166.706   -0.42     0.7   -0.033  -0.04     0.7   -0.039  -0.04     0.7 
  SNP_A-1513519   -0.40     0.7   -0.033  -0.03     0.7   -0.038  -0.04     0.7 
  SNP_A-1510659   -0.40     0.7   -0.033  -0.03     0.7   -0.038  -0.04     0.7 
  SNP_A-1514937   -0.44     0.7   -0.038  -0.04     0.7   -0.042  -0.05     0.7 
        167.928   -0.51     0.7   -0.045  -0.06     0.7   -0.049  -0.06     0.7 
        168.271   -0.57     0.7   -0.052  -0.08     0.7   -0.056  -0.08     0.7 
  SNP_A-1513819   -0.63     0.7   -0.059  -0.10     0.7   -0.062  -0.10     0.8 
        169.105   -0.76     0.8   -0.073  -0.14     0.8   -0.075  -0.15     0.8 
  SNP_A-1507942   -0.89     0.8   -0.087  -0.20     0.8   -0.087  -0.20     0.8 
        170.026   -0.95     0.8   -0.095  -0.23     0.9   -0.094  -0.23     0.8 
  SNP_A-1512809   -1.02     0.8   -0.102  -0.27     0.9   -0.100  -0.26     0.9 
        170.850   -1.11     0.9   -0.113  -0.33     0.9   -0.109  -0.31     0.9 
  SNP_A-1514652   -1.20     0.9   -0.123  -0.39     0.9   -0.117  -0.36     0.9 
        171.504   -1.26     0.9   -0.130  -0.43     0.9   -0.122  -0.39     0.9 
  SNP_A-1514224   -1.33     0.9   -0.137  -0.47     0.9   -0.127  -0.43     0.9 
  SNP_A-1514541   -1.34     0.9   -0.138  -0.48     0.9   -0.128  -0.44     0.9 
        172.209   -1.38     0.9   -0.144  -0.52     0.9   -0.132  -0.46     0.9 
  SNP_A-1512043   -1.42     0.9   -0.149  -0.55     0.9   -0.134  -0.48     0.9 
  SNP_A-1514879   -1.46     0.9   -0.155  -0.59     1.0   -0.138  -0.51     0.9 
  SNP_A-1516645   -1.47     0.9   -0.156  -0.60     1.0   -0.139  -0.52     0.9 
  SNP_A-1516596   -1.47     0.9   -0.156  -0.60     1.0   -0.139  -0.52     0.9 
  SNP_A-1512988   -1.48     0.9   -0.158  -0.61     1.0   -0.140  -0.53     0.9 
  SNP_A-1516517   -1.61     0.9   -0.174  -0.73     1.0   -0.153  -0.62     1.0 
        173.825   -1.81     1.0   -0.188  -0.94     1.0   -0.174  -0.80     1.0 
        174.242   -2.02     1.0   -0.188  -1.15     1.0   -0.193  -0.98     1.0 
  SNP_A-1516400   -2.22     1.0   -0.188  -1.35     1.0   -0.209  -1.18     1.0 
  SNP_A-1513724   -2.31     1.0   -0.188  -1.42     1.0   -0.215  -1.25     1.0 
  SNP_A-1513827   -2.32     1.0   -0.188  -1.43     1.0   -0.216  -1.27     1.0 
  SNP_A-1507527   -2.32     1.0   -0.188  -1.43     1.0   -0.216  -1.27     1.0 
  SNP_A-1517161   -2.33     1.0   -0.188  -1.44     1.0   -0.217  -1.28     1.0 
  SNP_A-1510446   -2.32     1.0   -0.188  -1.43     1.0   -0.216  -1.27     1.0 
  SNP_A-1518679   -2.32     1.0   -0.188  -1.43     1.0   -0.218  -1.28     1.0 
  SNP_A-1512442   -2.24     1.0   -0.188  -1.34     1.0   -0.210  -1.19     1.0 
  SNP_A-1516788   -2.19     1.0   -0.188  -1.29     1.0   -0.206  -1.14     1.0 
        176.557   -1.97     1.0   -0.188  -1.06     1.0   -0.187  -0.93     1.0 
  SNP_A-1517501   -1.74     1.0   -0.177  -0.81     1.0   -0.163  -0.72     1.0 
  SNP_A-1509685   -1.73     1.0   -0.176  -0.80     1.0   -0.161  -0.71     1.0 
  SNP_A-1509314   -1.73     1.0   -0.175  -0.79     1.0   -0.161  -0.71     1.0 
  SNP_A-1508985   -1.70     1.0   -0.173  -0.77     1.0   -0.159  -0.69     1.0 
  SNP_A-1507434   -1.71     1.0   -0.174  -0.78     1.0   -0.160  -0.69     1.0 
        177.696   -1.70     1.0   -0.174  -0.77     1.0   -0.160  -0.69     1.0 
  SNP_A-1512743   -1.69     1.0   -0.171  -0.76     1.0   -0.158  -0.68     1.0 
  SNP_A-1513573   -1.67     1.0   -0.170  -0.74     1.0   -0.157  -0.67     1.0 
  SNP_A-1515716   -1.65     1.0   -0.168  -0.72     1.0   -0.155  -0.65     1.0 
  SNP_A-1513209   -1.59     0.9   -0.163  -0.67     1.0   -0.150  -0.60     1.0 
  SNP_A-1514469   -1.58     0.9   -0.162  -0.67     1.0   -0.149  -0.60     1.0 
        178.733   -1.55     0.9   -0.160  -0.65     1.0   -0.147  -0.58     0.9 
  SNP_A-1507382   -1.52     0.9   -0.157  -0.62     1.0   -0.145  -0.56     0.9 
  SNP_A-1516380   -1.52     0.9   -0.158  -0.63     1.0   -0.145  -0.56     0.9 
        179.628   -1.56     0.9   -0.165  -0.68     1.0   -0.151  -0.60     1.0 
  SNP_A-1509345   -1.61     0.9   -0.171  -0.72     1.0   -0.155  -0.63     1.0 
  SNP_A-1509387   -1.61     0.9   -0.171  -0.72     1.0   -0.155  -0.63     1.0 
  SNP_A-1511808   -1.58     0.9   -0.167  -0.69     1.0   -0.154  -0.62     1.0 
  SNP_A-1516319   -1.61     0.9   -0.171  -0.72     1.0   -0.157  -0.64     1.0 
        180.894   -1.55     0.9   -0.163  -0.66     1.0   -0.152  -0.60     1.0 
        181.306   -1.49     0.9   -0.155  -0.60     1.0   -0.147  -0.56     0.9 
  SNP_A-1508238   -1.43     0.9   -0.146  -0.54     0.9   -0.141  -0.51     0.9 
  SNP_A-1514655   -1.43     0.9   -0.145  -0.54     0.9   -0.140  -0.51     0.9 
  SNP_A-1511316   -1.39     0.9   -0.139  -0.50     0.9   -0.136  -0.48     0.9 
  SNP_A-1517467   -1.41     0.9   -0.140  -0.51     0.9   -0.137  -0.49     0.9 
  SNP_A-1517386   -1.44     0.9   -0.141  -0.53     0.9   -0.140  -0.51     0.9 
        183.102   -1.50     0.9   -0.148  -0.58     0.9   -0.147  -0.56     0.9 
        183.455   -1.56     0.9   -0.155  -0.63     1.0   -0.153  -0.61     1.0 
  SNP_A-1509489   -1.62     0.9   -0.161  -0.68     1.0   -0.158  -0.65     1.0 
        184.218   -1.77     1.0   -0.175  -0.81     1.0   -0.173  -0.78     1.0 
  SNP_A-1513925   -1.93     1.0   -0.188  -0.95     1.0   -0.185  -0.91     1.0 
  SNP_A-1517456   -1.94     1.0   -0.188  -0.96     1.0   -0.186  -0.91     1.0 
        184.985   -2.05     1.0   -0.188  -1.07     1.0   -0.195  -1.01     1.0 
  SNP_A-1519074   -2.16     1.0   -0.188  -1.17     1.0   -0.204  -1.11     1.0 
  SNP_A-1508645   -2.16     1.0   -0.188  -1.18     1.0   -0.204  -1.12     1.0 
  SNP_A-1509645   -2.22     1.0   -0.188  -1.23     1.0   -0.209  -1.18     1.0 
  SNP_A-1510865   -2.33     1.0   -0.188  -1.31     1.0   -0.217  -1.28     1.0 
  SNP_A-1511147   -2.38     1.0   -0.188  -1.35     1.0   -0.221  -1.33     1.0 
  SNP_A-1515317   -2.43     1.0   -0.188  -1.40     1.0   -0.225  -1.39     1.0 
  SNP_A-1512886   -2.43     1.0   -0.188  -1.40     1.0   -0.225  -1.39     1.0 
  SNP_A-1517990   -2.46     1.0   -0.188  -1.42     1.0   -0.227  -1.41     1.0 
  SNP_A-1511449   -2.46     1.0   -0.188  -1.42     1.0   -0.227  -1.41     1.0 
  SNP_A-1517383   -2.45     1.0   -0.188  -1.41     1.0   -0.227  -1.40     1.0 
        187.273   -2.44     1.0   -0.188  -1.40     1.0   -0.226  -1.40     1.0 
  SNP_A-1516561   -2.44     1.0   -0.188  -1.39     1.0   -0.224  -1.38     1.0 
  SNP_A-1507754   -2.43     1.0   -0.188  -1.38     1.0   -0.223  -1.37     1.0 
  SNP_A-1508616   -2.44     1.0   -0.188  -1.38     1.0   -0.224  -1.38     1.0 
  SNP_A-1518938   -2.44     1.0   -0.188  -1.38     1.0   -0.224  -1.38     1.0 
  SNP_A-1508671   -2.34     1.0   -0.188  -1.29     1.0   -0.216  -1.28     1.0 
  SNP_A-1508631   -2.34     1.0   -0.188  -1.29     1.0   -0.216  -1.28     1.0 
  SNP_A-1510867   -2.26     1.0   -0.188  -1.21     1.0   -0.208  -1.19     1.0 
  SNP_A-1518316   -2.25     1.0   -0.188  -1.20     1.0   -0.206  -1.18     1.0 
  SNP_A-1519696   -2.25     1.0   -0.188  -1.21     1.0   -0.207  -1.18     1.0 
  SNP_A-1516594   -2.30     1.0   -0.188  -1.26     1.0   -0.209  -1.22     1.0 
  SNP_A-1513739   -2.36     1.0   -0.188  -1.32     1.0   -0.214  -1.28     1.0 
  SNP_A-1517689   -2.39     1.0   -0.188  -1.36     1.0   -0.216  -1.31     1.0 
  SNP_A-1512210   -2.39     1.0   -0.188  -1.36     1.0   -0.216  -1.31     1.0 
  SNP_A-1517951   -2.42     1.0   -0.188  -1.39     1.0   -0.220  -1.35     1.0 
  SNP_A-1509248   -2.47     1.0   -0.188  -1.44     1.0   -0.223  -1.39     1.0 
        189.806   -2.39     1.0   -0.188  -1.37     1.0   -0.219  -1.32     1.0 
  SNP_A-1511039   -2.31     1.0   -0.188  -1.28     1.0   -0.213  -1.25     1.0 
  SNP_A-1518047   -2.30     1.0   -0.188  -1.27     1.0   -0.212  -1.24     1.0 
  SNP_A-1509033   -2.30     1.0   -0.188  -1.27     1.0   -0.212  -1.23     1.0 
  SNP_A-1513301   -2.28     1.0   -0.188  -1.24     1.0   -0.210  -1.21     1.0 
  SNP_A-1513254   -2.28     1.0   -0.188  -1.24     1.0   -0.210  -1.21     1.0 
  SNP_A-1517076   -2.28     1.0   -0.188  -1.24     1.0   -0.211  -1.21     1.0 
  SNP_A-1515523   -2.28     1.0   -0.188  -1.25     1.0   -0.212  -1.22     1.0 
  SNP_A-1513404   -2.28     1.0   -0.188  -1.25     1.0   -0.212  -1.22     1.0 
  SNP_A-1509525   -2.29     1.0   -0.188  -1.27     1.0   -0.214  -1.24     1.0 
  SNP_A-1513210   -2.31     1.0   -0.188  -1.28     1.0   -0.215  -1.26     1.0 
  SNP_A-1517931   -2.28     1.0   -0.188  -1.29     1.0   -0.215  -1.24     1.0 
        191.736   -2.23     1.0   -0.188  -1.27     1.0   -0.215  -1.21     1.0 
        192.175   -2.19     1.0   -0.188  -1.25     1.0   -0.211  -1.17     1.0 
        192.614   -2.15     1.0   -0.188  -1.22     1.0   -0.206  -1.12     1.0 
        193.053   -2.10     1.0   -0.188  -1.17     1.0   -0.198  -1.06     1.0 
  SNP_A-1518552   -2.05     1.0   -0.188  -1.12     1.0   -0.189  -0.98     1.0 
        193.910   -1.90     1.0   -0.188  -0.98     1.0   -0.181  -0.88     1.0 
        194.327   -1.75     1.0   -0.178  -0.83     1.0   -0.171  -0.76     1.0 
        194.745   -1.60     0.9   -0.161  -0.69     1.0   -0.160  -0.65     1.0 
        195.162   -1.44     0.9   -0.144  -0.55     0.9   -0.147  -0.54     0.9 
        195.580   -1.29     0.9   -0.125  -0.43     0.9   -0.131  -0.43     0.9 
  SNP_A-1518139   -1.13     0.9   -0.106  -0.32     0.9   -0.115  -0.33     0.9 
        196.389   -1.00     0.8   -0.094  -0.25     0.9   -0.102  -0.26     0.9 
        196.780   -0.86     0.8   -0.081  -0.18     0.8   -0.088  -0.20     0.8 
  SNP_A-1514819   -0.73     0.8   -0.068  -0.13     0.8   -0.074  -0.14     0.8 
  SNP_A-1514920   -0.54     0.7   -0.050  -0.07     0.7   -0.056  -0.08     0.7 
        198.040   -0.39     0.7   -0.036  -0.04     0.7   -0.040  -0.04     0.7 
  SNP_A-1519177   -0.24     0.6   -0.022  -0.01     0.6   -0.024  -0.01     0.6 
  SNP_A-1510735   -0.13     0.6   -0.012  -0.00     0.6   -0.013  -0.00     0.6 
  SNP_A-1518453   -0.07     0.5   -0.006  -0.00     0.5   -0.007  -0.00     0.5 
  SNP_A-1509469    0.03     0.5    0.003   0.00     0.5    0.003   0.00     0.5 
  SNP_A-1519684    0.10     0.5    0.010   0.00     0.5    0.011   0.00     0.5 
        200.227    0.20     0.4    0.018   0.01     0.4    0.021   0.01     0.4 
        200.712    0.30     0.4    0.027   0.02     0.4    0.031   0.02     0.4 
        201.196    0.39     0.3    0.036   0.04     0.3    0.041   0.04     0.3 
        201.680    0.49     0.3    0.045   0.06     0.3    0.052   0.07     0.3 
  SNP_A-1508463    0.59     0.3    0.053   0.08     0.3    0.061   0.09     0.3 
        202.603    0.67     0.3    0.060   0.10     0.2    0.070   0.12     0.2 
        203.041    0.74     0.2    0.066   0.12     0.2    0.077   0.15     0.2 
        203.480    0.81     0.2    0.072   0.15     0.2    0.084   0.18     0.2 
        203.918    0.88     0.2    0.077   0.17     0.2    0.090   0.20     0.2 
  SNP_A-1513211    0.95     0.2    0.081   0.19     0.2    0.095   0.23     0.2 
  SNP_A-1517155    0.95     0.2    0.081   0.19     0.2    0.095   0.23     0.2 
  SNP_A-1517172    0.95     0.2    0.081   0.19     0.2    0.095   0.23     0.2 
  SNP_A-1519326    0.91     0.2    0.078   0.18     0.2    0.091   0.21     0.2 
        205.089    0.87     0.2    0.076   0.17     0.2    0.088   0.20     0.2 
  SNP_A-1509070    0.83     0.2    0.073   0.15     0.2    0.085   0.18     0.2 
  SNP_A-1518273    0.83     0.2    0.073   0.15     0.2    0.084   0.18     0.2 
        205.860    0.75     0.2    0.067   0.13     0.2    0.078   0.15     0.2 
        206.293    0.68     0.2    0.061   0.11     0.2    0.071   0.12     0.2 
        206.725    0.61     0.3    0.055   0.08     0.3    0.064   0.10     0.2 
  SNP_A-1509283    0.53     0.3    0.048   0.06     0.3    0.056   0.08     0.3 
        207.570    0.45     0.3    0.041   0.05     0.3    0.048   0.06     0.3 
        207.983    0.38     0.4    0.034   0.03     0.3    0.040   0.04     0.3 
        208.396    0.30     0.4    0.027   0.02     0.4    0.031   0.02     0.4 
        208.808    0.22     0.4    0.019   0.01     0.4    0.023   0.01     0.4 
  SNP_A-1510640    0.14     0.4    0.012   0.00     0.4    0.014   0.01     0.4 
        209.483    0.13     0.4    0.011   0.00     0.4    0.013   0.00     0.4 
  SNP_A-1513375    0.12     0.5    0.011   0.00     0.5    0.012   0.00     0.4 
        210.128    0.10     0.5    0.008   0.00     0.5    0.010   0.00     0.5 
        210.511    0.07     0.5    0.006   0.00     0.5    0.007   0.00     0.5 
  SNP_A-1519735    0.04     0.5    0.003   0.00     0.5    0.004   0.00     0.5 
  SNP_A-1512623   -0.04     0.5   -0.004  -0.00     0.5   -0.004  -0.00     0.5 
        211.508   -0.11     0.5   -0.009  -0.00     0.5   -0.011  -0.00     0.5 
  SNP_A-1515174   -0.18     0.6   -0.015  -0.01     0.6   -0.017  -0.01     0.6 
  SNP_A-1508041   -0.22     0.6   -0.018  -0.01     0.6   -0.021  -0.01     0.6 
        212.220   -0.26     0.6   -0.021  -0.01     0.6   -0.024  -0.02     0.6 
  SNP_A-1509505   -0.30     0.6   -0.024  -0.02     0.6   -0.028  -0.02     0.6 
        212.897   -0.32     0.6   -0.026  -0.02     0.6   -0.030  -0.03     0.6 
  SNP_A-1515352   -0.35     0.6   -0.027  -0.02     0.6   -0.032  -0.03     0.6 
  SNP_A-1517623   -0.35     0.6   -0.027  -0.02     0.6   -0.032  -0.03     0.6 
        213.840   -0.36     0.6   -0.027  -0.03     0.6   -0.033  -0.03     0.6 
  SNP_A-1519051   -0.36     0.6   -0.028  -0.03     0.6   -0.033  -0.03     0.6 
  SNP_A-1517685   -0.36     0.6   -0.028  -0.03     0.6   -0.033  -0.03     0.6 
  SNP_A-1513787   -0.32     0.6   -0.025  -0.02     0.6   -0.030  -0.02     0.6 
  SNP_A-1513521   -0.26     0.6   -0.020  -0.01     0.6   -0.024  -0.02     0.6 
  SNP_A-1510272   -0.26     0.6   -0.020  -0.01     0.6   -0.024  -0.02     0.6 
  SNP_A-1519107   -0.24     0.6   -0.018  -0.01     0.6   -0.022  -0.01     0.6 
        215.728   -0.20     0.6   -0.015  -0.01     0.6   -0.019  -0.01     0.6 
  SNP_A-1514164   -0.17     0.6   -0.012  -0.01     0.6   -0.015  -0.01     0.6 
        216.412   -0.09     0.5   -0.007  -0.00     0.5   -0.009  -0.00     0.5 
        216.799   -0.02     0.5   -0.002  -0.00     0.5   -0.002  -0.00     0.5 
  SNP_A-1508385    0.05     0.5    0.004   0.00     0.5    0.005   0.00     0.5 
        217.568    0.16     0.4    0.012   0.00     0.4    0.015   0.01     0.4 
  SNP_A-1518245    0.27     0.4    0.020   0.01     0.4    0.025   0.02     0.4 
        218.220    0.29     0.4    0.021   0.02     0.4    0.027   0.02     0.4 
  SNP_A-1516719    0.31     0.4    0.023   0.02     0.4    0.029   0.02     0.4 
        218.812    0.34     0.4    0.024   0.02     0.4    0.031   0.03     0.4 
  SNP_A-1509750    0.36     0.4    0.026   0.02     0.4    0.033   0.03     0.4 
  SNP_A-1513101    0.36     0.4    0.026   0.02     0.4    0.033   0.03     0.4 
  SNP_A-1509789    0.37     0.4    0.026   0.02     0.4    0.033   0.03     0.4 
  SNP_A-1509116    0.37     0.4    0.026   0.02     0.4    0.034   0.03     0.4 
        219.850    0.31     0.4    0.022   0.02     0.4    0.028   0.02     0.4 
  SNP_A-1508746    0.24     0.4    0.017   0.01     0.4    0.022   0.01     0.4 
  SNP_A-1508681    0.24     0.4    0.017   0.01     0.4    0.022   0.01     0.4 
        220.551    0.24     0.4    0.017   0.01     0.4    0.022   0.01     0.4 
        220.977    0.23     0.4    0.017   0.01     0.4    0.022   0.01     0.4 
  SNP_A-1513213    0.23     0.4    0.016   0.01     0.4    0.021   0.01     0.4 
  SNP_A-1519435    0.17     0.4    0.012   0.01     0.4    0.016   0.01     0.4 
        222.307    0.11     0.5    0.008   0.00     0.5    0.010   0.00     0.5 
  SNP_A-1510124    0.04     0.5    0.003   0.00     0.5    0.004   0.00     0.5 
  SNP_A-1510078    0.04     0.5    0.003   0.00     0.5    0.004   0.00     0.5 
  SNP_A-1508878   -0.05     0.5   -0.004  -0.00     0.5   -0.005  -0.00     0.5 
  SNP_A-1519329   -0.02     0.5   -0.002  -0.00     0.5   -0.002  -0.00     0.5 
  SNP_A-1510582   -0.09     0.5   -0.006  -0.00     0.5   -0.008  -0.00     0.5 
  SNP_A-1515361   -0.12     0.5   -0.008  -0.00     0.5   -0.010  -0.00     0.5 
  SNP_A-1515879   -0.10     0.5   -0.007  -0.00     0.5   -0.009  -0.00     0.5 
  SNP_A-1514740   -0.09     0.5   -0.007  -0.00     0.5   -0.008  -0.00     0.5 
  SNP_A-1514693   -0.09     0.5   -0.007  -0.00     0.5   -0.008  -0.00     0.5 
  SNP_A-1507863   -0.05     0.5   -0.004  -0.00     0.5   -0.005  -0.00     0.5 
  SNP_A-1516543   -0.01     0.5   -0.001  -0.00     0.5   -0.001  -0.00     0.5 
  SNP_A-1507785    0.00     0.5    0.000   0.00     0.5    0.000   0.00     0.5 
  SNP_A-1515839    0.06     0.5    0.004   0.00     0.5    0.005   0.00     0.5 
  SNP_A-1510203    0.08     0.5    0.006   0.00     0.5    0.007   0.00     0.5 
  SNP_A-1518222    0.09     0.5    0.006   0.00     0.5    0.008   0.00     0.5 
  SNP_A-1510869    0.10     0.5    0.007   0.00     0.5    0.009   0.00     0.5 
  SNP_A-1516407    0.16     0.4    0.011   0.00     0.4    0.014   0.01     0.4 
  SNP_A-1509797    0.21     0.4    0.015   0.01     0.4    0.019   0.01     0.4 
  SNP_A-1513668    0.21     0.4    0.015   0.01     0.4    0.019   0.01     0.4 
  SNP_A-1513479    0.22     0.4    0.016   0.01     0.4    0.020   0.01     0.4 
  SNP_A-1514400    0.22     0.4    0.016   0.01     0.4    0.020   0.01     0.4 
        226.874    0.19     0.4    0.014   0.01     0.4    0.017   0.01     0.4 
  SNP_A-1512436    0.15     0.4    0.011   0.00     0.4    0.014   0.01     0.4 
  SNP_A-1507333    0.11     0.5    0.008   0.00     0.5    0.010   0.00     0.5 
  SNP_A-1508403    0.00     0.5    0.000   0.00     0.5    0.000   0.00     0.5 
  SNP_A-1516246   -0.02     0.5   -0.002  -0.00     0.5   -0.002  -0.00     0.5 
  SNP_A-1511940   -0.01     0.5   -0.001  -0.00     0.5   -0.001  -0.00     0.5 
        228.415   -0.03     0.5   -0.002  -0.00     0.5   -0.003  -0.00     0.5 
  SNP_A-1518174   -0.05     0.5   -0.004  -0.00     0.5   -0.005  -0.00     0.5 
        229.189   -0.07     0.5   -0.006  -0.00     0.5   -0.007  -0.00     0.5 
  SNP_A-1512671   -0.10     0.5   -0.007  -0.00     0.5   -0.009  -0.00     0.5 
        229.972   -0.16     0.6   -0.012  -0.01     0.6   -0.015  -0.01     0.6 
  SNP_A-1512799   -0.23     0.6   -0.017  -0.01     0.6   -0.021  -0.01     0.6 
  SNP_A-1508029   -0.24     0.6   -0.017  -0.01     0.6   -0.021  -0.01     0.6 
  SNP_A-1512893   -0.23     0.6   -0.017  -0.01     0.6   -0.020  -0.01     0.6 
  SNP_A-1512754   -0.19     0.6   -0.014  -0.01     0.6   -0.017  -0.01     0.6 
        231.339   -0.16     0.6   -0.012  -0.01     0.6   -0.015  -0.01     0.6 
  SNP_A-1514941   -0.14     0.6   -0.011  -0.00     0.6   -0.013  -0.00     0.6 
  SNP_A-1518523   -0.14     0.6   -0.010  -0.00     0.6   -0.013  -0.00     0.6 
        231.963   -0.11     0.5   -0.008  -0.00     0.5   -0.010  -0.00     0.5 
  SNP_A-1511741   -0.07     0.5   -0.006  -0.00     0.5   -0.007  -0.00     0.5 
  SNP_A-1519296   -0.07     0.5   -0.005  -0.00     0.5   -0.007  -0.00     0.5 
        232.574   -0.01     0.5   -0.001  -0.00     0.5   -0.001  -0.00     0.5 
  SNP_A-1518011    0.06     0.5    0.004   0.00     0.5    0.005   0.00     0.5 
  SNP_A-1516853    0.06     0.5    0.005   0.00     0.5    0.005   0.00     0.5 
  SNP_A-1509427    0.11     0.5    0.009   0.00     0.5    0.010   0.00     0.5 
  SNP_A-1512761    0.11     0.5    0.009   0.00     0.5    0.010   0.00     0.5 
        233.819    0.09     0.5    0.007   0.00     0.5    0.008   0.00     0.5 
  SNP_A-1515057    0.07     0.5    0.006   0.00     0.5    0.007   0.00     0.5 
        234.798   -0.02     0.5   -0.002  -0.00     0.5   -0.002  -0.00     0.5 
  SNP_A-1517583   -0.11     0.5   -0.009  -0.00     0.5   -0.010  -0.00     0.5 
  SNP_A-1511395   -0.08     0.5   -0.007  -0.00     0.5   -0.008  -0.00     0.5 
        235.805   -0.05     0.5   -0.005  -0.00     0.5   -0.005  -0.00     0.5 
        236.238   -0.02     0.5   -0.002  -0.00     0.5   -0.002  -0.00     0.5 
        236.671    0.00     0.5    0.000   0.00     0.5    0.000   0.00     0.5 
        237.104    0.03     0.5    0.003   0.00     0.5    0.003   0.00     0.5 
  SNP_A-1510130    0.06     0.5    0.006   0.00     0.5    0.006   0.00     0.5 
  SNP_A-1516565    0.11     0.5    0.010   0.00     0.5    0.010   0.00     0.5 
  SNP_A-1514024    0.11     0.5    0.010   0.00     0.5    0.010   0.00     0.5 
        238.173    0.17     0.4    0.015   0.01     0.4    0.017   0.01     0.4 
        238.517    0.23     0.4    0.021   0.01     0.4    0.023   0.01     0.4 
  SNP_A-1508197    0.29     0.4    0.027   0.02     0.4    0.028   0.02     0.4 
  SNP_A-1515794    0.33     0.4    0.030   0.03     0.4    0.032   0.03     0.4 
  SNP_A-1509537    0.47     0.3    0.044   0.05     0.3    0.046   0.06     0.3 
        239.684    0.56     0.3    0.052   0.07     0.3    0.055   0.08     0.3 
  SNP_A-1509142    0.65     0.3    0.061   0.10     0.2    0.064   0.11     0.2 
        240.355    0.71     0.2    0.067   0.12     0.2    0.072   0.13     0.2 
  SNP_A-1507602    0.78     0.2    0.074   0.15     0.2    0.079   0.16     0.2 
  SNP_A-1509372    0.82     0.2    0.079   0.17     0.2    0.084   0.18     0.2 
        241.728    0.83     0.2    0.081   0.17     0.2    0.086   0.19     0.2 
        242.228    0.85     0.2    0.084   0.18     0.2    0.089   0.19     0.2 
        242.727    0.86     0.2    0.085   0.19     0.2    0.091   0.20     0.2 
        243.227    0.88     0.2    0.087   0.19     0.2    0.092   0.21     0.2 
        243.727    0.89     0.2    0.088   0.20     0.2    0.093   0.21     0.2 
  SNP_A-1508559    0.90     0.2    0.089   0.20     0.2    0.094   0.22     0.2 
        244.666    0.96     0.2    0.095   0.23     0.2    0.101   0.25    0.14 
        245.105    1.02     0.2    0.101   0.26    0.14    0.107   0.28    0.13 
  SNP_A-1515543    1.08    0.14    0.106   0.29    0.12    0.113   0.32    0.11 
        245.795    1.11    0.13    0.109   0.31    0.12    0.117   0.34    0.11 
  SNP_A-1513841    1.14    0.13    0.112   0.32    0.11    0.120   0.35    0.10 
  SNP_A-1516230    1.19    0.12    0.116   0.35    0.10    0.124   0.38    0.09 
        246.743    1.21    0.11    0.118   0.36    0.10    0.127   0.40    0.09 
  SNP_A-1511196    1.23    0.11    0.121   0.38    0.09    0.129   0.41    0.08 
        247.448    1.26    0.10    0.124   0.40    0.09    0.133   0.44    0.08 
        247.887    1.30    0.10    0.128   0.42    0.08    0.137   0.46    0.07 
  SNP_A-1519753    1.34    0.09    0.131   0.44    0.08    0.140   0.48    0.07 
  SNP_A-1514939    1.33    0.09    0.131   0.44    0.08    0.139   0.48    0.07 
        249.030    1.28    0.10    0.126   0.41    0.08    0.134   0.44    0.08 
  SNP_A-1511083    1.23    0.11    0.122   0.38    0.09    0.128   0.41    0.09 
        249.783    1.18    0.12    0.118   0.36    0.10    0.124   0.38    0.09 
  SNP_A-1511122    1.14    0.13    0.115   0.33    0.11    0.119   0.35    0.10 
  SNP_A-1510228    1.14    0.13    0.115   0.33    0.11    0.119   0.35    0.10 
        250.467    1.06    0.15    0.108   0.29    0.12    0.111   0.30    0.12 
        250.809    0.98     0.2    0.101   0.25    0.14    0.102   0.26    0.14 
  SNP_A-1511780    0.90     0.2    0.093   0.21     0.2    0.094   0.22     0.2 
        251.424    0.81     0.2    0.084   0.17     0.2    0.085   0.18     0.2 
  SNP_A-1513104    0.73     0.2    0.075   0.14     0.2    0.076   0.14     0.2 
        252.174    0.67     0.3    0.070   0.12     0.2    0.071   0.12     0.2 
        252.652    0.61     0.3    0.065   0.10     0.2    0.065   0.10     0.2 
        253.131    0.56     0.3    0.060   0.09     0.3    0.059   0.08     0.3 
        253.609    0.50     0.3    0.054   0.07     0.3    0.053   0.07     0.3 
  SNP_A-1511769    0.44     0.3    0.048   0.05     0.3    0.047   0.05     0.3 
        254.357    0.42     0.3    0.046   0.05     0.3    0.044   0.05     0.3 
  SNP_A-1508428    0.40     0.3    0.044   0.05     0.3    0.042   0.04     0.3 
        254.939    0.36     0.4    0.040   0.04     0.3    0.038   0.04     0.3 
  SNP_A-1509023    0.32     0.4    0.036   0.03     0.4    0.034   0.03     0.4 
  SNP_A-1510116    0.30     0.4    0.034   0.03     0.4    0.031   0.02     0.4 
        255.807    0.24     0.4    0.027   0.02     0.4    0.025   0.02     0.4 
        256.258    0.18     0.4    0.021   0.01     0.4    0.019   0.01     0.4 
        256.709    0.12     0.5    0.013   0.00     0.4    0.012   0.00     0.4 
        257.159    0.05     0.5    0.006   0.00     0.5    0.006   0.00     0.5 
        257.610   -0.01     0.5   -0.001  -0.00     0.5   -0.001  -0.00     0.5 
  SNP_A-1517999   -0.07     0.5   -0.008  -0.00     0.5   -0.007  -0.00     0.5 
  SNP_A-1512387   -0.07     0.5   -0.008  -0.00     0.5   -0.007  -0.00     0.5 
        258.667   -0.15     0.6   -0.017  -0.01     0.6   -0.016  -0.01     0.6 
        259.051   -0.23     0.6   -0.027  -0.02     0.6   -0.025  -0.01     0.6 
        259.435   -0.31     0.6   -0.036  -0.03     0.6   -0.033  -0.03     0.6 
  SNP_A-1518743   -0.40     0.7   -0.045  -0.05     0.7   -0.042  -0.04     0.7 
        260.275   -0.47     0.7   -0.053  -0.06     0.7   -0.049  -0.06     0.7 
  SNP_A-1512587   -0.54     0.7   -0.060  -0.08     0.7   -0.056  -0.08     0.7 
  SNP_A-1514841   -0.61     0.7   -0.068  -0.11     0.8   -0.064  -0.10     0.8 
        261.401   -0.62     0.7   -0.068  -0.11     0.8   -0.065  -0.10     0.8 
  SNP_A-1508457   -0.63     0.7   -0.068  -0.11     0.8   -0.065  -0.10     0.8 
  SNP_A-1507542   -0.63     0.7   -0.069  -0.11     0.8   -0.067  -0.11     0.8 
        262.252   -0.63     0.7   -0.069  -0.11     0.8   -0.067  -0.11     0.8 
        262.667   -0.62     0.7   -0.069  -0.11     0.8   -0.068  -0.11     0.8 
        263.082   -0.61     0.7   -0.069  -0.11     0.8   -0.068  -0.11     0.8 
        263.497   -0.61     0.7   -0.069  -0.11     0.8   -0.068  -0.11     0.8 
  SNP_A-1512402   -0.60     0.7   -0.068  -0.11     0.8   -0.069  -0.11     0.8 
        264.188   -0.60     0.7   -0.069  -0.11     0.8   -0.069  -0.11     0.8 
  SNP_A-1508721   -0.60     0.7   -0.070  -0.11     0.8   -0.070  -0.11     0.8 
        264.919   -0.61     0.7   -0.071  -0.11     0.8   -0.072  -0.11     0.8 
        265.374   -0.62     0.7   -0.073  -0.12     0.8   -0.074  -0.12     0.8 
        265.828   -0.63     0.7   -0.074  -0.12     0.8   -0.076  -0.12     0.8 
        266.283   -0.64     0.7   -0.076  -0.13     0.8   -0.078  -0.13     0.8 
        266.738   -0.65     0.7   -0.076  -0.13     0.8   -0.079  -0.13     0.8 
        267.193   -0.66     0.7   -0.077  -0.13     0.8   -0.080  -0.13     0.8 
  SNP_A-1509599   -0.67     0.7   -0.078  -0.14     0.8   -0.081  -0.14     0.8 
        268.060   -0.71     0.8   -0.083  -0.15     0.8   -0.087  -0.16     0.8 
        268.472   -0.75     0.8   -0.087  -0.17     0.8   -0.093  -0.18     0.8 
        268.884   -0.80     0.8   -0.092  -0.19     0.8   -0.099  -0.20     0.8 
  SNP_A-1514060   -0.84     0.8   -0.096  -0.21     0.8   -0.104  -0.22     0.8 
        269.755   -0.86     0.8   -0.099  -0.22     0.8   -0.108  -0.23     0.9 
        270.215   -0.87     0.8   -0.102  -0.23     0.8   -0.111  -0.25     0.9 
        270.674   -0.89     0.8   -0.104  -0.24     0.9   -0.115  -0.26     0.9 
        271.133   -0.90     0.8   -0.107  -0.25     0.9   -0.118  -0.27     0.9 
        271.592   -0.92     0.8   -0.109  -0.26     0.9   -0.121  -0.28     0.9 
  SNP_A-1508483   -0.93     0.8   -0.111  -0.27     0.9   -0.123  -0.29     0.9 
        272.456   -0.94     0.8   -0.114  -0.28     0.9   -0.126  -0.30     0.9 
  SNP_A-1509949   -0.96     0.8   -0.117  -0.30     0.9   -0.129  -0.31     0.9 
        273.351   -0.96     0.8   -0.120  -0.30     0.9   -0.133  -0.32     0.9 
  SNP_A-1509709   -0.96     0.8   -0.123  -0.31     0.9   -0.136  -0.33     0.9 
  SNP_A-1511090   -0.96     0.8   -0.124  -0.31     0.9   -0.137  -0.34     0.9 
  SNP_A-1509330   -0.96     0.8   -0.126  -0.32     0.9   -0.140  -0.34     0.9 
        274.737   -0.95     0.8   -0.128  -0.32     0.9   -0.143  -0.34     0.9 
        275.104   -0.94     0.8   -0.130  -0.32     0.9   -0.146  -0.35     0.9 
  SNP_A-1515034   -0.93     0.8   -0.133  -0.33     0.9   -0.149  -0.35     0.9 
  SNP_A-1518802   -0.93     0.8   -0.134  -0.33     0.9   -0.150  -0.35     0.9 

MERLIN 1.1.2 - (c) 2000-2007 Goncalo Abecasis

References for this version of Merlin:

   Abecasis et al (2002) Nat Gen 30:97-101        [original citation]
   Fingerlin et al (2004) AJHG 74:432-43          [case selection for association studies]
   Abecasis and Wigginton (2005) AJHG 77:754-67   [ld modeling, parametric analyses]
   Fingerlin et al (2006) Gen Epidemiol 30:384-96 [sex-specific maps]
   Chen and Abecasis (2007) AJHG 81:913-26        [qtl association analysis, qtl simulation]


The following parameters are in effect:
                     Data File :     wiped_2.dat (-dname)
                 Pedigree File :     wiped_2.ped (-pname)
            Missing Value Code :         -99.999 (-xname)
                      Map File :      10K142.map (-mname)
            Allele Frequencies :  10K142cauc.frq (-f[a|e|f|m|file])
                   Random Seed :          123456 (-r9999)

Data Analysis Options
         General : --error [ON], --information [ON], --likelihood,
                   --model [age.tbl]
      IBD States : --ibd, --kinship, --matrices, --extended, --select
     NPL Linkage : --npl [ON], --pairs [ON], --qtl, --deviates, --exp [ON]
      VC Linkage : --vc, --useCovariates, --ascertainment, --unlinked [0.00]
     Association : --infer, --assoc, --fastAssoc, --filter, --custom [cov.tbl]
     Haplotyping : --best, --sample, --all, --founders, --horizontal
   Recombination : --zero, --one, --two, --three, --singlepoint
       Positions : --steps, --maxStep [0.50], --minStep, --grid, --start,
                   --stop
     LD Clusters : --clusters [], --distance, --rsq [0.16], --cfreq
          Limits : --bits [24], --megabytes [1024], --minutes
     Performance : --trim, --noCoupleBits, --swap [ON], --smallSwap
          Output : --quiet, --markerNames [ON], --frequencies [ON],
                   --perFamily [ON], --pdf [ON], --tabulate,
                   --prefix [wiped_2]
      Simulation : --simulate, --reruns, --save, --trait []

Phenotype: Disease [ALL] (140 families)
===============================================================================
            Pos   Zmean  pvalue linDelta    LOD  pvalue expDelta    LOD  pvalue
            min  -14.60     1.0   -0.188 -12.65     1.0   -9.999 -74.26     1.0 
            max   21.77 0.00000    0.707  49.27 0.00000    9.999  116.8 0.00000 
  SNP_A-1516336   -0.47     0.7   -0.058  -0.07     0.7   -0.063  -0.07     0.7 
          1.930   -0.49     0.7   -0.060  -0.08     0.7   -0.065  -0.08     0.7 
          2.360   -0.52     0.7   -0.061  -0.08     0.7   -0.066  -0.09     0.7 
          2.791   -0.55     0.7   -0.062  -0.09     0.7   -0.068  -0.09     0.7 
          3.222   -0.57     0.7   -0.063  -0.09     0.7   -0.069  -0.10     0.8 
  SNP_A-1519167   -0.60     0.7   -0.064  -0.10     0.8   -0.070  -0.11     0.8 
  SNP_A-1519673   -0.60     0.7   -0.063  -0.10     0.8   -0.069  -0.11     0.8 
  SNP_A-1519511   -0.60     0.7   -0.063  -0.10     0.8   -0.069  -0.11     0.8 
  SNP_A-1511232   -0.60     0.7   -0.064  -0.10     0.8   -0.069  -0.11     0.8 
          4.572   -0.67     0.7   -0.069  -0.12     0.8   -0.076  -0.13     0.8 
          5.068   -0.73     0.8   -0.075  -0.14     0.8   -0.081  -0.15     0.8 
  SNP_A-1518030   -0.80     0.8   -0.079  -0.17     0.8   -0.087  -0.18     0.8 
  SNP_A-1509485   -0.82     0.8   -0.081  -0.18     0.8   -0.089  -0.19     0.8 
          6.001   -0.86     0.8   -0.085  -0.19     0.8   -0.093  -0.20     0.8 
  SNP_A-1512798   -0.90     0.8   -0.089  -0.21     0.8   -0.097  -0.22     0.8 
          6.645   -0.95     0.8   -0.093  -0.23     0.8   -0.101  -0.24     0.9 
  SNP_A-1509408   -0.99     0.8   -0.096  -0.25     0.9   -0.105  -0.27     0.9 
          7.403   -1.06     0.9   -0.103  -0.29     0.9   -0.112  -0.30     0.9 
          7.830   -1.13     0.9   -0.108  -0.33     0.9   -0.118  -0.34     0.9 
          8.257   -1.21     0.9   -0.114  -0.37     0.9   -0.123  -0.38     0.9 
  SNP_A-1510086   -1.28     0.9   -0.119  -0.41     0.9   -0.128  -0.42     0.9 
  SNP_A-1517944   -1.28     0.9   -0.119  -0.41     0.9   -0.129  -0.42     0.9 
  SNP_A-1513589   -1.33     0.9   -0.124  -0.44     0.9   -0.133  -0.45     0.9 
  SNP_A-1512708   -1.43     0.9   -0.135  -0.52     0.9   -0.144  -0.52     0.9 
          9.983   -1.52     0.9   -0.151  -0.62     1.0   -0.154  -0.60     1.0 
  SNP_A-1511006   -1.61     0.9   -0.164  -0.71     1.0   -0.163  -0.67     1.0 
         10.739   -1.68     1.0   -0.173  -0.78     1.0   -0.168  -0.72     1.0 
  SNP_A-1508057   -1.74     1.0   -0.181  -0.85     1.0   -0.173  -0.77     1.0 
  SNP_A-1509815   -1.74     1.0   -0.181  -0.85     1.0   -0.173  -0.77     1.0 
  SNP_A-1509273   -1.76     1.0   -0.188  -0.89     1.0   -0.175  -0.78     1.0 
         11.556   -1.78     1.0   -0.188  -0.92     1.0   -0.179  -0.81     1.0 
  SNP_A-1508900   -1.79     1.0   -0.188  -0.94     1.0   -0.182  -0.83     1.0 
         12.431   -1.80     1.0   -0.188  -0.95     1.0   -0.184  -0.84     1.0 
         12.927   -1.80     1.0   -0.188  -0.95     1.0   -0.184  -0.84     1.0 
  SNP_A-1516684   -1.81     1.0   -0.188  -0.94     1.0   -0.182  -0.84     1.0 
  SNP_A-1515585   -1.81     1.0   -0.188  -0.94     1.0   -0.182  -0.84     1.0 
         13.793   -1.76     1.0   -0.188  -0.88     1.0   -0.177  -0.79     1.0 
         14.162   -1.70     1.0   -0.181  -0.82     1.0   -0.171  -0.74     1.0 
  SNP_A-1508069   -1.64     0.9   -0.172  -0.76     1.0   -0.164  -0.68     1.0 
         14.880   -1.59     0.9   -0.166  -0.70     1.0   -0.158  -0.64     1.0 
         15.229   -1.53     0.9   -0.158  -0.64     1.0   -0.151  -0.59     1.0 
  SNP_A-1516098   -1.47     0.9   -0.149  -0.59     0.9   -0.144  -0.54     0.9 
  SNP_A-1511251   -1.47     0.9   -0.149  -0.58     0.9   -0.143  -0.54     0.9 
  SNP_A-1509731   -1.43     0.9   -0.141  -0.53     0.9   -0.138  -0.50     0.9 
         16.116   -1.36     0.9   -0.135  -0.49     0.9   -0.132  -0.46     0.9 
  SNP_A-1518710   -1.30     0.9   -0.129  -0.44     0.9   -0.125  -0.41     0.9 
  SNP_A-1510415   -1.18     0.9   -0.117  -0.36     0.9   -0.113  -0.34     0.9 
  SNP_A-1514397   -0.98     0.8   -0.099  -0.25     0.9   -0.094  -0.24     0.9 
  SNP_A-1517168   -0.96     0.8   -0.097  -0.24     0.9   -0.092  -0.23     0.8 
  SNP_A-1519163   -0.92     0.8   -0.094  -0.23     0.8   -0.089  -0.21     0.8 
         17.761   -0.88     0.8   -0.091  -0.21     0.8   -0.086  -0.19     0.8 
  SNP_A-1517047   -0.84     0.8   -0.087  -0.19     0.8   -0.082  -0.18     0.8 
         18.432   -0.79     0.8   -0.084  -0.17     0.8   -0.079  -0.16     0.8 
         18.833   -0.75     0.8   -0.080  -0.16     0.8   -0.075  -0.14     0.8 
         19.234   -0.70     0.8   -0.075  -0.14     0.8   -0.070  -0.13     0.8 
  SNP_A-1508839   -0.65     0.7   -0.070  -0.12     0.8   -0.065  -0.11     0.8 
  SNP_A-1516200   -0.58     0.7   -0.064  -0.10     0.7   -0.059  -0.09     0.7 
         20.486   -0.57     0.7   -0.062  -0.09     0.7   -0.057  -0.08     0.7 
         20.964   -0.55     0.7   -0.061  -0.09     0.7   -0.055  -0.08     0.7 
  SNP_A-1509852   -0.53     0.7   -0.059  -0.08     0.7   -0.053  -0.07     0.7 
         21.806   -0.54     0.7   -0.060  -0.08     0.7   -0.054  -0.07     0.7 
         22.170   -0.55     0.7   -0.062  -0.09     0.7   -0.055  -0.08     0.7 
  SNP_A-1514998   -0.56     0.7   -0.063  -0.09     0.7   -0.056  -0.08     0.7 
  SNP_A-1519375   -0.58     0.7   -0.065  -0.10     0.8   -0.058  -0.09     0.7 
         23.181   -0.63     0.7   -0.069  -0.11     0.8   -0.062  -0.10     0.8 
  SNP_A-1515850   -0.67     0.7   -0.073  -0.13     0.8   -0.066  -0.11     0.8 
         23.974   -0.67     0.7   -0.074  -0.13     0.8   -0.066  -0.11     0.8 
  SNP_A-1508117   -0.68     0.8   -0.075  -0.13     0.8   -0.066  -0.11     0.8 
         24.836   -0.62     0.7   -0.069  -0.11     0.8   -0.061  -0.10     0.7 
         25.253   -0.56     0.7   -0.063  -0.09     0.7   -0.055  -0.08     0.7 
  SNP_A-1515626   -0.51     0.7   -0.056  -0.07     0.7   -0.050  -0.06     0.7 
  SNP_A-1512440   -0.46     0.7   -0.051  -0.06     0.7   -0.045  -0.05     0.7 
         26.392   -0.42     0.7   -0.047  -0.05     0.7   -0.041  -0.04     0.7 
         26.871   -0.38     0.6   -0.043  -0.04     0.7   -0.038  -0.04     0.7 
         27.349   -0.34     0.6   -0.038  -0.03     0.7   -0.033  -0.03     0.6 
  SNP_A-1508794   -0.30     0.6   -0.033  -0.03     0.6   -0.029  -0.02     0.6 
  SNP_A-1515682   -0.30     0.6   -0.034  -0.03     0.6   -0.029  -0.02     0.6 
         28.708   -0.31     0.6   -0.036  -0.03     0.6   -0.031  -0.03     0.6 
         29.165   -0.33     0.6   -0.038  -0.03     0.7   -0.033  -0.03     0.6 
         29.622   -0.35     0.6   -0.040  -0.04     0.7   -0.035  -0.03     0.6 
         30.078   -0.36     0.6   -0.041  -0.04     0.7   -0.036  -0.03     0.7 
  SNP_A-1513417   -0.38     0.6   -0.043  -0.04     0.7   -0.037  -0.04     0.7 
  SNP_A-1507900   -0.37     0.6   -0.042  -0.04     0.7   -0.037  -0.04     0.7 
         31.105   -0.36     0.6   -0.041  -0.04     0.7   -0.036  -0.03     0.7 
         31.533   -0.35     0.6   -0.039  -0.04     0.7   -0.035  -0.03     0.6 
  SNP_A-1515495   -0.34     0.6   -0.038  -0.03     0.7   -0.033  -0.03     0.6 
  SNP_A-1517998   -0.37     0.6   -0.041  -0.04     0.7   -0.036  -0.03     0.7 
  SNP_A-1509689   -0.39     0.7   -0.045  -0.05     0.7   -0.039  -0.04     0.7 
         33.033   -0.43     0.7   -0.049  -0.05     0.7   -0.042  -0.05     0.7 
  SNP_A-1517387   -0.46     0.7   -0.053  -0.06     0.7   -0.046  -0.05     0.7 
         33.763   -0.50     0.7   -0.056  -0.07     0.7   -0.048  -0.06     0.7 
         34.118   -0.53     0.7   -0.060  -0.08     0.7   -0.051  -0.07     0.7 
  SNP_A-1516778   -0.56     0.7   -0.062  -0.09     0.7   -0.053  -0.08     0.7 
  SNP_A-1512823   -0.63     0.7   -0.070  -0.11     0.8   -0.060  -0.10     0.7 
  SNP_A-1516894   -0.66     0.7   -0.073  -0.12     0.8   -0.062  -0.11     0.8 
         35.290   -0.84     0.8   -0.094  -0.21     0.8   -0.081  -0.17     0.8 
  SNP_A-1512881   -1.01     0.8   -0.114  -0.30     0.9   -0.097  -0.25     0.9 
  SNP_A-1509383   -1.06     0.9   -0.119  -0.33     0.9   -0.102  -0.28     0.9 
         36.307   -1.12     0.9   -0.127  -0.37     0.9   -0.109  -0.31     0.9 
         36.683   -1.19     0.9   -0.135  -0.42     0.9   -0.116  -0.35     0.9 
  SNP_A-1519534   -1.26     0.9   -0.142  -0.47     0.9   -0.123  -0.39     0.9 
         37.452   -1.24     0.9   -0.141  -0.46     0.9   -0.122  -0.39     0.9 
         37.845   -1.22     0.9   -0.138  -0.44     0.9   -0.120  -0.38     0.9 
  SNP_A-1511601   -1.21     0.9   -0.134  -0.42     0.9   -0.117  -0.36     0.9 
  SNP_A-1510147   -1.21     0.9   -0.134  -0.42     0.9   -0.117  -0.36     0.9 
  SNP_A-1515861   -1.22     0.9   -0.134  -0.43     0.9   -0.118  -0.37     0.9 
         38.876   -1.26     0.9   -0.136  -0.45     0.9   -0.120  -0.38     0.9 
  SNP_A-1518859   -1.29     0.9   -0.138  -0.47     0.9   -0.122  -0.40     0.9 
  SNP_A-1510987   -1.36     0.9   -0.145  -0.52     0.9   -0.129  -0.44     0.9 
  SNP_A-1512038   -1.37     0.9   -0.146  -0.52     0.9   -0.129  -0.45     0.9 
  SNP_A-1516753   -1.41     0.9   -0.151  -0.56     0.9   -0.134  -0.48     0.9 
  SNP_A-1511028   -1.45     0.9   -0.156  -0.60     1.0   -0.138  -0.51     0.9 
  SNP_A-1518160   -1.47     0.9   -0.159  -0.61     1.0   -0.140  -0.53     0.9 
  SNP_A-1513064   -1.55     0.9   -0.166  -0.68     1.0   -0.147  -0.58     0.9 
  SNP_A-1509102   -1.54     0.9   -0.165  -0.67     1.0   -0.147  -0.58     0.9 
  SNP_A-1512547   -1.54     0.9   -0.165  -0.67     1.0   -0.147  -0.57     0.9 
  SNP_A-1513190   -1.52     0.9   -0.161  -0.64     1.0   -0.146  -0.57     0.9 
  SNP_A-1519336   -1.54     0.9   -0.160  -0.64     1.0   -0.147  -0.58     0.9 
  SNP_A-1519415   -1.54     0.9   -0.160  -0.64     1.0   -0.148  -0.58     0.9 
  SNP_A-1515595   -1.54     0.9   -0.160  -0.65     1.0   -0.148  -0.58     0.9 
         42.070   -1.57     0.9   -0.164  -0.68     1.0   -0.153  -0.61     1.0 
  SNP_A-1509724   -1.60     0.9   -0.168  -0.71     1.0   -0.157  -0.64     1.0 
         42.843   -1.64     0.9   -0.173  -0.75     1.0   -0.163  -0.68     1.0 
         43.323   -1.68     1.0   -0.176  -0.78     1.0   -0.167  -0.72     1.0 
         43.803   -1.72     1.0   -0.178  -0.81     1.0   -0.170  -0.75     1.0 
         44.283   -1.76     1.0   -0.177  -0.82     1.0   -0.172  -0.77     1.0 
  SNP_A-1510287   -1.80     1.0   -0.175  -0.83     1.0   -0.172  -0.79     1.0 
  SNP_A-1517357   -1.82     1.0   -0.174  -0.84     1.0   -0.172  -0.80     1.0 
  SNP_A-1509873   -1.83     1.0   -0.175  -0.85     1.0   -0.173  -0.81     1.0 
  SNP_A-1519596   -1.88     1.0   -0.178  -0.88     1.0   -0.177  -0.84     1.0 
         45.926   -1.91     1.0   -0.181  -0.91     1.0   -0.181  -0.88     1.0 
  SNP_A-1518980   -1.94     1.0   -0.183  -0.94     1.0   -0.183  -0.90     1.0 
         46.687   -1.91     1.0   -0.182  -0.92     1.0   -0.180  -0.87     1.0 
  SNP_A-1511469   -1.88     1.0   -0.180  -0.89     1.0   -0.177  -0.84     1.0 
  SNP_A-1512910   -1.88     1.0   -0.180  -0.89     1.0   -0.177  -0.84     1.0 
  SNP_A-1519076   -1.91     1.0   -0.184  -0.93     1.0   -0.180  -0.87     1.0 
  SNP_A-1512025   -1.90     1.0   -0.184  -0.93     1.0   -0.179  -0.87     1.0 
  SNP_A-1514504   -1.90     1.0   -0.184  -0.93     1.0   -0.179  -0.87     1.0 
  SNP_A-1512235   -1.89     1.0   -0.184  -0.92     1.0   -0.178  -0.85     1.0 
  SNP_A-1516764   -1.87     1.0   -0.181  -0.90     1.0   -0.176  -0.83     1.0 
  SNP_A-1511519   -1.86     1.0   -0.181  -0.89     1.0   -0.175  -0.83     1.0 
  SNP_A-1509441   -1.83     1.0   -0.179  -0.87     1.0   -0.173  -0.81     1.0 
  SNP_A-1510510   -1.83     1.0   -0.179  -0.87     1.0   -0.173  -0.81     1.0 
  SNP_A-1510224   -1.83     1.0   -0.179  -0.87     1.0   -0.174  -0.81     1.0 
         48.430   -1.85     1.0   -0.184  -0.90     1.0   -0.178  -0.84     1.0 
  SNP_A-1510316   -1.88     1.0   -0.188  -0.93     1.0   -0.182  -0.87     1.0 
         49.290   -1.90     1.0   -0.188  -0.96     1.0   -0.185  -0.89     1.0 
         49.727   -1.92     1.0   -0.188  -0.98     1.0   -0.187  -0.91     1.0 
  SNP_A-1509244   -1.94     1.0   -0.188  -1.00     1.0   -0.188  -0.93     1.0 
  SNP_A-1517900   -1.91     1.0   -0.188  -0.97     1.0   -0.186  -0.90     1.0 
  SNP_A-1516083   -1.88     1.0   -0.188  -0.93     1.0   -0.183  -0.88     1.0 
         51.023   -1.85     1.0   -0.186  -0.91     1.0   -0.182  -0.86     1.0 
         51.400   -1.83     1.0   -0.182  -0.88     1.0   -0.180  -0.83     1.0 
         51.778   -1.80     1.0   -0.178  -0.84     1.0   -0.176  -0.81     1.0 
  SNP_A-1509558   -1.77     1.0   -0.173  -0.81     1.0   -0.172  -0.77     1.0 
  SNP_A-1508178   -1.77     1.0   -0.172  -0.80     1.0   -0.171  -0.77     1.0 
         52.637   -1.73     1.0   -0.166  -0.76     1.0   -0.166  -0.73     1.0 
  SNP_A-1511511   -1.70     1.0   -0.160  -0.71     1.0   -0.160  -0.69     1.0 
  SNP_A-1511554   -1.70     1.0   -0.160  -0.71     1.0   -0.160  -0.69     1.0 
  SNP_A-1516847   -1.66     1.0   -0.156  -0.68     1.0   -0.156  -0.66     1.0 
         53.559   -1.64     0.9   -0.154  -0.66     1.0   -0.154  -0.64     1.0 
  SNP_A-1516978   -1.62     0.9   -0.152  -0.65     1.0   -0.152  -0.63     1.0 
  SNP_A-1511377   -1.62     0.9   -0.151  -0.64     1.0   -0.151  -0.62     1.0 
  SNP_A-1517077   -1.59     0.9   -0.148  -0.62     1.0   -0.148  -0.60     1.0 
  SNP_A-1517071   -1.52     0.9   -0.140  -0.56     0.9   -0.141  -0.54     0.9 
  SNP_A-1517393   -1.49     0.9   -0.136  -0.53     0.9   -0.137  -0.52     0.9 
         55.091   -1.51     0.9   -0.137  -0.54     0.9   -0.138  -0.53     0.9 
  SNP_A-1513002   -1.52     0.9   -0.138  -0.55     0.9   -0.139  -0.54     0.9 
  SNP_A-1513730   -1.54     0.9   -0.139  -0.56     0.9   -0.140  -0.55     0.9 
         55.680   -1.60     0.9   -0.147  -0.61     1.0   -0.146  -0.59     1.0 
  SNP_A-1516903   -1.66     1.0   -0.153  -0.67     1.0   -0.150  -0.63     1.0 
  SNP_A-1514015   -1.66     1.0   -0.153  -0.66     1.0   -0.150  -0.63     1.0 
  SNP_A-1513050   -1.65     1.0   -0.152  -0.66     1.0   -0.149  -0.62     1.0 
  SNP_A-1518247   -1.72     1.0   -0.159  -0.72     1.0   -0.155  -0.67     1.0 
  SNP_A-1511109   -1.80     1.0   -0.168  -0.79     1.0   -0.162  -0.74     1.0 
  SNP_A-1517110   -1.89     1.0   -0.176  -0.88     1.0   -0.169  -0.81     1.0 
  SNP_A-1516557   -1.89     1.0   -0.176  -0.88     1.0   -0.169  -0.81     1.0 
  SNP_A-1516838   -1.79     1.0   -0.168  -0.79     1.0   -0.161  -0.73     1.0 
         57.243   -1.73     1.0   -0.162  -0.73     1.0   -0.155  -0.68     1.0 
  SNP_A-1513991   -1.66     1.0   -0.156  -0.68     1.0   -0.148  -0.63     1.0 
  SNP_A-1515440   -1.62     0.9   -0.151  -0.64     1.0   -0.144  -0.59     1.0 
  SNP_A-1511999   -1.53     0.9   -0.142  -0.57     0.9   -0.136  -0.53     0.9 
  SNP_A-1508751   -1.53     0.9   -0.141  -0.56     0.9   -0.135  -0.53     0.9 
  SNP_A-1516528   -1.53     0.9   -0.141  -0.56     0.9   -0.135  -0.53     0.9 
  SNP_A-1516085   -1.52     0.9   -0.140  -0.56     0.9   -0.135  -0.52     0.9 
  SNP_A-1516118   -1.51     0.9   -0.140  -0.55     0.9   -0.134  -0.52     0.9 
         58.430   -1.49     0.9   -0.140  -0.55     0.9   -0.134  -0.51     0.9 
  SNP_A-1510647   -1.47     0.9   -0.138  -0.53     0.9   -0.133  -0.50     0.9 
         59.072   -1.37     0.9   -0.129  -0.46     0.9   -0.125  -0.44     0.9 
  SNP_A-1513858   -1.27     0.9   -0.118  -0.39     0.9   -0.115  -0.37     0.9 
  SNP_A-1514661   -1.27     0.9   -0.118  -0.39     0.9   -0.115  -0.37     0.9 
  SNP_A-1517337   -1.26     0.9   -0.117  -0.38     0.9   -0.114  -0.37     0.9 
  SNP_A-1510912   -1.26     0.9   -0.117  -0.38     0.9   -0.114  -0.37     0.9 
  SNP_A-1509512   -1.27     0.9   -0.118  -0.39     0.9   -0.115  -0.37     0.9 
  SNP_A-1516301   -1.28     0.9   -0.120  -0.40     0.9   -0.117  -0.38     0.9 
  SNP_A-1514127   -1.33     0.9   -0.125  -0.43     0.9   -0.121  -0.41     0.9 
  SNP_A-1517886   -1.31     0.9   -0.124  -0.42     0.9   -0.120  -0.40     0.9 
  SNP_A-1517827   -1.31     0.9   -0.124  -0.42     0.9   -0.120  -0.40     0.9 
  SNP_A-1515525   -1.27     0.9   -0.122  -0.40     0.9   -0.119  -0.39     0.9 
         60.855   -1.23     0.9   -0.120  -0.38     0.9   -0.116  -0.36     0.9 
         61.317   -1.18     0.9   -0.116  -0.36     0.9   -0.113  -0.34     0.9 
  SNP_A-1511079   -1.14     0.9   -0.112  -0.33     0.9   -0.109  -0.32     0.9 
  SNP_A-1508000   -1.12     0.9   -0.109  -0.32     0.9   -0.106  -0.30     0.9 
  SNP_A-1514711   -1.11     0.9   -0.108  -0.31     0.9   -0.105  -0.30     0.9 
         62.549   -1.13     0.9   -0.110  -0.32     0.9   -0.107  -0.31     0.9 
  SNP_A-1508989   -1.14     0.9   -0.112  -0.33     0.9   -0.108  -0.31     0.9 
  SNP_A-1510781   -1.16     0.9   -0.114  -0.34     0.9   -0.108  -0.32     0.9 
  SNP_A-1512964   -1.16     0.9   -0.114  -0.35     0.9   -0.108  -0.32     0.9 
  SNP_A-1508620   -1.16     0.9   -0.115  -0.35     0.9   -0.108  -0.32     0.9 
  SNP_A-1507783   -1.11     0.9   -0.110  -0.32     0.9   -0.102  -0.29     0.9 
  SNP_A-1516668   -1.11     0.9   -0.110  -0.32     0.9   -0.102  -0.29     0.9 
  SNP_A-1516061   -1.10     0.9   -0.108  -0.31     0.9   -0.100  -0.28     0.9 
  SNP_A-1513775   -1.00     0.8   -0.099  -0.26     0.9   -0.091  -0.23     0.9 
  SNP_A-1511695   -1.00     0.8   -0.099  -0.26     0.9   -0.091  -0.23     0.8 
  SNP_A-1511071   -0.99     0.8   -0.098  -0.25     0.9   -0.090  -0.23     0.8 
  SNP_A-1515884   -0.99     0.8   -0.098  -0.25     0.9   -0.090  -0.23     0.8 
  SNP_A-1511412   -1.00     0.8   -0.099  -0.26     0.9   -0.090  -0.23     0.8 
  SNP_A-1507546   -1.03     0.8   -0.101  -0.27     0.9   -0.093  -0.24     0.9 
  SNP_A-1516010   -1.05     0.9   -0.103  -0.28     0.9   -0.094  -0.25     0.9 
  SNP_A-1508833   -1.08     0.9   -0.106  -0.30     0.9   -0.097  -0.27     0.9 
  SNP_A-1519138   -1.06     0.9   -0.105  -0.29     0.9   -0.096  -0.26     0.9 
  SNP_A-1517010   -1.04     0.9   -0.103  -0.28     0.9   -0.094  -0.25     0.9 
  SNP_A-1516333   -1.04     0.9   -0.103  -0.28     0.9   -0.094  -0.25     0.9 
  SNP_A-1509001   -1.01     0.8   -0.101  -0.26     0.9   -0.092  -0.24     0.9 
  SNP_A-1508450   -0.98     0.8   -0.099  -0.25     0.9   -0.090  -0.23     0.8 
         66.728   -0.97     0.8   -0.101  -0.25     0.9   -0.092  -0.23     0.8 
         67.171   -0.96     0.8   -0.102  -0.25     0.9   -0.093  -0.23     0.8 
         67.614   -0.95     0.8   -0.102  -0.25     0.9   -0.093  -0.23     0.8 
         68.057   -0.94     0.8   -0.101  -0.25     0.9   -0.092  -0.22     0.8 
  SNP_A-1517112   -0.93     0.8   -0.099  -0.24     0.9   -0.091  -0.22     0.8 
         68.916   -0.84     0.8   -0.090  -0.19     0.8   -0.082  -0.18     0.8 
         69.332   -0.74     0.8   -0.080  -0.15     0.8   -0.073  -0.14     0.8 
  SNP_A-1511804   -0.65     0.7   -0.069  -0.12     0.8   -0.064  -0.11     0.8 
  SNP_A-1511038   -0.63     0.7   -0.066  -0.11     0.8   -0.061  -0.10     0.7 
  SNP_A-1519585   -0.61     0.7   -0.065  -0.10     0.8   -0.060  -0.09     0.7 
  SNP_A-1513769   -0.62     0.7   -0.065  -0.10     0.8   -0.060  -0.09     0.7 
  SNP_A-1511974   -0.62     0.7   -0.065  -0.10     0.8   -0.060  -0.10     0.7 
  SNP_A-1509141   -0.63     0.7   -0.066  -0.11     0.8   -0.061  -0.10     0.8 
         70.831   -0.65     0.7   -0.068  -0.12     0.8   -0.062  -0.10     0.8 
  SNP_A-1507678   -0.67     0.7   -0.070  -0.12     0.8   -0.064  -0.11     0.8 
  SNP_A-1512269   -0.63     0.7   -0.065  -0.11     0.8   -0.060  -0.10     0.7 
  SNP_A-1515891   -0.54     0.7   -0.055  -0.08     0.7   -0.051  -0.07     0.7 
         71.998   -0.55     0.7   -0.056  -0.08     0.7   -0.053  -0.08     0.7 
  SNP_A-1514144   -0.57     0.7   -0.057  -0.08     0.7   -0.054  -0.08     0.7 
         72.701   -0.59     0.7   -0.058  -0.09     0.7   -0.056  -0.08     0.7 
  SNP_A-1511203   -0.61     0.7   -0.059  -0.09     0.7   -0.057  -0.09     0.7 
  SNP_A-1511830   -0.54     0.7   -0.052  -0.07     0.7   -0.051  -0.07     0.7 
         73.699   -0.45     0.7   -0.044  -0.05     0.7   -0.043  -0.05     0.7 
         74.082   -0.37     0.6   -0.035  -0.03     0.7   -0.034  -0.03     0.6 
  SNP_A-1507700   -0.28     0.6   -0.026  -0.02     0.6   -0.025  -0.02     0.6 
  SNP_A-1507657   -0.28     0.6   -0.026  -0.02     0.6   -0.025  -0.02     0.6 
  SNP_A-1508816   -0.30     0.6   -0.028  -0.02     0.6   -0.027  -0.02     0.6 
  SNP_A-1507938   -0.33     0.6   -0.031  -0.03     0.6   -0.030  -0.03     0.6 
  SNP_A-1511647   -0.34     0.6   -0.031  -0.03     0.6   -0.030  -0.03     0.6 
  SNP_A-1509822   -0.32     0.6   -0.030  -0.02     0.6   -0.029  -0.02     0.6 
  SNP_A-1516804   -0.37     0.6   -0.034  -0.03     0.6   -0.032  -0.03     0.6 
  SNP_A-1511750   -0.36     0.6   -0.033  -0.03     0.6   -0.032  -0.03     0.6 
  SNP_A-1514906   -0.37     0.6   -0.034  -0.03     0.6   -0.032  -0.03     0.6 
  SNP_A-1510297   -0.36     0.6   -0.033  -0.03     0.6   -0.032  -0.03     0.6 
  SNP_A-1513822   -0.37     0.6   -0.034  -0.03     0.7   -0.033  -0.03     0.6 
  SNP_A-1510992   -0.37     0.6   -0.035  -0.03     0.7   -0.033  -0.03     0.6 
  SNP_A-1518200   -0.36     0.6   -0.034  -0.03     0.6   -0.032  -0.03     0.6 
         76.427   -0.33     0.6   -0.031  -0.03     0.6   -0.029  -0.02     0.6 
  SNP_A-1511992   -0.30     0.6   -0.028  -0.02     0.6   -0.026  -0.02     0.6 
  SNP_A-1515146   -0.30     0.6   -0.028  -0.02     0.6   -0.026  -0.02     0.6 
  SNP_A-1512171   -0.26     0.6   -0.025  -0.02     0.6   -0.023  -0.02     0.6 
  SNP_A-1518885   -0.21     0.6   -0.020  -0.01     0.6   -0.018  -0.01     0.6 
  SNP_A-1512449   -0.19     0.6   -0.018  -0.01     0.6   -0.017  -0.01     0.6 
  SNP_A-1508496   -0.17     0.6   -0.016  -0.01     0.6   -0.015  -0.01     0.6 
  SNP_A-1515586   -0.13     0.6   -0.012  -0.00     0.6   -0.012  -0.00     0.6 
  SNP_A-1511105   -0.11     0.5   -0.010  -0.00     0.5   -0.010  -0.00     0.5 
  SNP_A-1515761   -0.11     0.5   -0.010  -0.00     0.5   -0.010  -0.00     0.5 
  SNP_A-1512716   -0.10     0.5   -0.009  -0.00     0.5   -0.009  -0.00     0.5 
  SNP_A-1511060   -0.10     0.5   -0.010  -0.00     0.5   -0.009  -0.00     0.5 
  SNP_A-1511024   -0.06     0.5   -0.006  -0.00     0.5   -0.006  -0.00     0.5 
  SNP_A-1515606   -0.06     0.5   -0.005  -0.00     0.5   -0.005  -0.00     0.5 
  SNP_A-1509477   -0.05     0.5   -0.004  -0.00     0.5   -0.004  -0.00     0.5 
  SNP_A-1519390   -0.02     0.5   -0.001  -0.00     0.5   -0.001  -0.00     0.5 
  SNP_A-1515701   -0.02     0.5   -0.002  -0.00     0.5   -0.002  -0.00     0.5 
  SNP_A-1515659   -0.02     0.5   -0.002  -0.00     0.5   -0.002  -0.00     0.5 
  SNP_A-1519300   -0.02     0.5   -0.002  -0.00     0.5   -0.002  -0.00     0.5 
  SNP_A-1518685   -0.02     0.5   -0.002  -0.00     0.5   -0.002  -0.00     0.5 
  SNP_A-1513600   -0.03     0.5   -0.002  -0.00     0.5   -0.002  -0.00     0.5 
  SNP_A-1510410   -0.04     0.5   -0.004  -0.00     0.5   -0.004  -0.00     0.5 
  SNP_A-1512692   -0.07     0.5   -0.007  -0.00     0.5   -0.007  -0.00     0.5 
         78.744   -0.10     0.5   -0.009  -0.00     0.5   -0.009  -0.00     0.5 
  SNP_A-1511486   -0.13     0.6   -0.011  -0.00     0.6   -0.011  -0.00     0.6 
  SNP_A-1511444   -0.13     0.6   -0.011  -0.00     0.6   -0.011  -0.00     0.6 
  SNP_A-1518367   -0.12     0.5   -0.011  -0.00     0.6   -0.011  -0.00     0.6 
  SNP_A-1511968   -0.13     0.6   -0.011  -0.00     0.6   -0.011  -0.00     0.6 
  SNP_A-1514292   -0.08     0.5   -0.007  -0.00     0.5   -0.007  -0.00     0.5 
  SNP_A-1518748   -0.08     0.5   -0.007  -0.00     0.5   -0.007  -0.00     0.5 
  SNP_A-1511615   -0.05     0.5   -0.004  -0.00     0.5   -0.004  -0.00     0.5 
  SNP_A-1512221   -0.04     0.5   -0.003  -0.00     0.5   -0.003  -0.00     0.5 
  SNP_A-1514465   -0.04     0.5   -0.003  -0.00     0.5   -0.003  -0.00     0.5 
  SNP_A-1515497   -0.02     0.5   -0.001  -0.00     0.5   -0.001  -0.00     0.5 
  SNP_A-1511834   -0.04     0.5   -0.004  -0.00     0.5   -0.004  -0.00     0.5 
  SNP_A-1519602   -0.06     0.5   -0.006  -0.00     0.5   -0.005  -0.00     0.5 
  SNP_A-1507803   -0.06     0.5   -0.005  -0.00     0.5   -0.005  -0.00     0.5 
  SNP_A-1507960   -0.06     0.5   -0.005  -0.00     0.5   -0.005  -0.00     0.5 
  SNP_A-1513978   -0.06     0.5   -0.006  -0.00     0.5   -0.005  -0.00     0.5 
  SNP_A-1509970   -0.07     0.5   -0.007  -0.00     0.5   -0.006  -0.00     0.5 
  SNP_A-1513386   -0.07     0.5   -0.007  -0.00     0.5   -0.006  -0.00     0.5 
  SNP_A-1508628   -0.05     0.5   -0.004  -0.00     0.5   -0.004  -0.00     0.5 
  SNP_A-1507848   -0.04     0.5   -0.004  -0.00     0.5   -0.003  -0.00     0.5 
  SNP_A-1514953    0.01     0.5    0.001   0.00     0.5    0.001   0.00     0.5 
         82.226    0.00     0.5    0.000   0.00     0.5    0.000   0.00     0.5 
  SNP_A-1512804   -0.01     0.5   -0.001  -0.00     0.5   -0.001  -0.00     0.5 
         82.991    0.01     0.5    0.001   0.00     0.5    0.001   0.00     0.5 
  SNP_A-1519194    0.03     0.5    0.003   0.00     0.5    0.003   0.00     0.5 
  SNP_A-1516911    0.03     0.5    0.003   0.00     0.5    0.003   0.00     0.5 
  SNP_A-1510762    0.03     0.5    0.003   0.00     0.5    0.003   0.00     0.5 
  SNP_A-1513065    0.02     0.5    0.002   0.00     0.5    0.002   0.00     0.5 
  SNP_A-1517109    0.04     0.5    0.004   0.00     0.5    0.003   0.00     0.5 
         84.275    0.08     0.5    0.008   0.00     0.5    0.007   0.00     0.5 
  SNP_A-1511250    0.12     0.5    0.012   0.00     0.4    0.011   0.00     0.4 
         85.064    0.23     0.4    0.024   0.01     0.4    0.022   0.01     0.4 
  SNP_A-1510948    0.35     0.4    0.036   0.03     0.4    0.034   0.03     0.4 
         85.915    0.39     0.3    0.042   0.04     0.3    0.039   0.04     0.3 
         86.344    0.44     0.3    0.047   0.05     0.3    0.045   0.05     0.3 
         86.773    0.49     0.3    0.052   0.07     0.3    0.050   0.06     0.3 
  SNP_A-1516617    0.54     0.3    0.056   0.08     0.3    0.054   0.08     0.3 
  SNP_A-1512405    0.54     0.3    0.055   0.08     0.3    0.053   0.07     0.3 
  SNP_A-1512114    0.42     0.3    0.043   0.05     0.3    0.041   0.04     0.3 
  SNP_A-1507670    0.42     0.3    0.043   0.05     0.3    0.041   0.04     0.3 
  SNP_A-1514681    0.42     0.3    0.043   0.05     0.3    0.041   0.04     0.3 
         88.824    0.42     0.3    0.043   0.05     0.3    0.041   0.04     0.3 
  SNP_A-1516192    0.42     0.3    0.043   0.05     0.3    0.041   0.04     0.3 
  SNP_A-1515223    0.42     0.3    0.043   0.05     0.3    0.041   0.04     0.3 
         89.635    0.48     0.3    0.050   0.06     0.3    0.047   0.06     0.3 
  SNP_A-1512542    0.54     0.3    0.056   0.08     0.3    0.053   0.07     0.3 
  SNP_A-1516900    0.61     0.3    0.061   0.10     0.3    0.059   0.09     0.3 
         90.810    0.62     0.3    0.062   0.10     0.3    0.061   0.10     0.3 
  SNP_A-1516734    0.63     0.3    0.062   0.10     0.2    0.062   0.10     0.2 
         91.458    0.61     0.3    0.061   0.10     0.3    0.061   0.10     0.3 
  SNP_A-1507675    0.59     0.3    0.059   0.09     0.3    0.059   0.09     0.3 
         92.163    0.57     0.3    0.057   0.08     0.3    0.057   0.08     0.3 
  SNP_A-1515032    0.55     0.3    0.054   0.08     0.3    0.054   0.08     0.3 
  SNP_A-1513251    0.54     0.3    0.053   0.07     0.3    0.054   0.08     0.3 
  SNP_A-1509045    0.45     0.3    0.044   0.05     0.3    0.044   0.05     0.3 
         93.489    0.47     0.3    0.046   0.06     0.3    0.047   0.06     0.3 
         93.971    0.50     0.3    0.049   0.06     0.3    0.050   0.06     0.3 
         94.454    0.52     0.3    0.051   0.07     0.3    0.052   0.07     0.3 
  SNP_A-1507431    0.54     0.3    0.053   0.07     0.3    0.054   0.08     0.3 
  SNP_A-1507478    0.54     0.3    0.053   0.07     0.3    0.054   0.08     0.3 
  SNP_A-1509019    0.56     0.3    0.054   0.08     0.3    0.056   0.08     0.3 
         95.638    0.58     0.3    0.056   0.08     0.3    0.059   0.09     0.3 
         96.015    0.60     0.3    0.058   0.09     0.3    0.061   0.09     0.3 
  SNP_A-1507488    0.62     0.3    0.060   0.09     0.3    0.062   0.10     0.2 
         96.785    0.62     0.3    0.060   0.09     0.3    0.062   0.10     0.2 
  SNP_A-1511586    0.61     0.3    0.060   0.09     0.3    0.062   0.10     0.3 
         97.633    0.63     0.3    0.062   0.10     0.2    0.065   0.11     0.2 
         98.087    0.65     0.3    0.064   0.11     0.2    0.067   0.11     0.2 
         98.542    0.67     0.3    0.066   0.11     0.2    0.069   0.12     0.2 
         98.997    0.69     0.2    0.067   0.12     0.2    0.071   0.12     0.2 
         99.451    0.70     0.2    0.068   0.12     0.2    0.071   0.13     0.2 
         99.906    0.72     0.2    0.068   0.13     0.2    0.072   0.13     0.2 
        100.361    0.73     0.2    0.068   0.13     0.2    0.072   0.14     0.2 
  SNP_A-1509787    0.74     0.2    0.068   0.13     0.2    0.071   0.14     0.2 
  SNP_A-1509042    0.73     0.2    0.067   0.13     0.2    0.070   0.13     0.2 
  SNP_A-1514777    0.68     0.2    0.061   0.11     0.2    0.064   0.11     0.2 
  SNP_A-1519310    0.65     0.3    0.058   0.10     0.3    0.061   0.10     0.2 
  SNP_A-1509747    0.63     0.3    0.056   0.09     0.3    0.059   0.10     0.3 
  SNP_A-1515509    0.58     0.3    0.051   0.08     0.3    0.053   0.08     0.3 
        102.487    0.66     0.3    0.057   0.10     0.3    0.061   0.10     0.2 
  SNP_A-1511049    0.74     0.2    0.063   0.12     0.2    0.068   0.13     0.2 
        103.147    0.76     0.2    0.065   0.13     0.2    0.070   0.14     0.2 
  SNP_A-1515230    0.79     0.2    0.066   0.13     0.2    0.072   0.15     0.2 
  SNP_A-1516920    0.77     0.2    0.064   0.13     0.2    0.069   0.14     0.2 
  SNP_A-1515958    0.64     0.3    0.054   0.09     0.3    0.058   0.10     0.3 
        104.318    0.62     0.3    0.053   0.08     0.3    0.056   0.09     0.3 
  SNP_A-1507995    0.60     0.3    0.051   0.08     0.3    0.054   0.08     0.3 
        105.056    0.59     0.3    0.050   0.08     0.3    0.053   0.08     0.3 
  SNP_A-1509339    0.59     0.3    0.050   0.08     0.3    0.053   0.08     0.3 
  SNP_A-1510052    0.58     0.3    0.050   0.07     0.3    0.052   0.08     0.3 
        105.804    0.55     0.3    0.048   0.07     0.3    0.050   0.07     0.3 
  SNP_A-1518666    0.53     0.3    0.046   0.06     0.3    0.048   0.06     0.3 
  SNP_A-1511194    0.49     0.3    0.043   0.05     0.3    0.044   0.06     0.3 
  SNP_A-1518644    0.48     0.3    0.042   0.05     0.3    0.043   0.05     0.3 
        106.913    0.49     0.3    0.043   0.05     0.3    0.044   0.06     0.3 
  SNP_A-1515896    0.50     0.3    0.044   0.06     0.3    0.045   0.06     0.3 
        107.452    0.48     0.3    0.042   0.05     0.3    0.043   0.05     0.3 
  SNP_A-1512931    0.46     0.3    0.040   0.05     0.3    0.041   0.05     0.3 
  SNP_A-1519080    0.46     0.3    0.040   0.05     0.3    0.041   0.05     0.3 
  SNP_A-1518153    0.46     0.3    0.040   0.05     0.3    0.041   0.05     0.3 
  SNP_A-1512739    0.46     0.3    0.040   0.05     0.3    0.041   0.05     0.3 
  SNP_A-1507627    0.47     0.3    0.041   0.05     0.3    0.042   0.05     0.3 
  SNP_A-1510238    0.48     0.3    0.042   0.05     0.3    0.043   0.05     0.3 
        108.375    0.57     0.3    0.051   0.07     0.3    0.052   0.08     0.3 
        108.872    0.66     0.3    0.060   0.10     0.2    0.060   0.10     0.2 
        109.368    0.75     0.2    0.069   0.13     0.2    0.069   0.13     0.2 
  SNP_A-1507828    0.84     0.2    0.078   0.17     0.2    0.076   0.16     0.2 
  SNP_A-1517676    0.94     0.2    0.087   0.21     0.2    0.086   0.21     0.2 
  SNP_A-1519123    0.95     0.2    0.088   0.21     0.2    0.087   0.21     0.2 
  SNP_A-1517554    0.97     0.2    0.090   0.22     0.2    0.088   0.22     0.2 
        111.086    0.96     0.2    0.090   0.22     0.2    0.087   0.22     0.2 
  SNP_A-1512117    0.95     0.2    0.088   0.21     0.2    0.085   0.21     0.2 
  SNP_A-1513783    0.95     0.2    0.088   0.21     0.2    0.086   0.21     0.2 
        111.773    0.98     0.2    0.091   0.23     0.2    0.088   0.22     0.2 
  SNP_A-1517253    1.01     0.2    0.094   0.24    0.14    0.091   0.24    0.15 
  SNP_A-1517173    1.01     0.2    0.094   0.24    0.14    0.091   0.24    0.15 
        112.524    1.05    0.15    0.098   0.26    0.14    0.094   0.26    0.14 
  SNP_A-1513345    1.09    0.14    0.101   0.28    0.13    0.097   0.27    0.13 
        113.426    1.11    0.13    0.104   0.29    0.12    0.099   0.28    0.13 
  SNP_A-1511089    1.13    0.13    0.107   0.31    0.12    0.101   0.29    0.12 
        114.234    1.25    0.11    0.120   0.38    0.09    0.113   0.36    0.10 
        114.608    1.36    0.09    0.132   0.46    0.07    0.124   0.44    0.08 
  SNP_A-1512065    1.48    0.07    0.142   0.53    0.06    0.133   0.51    0.06 
  SNP_A-1509994    1.50    0.07    0.144   0.55    0.06    0.135   0.52    0.06 
  SNP_A-1510269    1.57    0.06    0.150   0.60    0.05    0.140   0.57    0.05 
        115.643    1.61    0.05    0.155   0.63    0.04    0.144   0.60    0.05 
  SNP_A-1511908    1.66    0.05    0.159   0.67    0.04    0.147   0.63    0.04 
  SNP_A-1516857    1.66    0.05    0.160   0.67    0.04    0.147   0.63    0.04 
  SNP_A-1511838    1.66    0.05    0.160   0.67    0.04    0.147   0.63    0.04 
  SNP_A-1519006    1.66    0.05    0.160   0.67    0.04    0.147   0.63    0.04 
  SNP_A-1515877    1.66    0.05    0.160   0.67    0.04    0.147   0.63    0.04 
        116.641    1.60    0.06    0.155   0.63    0.04    0.142   0.59    0.05 
  SNP_A-1508314    1.54    0.06    0.150   0.59    0.05    0.137   0.54    0.06 
  SNP_A-1514371    1.54    0.06    0.150   0.58    0.05    0.136   0.54    0.06 
  SNP_A-1514994    1.53    0.06    0.150   0.58    0.05    0.137   0.54    0.06 
  SNP_A-1509516    1.49    0.07    0.147   0.56    0.05    0.134   0.52    0.06 
        117.858    1.41    0.08    0.141   0.51    0.06    0.129   0.47    0.07 
  SNP_A-1511149    1.33    0.09    0.133   0.45    0.07    0.121   0.42    0.08 
  SNP_A-1507807    1.30    0.10    0.130   0.43    0.08    0.118   0.40    0.09 
        118.635    1.27    0.10    0.129   0.42    0.08    0.117   0.38    0.09 
  SNP_A-1515084    1.24    0.11    0.127   0.40    0.09    0.114   0.36    0.10 
        119.324    1.23    0.11    0.127   0.40    0.09    0.115   0.37    0.10 
        119.709    1.23    0.11    0.127   0.40    0.09    0.115   0.37    0.10 
  SNP_A-1517236    1.23    0.11    0.124   0.39    0.09    0.113   0.36    0.10 
  SNP_A-1512319    1.23    0.11    0.123   0.39    0.09    0.113   0.36    0.10 
  SNP_A-1511816    1.20    0.12    0.119   0.36    0.10    0.108   0.34    0.11 
  SNP_A-1508846    1.20    0.12    0.119   0.36    0.10    0.108   0.33    0.11 
  SNP_A-1511020    1.17    0.12    0.117   0.35    0.10    0.106   0.32    0.11 
  SNP_A-1510976    1.17    0.12    0.117   0.35    0.10    0.106   0.32    0.11 
        121.540    1.18    0.12    0.120   0.36    0.10    0.107   0.33    0.11 
  SNP_A-1509290    1.19    0.12    0.122   0.37    0.10    0.108   0.33    0.11 
  SNP_A-1511865    1.16    0.12    0.120   0.35    0.10    0.104   0.31    0.11 
  SNP_A-1512350    1.17    0.12    0.122   0.36    0.10    0.105   0.32    0.11 
  SNP_A-1512850    1.15    0.12    0.122   0.36    0.10    0.104   0.31    0.12 
  SNP_A-1511892    1.17    0.12    0.126   0.37    0.09    0.106   0.32    0.11 
        123.137    1.30    0.10    0.140   0.46    0.07    0.119   0.40    0.09 
  SNP_A-1519030    1.43    0.08    0.153   0.56    0.05    0.130   0.48    0.07 
  SNP_A-1507972    1.54    0.06    0.162   0.63    0.04    0.138   0.55    0.06 
  SNP_A-1513972    1.59    0.06    0.167   0.67    0.04    0.143   0.59    0.05 
  SNP_A-1519186    1.60    0.05    0.167   0.68    0.04    0.143   0.59    0.05 
  SNP_A-1512091    1.61    0.05    0.166   0.68    0.04    0.144   0.60    0.05 
        124.622    1.66    0.05    0.171   0.72    0.03    0.148   0.64    0.04 
  SNP_A-1509895    1.71    0.04    0.173   0.75    0.03    0.151   0.67    0.04 
  SNP_A-1513666    1.75    0.04    0.177   0.78    0.03    0.154   0.70    0.04 
  SNP_A-1512976    1.78    0.04    0.181   0.81    0.03    0.157   0.72    0.03 
  SNP_A-1510785    1.78    0.04    0.181   0.82    0.03    0.157   0.72    0.03 
  SNP_A-1511280    1.79    0.04    0.183   0.83    0.03    0.158   0.73    0.03 
  SNP_A-1510649    1.78    0.04    0.183   0.83    0.03    0.158   0.73    0.03 
        125.794    1.76    0.04    0.186   0.83    0.03    0.158   0.72    0.03 
        126.197    1.75    0.04    0.187   0.83    0.03    0.157   0.71    0.04 
  SNP_A-1514351    1.73    0.04    0.186   0.82    0.03    0.155   0.69    0.04 
  SNP_A-1512593    1.69    0.05    0.183   0.78    0.03    0.151   0.66    0.04 
  SNP_A-1514211    1.67    0.05    0.181   0.77    0.03    0.149   0.65    0.04 
  SNP_A-1510178    1.63    0.05    0.176   0.73    0.03    0.144   0.61    0.05 
  SNP_A-1512521    1.60    0.06    0.174   0.71    0.04    0.141   0.58    0.05 
  SNP_A-1514120    1.56    0.06    0.170   0.67    0.04    0.137   0.55    0.06 
  SNP_A-1513042    1.55    0.06    0.170   0.67    0.04    0.137   0.55    0.06 
  SNP_A-1519687    1.55    0.06    0.170   0.67    0.04    0.137   0.55    0.06 
  SNP_A-1507963    1.49    0.07    0.165   0.62    0.05    0.132   0.51    0.06 
  SNP_A-1510846    1.37    0.09    0.154   0.54    0.06    0.121   0.43    0.08 
  SNP_A-1511457    1.32    0.09    0.150   0.50    0.06    0.117   0.40    0.09 
  SNP_A-1509446    1.30    0.10    0.147   0.49    0.07    0.115   0.39    0.09 
        128.294    1.35    0.09    0.152   0.52    0.06    0.122   0.42    0.08 
  SNP_A-1509510    1.41    0.08    0.156   0.56    0.05    0.127   0.46    0.07 
  SNP_A-1518699    1.43    0.08    0.159   0.57    0.05    0.130   0.48    0.07 
  SNP_A-1518476    1.44    0.07    0.159   0.58    0.05    0.131   0.49    0.07 
  SNP_A-1519642    1.48    0.07    0.163   0.61    0.05    0.135   0.52    0.06 
        129.752    1.47    0.07    0.162   0.60    0.05    0.136   0.52    0.06 
  SNP_A-1508360    1.46    0.07    0.159   0.58    0.05    0.136   0.51    0.06 
        130.493    1.48    0.07    0.160   0.60    0.05    0.138   0.53    0.06 
  SNP_A-1509880    1.50    0.07    0.161   0.61    0.05    0.140   0.54    0.06 
        131.175    1.47    0.07    0.157   0.58    0.05    0.139   0.53    0.06 
  SNP_A-1509499    1.45    0.07    0.154   0.56    0.05    0.137   0.51    0.06 
        132.005    1.41    0.08    0.149   0.53    0.06    0.135   0.49    0.07 
        132.492    1.38    0.08    0.144   0.50    0.06    0.132   0.47    0.07 
        132.978    1.34    0.09    0.138   0.47    0.07    0.128   0.44    0.08 
        133.465    1.31    0.10    0.131   0.43    0.08    0.124   0.42    0.08 
        133.951    1.28    0.10    0.124   0.40    0.09    0.119   0.39    0.09 
        134.438    1.24    0.11    0.117   0.37    0.10    0.113   0.36    0.10 
  SNP_A-1509041    1.21    0.11    0.110   0.34    0.11    0.107   0.34    0.11 
  SNP_A-1510409    1.26    0.10    0.114   0.37    0.10    0.112   0.37    0.10 
  SNP_A-1509674    1.27    0.10    0.115   0.37    0.10    0.113   0.37    0.10 
  SNP_A-1512867    1.28    0.10    0.116   0.38    0.09    0.114   0.38    0.09 
  SNP_A-1509292    1.29    0.10    0.116   0.38    0.09    0.114   0.38    0.09 
  SNP_A-1514473    1.29    0.10    0.116   0.38    0.09    0.114   0.38    0.09 
  SNP_A-1516302    1.29    0.10    0.116   0.38    0.09    0.114   0.38    0.09 
  SNP_A-1508835    1.24    0.11    0.112   0.35    0.10    0.109   0.35    0.10 
        135.779    1.26    0.10    0.114   0.36    0.10    0.112   0.36    0.10 
  SNP_A-1516036    1.28    0.10    0.117   0.38    0.09    0.114   0.38    0.09 
  SNP_A-1512462    1.28    0.10    0.117   0.38    0.09    0.114   0.38    0.09 
  SNP_A-1512409    1.28    0.10    0.117   0.38    0.09    0.114   0.38    0.09 
  SNP_A-1513919    1.29    0.10    0.118   0.39    0.09    0.116   0.39    0.09 
  SNP_A-1512944    1.31    0.10    0.120   0.40    0.09    0.118   0.40    0.09 
  SNP_A-1517081    1.33    0.09    0.123   0.41    0.08    0.121   0.42    0.08 
        136.995    1.34    0.09    0.125   0.42    0.08    0.123   0.42    0.08 
  SNP_A-1515826    1.34    0.09    0.126   0.43    0.08    0.124   0.43    0.08 
  SNP_A-1518376    1.34    0.09    0.126   0.43    0.08    0.124   0.43    0.08 
  SNP_A-1508464    1.33    0.09    0.126   0.42    0.08    0.124   0.43    0.08 
        137.951    1.27    0.10    0.121   0.39    0.09    0.120   0.39    0.09 
        138.402    1.21    0.11    0.117   0.36    0.10    0.115   0.36    0.10 
        138.853    1.16    0.12    0.111   0.33    0.11    0.110   0.33    0.11 
        139.303    1.10    0.14    0.106   0.29    0.12    0.104   0.29    0.12 
  SNP_A-1509156    1.04     0.2    0.100   0.26    0.14    0.098   0.26    0.14 
        140.149    1.04     0.2    0.101   0.26    0.13    0.099   0.26    0.14 
        140.544    1.04    0.15    0.101   0.27    0.13    0.099   0.26    0.13 
  SNP_A-1519490    1.04    0.15    0.101   0.27    0.13    0.099   0.26    0.13 
        141.382    1.01     0.2    0.100   0.26    0.14    0.097   0.25    0.14 
  SNP_A-1518422    0.98     0.2    0.098   0.25    0.14    0.094   0.24    0.15 
        142.092    0.97     0.2    0.097   0.24    0.15    0.093   0.23    0.15 
  SNP_A-1516700    0.96     0.2    0.097   0.24    0.15    0.092   0.23     0.2 
  SNP_A-1516173    0.96     0.2    0.096   0.23    0.15    0.092   0.23     0.2 
  SNP_A-1518354    0.93     0.2    0.094   0.22     0.2    0.090   0.22     0.2 
        143.014    0.92     0.2    0.094   0.22     0.2    0.090   0.21     0.2 
        143.459    0.90     0.2    0.094   0.22     0.2    0.090   0.21     0.2 
        143.904    0.89     0.2    0.093   0.21     0.2    0.089   0.20     0.2 
        144.349    0.87     0.2    0.092   0.21     0.2    0.088   0.20     0.2 
        144.793    0.86     0.2    0.091   0.20     0.2    0.086   0.19     0.2 
        145.238    0.84     0.2    0.089   0.19     0.2    0.084   0.18     0.2 
        145.683    0.83     0.2    0.087   0.18     0.2    0.082   0.18     0.2 
  SNP_A-1517758    0.81     0.2    0.084   0.17     0.2    0.079   0.17     0.2 
        146.591    0.79     0.2    0.082   0.16     0.2    0.077   0.16     0.2 
  SNP_A-1519638    0.77     0.2    0.078   0.15     0.2    0.074   0.15     0.2 
  SNP_A-1509354    0.77     0.2    0.078   0.15     0.2    0.073   0.14     0.2 
  SNP_A-1514105    0.77     0.2    0.078   0.15     0.2    0.073   0.14     0.2 
        147.597    0.80     0.2    0.082   0.17     0.2    0.077   0.16     0.2 
  SNP_A-1511176    0.84     0.2    0.085   0.18     0.2    0.079   0.17     0.2 
  SNP_A-1514951    0.76     0.2    0.077   0.15     0.2    0.072   0.14     0.2 
  SNP_A-1510137    0.71     0.2    0.071   0.13     0.2    0.066   0.12     0.2 
  SNP_A-1518249    0.71     0.2    0.071   0.13     0.2    0.065   0.12     0.2 
  SNP_A-1512905    0.69     0.2    0.068   0.12     0.2    0.064   0.11     0.2 
  SNP_A-1515990    0.65     0.3    0.063   0.10     0.2    0.060   0.10     0.2 
  SNP_A-1517697    0.47     0.3    0.045   0.05     0.3    0.043   0.05     0.3 
  SNP_A-1519648    0.45     0.3    0.043   0.05     0.3    0.041   0.05     0.3 
  SNP_A-1514022    0.44     0.3    0.042   0.05     0.3    0.039   0.04     0.3 
  SNP_A-1507761    0.41     0.3    0.040   0.04     0.3    0.037   0.04     0.3 
  SNP_A-1517651    0.39     0.3    0.038   0.04     0.3    0.035   0.04     0.3 
  SNP_A-1511442    0.31     0.4    0.030   0.02     0.4    0.028   0.02     0.4 
        150.740    0.27     0.4    0.027   0.02     0.4    0.025   0.02     0.4 
  SNP_A-1517647    0.24     0.4    0.024   0.01     0.4    0.022   0.01     0.4 
  SNP_A-1511725    0.24     0.4    0.024   0.01     0.4    0.022   0.01     0.4 
        151.688    0.19     0.4    0.020   0.01     0.4    0.018   0.01     0.4 
  SNP_A-1515462    0.15     0.4    0.015   0.01     0.4    0.014   0.01     0.4 
  SNP_A-1509335    0.12     0.5    0.012   0.00     0.4    0.011   0.00     0.5 
  SNP_A-1510414    0.09     0.5    0.009   0.00     0.5    0.008   0.00     0.5 
  SNP_A-1513664    0.02     0.5    0.002   0.00     0.5    0.002   0.00     0.5 
  SNP_A-1509812   -0.00     0.5   -0.000  -0.00     0.5   -0.000  -0.00     0.5 
  SNP_A-1507769   -0.04     0.5   -0.004  -0.00     0.5   -0.004  -0.00     0.5 
  SNP_A-1519348   -0.04     0.5   -0.004  -0.00     0.5   -0.004  -0.00     0.5 
  SNP_A-1518995   -0.03     0.5   -0.003  -0.00     0.5   -0.003  -0.00     0.5 
  SNP_A-1518543   -0.08     0.5   -0.008  -0.00     0.5   -0.007  -0.00     0.5 
  SNP_A-1519717   -0.10     0.5   -0.010  -0.00     0.5   -0.009  -0.00     0.5 
        153.978   -0.12     0.5   -0.012  -0.00     0.6   -0.011  -0.00     0.5 
        154.385   -0.14     0.6   -0.015  -0.01     0.6   -0.013  -0.00     0.6 
        154.792   -0.16     0.6   -0.017  -0.01     0.6   -0.016  -0.01     0.6 
        155.200   -0.19     0.6   -0.019  -0.01     0.6   -0.018  -0.01     0.6 
  SNP_A-1513626   -0.21     0.6   -0.021  -0.01     0.6   -0.020  -0.01     0.6 
  SNP_A-1514810   -0.22     0.6   -0.022  -0.01     0.6   -0.020  -0.01     0.6 
  SNP_A-1514208   -0.28     0.6   -0.028  -0.02     0.6   -0.026  -0.02     0.6 
  SNP_A-1515072   -0.32     0.6   -0.031  -0.03     0.6   -0.030  -0.02     0.6 
  SNP_A-1512836   -0.33     0.6   -0.033  -0.03     0.6   -0.031  -0.03     0.6 
  SNP_A-1513305   -0.24     0.6   -0.022  -0.01     0.6   -0.022  -0.01     0.6 
  SNP_A-1515418   -0.16     0.6   -0.014  -0.01     0.6   -0.014  -0.01     0.6 
  SNP_A-1518603   -0.12     0.5   -0.011  -0.00     0.5   -0.011  -0.00     0.5 
  SNP_A-1513181   -0.10     0.5   -0.009  -0.00     0.5   -0.009  -0.00     0.5 
  SNP_A-1510982   -0.11     0.5   -0.010  -0.00     0.5   -0.010  -0.00     0.5 
  SNP_A-1519389   -0.15     0.6   -0.013  -0.01     0.6   -0.013  -0.01     0.6 
  SNP_A-1517262   -0.19     0.6   -0.017  -0.01     0.6   -0.017  -0.01     0.6 
  SNP_A-1518700   -0.27     0.6   -0.025  -0.02     0.6   -0.025  -0.02     0.6 
  SNP_A-1509646   -0.28     0.6   -0.026  -0.02     0.6   -0.026  -0.02     0.6 
  SNP_A-1513777   -0.26     0.6   -0.024  -0.02     0.6   -0.024  -0.02     0.6 
  SNP_A-1517809   -0.24     0.6   -0.022  -0.01     0.6   -0.022  -0.01     0.6 
        159.168   -0.23     0.6   -0.021  -0.01     0.6   -0.021  -0.01     0.6 
  SNP_A-1516636   -0.22     0.6   -0.020  -0.01     0.6   -0.020  -0.01     0.6 
  SNP_A-1512505   -0.22     0.6   -0.020  -0.01     0.6   -0.020  -0.01     0.6 
        159.902   -0.27     0.6   -0.023  -0.02     0.6   -0.024  -0.02     0.6 
  SNP_A-1517105   -0.31     0.6   -0.026  -0.02     0.6   -0.028  -0.02     0.6 
  SNP_A-1509295   -0.33     0.6   -0.028  -0.02     0.6   -0.030  -0.02     0.6 
        160.689   -0.37     0.6   -0.031  -0.03     0.6   -0.033  -0.03     0.6 
  SNP_A-1519381   -0.41     0.7   -0.035  -0.04     0.7   -0.037  -0.04     0.7 
  SNP_A-1513946   -0.42     0.7   -0.035  -0.04     0.7   -0.038  -0.04     0.7 
  SNP_A-1508481   -0.49     0.7   -0.041  -0.05     0.7   -0.044  -0.05     0.7 
  SNP_A-1514023   -0.50     0.7   -0.042  -0.05     0.7   -0.045  -0.06     0.7 
  SNP_A-1516688   -0.50     0.7   -0.042  -0.05     0.7   -0.045  -0.06     0.7 
        161.725   -0.59     0.7   -0.051  -0.08     0.7   -0.053  -0.08     0.7 
  SNP_A-1510594   -0.68     0.8   -0.058  -0.10     0.8   -0.061  -0.11     0.8 
  SNP_A-1518226   -0.71     0.8   -0.061  -0.11     0.8   -0.064  -0.12     0.8 
  SNP_A-1511102   -0.74     0.8   -0.064  -0.12     0.8   -0.067  -0.13     0.8 
  SNP_A-1507899   -0.84     0.8   -0.072  -0.16     0.8   -0.074  -0.16     0.8 
  SNP_A-1515721   -0.87     0.8   -0.075  -0.17     0.8   -0.078  -0.17     0.8 
  SNP_A-1514983   -0.88     0.8   -0.075  -0.17     0.8   -0.078  -0.18     0.8 
  SNP_A-1516658   -0.89     0.8   -0.076  -0.17     0.8   -0.079  -0.18     0.8 
  SNP_A-1519038   -0.96     0.8   -0.081  -0.20     0.8   -0.085  -0.21     0.8 
        163.501   -0.98     0.8   -0.084  -0.21     0.8   -0.088  -0.22     0.8 
  SNP_A-1510696   -1.01     0.8   -0.086  -0.23     0.8   -0.090  -0.23     0.8 
        164.246   -0.95     0.8   -0.081  -0.20     0.8   -0.085  -0.21     0.8 
        164.715   -0.88     0.8   -0.075  -0.17     0.8   -0.080  -0.18     0.8 
  SNP_A-1514775   -0.81     0.8   -0.068  -0.14     0.8   -0.073  -0.15     0.8 
  SNP_A-1519200   -0.81     0.8   -0.068  -0.14     0.8   -0.072  -0.15     0.8 
  SNP_A-1516329   -0.82     0.8   -0.069  -0.15     0.8   -0.073  -0.15     0.8 
  SNP_A-1513205   -0.86     0.8   -0.072  -0.16     0.8   -0.077  -0.17     0.8 
  SNP_A-1509915   -0.88     0.8   -0.073  -0.17     0.8   -0.078  -0.18     0.8 
  SNP_A-1508051   -0.88     0.8   -0.074  -0.17     0.8   -0.078  -0.18     0.8 
  SNP_A-1519291   -0.88     0.8   -0.074  -0.17     0.8   -0.079  -0.18     0.8 
  SNP_A-1519260   -0.88     0.8   -0.074  -0.17     0.8   -0.079  -0.18     0.8 
  SNP_A-1513759   -0.87     0.8   -0.073  -0.16     0.8   -0.078  -0.17     0.8 
  SNP_A-1515787   -0.85     0.8   -0.072  -0.16     0.8   -0.077  -0.17     0.8 
  SNP_A-1512877   -0.83     0.8   -0.070  -0.15     0.8   -0.075  -0.16     0.8 
        166.827   -0.77     0.8   -0.066  -0.13     0.8   -0.071  -0.14     0.8 
  SNP_A-1518105   -0.72     0.8   -0.061  -0.11     0.8   -0.066  -0.12     0.8 
  SNP_A-1511496   -0.71     0.8   -0.059  -0.11     0.8   -0.065  -0.12     0.8 
        167.777   -0.74     0.8   -0.061  -0.12     0.8   -0.068  -0.13     0.8 
  SNP_A-1510723   -0.77     0.8   -0.063  -0.13     0.8   -0.071  -0.14     0.8 
  SNP_A-1509455   -0.79     0.8   -0.065  -0.13     0.8   -0.072  -0.15     0.8 
  SNP_A-1509547   -0.79     0.8   -0.065  -0.13     0.8   -0.072  -0.15     0.8 
  SNP_A-1517555   -0.78     0.8   -0.063  -0.13     0.8   -0.071  -0.14     0.8 
  SNP_A-1514485   -0.77     0.8   -0.063  -0.13     0.8   -0.071  -0.14     0.8 
  SNP_A-1518203   -0.77     0.8   -0.063  -0.13     0.8   -0.071  -0.14     0.8 
  SNP_A-1518481   -0.80     0.8   -0.065  -0.13     0.8   -0.073  -0.15     0.8 
        169.876   -0.83     0.8   -0.068  -0.15     0.8   -0.077  -0.16     0.8 
  SNP_A-1518726   -0.86     0.8   -0.070  -0.16     0.8   -0.079  -0.17     0.8 
  SNP_A-1510818   -0.84     0.8   -0.068  -0.15     0.8   -0.077  -0.16     0.8 
  SNP_A-1518199   -0.83     0.8   -0.067  -0.15     0.8   -0.076  -0.16     0.8 
  SNP_A-1518250   -0.83     0.8   -0.067  -0.15     0.8   -0.076  -0.16     0.8 
  SNP_A-1511535   -0.86     0.8   -0.069  -0.16     0.8   -0.079  -0.18     0.8 
  SNP_A-1508369   -0.86     0.8   -0.069  -0.16     0.8   -0.079  -0.17     0.8 
  SNP_A-1518983   -0.83     0.8   -0.066  -0.14     0.8   -0.077  -0.16     0.8 
        171.137   -0.75     0.8   -0.059  -0.12     0.8   -0.069  -0.13     0.8 
  SNP_A-1509694   -0.68     0.8   -0.053  -0.09     0.7   -0.062  -0.11     0.8 
  SNP_A-1516191   -0.67     0.7   -0.052  -0.09     0.7   -0.061  -0.11     0.8 
  SNP_A-1509624   -0.67     0.7   -0.052  -0.09     0.7   -0.062  -0.11     0.8 
  SNP_A-1509770   -0.67     0.7   -0.052  -0.09     0.7   -0.061  -0.11     0.8 
  SNP_A-1517157   -0.69     0.8   -0.054  -0.10     0.7   -0.064  -0.11     0.8 
  SNP_A-1514252   -0.75     0.8   -0.059  -0.12     0.8   -0.070  -0.13     0.8 
  SNP_A-1510150   -0.75     0.8   -0.059  -0.12     0.8   -0.070  -0.13     0.8 
        172.807   -0.76     0.8   -0.060  -0.12     0.8   -0.071  -0.14     0.8 
  SNP_A-1516767   -0.77     0.8   -0.060  -0.12     0.8   -0.071  -0.14     0.8 
        173.464   -0.74     0.8   -0.058  -0.11     0.8   -0.069  -0.13     0.8 
  SNP_A-1518887   -0.71     0.8   -0.056  -0.10     0.8   -0.067  -0.12     0.8 
  SNP_A-1515150   -0.67     0.7   -0.053  -0.09     0.7   -0.063  -0.11     0.8 
  SNP_A-1510273   -0.67     0.7   -0.053  -0.09     0.7   -0.063  -0.11     0.8 
        174.510   -0.68     0.8   -0.055  -0.10     0.7   -0.065  -0.11     0.8 
  SNP_A-1514568   -0.70     0.8   -0.057  -0.10     0.8   -0.067  -0.12     0.8 
        175.196   -0.74     0.8   -0.062  -0.12     0.8   -0.072  -0.14     0.8 
        175.584   -0.78     0.8   -0.066  -0.13     0.8   -0.076  -0.15     0.8 
        175.971   -0.82     0.8   -0.070  -0.15     0.8   -0.080  -0.17     0.8 
  SNP_A-1516613   -0.86     0.8   -0.073  -0.16     0.8   -0.083  -0.18     0.8 
  SNP_A-1518966   -0.87     0.8   -0.073  -0.16     0.8   -0.083  -0.18     0.8 
  SNP_A-1519589   -0.89     0.8   -0.075  -0.17     0.8   -0.085  -0.19     0.8 
        177.017   -0.89     0.8   -0.076  -0.18     0.8   -0.086  -0.20     0.8 
  SNP_A-1510368   -0.90     0.8   -0.076  -0.18     0.8   -0.087  -0.20     0.8 
  SNP_A-1512844   -0.91     0.8   -0.077  -0.18     0.8   -0.087  -0.20     0.8 
  SNP_A-1513856   -0.91     0.8   -0.077  -0.18     0.8   -0.088  -0.20     0.8 
  SNP_A-1517245   -0.95     0.8   -0.081  -0.20     0.8   -0.092  -0.22     0.8 
  SNP_A-1507471   -1.01     0.8   -0.085  -0.22     0.8   -0.097  -0.25     0.9 
        178.309   -0.98     0.8   -0.084  -0.22     0.8   -0.097  -0.24     0.9 
        178.711   -0.96     0.8   -0.083  -0.21     0.8   -0.095  -0.23     0.8 
        179.113   -0.93     0.8   -0.081  -0.20     0.8   -0.093  -0.22     0.8 
  SNP_A-1519190   -0.91     0.8   -0.079  -0.19     0.8   -0.090  -0.21     0.8 
  SNP_A-1516318   -0.90     0.8   -0.078  -0.18     0.8   -0.089  -0.21     0.8 
        179.967   -0.86     0.8   -0.075  -0.17     0.8   -0.086  -0.19     0.8 
  SNP_A-1513267   -0.83     0.8   -0.072  -0.15     0.8   -0.081  -0.17     0.8 
  SNP_A-1513228   -0.83     0.8   -0.072  -0.15     0.8   -0.081  -0.17     0.8 
        180.723   -0.78     0.8   -0.069  -0.14     0.8   -0.077  -0.15     0.8 
        181.088   -0.74     0.8   -0.065  -0.12     0.8   -0.073  -0.14     0.8 
  SNP_A-1514009   -0.70     0.8   -0.061  -0.11     0.8   -0.067  -0.12     0.8 
  SNP_A-1510526   -0.70     0.8   -0.061  -0.11     0.8   -0.068  -0.12     0.8 
  SNP_A-1514776   -0.72     0.8   -0.061  -0.11     0.8   -0.068  -0.12     0.8 
  SNP_A-1515693   -0.72     0.8   -0.061  -0.11     0.8   -0.068  -0.13     0.8 
        182.416   -0.80     0.8   -0.067  -0.14     0.8   -0.075  -0.15     0.8 
  SNP_A-1509117   -0.87     0.8   -0.073  -0.17     0.8   -0.081  -0.18     0.8 
  SNP_A-1517913   -1.00     0.8   -0.083  -0.21     0.8   -0.092  -0.23     0.9 
  SNP_A-1512762   -1.06     0.9   -0.088  -0.24     0.9   -0.098  -0.26     0.9 
  SNP_A-1519219   -1.09     0.9   -0.090  -0.25     0.9   -0.100  -0.28     0.9 
  SNP_A-1517395   -1.17     0.9   -0.096  -0.29     0.9   -0.108  -0.32     0.9 
  SNP_A-1518930   -1.24     0.9   -0.102  -0.33     0.9   -0.114  -0.36     0.9 
  SNP_A-1518021   -1.29     0.9   -0.106  -0.36     0.9   -0.118  -0.39     0.9 
  SNP_A-1518052   -1.29     0.9   -0.106  -0.36     0.9   -0.118  -0.39     0.9 
  SNP_A-1517046   -1.31     0.9   -0.107  -0.36     0.9   -0.120  -0.40     0.9 
  SNP_A-1508470   -1.32     0.9   -0.108  -0.37     0.9   -0.120  -0.40     0.9 
        185.026   -1.34     0.9   -0.110  -0.38     0.9   -0.122  -0.42     0.9 
  SNP_A-1515816   -1.36     0.9   -0.112  -0.40     0.9   -0.123  -0.43     0.9 
  SNP_A-1509186   -1.36     0.9   -0.112  -0.40     0.9   -0.123  -0.43     0.9 
  SNP_A-1510577   -1.37     0.9   -0.114  -0.41     0.9   -0.124  -0.43     0.9 
  SNP_A-1508780   -1.39     0.9   -0.115  -0.42     0.9   -0.126  -0.45     0.9 
  SNP_A-1519456   -1.40     0.9   -0.116  -0.42     0.9   -0.127  -0.45     0.9 
  SNP_A-1517551   -1.40     0.9   -0.117  -0.43     0.9   -0.127  -0.45     0.9 
  SNP_A-1511959   -1.43     0.9   -0.120  -0.45     0.9   -0.130  -0.47     0.9 
  SNP_A-1511033   -1.51     0.9   -0.128  -0.50     0.9   -0.136  -0.52     0.9 
  SNP_A-1515402   -1.54     0.9   -0.131  -0.53     0.9   -0.139  -0.55     0.9 
  SNP_A-1511401   -1.55     0.9   -0.131  -0.53     0.9   -0.140  -0.55     0.9 
  SNP_A-1508935   -1.55     0.9   -0.132  -0.53     0.9   -0.140  -0.55     0.9 
  SNP_A-1518009   -1.56     0.9   -0.133  -0.54     0.9   -0.141  -0.56     0.9 
  SNP_A-1516250   -1.58     0.9   -0.135  -0.56     0.9   -0.143  -0.58     0.9 
  SNP_A-1516530   -1.75     1.0   -0.152  -0.70     1.0   -0.159  -0.71     1.0 
  SNP_A-1514284   -1.84     1.0   -0.160  -0.77     1.0   -0.167  -0.78     1.0 
  SNP_A-1507879   -1.88     1.0   -0.164  -0.81     1.0   -0.171  -0.82     1.0 
  SNP_A-1513463   -1.96     1.0   -0.171  -0.88     1.0   -0.178  -0.88     1.0 
  SNP_A-1519725   -1.96     1.0   -0.171  -0.88     1.0   -0.178  -0.88     1.0 
  SNP_A-1509121   -1.96     1.0   -0.171  -0.88     1.0   -0.178  -0.88     1.0 
  SNP_A-1508656   -1.93     1.0   -0.170  -0.87     1.0   -0.176  -0.87     1.0 
        188.152   -1.84     1.0   -0.163  -0.79     1.0   -0.169  -0.79     1.0 
  SNP_A-1511277   -1.75     1.0   -0.154  -0.71     1.0   -0.160  -0.71     1.0 
  SNP_A-1513676   -1.54     0.9   -0.133  -0.53     0.9   -0.140  -0.55     0.9 
  SNP_A-1510464   -1.49     0.9   -0.127  -0.50     0.9   -0.135  -0.52     0.9 
  SNP_A-1517185   -1.48     0.9   -0.125  -0.49     0.9   -0.134  -0.51     0.9 
  SNP_A-1519142   -1.40     0.9   -0.117  -0.43     0.9   -0.127  -0.45     0.9 
  SNP_A-1509964   -1.35     0.9   -0.113  -0.40     0.9   -0.122  -0.42     0.9 
  SNP_A-1516217   -1.33     0.9   -0.110  -0.38     0.9   -0.120  -0.41     0.9 
  SNP_A-1518704   -1.32     0.9   -0.110  -0.38     0.9   -0.119  -0.40     0.9 
  SNP_A-1508932   -1.29     0.9   -0.107  -0.36     0.9   -0.117  -0.39     0.9 
  SNP_A-1514608   -1.27     0.9   -0.106  -0.35     0.9   -0.116  -0.38     0.9 
  SNP_A-1510023   -1.27     0.9   -0.106  -0.35     0.9   -0.115  -0.37     0.9 
  SNP_A-1513377   -1.12     0.9   -0.095  -0.28     0.9   -0.103  -0.30     0.9 
  SNP_A-1513887   -0.94     0.8   -0.082  -0.20     0.8   -0.089  -0.21     0.8 
        190.889   -0.83     0.8   -0.073  -0.16     0.8   -0.079  -0.17     0.8 
  SNP_A-1514213   -0.72     0.8   -0.064  -0.12     0.8   -0.068  -0.12     0.8 
  SNP_A-1509929   -0.67     0.7   -0.061  -0.11     0.8   -0.064  -0.11     0.8 
        192.072   -0.65     0.7   -0.059  -0.10     0.7   -0.062  -0.10     0.8 
        192.538   -0.62     0.7   -0.057  -0.09     0.7   -0.060  -0.09     0.7 
        193.004   -0.59     0.7   -0.055  -0.08     0.7   -0.057  -0.09     0.7 
        193.470   -0.56     0.7   -0.052  -0.08     0.7   -0.054  -0.08     0.7 
        193.936   -0.54     0.7   -0.049  -0.07     0.7   -0.050  -0.07     0.7 
  SNP_A-1508593   -0.51     0.7   -0.046  -0.06     0.7   -0.047  -0.06     0.7 
  SNP_A-1518242   -0.52     0.7   -0.046  -0.06     0.7   -0.047  -0.06     0.7 
  SNP_A-1514405   -0.51     0.7   -0.046  -0.06     0.7   -0.047  -0.06     0.7 
  SNP_A-1519223   -0.53     0.7   -0.048  -0.07     0.7   -0.049  -0.07     0.7 
  SNP_A-1517302   -0.54     0.7   -0.049  -0.07     0.7   -0.050  -0.07     0.7 
  SNP_A-1516232   -0.52     0.7   -0.047  -0.06     0.7   -0.047  -0.06     0.7 
        195.205   -0.45     0.7   -0.041  -0.05     0.7   -0.041  -0.05     0.7 
  SNP_A-1510615   -0.38     0.6   -0.034  -0.03     0.7   -0.035  -0.03     0.7 
  SNP_A-1513812   -0.33     0.6   -0.030  -0.03     0.6   -0.030  -0.03     0.6 
  SNP_A-1510101   -0.32     0.6   -0.029  -0.02     0.6   -0.029  -0.02     0.6 
  SNP_A-1517389   -0.33     0.6   -0.030  -0.03     0.6   -0.030  -0.03     0.6 
  SNP_A-1509492   -0.34     0.6   -0.031  -0.03     0.6   -0.031  -0.03     0.6 
  SNP_A-1518521   -0.35     0.6   -0.032  -0.03     0.6   -0.031  -0.03     0.6 
  SNP_A-1519603   -0.32     0.6   -0.029  -0.02     0.6   -0.028  -0.02     0.6 
  SNP_A-1512469   -0.30     0.6   -0.027  -0.02     0.6   -0.026  -0.02     0.6 
  SNP_A-1509388   -0.30     0.6   -0.027  -0.02     0.6   -0.026  -0.02     0.6 
  SNP_A-1518179   -0.25     0.6   -0.023  -0.01     0.6   -0.022  -0.01     0.6 
  SNP_A-1515083   -0.17     0.6   -0.016  -0.01     0.6   -0.015  -0.01     0.6 
        197.340   -0.09     0.5   -0.008  -0.00     0.5   -0.008  -0.00     0.5 
  SNP_A-1511292   -0.01     0.5   -0.001  -0.00     0.5   -0.001  -0.00     0.5 
  SNP_A-1516060    0.04     0.5    0.004   0.00     0.5    0.004   0.00     0.5 
  SNP_A-1509643    0.22     0.4    0.020   0.01     0.4    0.020   0.01     0.4 
        198.450    0.29     0.4    0.027   0.02     0.4    0.026   0.02     0.4 
  SNP_A-1519295    0.35     0.4    0.033   0.03     0.4    0.032   0.03     0.4 
  SNP_A-1511836    0.36     0.4    0.034   0.03     0.4    0.033   0.03     0.4 
  SNP_A-1512152    0.41     0.3    0.039   0.04     0.3    0.037   0.04     0.3 
  SNP_A-1514621    0.43     0.3    0.041   0.04     0.3    0.039   0.04     0.3 
  SNP_A-1510384    0.44     0.3    0.042   0.05     0.3    0.040   0.04     0.3 
        199.836    0.42     0.3    0.041   0.04     0.3    0.039   0.04     0.3 
        200.276    0.40     0.3    0.040   0.04     0.3    0.037   0.04     0.3 
  SNP_A-1518626    0.39     0.3    0.039   0.04     0.3    0.035   0.04     0.3 
  SNP_A-1508055    0.40     0.3    0.040   0.04     0.3    0.036   0.04     0.3 
  SNP_A-1515899    0.40     0.3    0.040   0.04     0.3    0.036   0.04     0.3 
  SNP_A-1519289    0.40     0.3    0.040   0.04     0.3    0.036   0.04     0.3 
  SNP_A-1509255    0.37     0.4    0.038   0.04     0.3    0.034   0.03     0.3 
  SNP_A-1513931    0.29     0.4    0.030   0.02     0.4    0.027   0.02     0.4 
  SNP_A-1518597    0.25     0.4    0.025   0.02     0.4    0.023   0.01     0.4 
        202.199    0.25     0.4    0.026   0.02     0.4    0.023   0.02     0.4 
        202.611    0.26     0.4    0.027   0.02     0.4    0.024   0.02     0.4 
        203.024    0.26     0.4    0.027   0.02     0.4    0.024   0.02     0.4 
  SNP_A-1511059    0.27     0.4    0.027   0.02     0.4    0.025   0.02     0.4 
  SNP_A-1510651    0.27     0.4    0.027   0.02     0.4    0.025   0.02     0.4 
        203.889    0.32     0.4    0.033   0.03     0.4    0.030   0.02     0.4 
  SNP_A-1517746    0.38     0.4    0.037   0.04     0.3    0.034   0.03     0.3 
  SNP_A-1511531    0.37     0.4    0.036   0.03     0.3    0.033   0.03     0.4 
  SNP_A-1508478    0.39     0.3    0.037   0.04     0.3    0.034   0.03     0.3 
  SNP_A-1508953    0.37     0.4    0.036   0.03     0.3    0.032   0.03     0.4 
  SNP_A-1515242    0.36     0.4    0.035   0.03     0.3    0.032   0.03     0.4 
  SNP_A-1511008    0.36     0.4    0.035   0.03     0.3    0.032   0.03     0.4 
  SNP_A-1517094    0.36     0.4    0.035   0.03     0.3    0.032   0.03     0.4 
  SNP_A-1512037    0.35     0.4    0.034   0.03     0.4    0.031   0.03     0.4 
  SNP_A-1510477    0.38     0.4    0.037   0.04     0.3    0.034   0.03     0.3 
  SNP_A-1510512    0.30     0.4    0.030   0.02     0.4    0.027   0.02     0.4 
  SNP_A-1514828    0.29     0.4    0.029   0.02     0.4    0.026   0.02     0.4 
  SNP_A-1513627    0.27     0.4    0.026   0.02     0.4    0.023   0.02     0.4 
  SNP_A-1517737    0.29     0.4    0.028   0.02     0.4    0.025   0.02     0.4 
        206.400    0.37     0.4    0.037   0.04     0.3    0.033   0.03     0.4 
  SNP_A-1516937    0.46     0.3    0.046   0.05     0.3    0.041   0.05     0.3 
  SNP_A-1514917    0.46     0.3    0.046   0.05     0.3    0.041   0.05     0.3 
  SNP_A-1514581    0.46     0.3    0.046   0.05     0.3    0.041   0.05     0.3 
        207.095    0.40     0.3    0.040   0.04     0.3    0.036   0.04     0.3 
  SNP_A-1510091    0.34     0.4    0.034   0.03     0.4    0.030   0.03     0.4 
  SNP_A-1510514    0.38     0.4    0.037   0.04     0.3    0.034   0.03     0.3 
  SNP_A-1513360    0.40     0.3    0.040   0.04     0.3    0.035   0.04     0.3 
  SNP_A-1513116    0.44     0.3    0.044   0.05     0.3    0.040   0.05     0.3 
        207.993    0.52     0.3    0.051   0.07     0.3    0.047   0.06     0.3 
  SNP_A-1507359    0.59     0.3    0.058   0.09     0.3    0.053   0.08     0.3 
        208.620    0.71     0.2    0.069   0.12     0.2    0.064   0.12     0.2 
        208.989    0.82     0.2    0.079   0.17     0.2    0.075   0.16     0.2 
  SNP_A-1516066    0.94     0.2    0.089   0.21     0.2    0.084   0.20     0.2 
  SNP_A-1518188    0.96     0.2    0.090   0.22     0.2    0.086   0.21     0.2 
        209.846    1.09    0.14    0.101   0.28    0.13    0.098   0.27    0.13 
  SNP_A-1515125    1.22    0.11    0.109   0.34    0.11    0.108   0.34    0.11 
  SNP_A-1518567    1.23    0.11    0.110   0.35    0.10    0.109   0.35    0.10 
  SNP_A-1518163    1.24    0.11    0.111   0.35    0.10    0.110   0.35    0.10 
  SNP_A-1512293    1.25    0.11    0.111   0.35    0.10    0.110   0.35    0.10 
  SNP_A-1512401    1.25    0.10    0.112   0.36    0.10    0.111   0.36    0.10 
        211.068    1.29    0.10    0.117   0.38    0.09    0.115   0.38    0.09 
  SNP_A-1514360    1.32    0.09    0.121   0.41    0.09    0.118   0.41    0.09 
  SNP_A-1515422    1.32    0.09    0.121   0.41    0.09    0.119   0.41    0.09 
  SNP_A-1510783    1.33    0.09    0.121   0.41    0.08    0.119   0.41    0.09 
        211.867    1.31    0.10    0.121   0.40    0.09    0.118   0.40    0.09 
  SNP_A-1513327    1.28    0.10    0.119   0.39    0.09    0.115   0.38    0.09 
        212.439    1.31    0.09    0.123   0.41    0.08    0.119   0.40    0.09 
  SNP_A-1516727    1.34    0.09    0.126   0.43    0.08    0.123   0.42    0.08 
        213.157    1.39    0.08    0.133   0.47    0.07    0.129   0.46    0.07 
  SNP_A-1508224    1.45    0.07    0.138   0.51    0.06    0.133   0.50    0.06 
  SNP_A-1519631    1.45    0.07    0.138   0.51    0.06    0.134   0.50    0.06 
  SNP_A-1508726    1.44    0.07    0.138   0.51    0.06    0.133   0.50    0.06 
        214.344    1.53    0.06    0.148   0.57    0.05    0.144   0.57    0.05 
  SNP_A-1511537    1.62    0.05    0.155   0.64    0.04    0.152   0.64    0.04 
        215.112    1.60    0.05    0.153   0.62    0.05    0.150   0.62    0.05 
        215.464    1.58    0.06    0.151   0.60    0.05    0.147   0.60    0.05 
  SNP_A-1517001    1.55    0.06    0.147   0.58    0.05    0.144   0.58    0.05 
  SNP_A-1515781    1.55    0.06    0.147   0.57    0.05    0.143   0.58    0.05 
  SNP_A-1517462    1.55    0.06    0.148   0.58    0.05    0.144   0.58    0.05 
        216.652    1.51    0.07    0.145   0.55    0.06    0.142   0.56    0.05 
        217.094    1.47    0.07    0.141   0.52    0.06    0.139   0.53    0.06 
        217.537    1.43    0.08    0.137   0.49    0.07    0.136   0.50    0.06 
  SNP_A-1509161    1.39    0.08    0.132   0.46    0.07    0.132   0.47    0.07 
        218.473    1.30    0.10    0.125   0.41    0.09    0.125   0.42    0.08 
        218.967    1.21    0.11    0.116   0.36    0.10    0.118   0.37    0.10 
        219.461    1.12    0.13    0.108   0.30    0.12    0.110   0.32    0.11 
        219.956    1.03     0.2    0.098   0.26    0.14    0.101   0.27    0.13 
  SNP_A-1512995    0.94     0.2    0.089   0.21     0.2    0.092   0.22     0.2 
        220.795    0.87     0.2    0.081   0.18     0.2    0.084   0.19     0.2 
        221.140    0.79     0.2    0.073   0.15     0.2    0.077   0.16     0.2 
  SNP_A-1518774    0.72     0.2    0.065   0.12     0.2    0.069   0.13     0.2 
        221.961    0.67     0.3    0.062   0.10     0.2    0.065   0.11     0.2 
        222.438    0.62     0.3    0.057   0.09     0.3    0.060   0.10     0.3 
  SNP_A-1508341    0.57     0.3    0.053   0.08     0.3    0.055   0.08     0.3 
        223.395    0.54     0.3    0.050   0.07     0.3    0.052   0.07     0.3 
  SNP_A-1514337    0.51     0.3    0.047   0.06     0.3    0.048   0.06     0.3 
  SNP_A-1511124    0.51     0.3    0.047   0.06     0.3    0.048   0.06     0.3 
  SNP_A-1518274    0.51     0.3    0.047   0.06     0.3    0.048   0.06     0.3 
  SNP_A-1509355    0.48     0.3    0.044   0.05     0.3    0.045   0.06     0.3 
        224.572    0.41     0.3    0.038   0.04     0.3    0.039   0.04     0.3 
  SNP_A-1509307    0.35     0.4    0.033   0.03     0.4    0.033   0.03     0.4 
  SNP_A-1507437    0.24     0.4    0.023   0.01     0.4    0.023   0.01     0.4 
        225.566    0.10     0.5    0.009   0.00     0.5    0.009   0.00     0.5 
  SNP_A-1513022   -0.05     0.5   -0.004  -0.00     0.5   -0.004  -0.00     0.5 
  SNP_A-1518910   -0.10     0.5   -0.009  -0.00     0.5   -0.009  -0.00     0.5 
  SNP_A-1514330   -0.18     0.6   -0.015  -0.01     0.6   -0.016  -0.01     0.6 
  SNP_A-1510267   -0.18     0.6   -0.016  -0.01     0.6   -0.017  -0.01     0.6 
  SNP_A-1507797   -0.21     0.6   -0.018  -0.01     0.6   -0.019  -0.01     0.6 
  SNP_A-1515934   -0.22     0.6   -0.019  -0.01     0.6   -0.020  -0.01     0.6 
  SNP_A-1519010   -0.26     0.6   -0.022  -0.01     0.6   -0.024  -0.02     0.6 
  SNP_A-1510551   -0.24     0.6   -0.021  -0.01     0.6   -0.023  -0.01     0.6 
  SNP_A-1519652   -0.21     0.6   -0.017  -0.01     0.6   -0.019  -0.01     0.6 
  SNP_A-1518186   -0.14     0.6   -0.012  -0.00     0.6   -0.013  -0.00     0.6 
  SNP_A-1518232   -0.14     0.6   -0.012  -0.00     0.6   -0.013  -0.00     0.6 
  SNP_A-1513530   -0.17     0.6   -0.014  -0.01     0.6   -0.015  -0.01     0.6 
  SNP_A-1512779   -0.20     0.6   -0.016  -0.01     0.6   -0.018  -0.01     0.6 
  SNP_A-1517845   -0.23     0.6   -0.019  -0.01     0.6   -0.021  -0.01     0.6 
  SNP_A-1515438   -0.31     0.6   -0.025  -0.02     0.6   -0.028  -0.02     0.6 
  SNP_A-1507409   -0.36     0.6   -0.029  -0.03     0.6   -0.033  -0.03     0.6 
  SNP_A-1512097   -0.27     0.6   -0.022  -0.02     0.6   -0.025  -0.02     0.6 
  SNP_A-1509442   -0.27     0.6   -0.022  -0.02     0.6   -0.025  -0.02     0.6 
  SNP_A-1513911   -0.22     0.6   -0.018  -0.01     0.6   -0.021  -0.01     0.6 
        230.016   -0.22     0.6   -0.018  -0.01     0.6   -0.021  -0.01     0.6 
  SNP_A-1508925   -0.22     0.6   -0.018  -0.01     0.6   -0.021  -0.01     0.6 
        230.813   -0.24     0.6   -0.020  -0.01     0.6   -0.023  -0.01     0.6 
        231.223   -0.26     0.6   -0.021  -0.01     0.6   -0.025  -0.02     0.6 
  SNP_A-1518277   -0.28     0.6   -0.022  -0.02     0.6   -0.026  -0.02     0.6 
  SNP_A-1513340   -0.32     0.6   -0.025  -0.02     0.6   -0.030  -0.02     0.6 
        232.339   -0.25     0.6   -0.020  -0.01     0.6   -0.023  -0.01     0.6 
  SNP_A-1516502   -0.18     0.6   -0.014  -0.01     0.6   -0.017  -0.01     0.6 
        233.039   -0.11     0.5   -0.009  -0.00     0.5   -0.010  -0.00     0.5 
  SNP_A-1513678   -0.04     0.5   -0.003  -0.00     0.5   -0.004  -0.00     0.5 
  SNP_A-1511275    0.03     0.5    0.002   0.00     0.5    0.003   0.00     0.5 
  SNP_A-1511236    0.08     0.5    0.006   0.00     0.5    0.007   0.00     0.5 
  SNP_A-1518963    0.14     0.4    0.011   0.00     0.4    0.013   0.00     0.4 
  SNP_A-1511213    0.14     0.4    0.011   0.00     0.4    0.013   0.00     0.4 
        234.661    0.19     0.4    0.015   0.01     0.4    0.018   0.01     0.4 
        235.028    0.24     0.4    0.019   0.01     0.4    0.023   0.01     0.4 
  SNP_A-1512787    0.29     0.4    0.023   0.02     0.4    0.027   0.02     0.4 
  SNP_A-1519324    0.29     0.4    0.023   0.02     0.4    0.027   0.02     0.4 
  SNP_A-1517969    0.24     0.4    0.019   0.01     0.4    0.022   0.01     0.4 
  SNP_A-1512891    0.27     0.4    0.022   0.02     0.4    0.026   0.02     0.4 
  SNP_A-1508734    0.30     0.4    0.024   0.02     0.4    0.029   0.02     0.4 
        237.039    0.29     0.4    0.024   0.02     0.4    0.029   0.02     0.4 
        237.504    0.29     0.4    0.024   0.02     0.4    0.029   0.02     0.4 
        237.970    0.28     0.4    0.025   0.02     0.4    0.029   0.02     0.4 
        238.435    0.28     0.4    0.025   0.02     0.4    0.029   0.02     0.4 
        238.900    0.28     0.4    0.025   0.02     0.4    0.029   0.02     0.4 
        239.365    0.28     0.4    0.024   0.02     0.4    0.029   0.02     0.4 
        239.831    0.28     0.4    0.024   0.02     0.4    0.029   0.02     0.4 
        240.296    0.28     0.4    0.024   0.02     0.4    0.029   0.02     0.4 
        240.761    0.28     0.4    0.024   0.02     0.4    0.029   0.02     0.4 
  SNP_A-1519148    0.28     0.4    0.024   0.02     0.4    0.028   0.02     0.4 
  SNP_A-1517878    0.26     0.4    0.023   0.02     0.4    0.027   0.02     0.4 
  SNP_A-1515358    0.23     0.4    0.020   0.01     0.4    0.023   0.01     0.4 
  SNP_A-1511884    0.23     0.4    0.020   0.01     0.4    0.024   0.01     0.4 
  SNP_A-1510999    0.22     0.4    0.019   0.01     0.4    0.022   0.01     0.4 
        242.856    0.20     0.4    0.018   0.01     0.4    0.021   0.01     0.4 
        243.236    0.18     0.4    0.016   0.01     0.4    0.019   0.01     0.4 
        243.616    0.16     0.4    0.014   0.01     0.4    0.016   0.01     0.4 
  SNP_A-1509390    0.13     0.4    0.012   0.00     0.4    0.014   0.00     0.4 
  SNP_A-1514765    0.19     0.4    0.018   0.01     0.4    0.020   0.01     0.4 
        244.911    0.20     0.4    0.019   0.01     0.4    0.022   0.01     0.4 
        245.387    0.21     0.4    0.020   0.01     0.4    0.023   0.01     0.4 
        245.863    0.22     0.4    0.021   0.01     0.4    0.025   0.01     0.4 
        246.339    0.23     0.4    0.022   0.01     0.4    0.026   0.02     0.4 
        246.815    0.24     0.4    0.023   0.01     0.4    0.027   0.02     0.4 
        247.290    0.25     0.4    0.024   0.02     0.4    0.028   0.02     0.4 
  SNP_A-1519480    0.26     0.4    0.025   0.02     0.4    0.029   0.02     0.4 
        248.172    0.29     0.4    0.029   0.02     0.4    0.033   0.02     0.4 
        248.577    0.32     0.4    0.032   0.03     0.4    0.037   0.03     0.4 
  SNP_A-1513628    0.35     0.4    0.035   0.03     0.4    0.041   0.04     0.3 
  SNP_A-1507736    0.36     0.4    0.036   0.03     0.3    0.043   0.04     0.3 
        249.500    0.38     0.4    0.039   0.04     0.3    0.046   0.05     0.3 
        249.850    0.40     0.3    0.042   0.04     0.3    0.049   0.05     0.3 
  SNP_A-1512714    0.42     0.3    0.044   0.05     0.3    0.052   0.06     0.3 
        250.537    0.48     0.3    0.051   0.06     0.3    0.059   0.07     0.3 
        250.875    0.53     0.3    0.057   0.08     0.3    0.067   0.09     0.3 
  SNP_A-1517966    0.58     0.3    0.064   0.09     0.3    0.074   0.11     0.2 
        251.702    0.62     0.3    0.070   0.11     0.2    0.082   0.13     0.2 
        252.190    0.66     0.3    0.076   0.13     0.2    0.089   0.15     0.2 
        252.678    0.70     0.2    0.082   0.15     0.2    0.096   0.17     0.2 
  SNP_A-1514515    0.74     0.2    0.089   0.17     0.2    0.103   0.20     0.2 
        253.584    0.73     0.2    0.090   0.17     0.2    0.104   0.20     0.2 
        254.001    0.72     0.2    0.091   0.17     0.2    0.104   0.19     0.2 
        254.419    0.71     0.2    0.091   0.16     0.2    0.105   0.19     0.2 
        254.836    0.70     0.2    0.092   0.16     0.2    0.105   0.19     0.2 
  SNP_A-1519386    0.69     0.2    0.092   0.16     0.2    0.105   0.19     0.2 
        255.739    0.68     0.2    0.094   0.16     0.2    0.107   0.19     0.2 
        256.224    0.68     0.2    0.096   0.17     0.2    0.110   0.19     0.2 
        256.709    0.68     0.2    0.098   0.17     0.2    0.112   0.20     0.2 
  SNP_A-1510513    0.68     0.2    0.100   0.17     0.2    0.114   0.20     0.2 

MERLIN 1.1.2 - (c) 2000-2007 Goncalo Abecasis

References for this version of Merlin:

   Abecasis et al (2002) Nat Gen 30:97-101        [original citation]
   Fingerlin et al (2004) AJHG 74:432-43          [case selection for association studies]
   Abecasis and Wigginton (2005) AJHG 77:754-67   [ld modeling, parametric analyses]
   Fingerlin et al (2006) Gen Epidemiol 30:384-96 [sex-specific maps]
   Chen and Abecasis (2007) AJHG 81:913-26        [qtl association analysis, qtl simulation]


The following parameters are in effect:
                     Data File :     wiped_3.dat (-dname)
                 Pedigree File :     wiped_3.ped (-pname)
            Missing Value Code :         -99.999 (-xname)
                      Map File :      10K142.map (-mname)
            Allele Frequencies :  10K142cauc.frq (-f[a|e|f|m|file])
                   Random Seed :          123456 (-r9999)

Data Analysis Options
         General : --error [ON], --information [ON], --likelihood,
                   --model [age.tbl]
      IBD States : --ibd, --kinship, --matrices, --extended, --select
     NPL Linkage : --npl [ON], --pairs [ON], --qtl, --deviates, --exp [ON]
      VC Linkage : --vc, --useCovariates, --ascertainment, --unlinked [0.00]
     Association : --infer, --assoc, --fastAssoc, --filter, --custom [cov.tbl]
     Haplotyping : --best, --sample, --all, --founders, --horizontal
   Recombination : --zero, --one, --two, --three, --singlepoint
       Positions : --steps, --maxStep [0.50], --minStep, --grid, --start,
                   --stop
     LD Clusters : --clusters [], --distance, --rsq [0.16], --cfreq
          Limits : --bits [24], --megabytes [1024], --minutes
     Performance : --trim, --noCoupleBits, --swap [ON], --smallSwap
          Output : --quiet, --markerNames [ON], --frequencies [ON],
                   --perFamily [ON], --pdf [ON], --tabulate,
                   --prefix [wiped_3]
      Simulation : --simulate, --reruns, --save, --trait []

Phenotype: Disease [ALL] (140 families)
===============================================================================
            Pos   Zmean  pvalue linDelta    LOD  pvalue expDelta    LOD  pvalue
            min  -14.60     1.0   -0.188 -12.65     1.0   -9.999 -74.26     1.0 
            max   21.77 0.00000    0.707  49.27 0.00000    9.999  116.8 0.00000 
  SNP_A-1515436    0.53     0.3    0.053   0.07     0.3    0.058   0.08     0.3 
          2.025    0.57     0.3    0.057   0.08     0.3    0.061   0.09     0.3 
  SNP_A-1515061    0.61     0.3    0.060   0.09     0.3    0.065   0.10     0.2 
  SNP_A-1510244    0.61     0.3    0.060   0.09     0.3    0.065   0.10     0.2 
  SNP_A-1517422    0.61     0.3    0.060   0.09     0.3    0.065   0.10     0.2 
          2.766    0.66     0.3    0.066   0.11     0.2    0.070   0.12     0.2 
          3.120    0.71     0.2    0.071   0.13     0.2    0.075   0.14     0.2 
  SNP_A-1515258    0.76     0.2    0.076   0.15     0.2    0.079   0.16     0.2 
  SNP_A-1511866    0.79     0.2    0.079   0.16     0.2    0.082   0.17     0.2 
  SNP_A-1519472    0.78     0.2    0.079   0.16     0.2    0.081   0.16     0.2 
  SNP_A-1509530    0.83     0.2    0.084   0.18     0.2    0.087   0.19     0.2 
          4.895    0.87     0.2    0.088   0.19     0.2    0.091   0.20     0.2 
          5.253    0.90     0.2    0.092   0.21     0.2    0.095   0.22     0.2 
  SNP_A-1516297    0.94     0.2    0.095   0.23     0.2    0.098   0.24    0.15 
          5.929    0.94     0.2    0.095   0.23     0.2    0.098   0.24    0.15 
  SNP_A-1514102    0.94     0.2    0.094   0.22     0.2    0.097   0.24    0.15 
          6.746    0.96     0.2    0.098   0.24    0.15    0.101   0.25    0.14 
          7.246    0.99     0.2    0.101   0.25    0.14    0.104   0.27    0.13 
  SNP_A-1512767    1.02     0.2    0.103   0.27    0.13    0.107   0.28    0.13 
          8.190    1.01     0.2    0.104   0.27    0.13    0.106   0.28    0.13 
          8.634    1.00     0.2    0.104   0.26    0.14    0.106   0.27    0.13 
          9.079    0.99     0.2    0.103   0.26    0.14    0.104   0.27    0.13 
          9.524    0.98     0.2    0.102   0.25    0.14    0.102   0.26    0.14 
          9.968    0.97     0.2    0.100   0.24    0.14    0.100   0.25    0.14 
         10.413    0.95     0.2    0.098   0.24    0.15    0.097   0.24    0.15 
  SNP_A-1513902    0.94     0.2    0.095   0.23     0.2    0.094   0.23     0.2 
  SNP_A-1509670    0.93     0.2    0.094   0.22     0.2    0.092   0.22     0.2 
  SNP_A-1518747    0.91     0.2    0.091   0.21     0.2    0.089   0.21     0.2 
  SNP_A-1517209    0.89     0.2    0.089   0.20     0.2    0.087   0.20     0.2 
  SNP_A-1512404    0.88     0.2    0.088   0.20     0.2    0.085   0.19     0.2 
  SNP_A-1515810    0.87     0.2    0.085   0.19     0.2    0.082   0.18     0.2 
         12.920    0.86     0.2    0.085   0.18     0.2    0.081   0.18     0.2 
  SNP_A-1509327    0.85     0.2    0.084   0.18     0.2    0.079   0.17     0.2 
  SNP_A-1513869    0.80     0.2    0.079   0.16     0.2    0.074   0.15     0.2 
         13.922    0.75     0.2    0.075   0.14     0.2    0.070   0.13     0.2 
  SNP_A-1510975    0.70     0.2    0.071   0.13     0.2    0.065   0.12     0.2 
  SNP_A-1519402    0.63     0.3    0.064   0.10     0.2    0.059   0.10     0.3 
         15.012    0.67     0.3    0.069   0.12     0.2    0.063   0.11     0.2 
         15.393    0.70     0.2    0.073   0.13     0.2    0.066   0.12     0.2 
         15.774    0.73     0.2    0.076   0.14     0.2    0.069   0.13     0.2 
  SNP_A-1517796    0.77     0.2    0.079   0.15     0.2    0.071   0.14     0.2 
  SNP_A-1519440    0.77     0.2    0.079   0.15     0.2    0.071   0.14     0.2 
         16.442    0.75     0.2    0.077   0.15     0.2    0.069   0.13     0.2 
  SNP_A-1514976    0.74     0.2    0.075   0.14     0.2    0.067   0.13     0.2 
  SNP_A-1514882    0.74     0.2    0.076   0.14     0.2    0.067   0.13     0.2 
  SNP_A-1510242    0.82     0.2    0.083   0.17     0.2    0.074   0.16     0.2 
  SNP_A-1510219    0.91     0.2    0.090   0.21     0.2    0.081   0.19     0.2 
  SNP_A-1512389    0.92     0.2    0.090   0.21     0.2    0.082   0.19     0.2 
  SNP_A-1517815    0.92     0.2    0.091   0.21     0.2    0.082   0.19     0.2 
  SNP_A-1515090    1.00     0.2    0.099   0.25    0.14    0.089   0.23     0.2 
  SNP_A-1507710    1.01     0.2    0.101   0.26    0.14    0.090   0.24    0.15 
  SNP_A-1518435    1.00     0.2    0.101   0.26    0.14    0.090   0.23     0.2 
         18.758    0.93     0.2    0.094   0.22     0.2    0.084   0.20     0.2 
  SNP_A-1508199    0.86     0.2    0.088   0.19     0.2    0.078   0.17     0.2 
  SNP_A-1519522    0.86     0.2    0.087   0.19     0.2    0.077   0.17     0.2 
  SNP_A-1513260    0.85     0.2    0.086   0.19     0.2    0.077   0.17     0.2 
         19.573    0.71     0.2    0.073   0.13     0.2    0.064   0.12     0.2 
  SNP_A-1515615    0.58     0.3    0.059   0.09     0.3    0.052   0.08     0.3 
  SNP_A-1518097    0.56     0.3    0.056   0.08     0.3    0.050   0.07     0.3 
  SNP_A-1507771    0.47     0.3    0.047   0.06     0.3    0.042   0.05     0.3 
  SNP_A-1518629    0.39     0.3    0.038   0.04     0.3    0.034   0.03     0.3 
  SNP_A-1516109    0.26     0.4    0.025   0.02     0.4    0.023   0.02     0.4 
  SNP_A-1514396    0.23     0.4    0.023   0.01     0.4    0.021   0.01     0.4 
  SNP_A-1509591    0.16     0.4    0.016   0.01     0.4    0.014   0.01     0.4 
  SNP_A-1516526    0.12     0.5    0.012   0.00     0.4    0.011   0.00     0.5 
  SNP_A-1509817    0.10     0.5    0.009   0.00     0.5    0.008   0.00     0.5 
  SNP_A-1515261    0.02     0.5    0.002   0.00     0.5    0.002   0.00     0.5 
  SNP_A-1511956    0.01     0.5    0.001   0.00     0.5    0.001   0.00     0.5 
  SNP_A-1513999   -0.01     0.5   -0.001  -0.00     0.5   -0.001  -0.00     0.5 
  SNP_A-1512869   -0.03     0.5   -0.003  -0.00     0.5   -0.002  -0.00     0.5 
  SNP_A-1515041   -0.03     0.5   -0.003  -0.00     0.5   -0.003  -0.00     0.5 
         22.832   -0.08     0.5   -0.008  -0.00     0.5   -0.008  -0.00     0.5 
  SNP_A-1511560   -0.14     0.6   -0.013  -0.00     0.6   -0.012  -0.00     0.6 
  SNP_A-1515421   -0.16     0.6   -0.016  -0.01     0.6   -0.015  -0.01     0.6 
  SNP_A-1514888   -0.18     0.6   -0.017  -0.01     0.6   -0.016  -0.01     0.6 
  SNP_A-1517215   -0.14     0.6   -0.014  -0.01     0.6   -0.013  -0.00     0.6 
         24.058   -0.08     0.5   -0.008  -0.00     0.5   -0.007  -0.00     0.5 
         24.434   -0.02     0.5   -0.001  -0.00     0.5   -0.001  -0.00     0.5 
         24.809    0.05     0.5    0.004   0.00     0.5    0.005   0.00     0.5 
  SNP_A-1507875    0.11     0.5    0.010   0.00     0.5    0.010   0.00     0.5 
  SNP_A-1512805    0.15     0.4    0.014   0.01     0.4    0.014   0.01     0.4 
         25.735    0.20     0.4    0.018   0.01     0.4    0.019   0.01     0.4 
         26.086    0.25     0.4    0.022   0.01     0.4    0.024   0.02     0.4 
  SNP_A-1513348    0.30     0.4    0.026   0.02     0.4    0.029   0.02     0.4 
  SNP_A-1519463    0.34     0.4    0.030   0.03     0.4    0.033   0.03     0.4 
         27.078    0.42     0.3    0.037   0.04     0.3    0.040   0.04     0.3 
         27.455    0.50     0.3    0.043   0.05     0.3    0.048   0.06     0.3 
  SNP_A-1507860    0.58     0.3    0.048   0.07     0.3    0.055   0.08     0.3 
         28.153    0.65     0.3    0.053   0.09     0.3    0.060   0.10     0.2 
  SNP_A-1517732    0.71     0.2    0.057   0.10     0.2    0.065   0.12     0.2 
  SNP_A-1513083    0.72     0.2    0.058   0.11     0.2    0.065   0.12     0.2 
  SNP_A-1511882    0.83     0.2    0.067   0.14     0.2    0.076   0.16     0.2 
  SNP_A-1516496    0.85     0.2    0.069   0.15     0.2    0.077   0.17     0.2 
         29.327    0.91     0.2    0.075   0.17     0.2    0.084   0.20     0.2 
  SNP_A-1511799    0.98     0.2    0.081   0.20     0.2    0.091   0.23     0.2 
  SNP_A-1511648    0.98     0.2    0.081   0.20     0.2    0.091   0.23     0.2 
  SNP_A-1513177    1.00     0.2    0.084   0.21     0.2    0.093   0.24    0.15 
  SNP_A-1514389    1.02     0.2    0.085   0.22     0.2    0.094   0.25    0.14 
  SNP_A-1514709    1.01     0.2    0.085   0.22     0.2    0.093   0.24    0.14 
  SNP_A-1514115    1.01     0.2    0.085   0.22     0.2    0.093   0.24    0.14 
  SNP_A-1513437    1.01     0.2    0.085   0.22     0.2    0.093   0.24    0.15 
         31.628    0.98     0.2    0.082   0.21     0.2    0.091   0.23     0.2 
  SNP_A-1513264    0.95     0.2    0.079   0.19     0.2    0.087   0.21     0.2 
  SNP_A-1513765    1.02     0.2    0.083   0.21     0.2    0.092   0.24    0.15 
         32.867    1.07    0.14    0.088   0.24    0.15    0.098   0.27    0.13 
         33.308    1.13    0.13    0.093   0.27    0.13    0.103   0.30    0.12 
  SNP_A-1509169    1.19    0.12    0.097   0.29    0.12    0.108   0.33    0.11 
  SNP_A-1517269    1.25    0.11    0.103   0.33    0.11    0.114   0.37    0.10 
  SNP_A-1510102    1.25    0.11    0.103   0.33    0.11    0.114   0.37    0.10 
         34.534    1.28    0.10    0.107   0.35    0.10    0.117   0.39    0.09 
         34.932    1.31    0.09    0.110   0.37    0.10    0.120   0.41    0.09 
  SNP_A-1513110    1.35    0.09    0.113   0.38    0.09    0.122   0.43    0.08 
  SNP_A-1508425    1.38    0.08    0.115   0.40    0.09    0.124   0.44    0.08 
  SNP_A-1519567    1.39    0.08    0.115   0.40    0.09    0.124   0.45    0.08 
  SNP_A-1509534    1.39    0.08    0.116   0.41    0.09    0.124   0.45    0.08 
  SNP_A-1518334    1.40    0.08    0.117   0.42    0.08    0.125   0.45    0.07 
  SNP_A-1514341    1.41    0.08    0.118   0.42    0.08    0.127   0.46    0.07 
         36.591    1.50    0.07    0.126   0.48    0.07    0.135   0.52    0.06 
         36.943    1.58    0.06    0.134   0.54    0.06    0.144   0.59    0.05 
  SNP_A-1513975    1.67    0.05    0.141   0.59    0.05    0.152   0.66    0.04 
  SNP_A-1508852    1.77    0.04    0.148   0.66    0.04    0.160   0.74    0.03 
         38.092    1.81    0.04    0.151   0.69    0.04    0.163   0.77    0.03 
  SNP_A-1516003    1.85    0.03    0.153   0.71    0.03    0.166   0.79    0.03 
  SNP_A-1512631    1.87    0.03    0.154   0.73    0.03    0.167   0.81    0.03 
  SNP_A-1516023    1.87    0.03    0.154   0.73    0.03    0.167   0.81    0.03 
  SNP_A-1510533    1.87    0.03    0.154   0.72    0.03    0.167   0.80    0.03 
         39.442    1.81    0.04    0.151   0.69    0.04    0.163   0.76    0.03 
  SNP_A-1514706    1.75    0.04    0.146   0.64    0.04    0.157   0.71    0.04 
  SNP_A-1507499    1.73    0.04    0.145   0.63    0.04    0.156   0.70    0.04 
  SNP_A-1516082    1.72    0.04    0.143   0.62    0.05    0.154   0.68    0.04 
         40.711    1.72    0.04    0.144   0.62    0.04    0.155   0.69    0.04 
         41.137    1.72    0.04    0.144   0.63    0.04    0.155   0.69    0.04 
  SNP_A-1517009    1.72    0.04    0.144   0.62    0.05    0.154   0.69    0.04 
  SNP_A-1514707    1.71    0.04    0.142   0.61    0.05    0.152   0.67    0.04 
  SNP_A-1508859    1.70    0.04    0.141   0.61    0.05    0.152   0.67    0.04 
  SNP_A-1519611    1.70    0.04    0.141   0.60    0.05    0.151   0.66    0.04 
  SNP_A-1519253    1.70    0.04    0.142   0.61    0.05    0.152   0.67    0.04 
  SNP_A-1510569    1.74    0.04    0.146   0.64    0.04    0.156   0.70    0.04 
  SNP_A-1517258    1.73    0.04    0.147   0.64    0.04    0.156   0.70    0.04 
         43.226    1.71    0.04    0.148   0.64    0.04    0.159   0.70    0.04 
         43.681    1.69    0.05    0.147   0.63    0.04    0.157   0.68    0.04 
         44.137    1.66    0.05    0.143   0.60    0.05    0.152   0.65    0.04 
  SNP_A-1510970    1.65    0.05    0.137   0.57    0.05    0.143   0.61    0.05 
         44.954    1.70    0.04    0.143   0.61    0.05    0.150   0.66    0.04 
         45.317    1.76    0.04    0.149   0.66    0.04    0.156   0.71    0.04 
  SNP_A-1515295    1.82    0.03    0.154   0.71    0.04    0.161   0.76    0.03 
  SNP_A-1515043    1.89    0.03    0.161   0.76    0.03    0.168   0.82    0.03 
  SNP_A-1509618    1.92    0.03    0.164   0.79    0.03    0.171   0.85    0.02 
  SNP_A-1517829    1.94    0.03    0.167   0.81    0.03    0.173   0.87    0.02 
  SNP_A-1513133    1.94    0.03    0.168   0.82    0.03    0.175   0.88    0.02 
         47.073    2.01    0.02    0.175   0.89    0.02    0.182   0.95    0.02 
         47.422    2.09    0.02    0.182   0.95    0.02    0.189   1.02   0.015 
  SNP_A-1513059    2.16    0.02    0.187   1.02    0.02    0.196   1.09   0.012 
         48.133    2.16    0.02    0.189   1.03   0.015    0.197   1.10   0.012 
  SNP_A-1519620    2.16    0.02    0.190   1.04   0.014    0.197   1.11   0.012 
         48.967    2.18   0.015    0.193   1.07   0.013    0.200   1.13   0.011 
  SNP_A-1515442    2.20   0.014    0.193   1.08   0.013    0.199   1.13   0.011 
  SNP_A-1508027    2.21   0.014    0.194   1.08   0.013    0.200   1.14   0.011 
  SNP_A-1514310    2.22   0.013    0.195   1.09   0.012    0.201   1.16   0.011 
         49.954    2.20   0.014    0.193   1.07   0.013    0.199   1.13   0.011 
  SNP_A-1516643    2.17    0.02    0.190   1.04   0.014    0.195   1.10   0.012 
  SNP_A-1514313    2.19   0.014    0.191   1.06   0.014    0.197   1.12   0.012 
         50.767    2.21   0.014    0.194   1.09   0.013    0.200   1.15   0.011 
  SNP_A-1519009    2.23   0.013    0.196   1.11   0.012    0.203   1.17   0.010 
         51.517    2.21   0.014    0.195   1.09   0.012    0.201   1.15   0.011 
  SNP_A-1515561    2.19   0.014    0.193   1.07   0.013    0.199   1.12   0.011 
  SNP_A-1515863    2.19   0.014    0.193   1.07   0.013    0.198   1.12   0.011 
  SNP_A-1508843    2.14    0.02    0.190   1.03   0.015    0.194   1.07   0.013 
  SNP_A-1511572    2.11    0.02    0.188   1.01    0.02    0.192   1.05   0.014 
         52.904    1.99    0.02    0.180   0.91    0.02    0.181   0.93    0.02 
  SNP_A-1508095    1.87    0.03    0.171   0.81    0.03    0.168   0.82    0.03 
         53.731    1.81    0.04    0.166   0.76    0.03    0.163   0.76    0.03 
         54.093    1.75    0.04    0.160   0.71    0.04    0.156   0.71    0.04 
  SNP_A-1518433    1.69    0.05    0.153   0.66    0.04    0.150   0.65    0.04 
  SNP_A-1519239    1.64    0.05    0.148   0.62    0.05    0.144   0.61    0.05 
  SNP_A-1508274    1.65    0.05    0.149   0.62    0.04    0.145   0.62    0.05 
  SNP_A-1509254    1.66    0.05    0.149   0.63    0.04    0.145   0.62    0.05 
  SNP_A-1509211    1.66    0.05    0.149   0.63    0.04    0.145   0.62    0.05 
  SNP_A-1509410    1.69    0.05    0.153   0.66    0.04    0.149   0.65    0.04 
  SNP_A-1517244    1.70    0.04    0.154   0.67    0.04    0.150   0.66    0.04 
  SNP_A-1515048    1.74    0.04    0.159   0.70    0.04    0.154   0.69    0.04 
  SNP_A-1514202    1.75    0.04    0.161   0.72    0.03    0.155   0.70    0.04 
  SNP_A-1510557    1.77    0.04    0.164   0.74    0.03    0.158   0.72    0.03 
  SNP_A-1508505    1.76    0.04    0.166   0.74    0.03    0.158   0.72    0.03 
  SNP_A-1514278    1.74    0.04    0.165   0.73    0.03    0.156   0.70    0.04 
  SNP_A-1515183    1.74    0.04    0.165   0.73    0.03    0.156   0.70    0.04 
  SNP_A-1511211    1.72    0.04    0.168   0.73    0.03    0.158   0.70    0.04 
         56.986    1.69    0.05    0.169   0.73    0.03    0.158   0.69    0.04 
         57.426    1.67    0.05    0.170   0.72    0.03    0.158   0.68    0.04 
         57.866    1.64    0.05    0.169   0.71    0.04    0.156   0.66    0.04 
         58.306    1.62    0.05    0.168   0.69    0.04    0.153   0.64    0.04 
         58.746    1.59    0.06    0.165   0.67    0.04    0.150   0.62    0.05 
         59.186    1.57    0.06    0.162   0.65    0.04    0.145   0.59    0.05 
         59.626    1.54    0.06    0.157   0.62    0.05    0.140   0.56    0.05 
  SNP_A-1509515    1.52    0.06    0.152   0.59    0.05    0.134   0.53    0.06 
  SNP_A-1510054    1.47    0.07    0.146   0.54    0.06    0.129   0.49    0.07 
  SNP_A-1510004    1.47    0.07    0.147   0.55    0.06    0.129   0.49    0.07 
  SNP_A-1510119    1.48    0.07    0.148   0.56    0.05    0.130   0.50    0.06 
  SNP_A-1516349    1.51    0.07    0.152   0.59    0.05    0.134   0.52    0.06 
  SNP_A-1519672    1.52    0.06    0.155   0.60    0.05    0.135   0.53    0.06 
  SNP_A-1508140    1.49    0.07    0.151   0.57    0.05    0.131   0.50    0.06 
  SNP_A-1519121    1.56    0.06    0.158   0.62    0.04    0.139   0.56    0.05 
  SNP_A-1517107    1.64    0.05    0.166   0.69    0.04    0.147   0.62    0.05 
  SNP_A-1517203    1.64    0.05    0.166   0.69    0.04    0.147   0.62    0.05 
  SNP_A-1514348    1.62    0.05    0.165   0.67    0.04    0.145   0.61    0.05 
  SNP_A-1518695    1.58    0.06    0.161   0.64    0.04    0.142   0.58    0.05 
         63.102    1.51    0.07    0.155   0.59    0.05    0.137   0.54    0.06 
         63.485    1.45    0.07    0.148   0.54    0.06    0.132   0.49    0.07 
         63.869    1.39    0.08    0.140   0.49    0.07    0.126   0.45    0.07 
  SNP_A-1509351    1.32    0.09    0.131   0.44    0.08    0.119   0.41    0.09 
  SNP_A-1514999    1.27    0.10    0.125   0.40    0.09    0.114   0.37    0.10 
  SNP_A-1515873    1.25    0.11    0.123   0.39    0.09    0.112   0.36    0.10 
  SNP_A-1518814    1.22    0.11    0.120   0.37    0.10    0.110   0.35    0.10 
  SNP_A-1508461    1.22    0.11    0.119   0.37    0.10    0.109   0.34    0.10 
         65.253    1.10    0.14    0.107   0.30    0.12    0.101   0.29    0.13 
  SNP_A-1510207    0.99     0.2    0.092   0.23     0.2    0.090   0.23     0.2 
  SNP_A-1511758    0.94     0.2    0.087   0.21     0.2    0.086   0.21     0.2 
         66.260    0.87     0.2    0.081   0.18     0.2    0.080   0.18     0.2 
  SNP_A-1513944    0.80     0.2    0.073   0.15     0.2    0.073   0.15     0.2 
  SNP_A-1509721    0.75     0.2    0.068   0.13     0.2    0.068   0.13     0.2 
         67.155    0.73     0.2    0.066   0.12     0.2    0.067   0.13     0.2 
         67.588    0.72     0.2    0.064   0.12     0.2    0.066   0.12     0.2 
         68.021    0.71     0.2    0.062   0.11     0.2    0.064   0.12     0.2 
  SNP_A-1509386    0.69     0.2    0.059   0.10     0.2    0.062   0.11     0.2 
  SNP_A-1516695    0.71     0.2    0.061   0.11     0.2    0.064   0.12     0.2 
  SNP_A-1516779    0.71     0.2    0.060   0.11     0.2    0.064   0.12     0.2 
  SNP_A-1515237    0.66     0.3    0.055   0.09     0.3    0.058   0.10     0.2 
  SNP_A-1515175    0.66     0.3    0.055   0.09     0.3    0.058   0.10     0.2 
  SNP_A-1512996    0.66     0.3    0.055   0.09     0.3    0.058   0.10     0.3 
  SNP_A-1507746    0.63     0.3    0.053   0.09     0.3    0.056   0.09     0.3 
  SNP_A-1516032    0.63     0.3    0.053   0.09     0.3    0.056   0.09     0.3 
  SNP_A-1508194    0.62     0.3    0.052   0.08     0.3    0.055   0.09     0.3 
  SNP_A-1508136    0.54     0.3    0.045   0.06     0.3    0.048   0.07     0.3 
  SNP_A-1513833    0.52     0.3    0.045   0.06     0.3    0.046   0.06     0.3 
  SNP_A-1517629    0.52     0.3    0.044   0.06     0.3    0.046   0.06     0.3 
  SNP_A-1517291    0.60     0.3    0.053   0.08     0.3    0.055   0.08     0.3 
         70.309    0.69     0.2    0.061   0.11     0.2    0.064   0.11     0.2 
  SNP_A-1516378    0.78     0.2    0.070   0.14     0.2    0.072   0.15     0.2 
  SNP_A-1517759    0.85     0.2    0.076   0.17     0.2    0.079   0.17     0.2 
  SNP_A-1516539    0.86     0.2    0.077   0.17     0.2    0.080   0.18     0.2 
  SNP_A-1518605    0.86     0.2    0.077   0.17     0.2    0.081   0.18     0.2 
         71.311    0.93     0.2    0.083   0.20     0.2    0.087   0.21     0.2 
  SNP_A-1516352    0.99     0.2    0.089   0.22     0.2    0.093   0.24    0.15 
  SNP_A-1519191    1.00     0.2    0.089   0.23     0.2    0.093   0.24    0.15 
  SNP_A-1512446    1.06    0.14    0.095   0.26    0.14    0.100   0.28    0.13 
  SNP_A-1517881    1.08    0.14    0.097   0.26    0.13    0.102   0.28    0.13 
  SNP_A-1517297    1.06    0.14    0.096   0.26    0.14    0.101   0.28    0.13 
  SNP_A-1510592    1.00     0.2    0.091   0.23     0.2    0.095   0.25    0.14 
         73.355    0.96     0.2    0.088   0.22     0.2    0.093   0.23     0.2 
         73.805    0.93     0.2    0.085   0.20     0.2    0.090   0.21     0.2 
         74.256    0.89     0.2    0.081   0.18     0.2    0.086   0.20     0.2 
  SNP_A-1508667    0.85     0.2    0.076   0.17     0.2    0.082   0.18     0.2 
         75.186    0.76     0.2    0.068   0.13     0.2    0.072   0.14     0.2 
  SNP_A-1514818    0.68     0.2    0.059   0.10     0.2    0.063   0.11     0.2 
  SNP_A-1513593    0.63     0.3    0.053   0.09     0.3    0.057   0.09     0.3 
         76.552    0.60     0.3    0.051   0.08     0.3    0.055   0.09     0.3 
  SNP_A-1515478    0.58     0.3    0.048   0.07     0.3    0.052   0.08     0.3 
  SNP_A-1515855    0.58     0.3    0.048   0.07     0.3    0.052   0.08     0.3 
  SNP_A-1519350    0.55     0.3    0.045   0.06     0.3    0.049   0.07     0.3 
  SNP_A-1512084    0.55     0.3    0.045   0.06     0.3    0.049   0.07     0.3 
  SNP_A-1514374    0.56     0.3    0.046   0.07     0.3    0.050   0.07     0.3 
  SNP_A-1519172    0.55     0.3    0.045   0.06     0.3    0.049   0.07     0.3 
         78.077    0.66     0.3    0.055   0.09     0.3    0.060   0.10     0.2 
  SNP_A-1508167    0.77     0.2    0.064   0.13     0.2    0.070   0.14     0.2 
  SNP_A-1508879    0.82     0.2    0.067   0.14     0.2    0.073   0.15     0.2 
  SNP_A-1510559    0.80     0.2    0.066   0.13     0.2    0.071   0.15     0.2 
  SNP_A-1508605    0.75     0.2    0.062   0.12     0.2    0.067   0.13     0.2 
  SNP_A-1507419    0.73     0.2    0.060   0.11     0.2    0.065   0.12     0.2 
  SNP_A-1517014    0.71     0.2    0.059   0.11     0.2    0.063   0.12     0.2 
  SNP_A-1514622    0.64     0.3    0.054   0.09     0.3    0.057   0.09     0.3 
  SNP_A-1513200    0.64     0.3    0.054   0.09     0.3    0.057   0.09     0.3 
  SNP_A-1511274    0.61     0.3    0.052   0.08     0.3    0.055   0.09     0.3 
  SNP_A-1514216    0.61     0.3    0.052   0.08     0.3    0.055   0.09     0.3 
         81.198    0.61     0.3    0.053   0.08     0.3    0.055   0.09     0.3 
  SNP_A-1519202    0.61     0.3    0.053   0.08     0.3    0.055   0.09     0.3 
  SNP_A-1517270    0.66     0.3    0.057   0.10     0.3    0.060   0.10     0.2 
  SNP_A-1519736    0.75     0.2    0.065   0.13     0.2    0.068   0.13     0.2 
  SNP_A-1518736    0.76     0.2    0.066   0.13     0.2    0.069   0.13     0.2 
  SNP_A-1508561    0.87     0.2    0.076   0.17     0.2    0.080   0.18     0.2 
  SNP_A-1508525    0.87     0.2    0.076   0.17     0.2    0.080   0.18     0.2 
  SNP_A-1507869    0.92     0.2    0.080   0.19     0.2    0.084   0.20     0.2 
  SNP_A-1508311    0.95     0.2    0.083   0.20     0.2    0.087   0.21     0.2 
         82.968    1.01     0.2    0.089   0.23     0.2    0.094   0.24    0.14 
  SNP_A-1510016    1.06    0.14    0.094   0.25    0.14    0.100   0.27    0.13 
         83.671    1.09    0.14    0.096   0.27    0.13    0.103   0.29    0.12 
  SNP_A-1511907    1.12    0.13    0.098   0.28    0.13    0.105   0.30    0.12 
  SNP_A-1516665    1.12    0.13    0.098   0.28    0.13    0.105   0.30    0.12 
         84.380    1.07    0.14    0.094   0.25    0.14    0.100   0.28    0.13 
  SNP_A-1514163    1.01     0.2    0.088   0.23     0.2    0.094   0.25    0.14 
         85.034    0.92     0.2    0.082   0.19     0.2    0.086   0.20     0.2 
  SNP_A-1516956    0.84     0.2    0.074   0.16     0.2    0.077   0.17     0.2 
         85.792    0.81     0.2    0.072   0.15     0.2    0.075   0.16     0.2 
  SNP_A-1517915    0.78     0.2    0.070   0.14     0.2    0.073   0.15     0.2 
  SNP_A-1509074    0.78     0.2    0.069   0.14     0.2    0.073   0.15     0.2 
  SNP_A-1512927    0.76     0.2    0.067   0.13     0.2    0.071   0.14     0.2 
         86.719    0.71     0.2    0.064   0.12     0.2    0.067   0.12     0.2 
  SNP_A-1515026    0.66     0.3    0.060   0.10     0.2    0.063   0.11     0.2 
         87.337    0.57     0.3    0.052   0.08     0.3    0.054   0.08     0.3 
         87.682    0.47     0.3    0.043   0.05     0.3    0.045   0.05     0.3 
  SNP_A-1515692    0.37     0.4    0.034   0.03     0.4    0.035   0.03     0.3 
  SNP_A-1518769    0.35     0.4    0.032   0.03     0.4    0.033   0.03     0.4 
  SNP_A-1510288    0.32     0.4    0.028   0.02     0.4    0.029   0.02     0.4 
  SNP_A-1514232    0.30     0.4    0.027   0.02     0.4    0.027   0.02     0.4 
         88.597    0.23     0.4    0.021   0.01     0.4    0.021   0.01     0.4 
  SNP_A-1519243    0.16     0.4    0.015   0.01     0.4    0.015   0.01     0.4 
  SNP_A-1510291    0.16     0.4    0.015   0.01     0.4    0.015   0.01     0.4 
         89.437    0.15     0.4    0.014   0.01     0.4    0.014   0.01     0.4 
         89.778    0.14     0.4    0.013   0.00     0.4    0.013   0.00     0.4 
  SNP_A-1515658    0.13     0.4    0.012   0.00     0.4    0.012   0.00     0.4 
  SNP_A-1513885    0.13     0.4    0.012   0.00     0.4    0.012   0.00     0.4 
  SNP_A-1519044    0.12     0.5    0.011   0.00     0.5    0.011   0.00     0.5 
  SNP_A-1511697    0.12     0.5    0.011   0.00     0.5    0.011   0.00     0.5 
  SNP_A-1508841    0.10     0.5    0.009   0.00     0.5    0.009   0.00     0.5 
  SNP_A-1515187    0.08     0.5    0.007   0.00     0.5    0.007   0.00     0.5 
         91.053    0.04     0.5    0.004   0.00     0.5    0.004   0.00     0.5 
         91.462    0.01     0.5    0.001   0.00     0.5    0.001   0.00     0.5 
  SNP_A-1509035   -0.02     0.5   -0.002  -0.00     0.5   -0.002  -0.00     0.5 
         92.186   -0.04     0.5   -0.004  -0.00     0.5   -0.004  -0.00     0.5 
  SNP_A-1518858   -0.06     0.5   -0.006  -0.00     0.5   -0.006  -0.00     0.5 
  SNP_A-1511814   -0.07     0.5   -0.007  -0.00     0.5   -0.007  -0.00     0.5 
  SNP_A-1517819   -0.05     0.5   -0.005  -0.00     0.5   -0.005  -0.00     0.5 
  SNP_A-1516383   -0.04     0.5   -0.003  -0.00     0.5   -0.003  -0.00     0.5 
  SNP_A-1507988    0.11     0.5    0.010   0.00     0.5    0.010   0.00     0.5 
  SNP_A-1513469    0.47     0.3    0.042   0.05     0.3    0.042   0.05     0.3 
  SNP_A-1515772    0.50     0.3    0.044   0.06     0.3    0.045   0.06     0.3 
  SNP_A-1513091    0.51     0.3    0.045   0.06     0.3    0.046   0.06     0.3 
  SNP_A-1515578    0.57     0.3    0.051   0.07     0.3    0.052   0.08     0.3 
  SNP_A-1512047    0.56     0.3    0.052   0.07     0.3    0.052   0.08     0.3 
         94.599    0.54     0.3    0.051   0.07     0.3    0.051   0.07     0.3 
         94.939    0.52     0.3    0.050   0.07     0.3    0.049   0.07     0.3 
  SNP_A-1513807    0.50     0.3    0.049   0.06     0.3    0.047   0.06     0.3 
  SNP_A-1516112    0.54     0.3    0.055   0.08     0.3    0.053   0.07     0.3 
  SNP_A-1511915    0.58     0.3    0.060   0.09     0.3    0.057   0.09     0.3 
  SNP_A-1511544    0.58     0.3    0.061   0.09     0.3    0.058   0.09     0.3 
         96.799    0.57     0.3    0.062   0.09     0.3    0.059   0.09     0.3 
         97.299    0.56     0.3    0.063   0.09     0.3    0.059   0.09     0.3 
         97.799    0.56     0.3    0.064   0.09     0.3    0.059   0.09     0.3 
         98.299    0.55     0.3    0.064   0.09     0.3    0.059   0.08     0.3 
         98.799    0.55     0.3    0.064   0.09     0.3    0.059   0.08     0.3 
         99.299    0.54     0.3    0.064   0.09     0.3    0.058   0.08     0.3 
         99.799    0.54     0.3    0.063   0.09     0.3    0.057   0.08     0.3 
  SNP_A-1508678    0.53     0.3    0.062   0.08     0.3    0.056   0.08     0.3 
        100.722    0.60     0.3    0.070   0.11     0.2    0.063   0.10     0.3 
        101.145    0.66     0.3    0.077   0.13     0.2    0.069   0.12     0.2 
  SNP_A-1508204    0.72     0.2    0.083   0.15     0.2    0.076   0.14     0.2 
        101.989    0.78     0.2    0.090   0.18     0.2    0.081   0.16     0.2 
  SNP_A-1519546    0.85     0.2    0.095   0.20     0.2    0.086   0.19     0.2 
  SNP_A-1511247    0.85     0.2    0.095   0.21     0.2    0.086   0.19     0.2 
  SNP_A-1515792    0.88     0.2    0.098   0.22     0.2    0.090   0.20     0.2 
        103.395    0.88     0.2    0.099   0.22     0.2    0.091   0.21     0.2 
        103.889    0.88     0.2    0.098   0.22     0.2    0.091   0.21     0.2 
        104.383    0.88     0.2    0.097   0.22     0.2    0.091   0.21     0.2 
        104.877    0.89     0.2    0.096   0.22     0.2    0.090   0.21     0.2 
        105.371    0.89     0.2    0.093   0.21     0.2    0.089   0.21     0.2 
        105.865    0.90     0.2    0.091   0.21     0.2    0.088   0.20     0.2 
        106.359    0.91     0.2    0.088   0.21     0.2    0.086   0.20     0.2 
  SNP_A-1507398    0.93     0.2    0.085   0.20     0.2    0.084   0.20     0.2 
  SNP_A-1516476    0.91     0.2    0.081   0.19     0.2    0.081   0.19     0.2 
  SNP_A-1519682    0.87     0.2    0.077   0.17     0.2    0.077   0.17     0.2 
  SNP_A-1518426    0.80     0.2    0.070   0.14     0.2    0.070   0.14     0.2 
  SNP_A-1515592    0.73     0.2    0.063   0.12     0.2    0.063   0.12     0.2 
  SNP_A-1518974    0.73     0.2    0.063   0.12     0.2    0.063   0.12     0.2 
        107.852    0.73     0.2    0.064   0.12     0.2    0.063   0.12     0.2 
  SNP_A-1508724    0.73     0.2    0.064   0.12     0.2    0.064   0.12     0.2 
  SNP_A-1517947    0.73     0.2    0.063   0.12     0.2    0.063   0.12     0.2 
  SNP_A-1513283    0.76     0.2    0.066   0.13     0.2    0.066   0.13     0.2 
  SNP_A-1510718    0.76     0.2    0.066   0.13     0.2    0.066   0.13     0.2 
  SNP_A-1510837    0.81     0.2    0.070   0.15     0.2    0.070   0.15     0.2 
  SNP_A-1518373    0.83     0.2    0.072   0.15     0.2    0.072   0.15     0.2 
  SNP_A-1512534    0.83     0.2    0.072   0.15     0.2    0.072   0.15     0.2 
  SNP_A-1507674    0.86     0.2    0.074   0.16     0.2    0.074   0.16     0.2 
  SNP_A-1517608    0.87     0.2    0.075   0.17     0.2    0.075   0.17     0.2 
  SNP_A-1512678    0.93     0.2    0.082   0.19     0.2    0.081   0.19     0.2 
  SNP_A-1515568    0.94     0.2    0.083   0.20     0.2    0.082   0.20     0.2 
        109.494    0.94     0.2    0.084   0.20     0.2    0.082   0.20     0.2 
        109.899    0.94     0.2    0.083   0.20     0.2    0.082   0.20     0.2 
  SNP_A-1514212    0.94     0.2    0.082   0.20     0.2    0.080   0.20     0.2 
        110.685    0.90     0.2    0.080   0.18     0.2    0.078   0.18     0.2 
        111.065    0.85     0.2    0.076   0.17     0.2    0.075   0.16     0.2 
  SNP_A-1507713    0.81     0.2    0.072   0.15     0.2    0.071   0.15     0.2 
  SNP_A-1508877    0.81     0.2    0.072   0.15     0.2    0.071   0.15     0.2 
  SNP_A-1512712    0.81     0.2    0.072   0.15     0.2    0.071   0.15     0.2 
  SNP_A-1513718    0.81     0.2    0.072   0.15     0.2    0.071   0.15     0.2 
  SNP_A-1507990    0.80     0.2    0.072   0.15     0.2    0.070   0.15     0.2 
        112.009    0.79     0.2    0.071   0.14     0.2    0.069   0.14     0.2 
  SNP_A-1507449    0.78     0.2    0.069   0.14     0.2    0.068   0.14     0.2 
  SNP_A-1515881    0.77     0.2    0.068   0.13     0.2    0.067   0.13     0.2 
  SNP_A-1516494    0.91     0.2    0.081   0.19     0.2    0.081   0.19     0.2 
  SNP_A-1515979    0.98     0.2    0.086   0.22     0.2    0.087   0.22     0.2 
  SNP_A-1519616    1.04    0.15    0.092   0.24    0.14    0.093   0.25    0.14 
  SNP_A-1517055    1.07    0.14    0.094   0.26    0.14    0.096   0.27    0.13 
  SNP_A-1508048    1.07    0.14    0.094   0.26    0.14    0.096   0.27    0.13 
  SNP_A-1517636    1.08    0.14    0.094   0.26    0.14    0.096   0.27    0.13 
  SNP_A-1509421    1.08    0.14    0.095   0.26    0.14    0.097   0.27    0.13 
  SNP_A-1510914    1.01     0.2    0.089   0.23     0.2    0.091   0.24    0.15 
  SNP_A-1512447    1.01     0.2    0.089   0.23     0.2    0.091   0.24    0.15 
        114.915    1.00     0.2    0.088   0.23     0.2    0.091   0.23    0.15 
  SNP_A-1510687    1.00     0.2    0.087   0.22     0.2    0.091   0.24    0.15 
  SNP_A-1511051    1.00     0.2    0.086   0.22     0.2    0.090   0.23     0.2 
        115.625    0.99     0.2    0.086   0.22     0.2    0.091   0.23     0.2 
  SNP_A-1516113    0.99     0.2    0.085   0.22     0.2    0.090   0.23     0.2 
  SNP_A-1514052    0.99     0.2    0.085   0.21     0.2    0.090   0.23     0.2 
        116.258    0.98     0.2    0.085   0.21     0.2    0.090   0.23     0.2 
  SNP_A-1511517    0.97     0.2    0.085   0.21     0.2    0.090   0.23     0.2 
        116.800    0.99     0.2    0.086   0.22     0.2    0.091   0.23     0.2 
  SNP_A-1516286    1.00     0.2    0.085   0.22     0.2    0.091   0.24    0.15 
  SNP_A-1517072    1.03     0.2    0.087   0.23     0.2    0.093   0.25    0.14 
  SNP_A-1510758    1.04     0.2    0.087   0.23     0.2    0.093   0.25    0.14 
  SNP_A-1513410    1.04    0.15    0.087   0.23     0.2    0.094   0.25    0.14 
  SNP_A-1519391    1.01     0.2    0.083   0.21     0.2    0.089   0.23     0.2 
  SNP_A-1518539    1.03     0.2    0.085   0.22     0.2    0.091   0.24    0.15 
        118.410    1.04    0.15    0.088   0.23    0.15    0.093   0.25    0.14 
        118.817    1.06    0.14    0.091   0.25    0.14    0.095   0.26    0.14 
  SNP_A-1510953    1.08    0.14    0.093   0.26    0.14    0.097   0.27    0.13 
  SNP_A-1508926    1.08    0.14    0.093   0.26    0.14    0.097   0.27    0.13 
  SNP_A-1508065    1.10    0.14    0.095   0.27    0.13    0.099   0.28    0.13 
        119.624    1.10    0.14    0.095   0.27    0.13    0.100   0.28    0.13 
  SNP_A-1510359    1.10    0.14    0.095   0.27    0.13    0.100   0.28    0.13 
  SNP_A-1519437    1.08    0.14    0.094   0.26    0.14    0.098   0.27    0.13 
  SNP_A-1515897    1.07    0.14    0.093   0.25    0.14    0.096   0.27    0.13 
  SNP_A-1513496    0.96     0.2    0.083   0.20     0.2    0.086   0.21     0.2 
  SNP_A-1509067    0.95     0.2    0.082   0.20     0.2    0.084   0.20     0.2 
  SNP_A-1508745    0.93     0.2    0.081   0.19     0.2    0.083   0.20     0.2 
  SNP_A-1510954    0.93     0.2    0.080   0.19     0.2    0.082   0.20     0.2 
  SNP_A-1511986    0.90     0.2    0.077   0.18     0.2    0.079   0.18     0.2 
  SNP_A-1507756    0.89     0.2    0.077   0.18     0.2    0.079   0.18     0.2 
  SNP_A-1512585    0.84     0.2    0.073   0.16     0.2    0.075   0.16     0.2 
  SNP_A-1508541    0.66     0.3    0.059   0.10     0.2    0.060   0.10     0.2 
        122.098    0.55     0.3    0.050   0.07     0.3    0.051   0.07     0.3 
        122.526    0.45     0.3    0.041   0.05     0.3    0.041   0.05     0.3 
  SNP_A-1509693    0.34     0.4    0.032   0.03     0.4    0.031   0.03     0.4 
  SNP_A-1514345    0.15     0.4    0.014   0.01     0.4    0.014   0.01     0.4 
  SNP_A-1517031    0.10     0.5    0.010   0.00     0.5    0.009   0.00     0.5 
  SNP_A-1512124    0.02     0.5    0.002   0.00     0.5    0.002   0.00     0.5 
  SNP_A-1513289    0.01     0.5    0.001   0.00     0.5    0.001   0.00     0.5 
  SNP_A-1518494    0.06     0.5    0.006   0.00     0.5    0.006   0.00     0.5 
  SNP_A-1514602    0.05     0.5    0.004   0.00     0.5    0.004   0.00     0.5 
  SNP_A-1512491    0.11     0.5    0.011   0.00     0.5    0.010   0.00     0.5 
  SNP_A-1511413    0.07     0.5    0.007   0.00     0.5    0.006   0.00     0.5 
  SNP_A-1511288    0.02     0.5    0.002   0.00     0.5    0.002   0.00     0.5 
  SNP_A-1518931   -0.07     0.5   -0.007  -0.00     0.5   -0.006  -0.00     0.5 
  SNP_A-1509367   -0.13     0.6   -0.012  -0.00     0.6   -0.011  -0.00     0.6 
  SNP_A-1516288   -0.15     0.6   -0.014  -0.01     0.6   -0.014  -0.01     0.6 
  SNP_A-1508475   -0.12     0.5   -0.011  -0.00     0.6   -0.011  -0.00     0.5 
  SNP_A-1514718   -0.11     0.5   -0.010  -0.00     0.5   -0.010  -0.00     0.5 
        126.016   -0.09     0.5   -0.008  -0.00     0.5   -0.008  -0.00     0.5 
  SNP_A-1508288   -0.06     0.5   -0.006  -0.00     0.5   -0.005  -0.00     0.5 
  SNP_A-1511101   -0.08     0.5   -0.007  -0.00     0.5   -0.007  -0.00     0.5 
  SNP_A-1514647   -0.04     0.5   -0.004  -0.00     0.5   -0.004  -0.00     0.5 
  SNP_A-1510208   -0.04     0.5   -0.003  -0.00     0.5   -0.003  -0.00     0.5 
  SNP_A-1516091   -0.02     0.5   -0.002  -0.00     0.5   -0.002  -0.00     0.5 
  SNP_A-1509885   -0.02     0.5   -0.002  -0.00     0.5   -0.002  -0.00     0.5 
  SNP_A-1518137   -0.01     0.5   -0.001  -0.00     0.5   -0.001  -0.00     0.5 
  SNP_A-1517266   -0.01     0.5   -0.001  -0.00     0.5   -0.001  -0.00     0.5 
  SNP_A-1517994   -0.00     0.5   -0.000  -0.00     0.5   -0.000  -0.00     0.5 
        127.290    0.04     0.5    0.003   0.00     0.5    0.003   0.00     0.5 
        127.630    0.08     0.5    0.007   0.00     0.5    0.007   0.00     0.5 
  SNP_A-1511310    0.11     0.5    0.011   0.00     0.5    0.010   0.00     0.5 
  SNP_A-1516261    0.12     0.5    0.011   0.00     0.4    0.011   0.00     0.5 
        128.776    0.13     0.4    0.012   0.00     0.4    0.012   0.00     0.4 
  SNP_A-1511115    0.14     0.4    0.013   0.00     0.4    0.013   0.00     0.4 
  SNP_A-1514135    0.15     0.4    0.015   0.01     0.4    0.014   0.01     0.4 
  SNP_A-1514153    0.17     0.4    0.017   0.01     0.4    0.016   0.01     0.4 
        130.049    0.18     0.4    0.019   0.01     0.4    0.017   0.01     0.4 
        130.404    0.19     0.4    0.020   0.01     0.4    0.018   0.01     0.4 
  SNP_A-1511653    0.20     0.4    0.020   0.01     0.4    0.019   0.01     0.4 
  SNP_A-1516522    0.24     0.4    0.025   0.02     0.4    0.023   0.01     0.4 
  SNP_A-1515274    0.31     0.4    0.032   0.03     0.4    0.030   0.02     0.4 
        131.586    0.34     0.4    0.036   0.03     0.4    0.033   0.03     0.4 
        131.978    0.36     0.4    0.039   0.04     0.3    0.036   0.03     0.3 
  SNP_A-1515185    0.38     0.4    0.041   0.04     0.3    0.038   0.04     0.3 
        132.669    0.34     0.4    0.037   0.03     0.4    0.033   0.03     0.4 
  SNP_A-1517011    0.29     0.4    0.032   0.02     0.4    0.028   0.02     0.4 
  SNP_A-1508269    0.31     0.4    0.035   0.03     0.4    0.031   0.02     0.4 
  SNP_A-1515852    0.31     0.4    0.035   0.03     0.4    0.032   0.03     0.4 
        133.758    0.29     0.4    0.032   0.02     0.4    0.029   0.02     0.4 
  SNP_A-1514140    0.26     0.4    0.029   0.02     0.4    0.026   0.02     0.4 
        134.487    0.20     0.4    0.023   0.01     0.4    0.020   0.01     0.4 
        134.947    0.14     0.4    0.016   0.01     0.4    0.015   0.01     0.4 
        135.406    0.08     0.5    0.010   0.00     0.5    0.009   0.00     0.5 
        135.865    0.03     0.5    0.003   0.00     0.5    0.003   0.00     0.5 
  SNP_A-1509439   -0.03     0.5   -0.003  -0.00     0.5   -0.003  -0.00     0.5 
  SNP_A-1508749   -0.03     0.5   -0.004  -0.00     0.5   -0.003  -0.00     0.5 
  SNP_A-1515115   -0.05     0.5   -0.005  -0.00     0.5   -0.005  -0.00     0.5 
  SNP_A-1515351   -0.06     0.5   -0.006  -0.00     0.5   -0.006  -0.00     0.5 
  SNP_A-1511678   -0.03     0.5   -0.003  -0.00     0.5   -0.002  -0.00     0.5 
  SNP_A-1509502    0.03     0.5    0.003   0.00     0.5    0.003   0.00     0.5 
  SNP_A-1519323    0.03     0.5    0.003   0.00     0.5    0.003   0.00     0.5 
        138.285    0.08     0.5    0.009   0.00     0.5    0.008   0.00     0.5 
  SNP_A-1512028    0.14     0.4    0.015   0.01     0.4    0.013   0.00     0.4 
  SNP_A-1511088    0.16     0.4    0.017   0.01     0.4    0.015   0.01     0.4 
  SNP_A-1514791    0.19     0.4    0.020   0.01     0.4    0.017   0.01     0.4 
  SNP_A-1510206    0.15     0.4    0.016   0.01     0.4    0.014   0.01     0.4 
  SNP_A-1507979    0.16     0.4    0.017   0.01     0.4    0.015   0.01     0.4 
  SNP_A-1511853    0.16     0.4    0.017   0.01     0.4    0.015   0.01     0.4 
  SNP_A-1515674    0.16     0.4    0.018   0.01     0.4    0.015   0.01     0.4 
        140.283    0.19     0.4    0.020   0.01     0.4    0.017   0.01     0.4 
  SNP_A-1511353    0.21     0.4    0.023   0.01     0.4    0.020   0.01     0.4 
        141.027    0.23     0.4    0.025   0.02     0.4    0.022   0.01     0.4 
        141.427    0.25     0.4    0.028   0.02     0.4    0.024   0.02     0.4 
        141.826    0.27     0.4    0.030   0.02     0.4    0.026   0.02     0.4 
  SNP_A-1510570    0.29     0.4    0.031   0.02     0.4    0.028   0.02     0.4 
        142.715    0.27     0.4    0.028   0.02     0.4    0.025   0.02     0.4 
  SNP_A-1518876    0.24     0.4    0.025   0.02     0.4    0.022   0.01     0.4 
  SNP_A-1512085    0.24     0.4    0.025   0.02     0.4    0.022   0.01     0.4 
  SNP_A-1515037    0.22     0.4    0.023   0.01     0.4    0.020   0.01     0.4 
  SNP_A-1518144    0.17     0.4    0.018   0.01     0.4    0.016   0.01     0.4 
        143.915    0.07     0.5    0.008   0.00     0.5    0.007   0.00     0.5 
  SNP_A-1512998   -0.03     0.5   -0.003  -0.00     0.5   -0.002  -0.00     0.5 
  SNP_A-1512141   -0.02     0.5   -0.002  -0.00     0.5   -0.001  -0.00     0.5 
  SNP_A-1515786   -0.09     0.5   -0.010  -0.00     0.5   -0.009  -0.00     0.5 
  SNP_A-1507890   -0.11     0.5   -0.012  -0.00     0.6   -0.010  -0.00     0.5 
        144.913   -0.15     0.6   -0.016  -0.01     0.6   -0.014  -0.01     0.6 
        145.255   -0.19     0.6   -0.020  -0.01     0.6   -0.018  -0.01     0.6 
  SNP_A-1518428   -0.24     0.6   -0.025  -0.01     0.6   -0.021  -0.01     0.6 
  SNP_A-1512068   -0.26     0.6   -0.027  -0.02     0.6   -0.023  -0.02     0.6 
  SNP_A-1515529   -0.24     0.6   -0.025  -0.02     0.6   -0.021  -0.01     0.6 
  SNP_A-1509746   -0.31     0.6   -0.033  -0.03     0.6   -0.028  -0.02     0.6 
  SNP_A-1511225   -0.31     0.6   -0.034  -0.03     0.6   -0.029  -0.02     0.6 
  SNP_A-1518562   -0.35     0.6   -0.038  -0.03     0.7   -0.032  -0.03     0.6 
  SNP_A-1516851   -0.33     0.6   -0.036  -0.03     0.6   -0.030  -0.03     0.6 
        146.975   -0.35     0.6   -0.039  -0.04     0.7   -0.033  -0.03     0.6 
  SNP_A-1517017   -0.37     0.6   -0.042  -0.04     0.7   -0.035  -0.03     0.7 
        147.746   -0.40     0.7   -0.044  -0.04     0.7   -0.037  -0.04     0.7 
  SNP_A-1516014   -0.42     0.7   -0.046  -0.05     0.7   -0.038  -0.04     0.7 
        148.457   -0.43     0.7   -0.047  -0.05     0.7   -0.039  -0.04     0.7 
        148.828   -0.44     0.7   -0.047  -0.05     0.7   -0.040  -0.05     0.7 
  SNP_A-1516412   -0.45     0.7   -0.048  -0.06     0.7   -0.041  -0.05     0.7 
  SNP_A-1515100   -0.48     0.7   -0.050  -0.06     0.7   -0.043  -0.05     0.7 
  SNP_A-1507692   -0.49     0.7   -0.051  -0.06     0.7   -0.044  -0.06     0.7 
  SNP_A-1510980   -0.49     0.7   -0.051  -0.06     0.7   -0.044  -0.06     0.7 
  SNP_A-1519370   -0.40     0.7   -0.041  -0.04     0.7   -0.036  -0.04     0.7 
        150.443   -0.31     0.6   -0.032  -0.03     0.6   -0.028  -0.02     0.6 
        150.819   -0.22     0.6   -0.022  -0.01     0.6   -0.019  -0.01     0.6 
  SNP_A-1513805   -0.12     0.5   -0.012  -0.00     0.6   -0.011  -0.00     0.5 
        151.521   -0.07     0.5   -0.007  -0.00     0.5   -0.006  -0.00     0.5 
  SNP_A-1518892   -0.02     0.5   -0.002  -0.00     0.5   -0.002  -0.00     0.5 
  SNP_A-1509741    0.08     0.5    0.008   0.00     0.5    0.007   0.00     0.5 
  SNP_A-1508417    0.09     0.5    0.008   0.00     0.5    0.008   0.00     0.5 
        152.661    0.18     0.4    0.018   0.01     0.4    0.016   0.01     0.4 
  SNP_A-1518364    0.27     0.4    0.027   0.02     0.4    0.025   0.02     0.4 
  SNP_A-1517426    0.28     0.4    0.027   0.02     0.4    0.025   0.02     0.4 
  SNP_A-1512837    0.28     0.4    0.027   0.02     0.4    0.025   0.02     0.4 
  SNP_A-1512131    0.26     0.4    0.025   0.02     0.4    0.023   0.02     0.4 
  SNP_A-1514325    0.26     0.4    0.025   0.02     0.4    0.023   0.02     0.4 
        153.635    0.27     0.4    0.026   0.02     0.4    0.024   0.02     0.4 
  SNP_A-1516185    0.28     0.4    0.028   0.02     0.4    0.026   0.02     0.4 
        154.360    0.26     0.4    0.025   0.02     0.4    0.024   0.02     0.4 
  SNP_A-1514383    0.23     0.4    0.023   0.01     0.4    0.021   0.01     0.4 
        155.088    0.24     0.4    0.022   0.01     0.4    0.022   0.01     0.4 
  SNP_A-1518601    0.24     0.4    0.022   0.01     0.4    0.021   0.01     0.4 
  SNP_A-1514149    0.28     0.4    0.026   0.02     0.4    0.026   0.02     0.4 
  SNP_A-1515995    0.32     0.4    0.030   0.02     0.4    0.029   0.02     0.4 
  SNP_A-1508511    0.35     0.4    0.032   0.03     0.4    0.032   0.03     0.4 
  SNP_A-1519580    0.31     0.4    0.028   0.02     0.4    0.028   0.02     0.4 
        156.810    0.36     0.4    0.033   0.03     0.4    0.033   0.03     0.4 
        157.267    0.43     0.3    0.039   0.04     0.3    0.040   0.04     0.3 
  SNP_A-1510591    0.52     0.3    0.046   0.06     0.3    0.048   0.06     0.3 
  SNP_A-1515818    0.55     0.3    0.048   0.07     0.3    0.050   0.07     0.3 
  SNP_A-1507588    0.55     0.3    0.048   0.07     0.3    0.050   0.07     0.3 
  SNP_A-1514945    0.55     0.3    0.048   0.07     0.3    0.050   0.07     0.3 
  SNP_A-1517424    0.54     0.3    0.048   0.07     0.3    0.050   0.07     0.3 
  SNP_A-1507891    0.51     0.3    0.046   0.06     0.3    0.048   0.06     0.3 
        158.984    0.32     0.4    0.030   0.02     0.4    0.031   0.03     0.4 
        159.404    0.14     0.4    0.013   0.00     0.4    0.013   0.00     0.4 
        159.825   -0.05     0.5   -0.004  -0.00     0.5   -0.005  -0.00     0.5 
  SNP_A-1512377   -0.23     0.6   -0.021  -0.01     0.6   -0.022  -0.01     0.6 
  SNP_A-1511688   -0.23     0.6   -0.020  -0.01     0.6   -0.021  -0.01     0.6 
  SNP_A-1518564   -0.32     0.6   -0.028  -0.02     0.6   -0.030  -0.02     0.6 
  SNP_A-1507387   -0.32     0.6   -0.029  -0.02     0.6   -0.030  -0.02     0.6 
  SNP_A-1513895   -0.26     0.6   -0.023  -0.02     0.6   -0.024  -0.02     0.6 
  SNP_A-1509535   -0.28     0.6   -0.025  -0.02     0.6   -0.027  -0.02     0.6 
        161.928   -0.32     0.6   -0.027  -0.02     0.6   -0.030  -0.03     0.6 
  SNP_A-1516828   -0.36     0.6   -0.030  -0.03     0.6   -0.034  -0.03     0.6 
  SNP_A-1519733   -0.38     0.6   -0.032  -0.03     0.6   -0.035  -0.03     0.7 
  SNP_A-1518863   -0.39     0.7   -0.032  -0.03     0.7   -0.036  -0.04     0.7 
  SNP_A-1510958   -0.44     0.7   -0.037  -0.04     0.7   -0.041  -0.05     0.7 
        163.047   -0.51     0.7   -0.044  -0.06     0.7   -0.049  -0.06     0.7 
        163.516   -0.58     0.7   -0.050  -0.07     0.7   -0.056  -0.08     0.7 
  SNP_A-1513622   -0.65     0.7   -0.055  -0.09     0.7   -0.062  -0.10     0.8 
  SNP_A-1512167   -0.67     0.7   -0.057  -0.10     0.8   -0.064  -0.11     0.8 
  SNP_A-1516475   -0.76     0.8   -0.064  -0.13     0.8   -0.071  -0.14     0.8 
  SNP_A-1513026   -0.99     0.8   -0.083  -0.22     0.8   -0.091  -0.23     0.8 
  SNP_A-1507515   -0.96     0.8   -0.081  -0.20     0.8   -0.089  -0.22     0.8 
  SNP_A-1518782   -0.96     0.8   -0.081  -0.20     0.8   -0.088  -0.22     0.8 
  SNP_A-1517205   -1.00     0.8   -0.083  -0.22     0.8   -0.091  -0.23     0.8 
  SNP_A-1509175   -1.07     0.9   -0.088  -0.25     0.9   -0.097  -0.27     0.9 
  SNP_A-1507366   -1.07     0.9   -0.088  -0.24     0.9   -0.096  -0.26     0.9 
  SNP_A-1515127   -1.05     0.9   -0.086  -0.24     0.9   -0.095  -0.26     0.9 
  SNP_A-1510315   -1.04     0.8   -0.085  -0.23     0.8   -0.093  -0.25     0.9 
  SNP_A-1515844   -0.88     0.8   -0.072  -0.17     0.8   -0.080  -0.18     0.8 
  SNP_A-1519378   -0.83     0.8   -0.068  -0.15     0.8   -0.074  -0.16     0.8 
  SNP_A-1507679   -0.84     0.8   -0.068  -0.15     0.8   -0.075  -0.16     0.8 
  SNP_A-1514730   -0.85     0.8   -0.068  -0.15     0.8   -0.075  -0.16     0.8 
  SNP_A-1517688   -0.86     0.8   -0.069  -0.15     0.8   -0.076  -0.17     0.8 
  SNP_A-1514096   -0.88     0.8   -0.071  -0.16     0.8   -0.078  -0.17     0.8 
  SNP_A-1512211   -0.89     0.8   -0.072  -0.17     0.8   -0.079  -0.18     0.8 
  SNP_A-1519264   -0.89     0.8   -0.071  -0.16     0.8   -0.078  -0.18     0.8 
  SNP_A-1511846   -0.89     0.8   -0.071  -0.16     0.8   -0.078  -0.18     0.8 
  SNP_A-1515906   -0.89     0.8   -0.071  -0.16     0.8   -0.078  -0.18     0.8 
  SNP_A-1513794   -0.89     0.8   -0.071  -0.16     0.8   -0.079  -0.18     0.8 
  SNP_A-1513746   -0.89     0.8   -0.071  -0.16     0.8   -0.079  -0.18     0.8 
  SNP_A-1511470   -0.89     0.8   -0.071  -0.16     0.8   -0.079  -0.18     0.8 
  SNP_A-1511493   -0.91     0.8   -0.072  -0.17     0.8   -0.080  -0.19     0.8 
  SNP_A-1514412   -0.79     0.8   -0.063  -0.13     0.8   -0.071  -0.14     0.8 
  SNP_A-1514657   -0.78     0.8   -0.062  -0.13     0.8   -0.070  -0.14     0.8 
  SNP_A-1508753   -0.79     0.8   -0.063  -0.13     0.8   -0.071  -0.14     0.8 
  SNP_A-1512676   -0.93     0.8   -0.078  -0.19     0.8   -0.086  -0.20     0.8 
  SNP_A-1508627   -1.10     0.9   -0.092  -0.26     0.9   -0.101  -0.28     0.9 
        168.563   -1.14     0.9   -0.095  -0.29     0.9   -0.105  -0.31     0.9 
  SNP_A-1511126   -1.19     0.9   -0.098  -0.30     0.9   -0.109  -0.33     0.9 
  SNP_A-1509483   -1.18     0.9   -0.098  -0.30     0.9   -0.109  -0.33     0.9 
        169.468   -1.15     0.9   -0.095  -0.29     0.9   -0.107  -0.31     0.9 
  SNP_A-1518417   -1.12     0.9   -0.093  -0.27     0.9   -0.104  -0.30     0.9 
  SNP_A-1518965   -0.90     0.8   -0.075  -0.18     0.8   -0.084  -0.19     0.8 
  SNP_A-1509719   -0.88     0.8   -0.073  -0.17     0.8   -0.082  -0.18     0.8 
  SNP_A-1513458   -0.86     0.8   -0.072  -0.16     0.8   -0.080  -0.18     0.8 
  SNP_A-1516975   -0.85     0.8   -0.071  -0.16     0.8   -0.079  -0.17     0.8 
  SNP_A-1514614   -0.84     0.8   -0.070  -0.15     0.8   -0.079  -0.17     0.8 
  SNP_A-1508020   -0.84     0.8   -0.070  -0.15     0.8   -0.079  -0.17     0.8 
        171.469   -0.85     0.8   -0.071  -0.16     0.8   -0.081  -0.18     0.8 
        171.845   -0.87     0.8   -0.072  -0.16     0.8   -0.082  -0.18     0.8 
        172.220   -0.88     0.8   -0.072  -0.17     0.8   -0.084  -0.19     0.8 
  SNP_A-1510308   -0.89     0.8   -0.073  -0.17     0.8   -0.085  -0.19     0.8 
  SNP_A-1517656   -0.82     0.8   -0.067  -0.14     0.8   -0.078  -0.16     0.8 
  SNP_A-1509479   -0.78     0.8   -0.064  -0.13     0.8   -0.075  -0.15     0.8 
  SNP_A-1509435   -0.75     0.8   -0.062  -0.12     0.8   -0.073  -0.14     0.8 
        174.111   -0.70     0.8   -0.059  -0.11     0.8   -0.069  -0.12     0.8 
        174.605   -0.65     0.7   -0.056  -0.10     0.7   -0.065  -0.11     0.8 
        175.099   -0.60     0.7   -0.053  -0.08     0.7   -0.060  -0.09     0.7 
  SNP_A-1516388   -0.55     0.7   -0.049  -0.07     0.7   -0.055  -0.08     0.7 
        176.022   -0.48     0.7   -0.044  -0.05     0.7   -0.049  -0.06     0.7 
        176.451   -0.41     0.7   -0.038  -0.04     0.7   -0.042  -0.04     0.7 
        176.881   -0.34     0.6   -0.031  -0.03     0.6   -0.035  -0.03     0.6 
        177.310   -0.27     0.6   -0.025  -0.02     0.6   -0.028  -0.02     0.6 
  SNP_A-1507368   -0.20     0.6   -0.018  -0.01     0.6   -0.020  -0.01     0.6 
        178.166   -0.17     0.6   -0.016  -0.01     0.6   -0.018  -0.01     0.6 
        178.593   -0.15     0.6   -0.014  -0.01     0.6   -0.015  -0.01     0.6 
        179.019   -0.13     0.6   -0.011  -0.00     0.6   -0.013  -0.00     0.6 
  SNP_A-1508795   -0.10     0.5   -0.009  -0.00     0.5   -0.010  -0.00     0.5 
        179.847   -0.10     0.5   -0.009  -0.00     0.5   -0.010  -0.00     0.5 
        180.248   -0.10     0.5   -0.009  -0.00     0.5   -0.010  -0.00     0.5 
  SNP_A-1511779   -0.10     0.5   -0.008  -0.00     0.5   -0.010  -0.00     0.5 
  SNP_A-1509801   -0.11     0.5   -0.009  -0.00     0.5   -0.010  -0.00     0.5 
  SNP_A-1511813   -0.12     0.5   -0.010  -0.00     0.5   -0.011  -0.00     0.6 
        181.308   -0.16     0.6   -0.013  -0.01     0.6   -0.015  -0.01     0.6 
  SNP_A-1517824   -0.19     0.6   -0.016  -0.01     0.6   -0.018  -0.01     0.6 
  SNP_A-1518682   -0.11     0.5   -0.009  -0.00     0.5   -0.010  -0.00     0.5 
  SNP_A-1510834   -0.09     0.5   -0.007  -0.00     0.5   -0.009  -0.00     0.5 
  SNP_A-1516780   -0.10     0.5   -0.008  -0.00     0.5   -0.009  -0.00     0.5 
  SNP_A-1516425   -0.18     0.6   -0.014  -0.01     0.6   -0.016  -0.01     0.6 
        182.970   -0.29     0.6   -0.023  -0.02     0.6   -0.026  -0.02     0.6 
        183.401   -0.39     0.7   -0.032  -0.03     0.7   -0.036  -0.04     0.7 
  SNP_A-1517000   -0.50     0.7   -0.041  -0.05     0.7   -0.045  -0.06     0.7 
  SNP_A-1516215   -0.51     0.7   -0.042  -0.05     0.7   -0.046  -0.06     0.7 
  SNP_A-1516746   -0.51     0.7   -0.042  -0.05     0.7   -0.046  -0.06     0.7 
  SNP_A-1512810   -0.51     0.7   -0.042  -0.06     0.7   -0.046  -0.06     0.7 
  SNP_A-1510950   -0.49     0.7   -0.041  -0.05     0.7   -0.045  -0.06     0.7 
  SNP_A-1514173   -0.47     0.7   -0.039  -0.05     0.7   -0.043  -0.05     0.7 
  SNP_A-1511671   -0.18     0.6   -0.015  -0.01     0.6   -0.017  -0.01     0.6 
  SNP_A-1508156   -0.05     0.5   -0.004  -0.00     0.5   -0.004  -0.00     0.5 
  SNP_A-1512457    0.06     0.5    0.005   0.00     0.5    0.006   0.00     0.5 
  SNP_A-1507868    0.10     0.5    0.008   0.00     0.5    0.009   0.00     0.5 
  SNP_A-1512336    0.12     0.5    0.010   0.00     0.5    0.011   0.00     0.4 
  SNP_A-1513747    0.18     0.4    0.016   0.01     0.4    0.017   0.01     0.4 
  SNP_A-1509494    0.19     0.4    0.017   0.01     0.4    0.018   0.01     0.4 
  SNP_A-1515965    0.25     0.4    0.022   0.01     0.4    0.024   0.02     0.4 
        185.985    0.26     0.4    0.024   0.02     0.4    0.026   0.02     0.4 
        186.391    0.28     0.4    0.025   0.02     0.4    0.027   0.02     0.4 
        186.797    0.29     0.4    0.027   0.02     0.4    0.028   0.02     0.4 
        187.203    0.30     0.4    0.028   0.02     0.4    0.029   0.02     0.4 
  SNP_A-1518037    0.31     0.4    0.029   0.02     0.4    0.030   0.02     0.4 
        187.885    0.28     0.4    0.026   0.02     0.4    0.027   0.02     0.4 
  SNP_A-1509300    0.25     0.4    0.023   0.01     0.4    0.023   0.01     0.4 
  SNP_A-1508185    0.24     0.4    0.022   0.01     0.4    0.023   0.01     0.4 
        188.548    0.22     0.4    0.020   0.01     0.4    0.020   0.01     0.4 
  SNP_A-1513554    0.19     0.4    0.017   0.01     0.4    0.018   0.01     0.4 
        189.084    0.20     0.4    0.018   0.01     0.4    0.019   0.01     0.4 
  SNP_A-1514321    0.21     0.4    0.019   0.01     0.4    0.020   0.01     0.4 
  SNP_A-1517448    0.22     0.4    0.021   0.01     0.4    0.021   0.01     0.4 
        190.020    0.32     0.4    0.030   0.02     0.4    0.031   0.03     0.4 
        190.481    0.41     0.3    0.039   0.04     0.3    0.041   0.04     0.3 
  SNP_A-1518235    0.51     0.3    0.048   0.06     0.3    0.051   0.07     0.3 
  SNP_A-1510271    0.52     0.3    0.050   0.07     0.3    0.053   0.07     0.3 
  SNP_A-1510978    0.54     0.3    0.051   0.07     0.3    0.055   0.08     0.3 
  SNP_A-1519078    0.55     0.3    0.053   0.07     0.3    0.056   0.08     0.3 
        191.859    0.57     0.3    0.055   0.08     0.3    0.059   0.09     0.3 
        192.357    0.58     0.3    0.057   0.08     0.3    0.061   0.09     0.3 
        192.855    0.59     0.3    0.059   0.09     0.3    0.063   0.10     0.3 
        193.354    0.61     0.3    0.061   0.09     0.3    0.065   0.10     0.2 
        193.852    0.62     0.3    0.062   0.10     0.3    0.067   0.11     0.2 
        194.350    0.63     0.3    0.064   0.10     0.2    0.068   0.11     0.2 
        194.848    0.65     0.3    0.065   0.11     0.2    0.069   0.12     0.2 
        195.346    0.66     0.3    0.066   0.11     0.2    0.070   0.12     0.2 
        195.844    0.67     0.2    0.067   0.12     0.2    0.071   0.12     0.2 
        196.343    0.69     0.2    0.067   0.12     0.2    0.072   0.13     0.2 
        196.841    0.70     0.2    0.068   0.12     0.2    0.072   0.13     0.2 
        197.339    0.72     0.2    0.068   0.12     0.2    0.072   0.13     0.2 
  SNP_A-1509293    0.73     0.2    0.068   0.13     0.2    0.072   0.14     0.2 
  SNP_A-1514576    0.74     0.2    0.068   0.13     0.2    0.072   0.14     0.2 
  SNP_A-1514477    0.74     0.2    0.068   0.13     0.2    0.072   0.14     0.2 
  SNP_A-1515596    0.73     0.2    0.068   0.13     0.2    0.071   0.13     0.2 
  SNP_A-1513773    0.74     0.2    0.069   0.13     0.2    0.072   0.14     0.2 
  SNP_A-1510746    0.74     0.2    0.069   0.13     0.2    0.072   0.14     0.2 
        199.015    0.74     0.2    0.069   0.13     0.2    0.073   0.14     0.2 
        199.424    0.74     0.2    0.070   0.13     0.2    0.073   0.14     0.2 
  SNP_A-1512018    0.73     0.2    0.070   0.13     0.2    0.073   0.14     0.2 
        200.211    0.73     0.2    0.070   0.13     0.2    0.073   0.14     0.2 
        200.589    0.72     0.2    0.070   0.13     0.2    0.073   0.14     0.2 
  SNP_A-1509613    0.71     0.2    0.069   0.13     0.2    0.072   0.13     0.2 
        201.362    0.64     0.3    0.063   0.10     0.2    0.065   0.11     0.2 
        201.757    0.56     0.3    0.055   0.08     0.3    0.057   0.08     0.3 
  SNP_A-1509413    0.48     0.3    0.048   0.06     0.3    0.049   0.06     0.3 
  SNP_A-1514701    0.47     0.3    0.047   0.06     0.3    0.048   0.06     0.3 
  SNP_A-1507640    0.45     0.3    0.044   0.05     0.3    0.045   0.05     0.3 
        202.822    0.40     0.3    0.039   0.04     0.3    0.040   0.04     0.3 
  SNP_A-1514085    0.35     0.4    0.034   0.03     0.4    0.035   0.03     0.4 
        203.607    0.30     0.4    0.030   0.02     0.4    0.030   0.02     0.4 
  SNP_A-1509242    0.26     0.4    0.025   0.02     0.4    0.026   0.02     0.4 
  SNP_A-1510764    0.24     0.4    0.024   0.01     0.4    0.024   0.02     0.4 
        204.587    0.16     0.4    0.015   0.01     0.4    0.016   0.01     0.4 
        205.022    0.07     0.5    0.007   0.00     0.5    0.007   0.00     0.5 
        205.457   -0.02     0.5   -0.002  -0.00     0.5   -0.002  -0.00     0.5 
  SNP_A-1514382   -0.11     0.5   -0.011  -0.00     0.5   -0.011  -0.00     0.5 
        206.258   -0.15     0.6   -0.015  -0.01     0.6   -0.015  -0.01     0.6 
        206.624   -0.20     0.6   -0.020  -0.01     0.6   -0.020  -0.01     0.6 
  SNP_A-1518244   -0.24     0.6   -0.024  -0.01     0.6   -0.024  -0.01     0.6 
        207.396   -0.23     0.6   -0.024  -0.01     0.6   -0.023  -0.01     0.6 
        207.801   -0.23     0.6   -0.023  -0.01     0.6   -0.023  -0.01     0.6 
        208.207   -0.22     0.6   -0.023  -0.01     0.6   -0.022  -0.01     0.6 
        208.613   -0.22     0.6   -0.022  -0.01     0.6   -0.021  -0.01     0.6 
  SNP_A-1511522   -0.21     0.6   -0.021  -0.01     0.6   -0.020  -0.01     0.6 
  SNP_A-1512569   -0.10     0.5   -0.009  -0.00     0.5   -0.009  -0.00     0.5 
  SNP_A-1519455   -0.10     0.5   -0.009  -0.00     0.5   -0.009  -0.00     0.5 
  SNP_A-1516128   -0.10     0.5   -0.009  -0.00     0.5   -0.010  -0.00     0.5 
  SNP_A-1509268   -0.06     0.5   -0.006  -0.00     0.5   -0.006  -0.00     0.5 
  SNP_A-1508787   -0.06     0.5   -0.006  -0.00     0.5   -0.006  -0.00     0.5 
        210.395   -0.05     0.5   -0.005  -0.00     0.5   -0.005  -0.00     0.5 
  SNP_A-1509610   -0.05     0.5   -0.004  -0.00     0.5   -0.004  -0.00     0.5 
  SNP_A-1515316   -0.07     0.5   -0.006  -0.00     0.5   -0.007  -0.00     0.5 
  SNP_A-1508732   -0.09     0.5   -0.009  -0.00     0.5   -0.009  -0.00     0.5 
        211.622   -0.12     0.5   -0.012  -0.00     0.6   -0.012  -0.00     0.6 
  SNP_A-1512636   -0.15     0.6   -0.014  -0.01     0.6   -0.015  -0.01     0.6 
        212.383   -0.12     0.5   -0.012  -0.00     0.6   -0.012  -0.00     0.6 
  SNP_A-1512516   -0.09     0.5   -0.009  -0.00     0.5   -0.009  -0.00     0.5 
        213.127   -0.10     0.5   -0.010  -0.00     0.5   -0.010  -0.00     0.5 
        213.570   -0.10     0.5   -0.010  -0.00     0.5   -0.011  -0.00     0.5 
        214.013   -0.11     0.5   -0.011  -0.00     0.5   -0.012  -0.00     0.5 
        214.456   -0.11     0.5   -0.012  -0.00     0.5   -0.012  -0.00     0.6 
        214.899   -0.12     0.5   -0.012  -0.00     0.6   -0.013  -0.00     0.6 
        215.342   -0.12     0.5   -0.012  -0.00     0.6   -0.013  -0.00     0.6 
  SNP_A-1517108   -0.13     0.6   -0.012  -0.00     0.6   -0.014  -0.00     0.6 
  SNP_A-1510623   -0.08     0.5   -0.008  -0.00     0.5   -0.009  -0.00     0.5 
  SNP_A-1510036   -0.06     0.5   -0.005  -0.00     0.5   -0.006  -0.00     0.5 
  SNP_A-1518972   -0.05     0.5   -0.005  -0.00     0.5   -0.005  -0.00     0.5 
        216.997    0.00     0.5    0.000   0.00     0.5    0.000   0.00     0.5 
        217.478    0.06     0.5    0.006   0.00     0.5    0.007   0.00     0.5 
        217.959    0.11     0.5    0.012   0.00     0.5    0.013   0.00     0.4 
        218.440    0.17     0.4    0.018   0.01     0.4    0.020   0.01     0.4 
  SNP_A-1510944    0.22     0.4    0.024   0.01     0.4    0.027   0.02     0.4 
        219.334    0.21     0.4    0.024   0.01     0.4    0.026   0.01     0.4 
        219.747    0.20     0.4    0.023   0.01     0.4    0.026   0.01     0.4 
  SNP_A-1510466    0.20     0.4    0.023   0.01     0.4    0.025   0.01     0.4 
        220.614    0.22     0.4    0.027   0.02     0.4    0.029   0.02     0.4 
        221.068    0.25     0.4    0.031   0.02     0.4    0.034   0.02     0.4 
        221.521    0.27     0.4    0.035   0.02     0.4    0.039   0.03     0.4 
  SNP_A-1512001    0.30     0.4    0.040   0.03     0.4    0.044   0.03     0.3 

MERLIN 1.1.2 - (c) 2000-2007 Goncalo Abecasis

References for this version of Merlin:

   Abecasis et al (2002) Nat Gen 30:97-101        [original citation]
   Fingerlin et al (2004) AJHG 74:432-43          [case selection for association studies]
   Abecasis and Wigginton (2005) AJHG 77:754-67   [ld modeling, parametric analyses]
   Fingerlin et al (2006) Gen Epidemiol 30:384-96 [sex-specific maps]
   Chen and Abecasis (2007) AJHG 81:913-26        [qtl association analysis, qtl simulation]


The following parameters are in effect:
                     Data File :     wiped_4.dat (-dname)
                 Pedigree File :     wiped_4.ped (-pname)
            Missing Value Code :         -99.999 (-xname)
                      Map File :      10K142.map (-mname)
            Allele Frequencies :  10K142cauc.frq (-f[a|e|f|m|file])
                   Random Seed :          123456 (-r9999)

Data Analysis Options
         General : --error [ON], --information [ON], --likelihood,
                   --model [age.tbl]
      IBD States : --ibd, --kinship, --matrices, --extended, --select
     NPL Linkage : --npl [ON], --pairs [ON], --qtl, --deviates, --exp [ON]
      VC Linkage : --vc, --useCovariates, --ascertainment, --unlinked [0.00]
     Association : --infer, --assoc, --fastAssoc, --filter, --custom [cov.tbl]
     Haplotyping : --best, --sample, --all, --founders, --horizontal
   Recombination : --zero, --one, --two, --three, --singlepoint
       Positions : --steps, --maxStep [0.50], --minStep, --grid, --start,
                   --stop
     LD Clusters : --clusters [], --distance, --rsq [0.16], --cfreq
          Limits : --bits [24], --megabytes [1024], --minutes
     Performance : --trim, --noCoupleBits, --swap [ON], --smallSwap
          Output : --quiet, --markerNames [ON], --frequencies [ON],
                   --perFamily [ON], --pdf [ON], --tabulate,
                   --prefix [wiped_4]
      Simulation : --simulate, --reruns, --save, --trait []

Phenotype: Disease [ALL] (140 families)
===============================================================================
            Pos   Zmean  pvalue linDelta    LOD  pvalue expDelta    LOD  pvalue
            min  -14.60     1.0   -0.188 -12.65     1.0   -9.999 -74.26     1.0 
            max   21.77 0.00000    0.707  49.27 0.00000    9.999  116.8 0.00000 
  SNP_A-1516801    0.49     0.3    0.087   0.11     0.2    0.076   0.10     0.3 
          0.976    0.47     0.3    0.082   0.10     0.3    0.071   0.09     0.3 
          1.432    0.45     0.3    0.077   0.09     0.3    0.067   0.08     0.3 
          1.888    0.44     0.3    0.071   0.08     0.3    0.062   0.07     0.3 
          2.344    0.42     0.3    0.067   0.07     0.3    0.058   0.06     0.3 
  SNP_A-1518999    0.40     0.3    0.062   0.06     0.3    0.054   0.06     0.3 
          3.218    0.38     0.4    0.057   0.06     0.3    0.050   0.05     0.3 
          3.637    0.36     0.4    0.053   0.05     0.3    0.046   0.04     0.3 
          4.056    0.34     0.4    0.049   0.04     0.3    0.043   0.04     0.3 
          4.474    0.32     0.4    0.044   0.04     0.3    0.039   0.03     0.4 
          4.893    0.30     0.4    0.040   0.03     0.4    0.035   0.03     0.4 
  SNP_A-1509652    0.28     0.4    0.036   0.03     0.4    0.032   0.02     0.4 
          5.745    0.31     0.4    0.040   0.03     0.4    0.035   0.03     0.4 
          6.178    0.34     0.4    0.043   0.04     0.3    0.038   0.03     0.3 
          6.612    0.37     0.4    0.046   0.04     0.3    0.041   0.04     0.3 
  SNP_A-1516839    0.40     0.3    0.049   0.05     0.3    0.043   0.04     0.3 
  SNP_A-1515717    0.40     0.3    0.049   0.05     0.3    0.044   0.05     0.3 
  SNP_A-1515880    0.40     0.3    0.049   0.05     0.3    0.044   0.05     0.3 
  SNP_A-1509087    0.40     0.3    0.048   0.05     0.3    0.043   0.04     0.3 
          7.776    0.41     0.3    0.050   0.05     0.3    0.045   0.05     0.3 
          8.160    0.42     0.3    0.051   0.06     0.3    0.046   0.05     0.3 
  SNP_A-1516253    0.43     0.3    0.053   0.06     0.3    0.048   0.05     0.3 
          8.975    0.46     0.3    0.057   0.07     0.3    0.051   0.06     0.3 
          9.407    0.49     0.3    0.060   0.08     0.3    0.055   0.07     0.3 
          9.839    0.52     0.3    0.063   0.08     0.3    0.058   0.08     0.3 
         10.272    0.55     0.3    0.066   0.09     0.3    0.061   0.09     0.3 
  SNP_A-1517856    0.58     0.3    0.068   0.10     0.2    0.063   0.09     0.3 
         11.179    0.57     0.3    0.068   0.10     0.2    0.062   0.09     0.3 
  SNP_A-1507643    0.56     0.3    0.067   0.10     0.3    0.061   0.09     0.3 
         12.095    0.60     0.3    0.073   0.11     0.2    0.065   0.10     0.2 
         12.535    0.63     0.3    0.079   0.13     0.2    0.070   0.11     0.2 
         12.976    0.67     0.3    0.085   0.15     0.2    0.074   0.13     0.2 
  SNP_A-1514006    0.71     0.2    0.091   0.16     0.2    0.078   0.14     0.2 
         13.897    0.75     0.2    0.098   0.19     0.2    0.085   0.16     0.2 
         14.379    0.79     0.2    0.106   0.21     0.2    0.091   0.18     0.2 
         14.860    0.82     0.2    0.113   0.24    0.15    0.097   0.21     0.2 
         15.342    0.86     0.2    0.119   0.26    0.14    0.103   0.23     0.2 
         15.823    0.90     0.2    0.125   0.29    0.12    0.109   0.25    0.14 
         16.305    0.94     0.2    0.131   0.32    0.11    0.114   0.28    0.13 
         16.786    0.98     0.2    0.136   0.34    0.11    0.119   0.30    0.12 
         17.267    1.03     0.2    0.140   0.37    0.10    0.123   0.33    0.11 
         17.749    1.07    0.14    0.144   0.39    0.09    0.127   0.35    0.10 
         18.230    1.11    0.13    0.146   0.41    0.08    0.130   0.37    0.09 
         18.712    1.15    0.12    0.148   0.44    0.08    0.133   0.40    0.09 
         19.193    1.19    0.12    0.150   0.46    0.07    0.135   0.42    0.08 
         19.675    1.24    0.11    0.150   0.47    0.07    0.137   0.44    0.08 
         20.156    1.28    0.10    0.150   0.49    0.07    0.138   0.46    0.07 
         20.637    1.32    0.09    0.150   0.50    0.06    0.139   0.48    0.07 
         21.119    1.37    0.09    0.149   0.52    0.06    0.139   0.49    0.07 
         21.600    1.41    0.08    0.147   0.53    0.06    0.138   0.51    0.06 
  SNP_A-1519512    1.46    0.07    0.145   0.54    0.06    0.138   0.52    0.06 
  SNP_A-1518279    1.48    0.07    0.146   0.55    0.06    0.139   0.53    0.06 
  SNP_A-1507669    1.50    0.07    0.146   0.55    0.06    0.139   0.54    0.06 
  SNP_A-1515803    1.50    0.07    0.146   0.56    0.05    0.139   0.54    0.06 
  SNP_A-1517443    1.50    0.07    0.146   0.56    0.05    0.139   0.54    0.06 
  SNP_A-1517399    1.50    0.07    0.146   0.56    0.05    0.139   0.54    0.06 
  SNP_A-1516637    1.50    0.07    0.146   0.55    0.06    0.139   0.54    0.06 
  SNP_A-1510841    1.46    0.07    0.141   0.52    0.06    0.135   0.51    0.06 
  SNP_A-1513504    1.42    0.08    0.138   0.50    0.06    0.131   0.48    0.07 
  SNP_A-1515909    1.38    0.08    0.135   0.48    0.07    0.128   0.46    0.07 
         23.780    1.29    0.10    0.128   0.42    0.08    0.119   0.40    0.09 
         24.232    1.19    0.12    0.120   0.36    0.10    0.110   0.34    0.11 
  SNP_A-1516291    1.10    0.14    0.111   0.31    0.12    0.100   0.28    0.13 
         25.099    1.03     0.2    0.106   0.28    0.13    0.094   0.25    0.14 
  SNP_A-1519398    0.97     0.2    0.099   0.25    0.14    0.087   0.22     0.2 
  SNP_A-1518735    0.93     0.2    0.095   0.23     0.2    0.083   0.20     0.2 
  SNP_A-1517880    0.89     0.2    0.090   0.21     0.2    0.079   0.18     0.2 
  SNP_A-1518126    0.88     0.2    0.089   0.20     0.2    0.078   0.18     0.2 
  SNP_A-1508107    0.84     0.2    0.086   0.19     0.2    0.075   0.16     0.2 
  SNP_A-1513298    0.79     0.2    0.081   0.17     0.2    0.070   0.14     0.2 
         26.611    0.79     0.2    0.081   0.16     0.2    0.071   0.14     0.2 
  SNP_A-1511145    0.78     0.2    0.080   0.16     0.2    0.070   0.14     0.2 
  SNP_A-1517912    0.76     0.2    0.077   0.15     0.2    0.068   0.13     0.2 
  SNP_A-1516667    0.69     0.2    0.069   0.12     0.2    0.061   0.11     0.2 
  SNP_A-1512033    0.63     0.3    0.063   0.10     0.2    0.056   0.09     0.3 
  SNP_A-1512064    0.63     0.3    0.063   0.10     0.2    0.056   0.09     0.3 
  SNP_A-1509280    0.63     0.3    0.063   0.10     0.2    0.056   0.09     0.3 
         28.343    0.55     0.3    0.056   0.08     0.3    0.049   0.07     0.3 
  SNP_A-1517151    0.46     0.3    0.047   0.06     0.3    0.041   0.05     0.3 
  SNP_A-1519098    0.46     0.3    0.047   0.06     0.3    0.041   0.05     0.3 
  SNP_A-1512845    0.46     0.3    0.047   0.05     0.3    0.041   0.05     0.3 
  SNP_A-1510249    0.44     0.3    0.045   0.05     0.3    0.039   0.04     0.3 
         29.803    0.45     0.3    0.047   0.05     0.3    0.041   0.05     0.3 
  SNP_A-1519445    0.46     0.3    0.048   0.06     0.3    0.042   0.05     0.3 
  SNP_A-1516016    0.44     0.3    0.046   0.05     0.3    0.040   0.05     0.3 
  SNP_A-1510669    0.44     0.3    0.045   0.05     0.3    0.040   0.05     0.3 
         30.731    0.32     0.4    0.033   0.03     0.4    0.029   0.02     0.4 
         31.112    0.19     0.4    0.019   0.01     0.4    0.017   0.01     0.4 
         31.492    0.06     0.5    0.006   0.00     0.5    0.006   0.00     0.5 
  SNP_A-1514905   -0.07     0.5   -0.007  -0.00     0.5   -0.006  -0.00     0.5 
         32.312   -0.04     0.5   -0.004  -0.00     0.5   -0.004  -0.00     0.5 
  SNP_A-1511080   -0.02     0.5   -0.002  -0.00     0.5   -0.002  -0.00     0.5 
  SNP_A-1514763   -0.00     0.5   -0.000  -0.00     0.5   -0.000  -0.00     0.5 
  SNP_A-1512916    0.04     0.5    0.004   0.00     0.5    0.003   0.00     0.5 
  SNP_A-1509027    0.04     0.5    0.004   0.00     0.5    0.003   0.00     0.5 
         33.767    0.05     0.5    0.005   0.00     0.5    0.004   0.00     0.5 
  SNP_A-1510662    0.06     0.5    0.006   0.00     0.5    0.006   0.00     0.5 
  SNP_A-1516334    0.14     0.4    0.014   0.01     0.4    0.013   0.00     0.4 
  SNP_A-1510606    0.21     0.4    0.021   0.01     0.4    0.019   0.01     0.4 
  SNP_A-1511499    0.24     0.4    0.024   0.01     0.4    0.022   0.01     0.4 
  SNP_A-1512570    0.41     0.3    0.042   0.04     0.3    0.037   0.04     0.3 
  SNP_A-1508904    0.48     0.3    0.049   0.06     0.3    0.044   0.05     0.3 
  SNP_A-1508033    0.55     0.3    0.057   0.08     0.3    0.051   0.07     0.3 
  SNP_A-1517937    0.65     0.3    0.067   0.11     0.2    0.060   0.10     0.2 
  SNP_A-1514399    0.65     0.3    0.067   0.11     0.2    0.060   0.10     0.2 
         35.546    0.76     0.2    0.078   0.15     0.2    0.070   0.14     0.2 
  SNP_A-1507724    0.87     0.2    0.088   0.19     0.2    0.080   0.18     0.2 
  SNP_A-1509222    0.87     0.2    0.088   0.19     0.2    0.080   0.18     0.2 
  SNP_A-1516621    0.92     0.2    0.093   0.22     0.2    0.084   0.20     0.2 
  SNP_A-1512961    0.93     0.2    0.095   0.23     0.2    0.086   0.21     0.2 
         36.766    0.92     0.2    0.095   0.22     0.2    0.085   0.20     0.2 
  SNP_A-1512959    0.91     0.2    0.094   0.22     0.2    0.084   0.20     0.2 
  SNP_A-1518442    0.89     0.2    0.092   0.21     0.2    0.082   0.19     0.2 
  SNP_A-1515649    0.87     0.2    0.090   0.20     0.2    0.080   0.18     0.2 
         37.519    0.83     0.2    0.087   0.19     0.2    0.077   0.17     0.2 
  SNP_A-1511577    0.80     0.2    0.083   0.17     0.2    0.074   0.15     0.2 
  SNP_A-1517741    0.77     0.2    0.081   0.16     0.2    0.072   0.14     0.2 
  SNP_A-1516440    0.67     0.3    0.071   0.12     0.2    0.063   0.11     0.2 
  SNP_A-1507753    0.60     0.3    0.064   0.10     0.2    0.057   0.09     0.3 
         39.056    0.59     0.3    0.063   0.09     0.3    0.055   0.08     0.3 
  SNP_A-1509756    0.57     0.3    0.061   0.09     0.3    0.054   0.08     0.3 
  SNP_A-1507673    0.56     0.3    0.061   0.09     0.3    0.054   0.08     0.3 
         39.881    0.61     0.3    0.066   0.10     0.2    0.059   0.09     0.3 
         40.343    0.65     0.3    0.071   0.12     0.2    0.064   0.11     0.2 
         40.806    0.69     0.2    0.075   0.13     0.2    0.069   0.12     0.2 
         41.268    0.73     0.2    0.079   0.15     0.2    0.073   0.14     0.2 
  SNP_A-1516048    0.77     0.2    0.082   0.16     0.2    0.076   0.15     0.2 
  SNP_A-1516099    0.77     0.2    0.082   0.16     0.2    0.076   0.15     0.2 
         42.063    0.75     0.2    0.079   0.15     0.2    0.074   0.14     0.2 
  SNP_A-1514331    0.73     0.2    0.076   0.14     0.2    0.072   0.14     0.2 
         42.873    0.70     0.2    0.072   0.13     0.2    0.068   0.12     0.2 
  SNP_A-1511798    0.66     0.3    0.067   0.11     0.2    0.064   0.11     0.2 
         43.736    0.60     0.3    0.061   0.09     0.3    0.059   0.09     0.3 
         44.121    0.54     0.3    0.055   0.08     0.3    0.053   0.07     0.3 
         44.506    0.48     0.3    0.048   0.06     0.3    0.047   0.06     0.3 
  SNP_A-1518263    0.43     0.3    0.041   0.04     0.3    0.041   0.04     0.3 
  SNP_A-1514124    0.38     0.4    0.037   0.04     0.3    0.037   0.04     0.3 
  SNP_A-1507566    0.28     0.4    0.026   0.02     0.4    0.027   0.02     0.4 
         45.816    0.27     0.4    0.025   0.02     0.4    0.025   0.02     0.4 
         46.156    0.26     0.4    0.024   0.02     0.4    0.025   0.02     0.4 
  SNP_A-1515757    0.26     0.4    0.023   0.01     0.4    0.024   0.02     0.4 
  SNP_A-1509833    0.26     0.4    0.022   0.01     0.4    0.024   0.02     0.4 
         47.043    0.23     0.4    0.020   0.01     0.4    0.022   0.01     0.4 
  SNP_A-1507573    0.22     0.4    0.018   0.01     0.4    0.020   0.01     0.4 
         47.729    0.24     0.4    0.020   0.01     0.4    0.022   0.01     0.4 
  SNP_A-1519008    0.26     0.4    0.022   0.01     0.4    0.024   0.02     0.4 
  SNP_A-1507698    0.26     0.4    0.022   0.01     0.4    0.024   0.02     0.4 
  SNP_A-1512738    0.37     0.4    0.031   0.03     0.4    0.035   0.03     0.3 
  SNP_A-1511074    0.41     0.3    0.034   0.04     0.3    0.038   0.04     0.3 
  SNP_A-1513180    0.50     0.3    0.041   0.05     0.3    0.047   0.06     0.3 
         49.521    0.49     0.3    0.040   0.05     0.3    0.047   0.06     0.3 
  SNP_A-1510829    0.49     0.3    0.040   0.05     0.3    0.046   0.06     0.3 
  SNP_A-1510791    0.49     0.3    0.040   0.05     0.3    0.046   0.06     0.3 
         50.207    0.54     0.3    0.044   0.06     0.3    0.051   0.07     0.3 
  SNP_A-1517136    0.59     0.3    0.048   0.07     0.3    0.056   0.09     0.3 
         50.993    0.56     0.3    0.044   0.06     0.3    0.053   0.08     0.3 
  SNP_A-1507574    0.52     0.3    0.041   0.05     0.3    0.049   0.07     0.3 
  SNP_A-1513197    0.50     0.3    0.039   0.05     0.3    0.046   0.06     0.3 
         52.106    0.49     0.3    0.038   0.05     0.3    0.045   0.06     0.3 
         52.600    0.48     0.3    0.037   0.04     0.3    0.044   0.05     0.3 
         53.095    0.46     0.3    0.036   0.04     0.3    0.042   0.05     0.3 
  SNP_A-1513244    0.45     0.3    0.035   0.04     0.3    0.040   0.05     0.3 
         53.993    0.52     0.3    0.040   0.05     0.3    0.047   0.06     0.3 
         54.397    0.58     0.3    0.046   0.07     0.3    0.053   0.08     0.3 
         54.801    0.64     0.3    0.051   0.08     0.3    0.059   0.10     0.3 
         55.206    0.70     0.2    0.056   0.10     0.2    0.065   0.12     0.2 
  SNP_A-1517503    0.76     0.2    0.060   0.12     0.2    0.069   0.14     0.2 
  SNP_A-1511844    0.74     0.2    0.059   0.11     0.2    0.068   0.13     0.2 
  SNP_A-1514393    0.74     0.2    0.059   0.11     0.2    0.068   0.13     0.2 
         56.497    0.80     0.2    0.067   0.14     0.2    0.076   0.16     0.2 
  SNP_A-1515522    0.87     0.2    0.074   0.16     0.2    0.084   0.19     0.2 
         57.368    0.84     0.2    0.073   0.15     0.2    0.083   0.18     0.2 
         57.804    0.82     0.2    0.071   0.15     0.2    0.081   0.17     0.2 
  SNP_A-1515745    0.79     0.2    0.068   0.14     0.2    0.078   0.16     0.2 
  SNP_A-1512849    0.76     0.2    0.065   0.13     0.2    0.076   0.15     0.2 
         58.972    0.74     0.2    0.064   0.12     0.2    0.074   0.14     0.2 
         59.420    0.72     0.2    0.062   0.11     0.2    0.073   0.13     0.2 
         59.869    0.70     0.2    0.060   0.11     0.2    0.071   0.13     0.2 
         60.318    0.68     0.2    0.058   0.10     0.2    0.069   0.12     0.2 
         60.766    0.66     0.3    0.057   0.10     0.3    0.067   0.11     0.2 
  SNP_A-1514543    0.65     0.3    0.055   0.09     0.3    0.065   0.11     0.2 
  SNP_A-1516486    0.63     0.3    0.053   0.08     0.3    0.064   0.10     0.2 
         62.011    0.60     0.3    0.050   0.08     0.3    0.060   0.09     0.3 
  SNP_A-1515989    0.56     0.3    0.046   0.07     0.3    0.057   0.08     0.3 
         62.845    0.52     0.3    0.043   0.06     0.3    0.053   0.07     0.3 
         63.309    0.48     0.3    0.038   0.05     0.3    0.048   0.06     0.3 
  SNP_A-1514454    0.44     0.3    0.034   0.04     0.3    0.042   0.05     0.3 
  SNP_A-1518821    0.41     0.3    0.031   0.03     0.4    0.039   0.04     0.3 
  SNP_A-1517519    0.37     0.4    0.028   0.03     0.4    0.035   0.03     0.3 
  SNP_A-1512828    0.34     0.4    0.026   0.02     0.4    0.032   0.03     0.4 
         64.674    0.29     0.4    0.022   0.02     0.4    0.027   0.02     0.4 
  SNP_A-1510000    0.24     0.4    0.018   0.01     0.4    0.023   0.01     0.4 
  SNP_A-1512907    0.22     0.4    0.016   0.01     0.4    0.021   0.01     0.4 
  SNP_A-1508961    0.15     0.4    0.011   0.00     0.4    0.014   0.01     0.4 
  SNP_A-1518833    0.13     0.4    0.009   0.00     0.5    0.012   0.00     0.4 
  SNP_A-1512520   -0.01     0.5   -0.001  -0.00     0.5   -0.001  -0.00     0.5 
  SNP_A-1517735   -0.06     0.5   -0.004  -0.00     0.5   -0.005  -0.00     0.5 
  SNP_A-1510738   -0.31     0.6   -0.022  -0.02     0.6   -0.029  -0.02     0.6 
  SNP_A-1518587   -0.43     0.7   -0.030  -0.03     0.7   -0.039  -0.04     0.7 
  SNP_A-1512694   -0.56     0.7   -0.039  -0.06     0.7   -0.051  -0.07     0.7 
  SNP_A-1518208   -0.59     0.7   -0.041  -0.06     0.7   -0.054  -0.08     0.7 
  SNP_A-1508715   -0.64     0.7   -0.045  -0.07     0.7   -0.058  -0.09     0.7 
  SNP_A-1518623   -0.64     0.7   -0.045  -0.08     0.7   -0.058  -0.10     0.7 
  SNP_A-1514861   -0.63     0.7   -0.044  -0.07     0.7   -0.057  -0.09     0.7 
  SNP_A-1517575   -0.63     0.7   -0.044  -0.07     0.7   -0.057  -0.09     0.7 
         67.297   -0.65     0.7   -0.046  -0.08     0.7   -0.059  -0.10     0.7 
  SNP_A-1510786   -0.67     0.7   -0.048  -0.08     0.7   -0.061  -0.11     0.8 
  SNP_A-1511314   -0.66     0.7   -0.047  -0.08     0.7   -0.061  -0.10     0.8 
         68.227   -0.59     0.7   -0.042  -0.06     0.7   -0.054  -0.08     0.7 
  SNP_A-1512510   -0.51     0.7   -0.037  -0.05     0.7   -0.047  -0.06     0.7 
  SNP_A-1512680   -0.46     0.7   -0.033  -0.04     0.7   -0.043  -0.05     0.7 
         69.507   -0.40     0.7   -0.029  -0.03     0.6   -0.037  -0.04     0.7 
         69.899   -0.33     0.6   -0.024  -0.02     0.6   -0.031  -0.03     0.6 
  SNP_A-1507780   -0.27     0.6   -0.020  -0.01     0.6   -0.025  -0.02     0.6 
  SNP_A-1516982   -0.25     0.6   -0.019  -0.01     0.6   -0.024  -0.02     0.6 
         70.877   -0.24     0.6   -0.018  -0.01     0.6   -0.023  -0.01     0.6 
         71.333   -0.22     0.6   -0.017  -0.01     0.6   -0.021  -0.01     0.6 
         71.789   -0.21     0.6   -0.016  -0.01     0.6   -0.020  -0.01     0.6 
  SNP_A-1519417   -0.19     0.6   -0.015  -0.01     0.6   -0.018  -0.01     0.6 
         72.529   -0.18     0.6   -0.015  -0.01     0.6   -0.017  -0.01     0.6 
  SNP_A-1509234   -0.17     0.6   -0.014  -0.01     0.6   -0.016  -0.01     0.6 
  SNP_A-1519039   -0.17     0.6   -0.014  -0.01     0.6   -0.016  -0.01     0.6 
  SNP_A-1507857   -0.16     0.6   -0.013  -0.01     0.6   -0.014  -0.01     0.6 
  SNP_A-1508017   -0.16     0.6   -0.013  -0.01     0.6   -0.014  -0.01     0.6 
  SNP_A-1510454   -0.16     0.6   -0.013  -0.01     0.6   -0.014  -0.01     0.6 
  SNP_A-1510185   -0.11     0.5   -0.009  -0.00     0.5   -0.010  -0.00     0.5 
  SNP_A-1513984   -0.11     0.5   -0.009  -0.00     0.5   -0.010  -0.00     0.5 
  SNP_A-1512007   -0.11     0.5   -0.008  -0.00     0.5   -0.010  -0.00     0.5 
  SNP_A-1511789   -0.09     0.5   -0.007  -0.00     0.5   -0.008  -0.00     0.5 
  SNP_A-1517345   -0.08     0.5   -0.007  -0.00     0.5   -0.008  -0.00     0.5 
         74.514   -0.06     0.5   -0.005  -0.00     0.5   -0.006  -0.00     0.5 
  SNP_A-1514822   -0.04     0.5   -0.003  -0.00     0.5   -0.004  -0.00     0.5 
  SNP_A-1510307   -0.07     0.5   -0.006  -0.00     0.5   -0.006  -0.00     0.5 
  SNP_A-1509088   -0.10     0.5   -0.008  -0.00     0.5   -0.009  -0.00     0.5 
  SNP_A-1513277   -0.18     0.6   -0.015  -0.01     0.6   -0.016  -0.01     0.6 
  SNP_A-1515260   -0.28     0.6   -0.024  -0.02     0.6   -0.026  -0.02     0.6 
  SNP_A-1518677   -0.39     0.7   -0.033  -0.03     0.7   -0.035  -0.04     0.7 
  SNP_A-1510648   -0.40     0.7   -0.034  -0.04     0.7   -0.036  -0.04     0.7 
  SNP_A-1517678   -0.36     0.6   -0.031  -0.03     0.6   -0.032  -0.03     0.6 
  SNP_A-1513343   -0.35     0.6   -0.030  -0.03     0.6   -0.031  -0.03     0.6 
  SNP_A-1513571   -0.30     0.6   -0.026  -0.02     0.6   -0.027  -0.02     0.6 
  SNP_A-1517670   -0.26     0.6   -0.022  -0.02     0.6   -0.023  -0.02     0.6 
  SNP_A-1507794   -0.26     0.6   -0.022  -0.01     0.6   -0.023  -0.02     0.6 
  SNP_A-1511266   -0.23     0.6   -0.020  -0.01     0.6   -0.021  -0.01     0.6 
  SNP_A-1513809   -0.21     0.6   -0.017  -0.01     0.6   -0.019  -0.01     0.6 
  SNP_A-1509811   -0.18     0.6   -0.016  -0.01     0.6   -0.017  -0.01     0.6 
         77.497   -0.14     0.6   -0.012  -0.00     0.6   -0.013  -0.00     0.6 
  SNP_A-1507467   -0.11     0.5   -0.009  -0.00     0.5   -0.010  -0.00     0.5 
  SNP_A-1515766   -0.10     0.5   -0.009  -0.00     0.5   -0.009  -0.00     0.5 
  SNP_A-1517664   -0.11     0.5   -0.010  -0.00     0.5   -0.010  -0.00     0.5 
         78.398   -0.14     0.6   -0.012  -0.00     0.6   -0.013  -0.00     0.6 
  SNP_A-1516348   -0.17     0.6   -0.015  -0.01     0.6   -0.016  -0.01     0.6 
  SNP_A-1507350   -0.17     0.6   -0.015  -0.01     0.6   -0.015  -0.01     0.6 
  SNP_A-1516443   -0.18     0.6   -0.016  -0.01     0.6   -0.017  -0.01     0.6 
  SNP_A-1510354   -0.17     0.6   -0.015  -0.01     0.6   -0.016  -0.01     0.6 
  SNP_A-1511699   -0.16     0.6   -0.014  -0.01     0.6   -0.015  -0.01     0.6 
  SNP_A-1518078   -0.33     0.6   -0.029  -0.02     0.6   -0.030  -0.03     0.6 
  SNP_A-1517630   -0.48     0.7   -0.043  -0.05     0.7   -0.044  -0.05     0.7 
  SNP_A-1511065   -0.48     0.7   -0.043  -0.05     0.7   -0.044  -0.05     0.7 
  SNP_A-1514303   -0.48     0.7   -0.043  -0.05     0.7   -0.043  -0.05     0.7 
  SNP_A-1507480   -0.48     0.7   -0.043  -0.05     0.7   -0.043  -0.05     0.7 
  SNP_A-1514005   -0.48     0.7   -0.043  -0.05     0.7   -0.043  -0.05     0.7 
  SNP_A-1509506   -0.42     0.7   -0.038  -0.04     0.7   -0.037  -0.04     0.7 
  SNP_A-1517598   -0.40     0.7   -0.036  -0.04     0.7   -0.036  -0.04     0.7 
         81.315   -0.28     0.6   -0.025  -0.02     0.6   -0.026  -0.02     0.6 
         81.806   -0.15     0.6   -0.014  -0.01     0.6   -0.014  -0.01     0.6 
  SNP_A-1509131   -0.02     0.5   -0.002  -0.00     0.5   -0.002  -0.00     0.5 
  SNP_A-1518770   -0.03     0.5   -0.002  -0.00     0.5   -0.002  -0.00     0.5 
  SNP_A-1510380   -0.09     0.5   -0.007  -0.00     0.5   -0.008  -0.00     0.5 
         83.271   -0.08     0.5   -0.007  -0.00     0.5   -0.007  -0.00     0.5 
  SNP_A-1519625   -0.07     0.5   -0.006  -0.00     0.5   -0.006  -0.00     0.5 
  SNP_A-1507330   -0.07     0.5   -0.006  -0.00     0.5   -0.007  -0.00     0.5 
  SNP_A-1514698   -0.09     0.5   -0.007  -0.00     0.5   -0.008  -0.00     0.5 
  SNP_A-1511840   -0.12     0.5   -0.010  -0.00     0.5   -0.011  -0.00     0.6 
         84.854   -0.13     0.6   -0.010  -0.00     0.5   -0.011  -0.00     0.6 
  SNP_A-1511996   -0.13     0.6   -0.010  -0.00     0.6   -0.012  -0.00     0.6 
  SNP_A-1511070   -0.13     0.6   -0.010  -0.00     0.6   -0.012  -0.00     0.6 
  SNP_A-1517671   -0.13     0.6   -0.010  -0.00     0.6   -0.012  -0.00     0.6 
  SNP_A-1507535   -0.13     0.6   -0.010  -0.00     0.6   -0.012  -0.00     0.6 
  SNP_A-1512749   -0.13     0.6   -0.010  -0.00     0.5   -0.011  -0.00     0.6 
  SNP_A-1507697   -0.12     0.5   -0.010  -0.00     0.5   -0.011  -0.00     0.6 
  SNP_A-1518669   -0.12     0.5   -0.010  -0.00     0.5   -0.011  -0.00     0.6 
  SNP_A-1515590   -0.12     0.5   -0.009  -0.00     0.5   -0.010  -0.00     0.5 
  SNP_A-1515530   -0.02     0.5   -0.002  -0.00     0.5   -0.002  -0.00     0.5 
         86.317    0.02     0.5    0.002   0.00     0.5    0.002   0.00     0.5 
  SNP_A-1513538    0.06     0.5    0.005   0.00     0.5    0.005   0.00     0.5 
  SNP_A-1519379    0.08     0.5    0.006   0.00     0.5    0.007   0.00     0.5 
  SNP_A-1510103    0.10     0.5    0.008   0.00     0.5    0.009   0.00     0.5 
  SNP_A-1508694    0.12     0.5    0.010   0.00     0.5    0.011   0.00     0.5 
  SNP_A-1510879    0.12     0.5    0.010   0.00     0.5    0.011   0.00     0.4 
         87.425    0.17     0.4    0.014   0.01     0.4    0.016   0.01     0.4 
  SNP_A-1515121    0.22     0.4    0.018   0.01     0.4    0.020   0.01     0.4 
  SNP_A-1511489    0.20     0.4    0.017   0.01     0.4    0.018   0.01     0.4 
  SNP_A-1507925    0.32     0.4    0.027   0.02     0.4    0.029   0.02     0.4 
  SNP_A-1511576    0.35     0.4    0.030   0.03     0.4    0.032   0.03     0.4 
  SNP_A-1510483    0.46     0.3    0.041   0.05     0.3    0.042   0.05     0.3 
         88.988    0.45     0.3    0.041   0.05     0.3    0.041   0.05     0.3 
  SNP_A-1509633    0.45     0.3    0.041   0.05     0.3    0.040   0.05     0.3 
  SNP_A-1512610    0.43     0.3    0.040   0.04     0.3    0.039   0.04     0.3 
  SNP_A-1508257    0.64     0.3    0.057   0.09     0.3    0.056   0.09     0.3 
  SNP_A-1516795    0.64     0.3    0.057   0.09     0.3    0.056   0.09     0.3 
  SNP_A-1511873    0.64     0.3    0.058   0.09     0.3    0.056   0.09     0.3 
  SNP_A-1518019    0.67     0.3    0.061   0.10     0.2    0.059   0.10     0.2 
  SNP_A-1509309    0.69     0.2    0.062   0.11     0.2    0.061   0.11     0.2 
  SNP_A-1507683    0.70     0.2    0.063   0.11     0.2    0.062   0.11     0.2 
  SNP_A-1518317    0.72     0.2    0.066   0.12     0.2    0.065   0.12     0.2 
  SNP_A-1510854    0.73     0.2    0.067   0.12     0.2    0.065   0.12     0.2 
         90.708    0.71     0.2    0.065   0.12     0.2    0.065   0.12     0.2 
         91.125    0.70     0.2    0.064   0.11     0.2    0.063   0.11     0.2 
  SNP_A-1507687    0.69     0.2    0.061   0.11     0.2    0.061   0.11     0.2 
  SNP_A-1508487    0.66     0.3    0.058   0.10     0.3    0.058   0.10     0.2 
  SNP_A-1515103    0.63     0.3    0.055   0.09     0.3    0.056   0.09     0.3 
  SNP_A-1512162    0.60     0.3    0.053   0.08     0.3    0.053   0.08     0.3 
  SNP_A-1509398    0.58     0.3    0.051   0.08     0.3    0.052   0.08     0.3 
  SNP_A-1515214    0.51     0.3    0.044   0.06     0.3    0.044   0.06     0.3 
  SNP_A-1517388    0.53     0.3    0.046   0.06     0.3    0.047   0.06     0.3 
  SNP_A-1518032    0.54     0.3    0.046   0.06     0.3    0.047   0.06     0.3 
  SNP_A-1515611    0.54     0.3    0.046   0.06     0.3    0.047   0.07     0.3 
  SNP_A-1510993    0.58     0.3    0.050   0.07     0.3    0.051   0.08     0.3 
  SNP_A-1511790    0.59     0.3    0.050   0.07     0.3    0.051   0.08     0.3 
  SNP_A-1515479    0.63     0.3    0.053   0.09     0.3    0.055   0.09     0.3 
  SNP_A-1514236    0.67     0.3    0.057   0.10     0.3    0.060   0.10     0.2 
         93.610    0.71     0.2    0.061   0.11     0.2    0.064   0.12     0.2 
  SNP_A-1516075    0.75     0.2    0.064   0.12     0.2    0.068   0.13     0.2 
  SNP_A-1511427    0.76     0.2    0.065   0.13     0.2    0.069   0.14     0.2 
         94.660    0.79     0.2    0.067   0.14     0.2    0.072   0.15     0.2 
  SNP_A-1515726    0.82     0.2    0.069   0.15     0.2    0.075   0.16     0.2 
  SNP_A-1515621    0.83     0.2    0.070   0.15     0.2    0.076   0.16     0.2 
  SNP_A-1509261    0.88     0.2    0.074   0.17     0.2    0.080   0.18     0.2 
         95.849    0.95     0.2    0.081   0.20     0.2    0.088   0.21     0.2 
         96.186    1.02     0.2    0.088   0.23     0.2    0.095   0.25    0.14 
  SNP_A-1516387    1.10    0.14    0.094   0.27    0.13    0.102   0.29    0.12 
  SNP_A-1511183    1.16    0.12    0.099   0.29    0.12    0.107   0.32    0.11 
         97.130    1.22    0.11    0.106   0.33    0.11    0.114   0.36    0.10 
         97.494    1.28    0.10    0.113   0.37    0.10    0.119   0.39    0.09 
  SNP_A-1518559    1.34    0.09    0.118   0.41    0.09    0.124   0.43    0.08 
         98.140    1.33    0.09    0.116   0.40    0.09    0.122   0.42    0.08 
  SNP_A-1515955    1.32    0.09    0.114   0.39    0.09    0.120   0.41    0.08 
  SNP_A-1508294    1.31    0.09    0.113   0.38    0.09    0.119   0.40    0.09 
  SNP_A-1507517    1.31    0.09    0.112   0.38    0.09    0.118   0.40    0.09 
  SNP_A-1518869    1.30    0.10    0.112   0.37    0.10    0.117   0.40    0.09 
  SNP_A-1517653    1.28    0.10    0.110   0.36    0.10    0.115   0.38    0.09 
  SNP_A-1517988    1.35    0.09    0.115   0.40    0.09    0.122   0.42    0.08 
         99.137    1.35    0.09    0.116   0.40    0.09    0.122   0.43    0.08 
  SNP_A-1511286    1.36    0.09    0.116   0.40    0.09    0.121   0.43    0.08 
  SNP_A-1514488    1.33    0.09    0.114   0.39    0.09    0.119   0.41    0.08 
         99.807    1.37    0.08    0.118   0.41    0.08    0.123   0.44    0.08 
  SNP_A-1518904    1.41    0.08    0.121   0.44    0.08    0.127   0.46    0.07 
  SNP_A-1517188    1.39    0.08    0.120   0.43    0.08    0.125   0.45    0.07 
        100.603    1.32    0.09    0.115   0.39    0.09    0.119   0.41    0.09 
  SNP_A-1516834    1.25    0.11    0.110   0.35    0.10    0.113   0.36    0.10 
        101.406    1.19    0.12    0.106   0.32    0.11    0.110   0.34    0.11 
        101.806    1.14    0.13    0.100   0.29    0.12    0.104   0.30    0.12 
  SNP_A-1514203    1.08    0.14    0.093   0.25    0.14    0.097   0.27    0.13 
  SNP_A-1514798    1.08    0.14    0.093   0.25    0.14    0.097   0.27    0.13 
  SNP_A-1513533    1.09    0.14    0.094   0.26    0.14    0.098   0.28    0.13 
  SNP_A-1509888    1.10    0.14    0.095   0.26    0.13    0.099   0.28    0.13 
  SNP_A-1510448    1.13    0.13    0.097   0.28    0.13    0.101   0.29    0.12 
  SNP_A-1511311    1.13    0.13    0.098   0.28    0.13    0.102   0.30    0.12 
  SNP_A-1517257    1.13    0.13    0.098   0.28    0.13    0.101   0.30    0.12 
        103.181    1.15    0.13    0.099   0.29    0.12    0.104   0.31    0.12 
  SNP_A-1514783    1.17    0.12    0.100   0.30    0.12    0.105   0.32    0.11 
  SNP_A-1519019    1.12    0.13    0.095   0.27    0.13    0.100   0.29    0.12 
  SNP_A-1518374    1.10    0.14    0.093   0.26    0.14    0.098   0.28    0.13 
  SNP_A-1519178    1.02     0.2    0.087   0.22     0.2    0.091   0.24    0.15 
  SNP_A-1509879    0.90     0.2    0.076   0.17     0.2    0.080   0.18     0.2 
  SNP_A-1510251    0.85     0.2    0.072   0.16     0.2    0.076   0.17     0.2 
        105.175    0.81     0.2    0.069   0.14     0.2    0.072   0.15     0.2 
        105.582    0.77     0.2    0.065   0.13     0.2    0.068   0.14     0.2 
  SNP_A-1517662    0.73     0.2    0.062   0.11     0.2    0.065   0.12     0.2 
  SNP_A-1513202    0.63     0.3    0.053   0.09     0.3    0.056   0.09     0.3 
  SNP_A-1518671    0.63     0.3    0.053   0.09     0.3    0.056   0.09     0.3 
  SNP_A-1513726    0.56     0.3    0.046   0.07     0.3    0.049   0.07     0.3 
  SNP_A-1515799    0.55     0.3    0.046   0.06     0.3    0.048   0.07     0.3 
  SNP_A-1508242    0.56     0.3    0.047   0.07     0.3    0.049   0.07     0.3 
  SNP_A-1511085    0.70     0.2    0.059   0.10     0.2    0.062   0.11     0.2 
  SNP_A-1513170    0.70     0.2    0.059   0.11     0.2    0.062   0.11     0.2 
        107.585    0.67     0.3    0.057   0.10     0.3    0.060   0.10     0.2 
  SNP_A-1518440    0.64     0.3    0.055   0.09     0.3    0.057   0.10     0.3 
  SNP_A-1516123    0.61     0.3    0.052   0.08     0.3    0.054   0.09     0.3 
  SNP_A-1511899    0.62     0.3    0.053   0.08     0.3    0.056   0.09     0.3 
  SNP_A-1516263    0.65     0.3    0.056   0.09     0.3    0.059   0.10     0.2 
        108.910    0.65     0.3    0.057   0.09     0.3    0.059   0.10     0.3 
        109.252    0.64     0.3    0.057   0.09     0.3    0.059   0.10     0.3 
  SNP_A-1509871    0.64     0.3    0.057   0.09     0.3    0.059   0.10     0.3 
  SNP_A-1508789    0.65     0.3    0.058   0.10     0.3    0.060   0.10     0.2 
  SNP_A-1509823    0.64     0.3    0.057   0.09     0.3    0.059   0.10     0.3 
        110.316    0.65     0.3    0.060   0.10     0.3    0.061   0.10     0.2 
        110.774    0.65     0.3    0.062   0.10     0.2    0.063   0.10     0.2 
        111.231    0.65     0.3    0.063   0.10     0.2    0.063   0.11     0.2 
  SNP_A-1507620    0.66     0.3    0.063   0.11     0.2    0.063   0.11     0.2 
  SNP_A-1511048    0.64     0.3    0.062   0.10     0.2    0.061   0.10     0.2 
        112.413    0.61     0.3    0.059   0.09     0.3    0.058   0.09     0.3 
  SNP_A-1507354    0.58     0.3    0.056   0.08     0.3    0.055   0.08     0.3 
        113.035    0.56     0.3    0.054   0.08     0.3    0.053   0.08     0.3 
  SNP_A-1511364    0.54     0.3    0.052   0.07     0.3    0.052   0.07     0.3 
        113.776    0.45     0.3    0.042   0.05     0.3    0.043   0.05     0.3 
  SNP_A-1517547    0.36     0.4    0.033   0.03     0.4    0.034   0.03     0.4 
        114.486    0.33     0.4    0.030   0.03     0.4    0.031   0.03     0.4 
  SNP_A-1513141    0.30     0.4    0.027   0.02     0.4    0.028   0.02     0.4 
  SNP_A-1513094    0.30     0.4    0.027   0.02     0.4    0.028   0.02     0.4 
        115.031    0.25     0.4    0.023   0.01     0.4    0.024   0.02     0.4 
  SNP_A-1516724    0.20     0.4    0.018   0.01     0.4    0.019   0.01     0.4 
  SNP_A-1519346    0.20     0.4    0.018   0.01     0.4    0.019   0.01     0.4 
        115.812    0.17     0.4    0.015   0.01     0.4    0.016   0.01     0.4 
        116.312    0.14     0.4    0.013   0.00     0.4    0.014   0.01     0.4 
        116.812    0.11     0.5    0.010   0.00     0.5    0.011   0.00     0.5 
        117.312    0.08     0.5    0.008   0.00     0.5    0.008   0.00     0.5 
  SNP_A-1509198    0.06     0.5    0.005   0.00     0.5    0.005   0.00     0.5 
        118.203    0.01     0.5    0.000   0.00     0.5    0.001   0.00     0.5 
  SNP_A-1509632   -0.05     0.5   -0.004  -0.00     0.5   -0.004  -0.00     0.5 
  SNP_A-1515594   -0.03     0.5   -0.002  -0.00     0.5   -0.002  -0.00     0.5 
  SNP_A-1519712   -0.02     0.5   -0.002  -0.00     0.5   -0.002  -0.00     0.5 
        119.485    0.02     0.5    0.001   0.00     0.5    0.002   0.00     0.5 
        119.908    0.05     0.5    0.004   0.00     0.5    0.005   0.00     0.5 
  SNP_A-1516718    0.09     0.5    0.007   0.00     0.5    0.008   0.00     0.5 
  SNP_A-1507325    0.12     0.5    0.010   0.00     0.5    0.011   0.00     0.4 
  SNP_A-1515387    0.12     0.5    0.010   0.00     0.5    0.011   0.00     0.4 
  SNP_A-1511446    0.13     0.4    0.011   0.00     0.4    0.012   0.00     0.4 
  SNP_A-1517865    0.14     0.4    0.011   0.00     0.4    0.013   0.00     0.4 
  SNP_A-1508986    0.14     0.4    0.011   0.00     0.4    0.013   0.00     0.4 
  SNP_A-1508515    0.15     0.4    0.012   0.00     0.4    0.014   0.01     0.4 
  SNP_A-1511781    0.15     0.4    0.012   0.00     0.4    0.013   0.01     0.4 
  SNP_A-1512925    0.15     0.4    0.012   0.00     0.4    0.014   0.01     0.4 
  SNP_A-1511641    0.15     0.4    0.012   0.00     0.4    0.013   0.00     0.4 
        121.832    0.15     0.4    0.012   0.00     0.4    0.014   0.01     0.4 
  SNP_A-1507475    0.16     0.4    0.012   0.00     0.4    0.014   0.01     0.4 
  SNP_A-1515315    0.15     0.4    0.012   0.00     0.4    0.014   0.01     0.4 
  SNP_A-1518924    0.15     0.4    0.012   0.00     0.4    0.013   0.01     0.4 
  SNP_A-1518871    0.17     0.4    0.014   0.01     0.4    0.015   0.01     0.4 
  SNP_A-1510361    0.19     0.4    0.015   0.01     0.4    0.017   0.01     0.4 
  SNP_A-1516640    0.20     0.4    0.016   0.01     0.4    0.018   0.01     0.4 
  SNP_A-1516886    0.19     0.4    0.016   0.01     0.4    0.017   0.01     0.4 
  SNP_A-1509215    0.19     0.4    0.015   0.01     0.4    0.017   0.01     0.4 
  SNP_A-1510349    0.19     0.4    0.015   0.01     0.4    0.017   0.01     0.4 
        123.228    0.15     0.4    0.012   0.00     0.4    0.014   0.01     0.4 
  SNP_A-1515957    0.11     0.5    0.009   0.00     0.5    0.010   0.00     0.5 
        123.881    0.12     0.5    0.010   0.00     0.5    0.011   0.00     0.5 
        124.276    0.12     0.5    0.010   0.00     0.5    0.011   0.00     0.5 
  SNP_A-1508223    0.12     0.5    0.010   0.00     0.5    0.011   0.00     0.4 
  SNP_A-1513557    0.12     0.5    0.010   0.00     0.5    0.011   0.00     0.4 
  SNP_A-1512486    0.08     0.5    0.007   0.00     0.5    0.007   0.00     0.5 
  SNP_A-1510191    0.14     0.4    0.012   0.00     0.4    0.013   0.00     0.4 
  SNP_A-1511826    0.18     0.4    0.015   0.01     0.4    0.016   0.01     0.4 
  SNP_A-1514745    0.14     0.4    0.012   0.00     0.4    0.012   0.00     0.4 
  SNP_A-1516361    0.13     0.4    0.011   0.00     0.4    0.012   0.00     0.4 
  SNP_A-1519023    0.04     0.5    0.004   0.00     0.5    0.004   0.00     0.5 
  SNP_A-1509830   -0.02     0.5   -0.002  -0.00     0.5   -0.002  -0.00     0.5 
  SNP_A-1507663   -0.09     0.5   -0.008  -0.00     0.5   -0.008  -0.00     0.5 
  SNP_A-1508524   -0.12     0.5   -0.011  -0.00     0.5   -0.011  -0.00     0.5 
  SNP_A-1517715   -0.14     0.6   -0.013  -0.00     0.6   -0.013  -0.00     0.6 
  SNP_A-1515273   -0.16     0.6   -0.014  -0.01     0.6   -0.014  -0.01     0.6 
  SNP_A-1511087   -0.20     0.6   -0.018  -0.01     0.6   -0.018  -0.01     0.6 
  SNP_A-1512274   -0.20     0.6   -0.018  -0.01     0.6   -0.018  -0.01     0.6 
  SNP_A-1514977   -0.25     0.6   -0.022  -0.01     0.6   -0.023  -0.01     0.6 
  SNP_A-1507364   -0.31     0.6   -0.028  -0.02     0.6   -0.028  -0.02     0.6 
  SNP_A-1511754   -0.32     0.6   -0.028  -0.02     0.6   -0.029  -0.02     0.6 
  SNP_A-1509256   -0.36     0.6   -0.032  -0.03     0.6   -0.033  -0.03     0.6 
  SNP_A-1519065   -0.33     0.6   -0.028  -0.02     0.6   -0.030  -0.03     0.6 
  SNP_A-1513073   -0.34     0.6   -0.028  -0.02     0.6   -0.031  -0.03     0.6 
  SNP_A-1518386   -0.35     0.6   -0.029  -0.03     0.6   -0.032  -0.03     0.6 
  SNP_A-1511125   -0.35     0.6   -0.029  -0.03     0.6   -0.032  -0.03     0.6 
  SNP_A-1514579   -0.41     0.7   -0.033  -0.03     0.7   -0.037  -0.04     0.7 
  SNP_A-1512851   -0.51     0.7   -0.040  -0.05     0.7   -0.045  -0.06     0.7 
  SNP_A-1512205   -0.55     0.7   -0.043  -0.06     0.7   -0.049  -0.07     0.7 
  SNP_A-1519314   -0.57     0.7   -0.045  -0.07     0.7   -0.052  -0.08     0.7 
  SNP_A-1514710   -0.64     0.7   -0.050  -0.08     0.7   -0.058  -0.09     0.7 
  SNP_A-1515307   -0.69     0.8   -0.055  -0.10     0.8   -0.063  -0.11     0.8 
  SNP_A-1514038   -0.75     0.8   -0.060  -0.12     0.8   -0.069  -0.13     0.8 
        130.635   -0.76     0.8   -0.061  -0.12     0.8   -0.070  -0.14     0.8 
  SNP_A-1515333   -0.77     0.8   -0.061  -0.12     0.8   -0.070  -0.14     0.8 
  SNP_A-1515988   -0.80     0.8   -0.064  -0.13     0.8   -0.072  -0.15     0.8 
  SNP_A-1511530   -0.69     0.8   -0.056  -0.10     0.8   -0.063  -0.11     0.8 
        131.796   -0.60     0.7   -0.049  -0.08     0.7   -0.055  -0.08     0.7 
  SNP_A-1519196   -0.51     0.7   -0.042  -0.06     0.7   -0.047  -0.06     0.7 
  SNP_A-1514877   -0.45     0.7   -0.037  -0.04     0.7   -0.041  -0.05     0.7 
  SNP_A-1513080   -0.45     0.7   -0.037  -0.04     0.7   -0.041  -0.05     0.7 
  SNP_A-1519605   -0.45     0.7   -0.038  -0.04     0.7   -0.041  -0.05     0.7 
  SNP_A-1511832   -0.44     0.7   -0.037  -0.04     0.7   -0.040  -0.05     0.7 
  SNP_A-1516638   -0.47     0.7   -0.040  -0.05     0.7   -0.042  -0.05     0.7 
  SNP_A-1514002   -0.52     0.7   -0.045  -0.06     0.7   -0.047  -0.06     0.7 
  SNP_A-1510602   -0.55     0.7   -0.047  -0.07     0.7   -0.050  -0.07     0.7 
  SNP_A-1515129   -0.56     0.7   -0.048  -0.07     0.7   -0.051  -0.07     0.7 
  SNP_A-1515329   -0.57     0.7   -0.049  -0.07     0.7   -0.051  -0.07     0.7 
  SNP_A-1519002   -0.56     0.7   -0.048  -0.07     0.7   -0.051  -0.07     0.7 
  SNP_A-1518708   -0.55     0.7   -0.048  -0.07     0.7   -0.050  -0.07     0.7 
  SNP_A-1507836   -0.57     0.7   -0.050  -0.07     0.7   -0.052  -0.08     0.7 
        134.852   -0.53     0.7   -0.048  -0.07     0.7   -0.049  -0.07     0.7 
  SNP_A-1512391   -0.49     0.7   -0.045  -0.06     0.7   -0.046  -0.06     0.7 
  SNP_A-1509197   -0.50     0.7   -0.047  -0.06     0.7   -0.047  -0.06     0.7 
  SNP_A-1516656   -0.54     0.7   -0.050  -0.07     0.7   -0.051  -0.07     0.7 
  SNP_A-1514737   -0.47     0.7   -0.045  -0.05     0.7   -0.045  -0.05     0.7 
  SNP_A-1517135   -0.46     0.7   -0.044  -0.05     0.7   -0.044  -0.05     0.7 
        136.754   -0.44     0.7   -0.044  -0.05     0.7   -0.043  -0.05     0.7 
        137.164   -0.43     0.7   -0.044  -0.05     0.7   -0.041  -0.05     0.7 
  SNP_A-1514297   -0.41     0.7   -0.042  -0.05     0.7   -0.040  -0.04     0.7 
  SNP_A-1512154   -0.42     0.7   -0.044  -0.05     0.7   -0.040  -0.04     0.7 
  SNP_A-1516460   -0.43     0.7   -0.044  -0.05     0.7   -0.041  -0.05     0.7 
        138.279   -0.45     0.7   -0.047  -0.05     0.7   -0.043  -0.05     0.7 
  SNP_A-1512273   -0.48     0.7   -0.049  -0.06     0.7   -0.044  -0.05     0.7 
  SNP_A-1508830   -0.48     0.7   -0.049  -0.06     0.7   -0.044  -0.05     0.7 
  SNP_A-1510418   -0.50     0.7   -0.050  -0.06     0.7   -0.045  -0.06     0.7 
  SNP_A-1515410   -0.49     0.7   -0.050  -0.06     0.7   -0.045  -0.06     0.7 
  SNP_A-1517093   -0.48     0.7   -0.049  -0.06     0.7   -0.044  -0.05     0.7 
  SNP_A-1507768   -0.48     0.7   -0.048  -0.06     0.7   -0.043  -0.05     0.7 
  SNP_A-1509155   -0.47     0.7   -0.047  -0.06     0.7   -0.042  -0.05     0.7 
  SNP_A-1516411   -0.45     0.7   -0.046  -0.05     0.7   -0.041  -0.05     0.7 
  SNP_A-1515088   -0.43     0.7   -0.044  -0.05     0.7   -0.039  -0.04     0.7 
  SNP_A-1515113   -0.27     0.6   -0.027  -0.02     0.6   -0.025  -0.02     0.6 
  SNP_A-1516562   -0.24     0.6   -0.024  -0.01     0.6   -0.022  -0.01     0.6 
  SNP_A-1518895   -0.18     0.6   -0.019  -0.01     0.6   -0.017  -0.01     0.6 
        140.912   -0.01     0.5   -0.001  -0.00     0.5   -0.001  -0.00     0.5 
  SNP_A-1517404    0.16     0.4    0.017   0.01     0.4    0.015   0.01     0.4 
  SNP_A-1518046    0.23     0.4    0.024   0.01     0.4    0.021   0.01     0.4 
        142.208    0.24     0.4    0.024   0.01     0.4    0.022   0.01     0.4 
  SNP_A-1510341    0.25     0.4    0.025   0.02     0.4    0.023   0.01     0.4 
        143.078    0.26     0.4    0.026   0.02     0.4    0.024   0.02     0.4 
  SNP_A-1509762    0.28     0.4    0.026   0.02     0.4    0.025   0.02     0.4 
        143.967    0.29     0.4    0.028   0.02     0.4    0.027   0.02     0.4 
  SNP_A-1518461    0.31     0.4    0.029   0.02     0.4    0.028   0.02     0.4 
  SNP_A-1516843    0.31     0.4    0.029   0.02     0.4    0.028   0.02     0.4 
  SNP_A-1513993    0.30     0.4    0.028   0.02     0.4    0.027   0.02     0.4 
  SNP_A-1508873    0.30     0.4    0.029   0.02     0.4    0.027   0.02     0.4 
  SNP_A-1513000    0.30     0.4    0.029   0.02     0.4    0.028   0.02     0.4 
  SNP_A-1508907    0.29     0.4    0.027   0.02     0.4    0.026   0.02     0.4 
  SNP_A-1509231    0.28     0.4    0.027   0.02     0.4    0.026   0.02     0.4 
  SNP_A-1515506    0.26     0.4    0.025   0.02     0.4    0.024   0.02     0.4 
        145.411    0.20     0.4    0.019   0.01     0.4    0.019   0.01     0.4 
  SNP_A-1511589    0.14     0.4    0.013   0.00     0.4    0.013   0.00     0.4 
  SNP_A-1509754    0.14     0.4    0.013   0.00     0.4    0.013   0.00     0.4 
        146.112    0.02     0.5    0.002   0.00     0.5    0.002   0.00     0.5 
        146.489   -0.09     0.5   -0.009  -0.00     0.5   -0.009  -0.00     0.5 
        146.867   -0.21     0.6   -0.020  -0.01     0.6   -0.020  -0.01     0.6 
  SNP_A-1515580   -0.33     0.6   -0.031  -0.03     0.6   -0.030  -0.03     0.6 
  SNP_A-1515053   -0.44     0.7   -0.042  -0.05     0.7   -0.040  -0.05     0.7 
  SNP_A-1509226   -0.44     0.7   -0.042  -0.05     0.7   -0.041  -0.05     0.7 
        148.123   -0.54     0.7   -0.051  -0.07     0.7   -0.050  -0.07     0.7 
        148.567   -0.64     0.7   -0.060  -0.10     0.8   -0.059  -0.10     0.7 
  SNP_A-1513122   -0.74     0.8   -0.068  -0.13     0.8   -0.067  -0.13     0.8 
        149.360   -0.78     0.8   -0.072  -0.14     0.8   -0.071  -0.14     0.8 
  SNP_A-1517562   -0.82     0.8   -0.075  -0.16     0.8   -0.074  -0.15     0.8 
  SNP_A-1508623   -0.82     0.8   -0.075  -0.16     0.8   -0.074  -0.16     0.8 
  SNP_A-1508901   -0.83     0.8   -0.076  -0.16     0.8   -0.075  -0.16     0.8 
  SNP_A-1509451   -0.83     0.8   -0.076  -0.16     0.8   -0.075  -0.16     0.8 
  SNP_A-1512668   -0.86     0.8   -0.078  -0.17     0.8   -0.077  -0.17     0.8 
  SNP_A-1511852   -0.89     0.8   -0.081  -0.19     0.8   -0.080  -0.18     0.8 
  SNP_A-1517585   -1.02     0.8   -0.093  -0.25     0.9   -0.092  -0.24     0.9 
  SNP_A-1517406   -1.18     0.9   -0.109  -0.34     0.9   -0.108  -0.33     0.9 
  SNP_A-1508411   -1.26     0.9   -0.116  -0.38     0.9   -0.115  -0.37     0.9 
  SNP_A-1515960   -1.35     0.9   -0.124  -0.44     0.9   -0.123  -0.42     0.9 
  SNP_A-1514868   -1.39     0.9   -0.127  -0.46     0.9   -0.126  -0.44     0.9 
  SNP_A-1508040   -1.39     0.9   -0.129  -0.47     0.9   -0.128  -0.45     0.9 
  SNP_A-1511980   -1.38     0.9   -0.129  -0.47     0.9   -0.128  -0.45     0.9 
  SNP_A-1514458   -1.39     0.9   -0.130  -0.47     0.9   -0.129  -0.46     0.9 
        151.941   -1.41     0.9   -0.132  -0.49     0.9   -0.132  -0.48     0.9 
  SNP_A-1517045   -1.44     0.9   -0.133  -0.50     0.9   -0.134  -0.49     0.9 
  SNP_A-1515437   -1.45     0.9   -0.134  -0.51     0.9   -0.135  -0.50     0.9 
  SNP_A-1507749   -1.45     0.9   -0.134  -0.51     0.9   -0.134  -0.50     0.9 
  SNP_A-1514559   -1.45     0.9   -0.135  -0.52     0.9   -0.136  -0.50     0.9 
        153.277   -1.47     0.9   -0.137  -0.53     0.9   -0.139  -0.52     0.9 
        153.678   -1.49     0.9   -0.138  -0.54     0.9   -0.141  -0.54     0.9 
  SNP_A-1511150   -1.51     0.9   -0.138  -0.55     0.9   -0.143  -0.55     0.9 
  SNP_A-1512589   -1.52     0.9   -0.139  -0.55     0.9   -0.144  -0.56     0.9 
  SNP_A-1514513   -1.52     0.9   -0.139  -0.55     0.9   -0.144  -0.56     0.9 
  SNP_A-1512648   -1.53     0.9   -0.140  -0.56     0.9   -0.145  -0.56     0.9 
        154.849   -1.65     1.0   -0.155  -0.67     1.0   -0.159  -0.67     1.0 
  SNP_A-1513052   -1.78     1.0   -0.166  -0.78     1.0   -0.170  -0.77     1.0 
  SNP_A-1517455   -1.80     1.0   -0.168  -0.80     1.0   -0.173  -0.79     1.0 
  SNP_A-1512815   -1.80     1.0   -0.168  -0.80     1.0   -0.173  -0.79     1.0 
  SNP_A-1516064   -1.82     1.0   -0.170  -0.81     1.0   -0.174  -0.80     1.0 
  SNP_A-1518302   -1.81     1.0   -0.170  -0.81     1.0   -0.174  -0.80     1.0 
  SNP_A-1518344   -1.77     1.0   -0.169  -0.79     1.0   -0.173  -0.78     1.0 
  SNP_A-1515321   -1.68     1.0   -0.162  -0.71     1.0   -0.166  -0.71     1.0 
        157.092   -1.60     0.9   -0.153  -0.64     1.0   -0.159  -0.65     1.0 
  SNP_A-1508378   -1.52     0.9   -0.142  -0.56     0.9   -0.150  -0.58     0.9 
  SNP_A-1507984   -1.50     0.9   -0.140  -0.55     0.9   -0.147  -0.56     0.9 
        158.197   -1.47     0.9   -0.137  -0.53     0.9   -0.145  -0.54     0.9 
        158.549   -1.44     0.9   -0.134  -0.51     0.9   -0.142  -0.52     0.9 
  SNP_A-1515104   -1.41     0.9   -0.131  -0.48     0.9   -0.139  -0.50     0.9 
        159.326   -1.41     0.9   -0.132  -0.48     0.9   -0.138  -0.50     0.9 
        159.751   -1.41     0.9   -0.131  -0.48     0.9   -0.137  -0.49     0.9 
        160.177   -1.40     0.9   -0.130  -0.48     0.9   -0.134  -0.48     0.9 
  SNP_A-1512733   -1.40     0.9   -0.127  -0.46     0.9   -0.130  -0.47     0.9 
  SNP_A-1513779   -1.43     0.9   -0.129  -0.48     0.9   -0.133  -0.48     0.9 
  SNP_A-1517327   -1.43     0.9   -0.130  -0.48     0.9   -0.133  -0.49     0.9 
  SNP_A-1509337   -1.44     0.9   -0.130  -0.49     0.9   -0.134  -0.49     0.9 
  SNP_A-1516074   -1.46     0.9   -0.133  -0.51     0.9   -0.137  -0.51     0.9 
        161.712   -1.52     0.9   -0.140  -0.56     0.9   -0.145  -0.56     0.9 
        162.187   -1.59     0.9   -0.146  -0.61     1.0   -0.151  -0.61     1.0 
        162.663   -1.65     1.0   -0.151  -0.65     1.0   -0.157  -0.66     1.0 
        163.138   -1.71     1.0   -0.155  -0.70     1.0   -0.160  -0.70     1.0 
  SNP_A-1513570   -1.78     1.0   -0.158  -0.74     1.0   -0.163  -0.74     1.0 
        164.040   -1.65     1.0   -0.149  -0.64     1.0   -0.155  -0.65     1.0 
        164.467   -1.51     0.9   -0.139  -0.55     0.9   -0.145  -0.56     0.9 
        164.894   -1.38     0.9   -0.127  -0.46     0.9   -0.134  -0.47     0.9 
        165.321   -1.25     0.9   -0.115  -0.37     0.9   -0.121  -0.39     0.9 
        165.748   -1.12     0.9   -0.102  -0.30     0.9   -0.108  -0.31     0.9 
  SNP_A-1517973   -1.00     0.8   -0.088  -0.23     0.8   -0.094  -0.24     0.9 
  SNP_A-1513693   -0.98     0.8   -0.087  -0.22     0.8   -0.092  -0.23     0.8 
        166.552   -0.93     0.8   -0.082  -0.20     0.8   -0.087  -0.21     0.8 
  SNP_A-1516025   -0.89     0.8   -0.078  -0.18     0.8   -0.082  -0.19     0.8 
  SNP_A-1509404   -0.86     0.8   -0.075  -0.17     0.8   -0.079  -0.17     0.8 
  SNP_A-1516009   -0.82     0.8   -0.072  -0.15     0.8   -0.075  -0.16     0.8 
  SNP_A-1512370   -0.78     0.8   -0.069  -0.14     0.8   -0.072  -0.14     0.8 
  SNP_A-1514077   -0.77     0.8   -0.069  -0.14     0.8   -0.071  -0.14     0.8 
  SNP_A-1519349   -0.71     0.8   -0.063  -0.12     0.8   -0.066  -0.12     0.8 
  SNP_A-1513788   -0.65     0.7   -0.058  -0.10     0.7   -0.061  -0.10     0.8 
  SNP_A-1519681   -0.63     0.7   -0.056  -0.09     0.7   -0.059  -0.09     0.7 
  SNP_A-1514532   -0.62     0.7   -0.056  -0.09     0.7   -0.059  -0.09     0.7 
        168.528   -0.64     0.7   -0.059  -0.10     0.7   -0.062  -0.10     0.8 
        169.024   -0.66     0.7   -0.061  -0.10     0.8   -0.064  -0.11     0.8 
        169.519   -0.68     0.8   -0.064  -0.11     0.8   -0.067  -0.12     0.8 
  SNP_A-1512578   -0.70     0.8   -0.066  -0.12     0.8   -0.069  -0.12     0.8 
  SNP_A-1508166   -0.70     0.8   -0.066  -0.12     0.8   -0.069  -0.12     0.8 
  SNP_A-1512194   -0.70     0.8   -0.066  -0.12     0.8   -0.069  -0.12     0.8 
  SNP_A-1512423   -0.69     0.8   -0.067  -0.12     0.8   -0.069  -0.12     0.8 
  SNP_A-1512710   -0.69     0.8   -0.067  -0.12     0.8   -0.068  -0.12     0.8 
        171.145   -0.70     0.8   -0.067  -0.12     0.8   -0.069  -0.12     0.8 
        171.515   -0.70     0.8   -0.067  -0.12     0.8   -0.068  -0.12     0.8 
  SNP_A-1510599   -0.70     0.8   -0.066  -0.12     0.8   -0.068  -0.12     0.8 
  SNP_A-1507961   -0.71     0.8   -0.066  -0.12     0.8   -0.068  -0.12     0.8 
  SNP_A-1517799   -0.63     0.7   -0.059  -0.10     0.7   -0.060  -0.10     0.7 
  SNP_A-1513302   -0.62     0.7   -0.058  -0.09     0.7   -0.059  -0.10     0.7 
  SNP_A-1509474   -0.63     0.7   -0.058  -0.10     0.7   -0.060  -0.10     0.7 
  SNP_A-1519481   -0.64     0.7   -0.058  -0.10     0.7   -0.059  -0.10     0.7 
  SNP_A-1508347   -0.65     0.7   -0.059  -0.10     0.7   -0.060  -0.10     0.8 
  SNP_A-1512157   -0.71     0.8   -0.064  -0.12     0.8   -0.065  -0.12     0.8 
  SNP_A-1512915   -0.76     0.8   -0.071  -0.14     0.8   -0.070  -0.14     0.8 
  SNP_A-1510637   -0.85     0.8   -0.080  -0.18     0.8   -0.078  -0.17     0.8 
        174.487   -0.88     0.8   -0.083  -0.19     0.8   -0.081  -0.18     0.8 
  SNP_A-1512981   -0.90     0.8   -0.086  -0.20     0.8   -0.083  -0.19     0.8 
  SNP_A-1515502   -0.90     0.8   -0.086  -0.20     0.8   -0.083  -0.19     0.8 
  SNP_A-1516499   -0.93     0.8   -0.088  -0.21     0.8   -0.086  -0.20     0.8 
  SNP_A-1515872   -1.01     0.8   -0.096  -0.25     0.9   -0.093  -0.24     0.9 
        175.884   -0.97     0.8   -0.094  -0.24     0.9   -0.091  -0.23     0.8 
        176.254   -0.94     0.8   -0.090  -0.22     0.8   -0.088  -0.21     0.8 
  SNP_A-1508497   -0.90     0.8   -0.087  -0.20     0.8   -0.085  -0.20     0.8 
        176.910   -0.90     0.8   -0.086  -0.20     0.8   -0.084  -0.19     0.8 
  SNP_A-1510241   -0.89     0.8   -0.085  -0.20     0.8   -0.083  -0.19     0.8 
  SNP_A-1510884   -0.89     0.8   -0.085  -0.20     0.8   -0.083  -0.19     0.8 
  SNP_A-1512083   -0.86     0.8   -0.083  -0.19     0.8   -0.081  -0.18     0.8 
  SNP_A-1517726   -0.87     0.8   -0.083  -0.19     0.8   -0.081  -0.18     0.8 
        178.118   -0.87     0.8   -0.084  -0.19     0.8   -0.083  -0.18     0.8 
  SNP_A-1511373   -0.88     0.8   -0.086  -0.20     0.8   -0.084  -0.19     0.8 
        178.873   -0.90     0.8   -0.090  -0.21     0.8   -0.086  -0.20     0.8 
        179.331   -0.91     0.8   -0.093  -0.22     0.8   -0.088  -0.21     0.8 
  SNP_A-1511851   -0.93     0.8   -0.096  -0.23     0.8   -0.089  -0.21     0.8 
        180.204   -0.87     0.8   -0.088  -0.20     0.8   -0.083  -0.19     0.8 
  SNP_A-1510247   -0.81     0.8   -0.080  -0.17     0.8   -0.077  -0.16     0.8 
  SNP_A-1510877   -0.78     0.8   -0.077  -0.16     0.8   -0.074  -0.15     0.8 
  SNP_A-1510105   -0.77     0.8   -0.076  -0.15     0.8   -0.073  -0.14     0.8 
  SNP_A-1518327   -0.69     0.8   -0.069  -0.13     0.8   -0.066  -0.12     0.8 
        181.759   -0.63     0.7   -0.064  -0.10     0.8   -0.061  -0.10     0.7 
        182.214   -0.56     0.7   -0.058  -0.08     0.7   -0.055  -0.08     0.7 
        182.669   -0.49     0.7   -0.051  -0.07     0.7   -0.049  -0.06     0.7 
  SNP_A-1513859   -0.42     0.7   -0.045  -0.05     0.7   -0.042  -0.05     0.7 
        183.575   -0.37     0.6   -0.040  -0.04     0.7   -0.037  -0.03     0.7 
        184.024   -0.31     0.6   -0.034  -0.03     0.6   -0.032  -0.03     0.6 
  SNP_A-1513269   -0.25     0.6   -0.028  -0.02     0.6   -0.026  -0.02     0.6 
  SNP_A-1514109   -0.23     0.6   -0.026  -0.02     0.6   -0.024  -0.01     0.6 
        185.064   -0.20     0.6   -0.023  -0.01     0.6   -0.021  -0.01     0.6 
        185.478   -0.18     0.6   -0.020  -0.01     0.6   -0.019  -0.01     0.6 
  SNP_A-1517239   -0.15     0.6   -0.017  -0.01     0.6   -0.016  -0.01     0.6 
  SNP_A-1508869   -0.15     0.6   -0.017  -0.01     0.6   -0.015  -0.01     0.6 
  SNP_A-1508599   -0.15     0.6   -0.017  -0.01     0.6   -0.015  -0.01     0.6 
        186.443   -0.13     0.6   -0.016  -0.01     0.6   -0.014  -0.00     0.6 
        186.931   -0.12     0.5   -0.015  -0.00     0.6   -0.013  -0.00     0.6 
        187.420   -0.11     0.5   -0.013  -0.00     0.6   -0.012  -0.00     0.5 
        187.909   -0.10     0.5   -0.012  -0.00     0.5   -0.011  -0.00     0.5 
        188.397   -0.08     0.5   -0.010  -0.00     0.5   -0.009  -0.00     0.5 
        188.886   -0.07     0.5   -0.008  -0.00     0.5   -0.008  -0.00     0.5 
  SNP_A-1513814   -0.06     0.5   -0.006  -0.00     0.5   -0.006  -0.00     0.5 
        189.851   -0.07     0.5   -0.008  -0.00     0.5   -0.007  -0.00     0.5 
  SNP_A-1512390   -0.08     0.5   -0.009  -0.00     0.5   -0.008  -0.00     0.5 
  SNP_A-1511756   -0.02     0.5   -0.003  -0.00     0.5   -0.002  -0.00     0.5 
        191.127    0.07     0.5    0.008   0.00     0.5    0.008   0.00     0.5 
        191.531    0.17     0.4    0.019   0.01     0.4    0.018   0.01     0.4 
        191.935    0.26     0.4    0.030   0.02     0.4    0.028   0.02     0.4 
        192.339    0.36     0.4    0.041   0.04     0.3    0.038   0.03     0.3 
  SNP_A-1517710    0.45     0.3    0.051   0.06     0.3    0.047   0.05     0.3 
        193.152    0.52     0.3    0.057   0.08     0.3    0.054   0.07     0.3 
  SNP_A-1519251    0.59     0.3    0.064   0.10     0.3    0.060   0.09     0.3 
        193.892    0.59     0.3    0.063   0.09     0.3    0.060   0.09     0.3 
  SNP_A-1514318    0.58     0.3    0.062   0.09     0.3    0.059   0.09     0.3 
        194.564    0.57     0.3    0.061   0.09     0.3    0.058   0.09     0.3 
  SNP_A-1514792    0.56     0.3    0.060   0.09     0.3    0.057   0.08     0.3 
        195.316    0.58     0.3    0.062   0.09     0.3    0.060   0.09     0.3 
        195.726    0.61     0.3    0.063   0.10     0.3    0.062   0.10     0.3 
  SNP_A-1510719    0.63     0.3    0.065   0.10     0.2    0.064   0.10     0.2 
        196.507    0.65     0.3    0.067   0.11     0.2    0.067   0.11     0.2 
        196.879    0.68     0.2    0.069   0.12     0.2    0.069   0.12     0.2 
  SNP_A-1512641    0.71     0.2    0.070   0.13     0.2    0.071   0.13     0.2 
        197.572    0.74     0.2    0.073   0.14     0.2    0.074   0.14     0.2 
  SNP_A-1519222    0.77     0.2    0.076   0.15     0.2    0.077   0.15     0.2 
        198.252    0.78     0.2    0.077   0.15     0.2    0.079   0.16     0.2 
  SNP_A-1511736    0.79     0.2    0.078   0.16     0.2    0.079   0.16     0.2 
        198.948    0.81     0.2    0.080   0.16     0.2    0.081   0.17     0.2 
  SNP_A-1517003    0.83     0.2    0.082   0.17     0.2    0.083   0.18     0.2 
        199.755    0.80     0.2    0.081   0.17     0.2    0.081   0.17     0.2 
        200.222    0.78     0.2    0.080   0.16     0.2    0.079   0.16     0.2 
        200.688    0.76     0.2    0.079   0.15     0.2    0.077   0.15     0.2 
        201.155    0.74     0.2    0.077   0.14     0.2    0.074   0.14     0.2 
        201.622    0.72     0.2    0.075   0.14     0.2    0.071   0.13     0.2 
        202.089    0.70     0.2    0.073   0.13     0.2    0.068   0.12     0.2 
  SNP_A-1514339    0.68     0.2    0.070   0.12     0.2    0.065   0.11     0.2 
  SNP_A-1516585    0.68     0.2    0.070   0.12     0.2    0.065   0.11     0.2 
  SNP_A-1518486    0.68     0.2    0.070   0.12     0.2    0.065   0.11     0.2 
  SNP_A-1513721    0.68     0.2    0.070   0.12     0.2    0.065   0.11     0.2 
  SNP_A-1510622    0.68     0.2    0.069   0.12     0.2    0.064   0.11     0.2 
  SNP_A-1508262    0.70     0.2    0.071   0.13     0.2    0.066   0.12     0.2 
  SNP_A-1518808    0.74     0.2    0.074   0.14     0.2    0.069   0.13     0.2 
  SNP_A-1508159    0.74     0.2    0.074   0.14     0.2    0.069   0.13     0.2 
  SNP_A-1507889    0.74     0.2    0.075   0.14     0.2    0.070   0.13     0.2 
  SNP_A-1518198    0.76     0.2    0.076   0.15     0.2    0.071   0.14     0.2 
  SNP_A-1515714    0.80     0.2    0.082   0.17     0.2    0.076   0.16     0.2 
  SNP_A-1516020    0.80     0.2    0.082   0.17     0.2    0.076   0.16     0.2 
  SNP_A-1517372    0.81     0.2    0.083   0.17     0.2    0.077   0.16     0.2 
  SNP_A-1515347    0.81     0.2    0.084   0.17     0.2    0.078   0.16     0.2 
  SNP_A-1515155    0.81     0.2    0.084   0.17     0.2    0.078   0.16     0.2 
  SNP_A-1514615    0.72     0.2    0.077   0.14     0.2    0.071   0.13     0.2 

MERLIN 1.1.2 - (c) 2000-2007 Goncalo Abecasis

References for this version of Merlin:

   Abecasis et al (2002) Nat Gen 30:97-101        [original citation]
   Fingerlin et al (2004) AJHG 74:432-43          [case selection for association studies]
   Abecasis and Wigginton (2005) AJHG 77:754-67   [ld modeling, parametric analyses]
   Fingerlin et al (2006) Gen Epidemiol 30:384-96 [sex-specific maps]
   Chen and Abecasis (2007) AJHG 81:913-26        [qtl association analysis, qtl simulation]


The following parameters are in effect:
                     Data File :     wiped_5.dat (-dname)
                 Pedigree File :     wiped_5.ped (-pname)
            Missing Value Code :         -99.999 (-xname)
                      Map File :      10K142.map (-mname)
            Allele Frequencies :  10K142cauc.frq (-f[a|e|f|m|file])
                   Random Seed :          123456 (-r9999)

Data Analysis Options
         General : --error [ON], --information [ON], --likelihood,
                   --model [age.tbl]
      IBD States : --ibd, --kinship, --matrices, --extended, --select
     NPL Linkage : --npl [ON], --pairs [ON], --qtl, --deviates, --exp [ON]
      VC Linkage : --vc, --useCovariates, --ascertainment, --unlinked [0.00]
     Association : --infer, --assoc, --fastAssoc, --filter, --custom [cov.tbl]
     Haplotyping : --best, --sample, --all, --founders, --horizontal
   Recombination : --zero, --one, --two, --three, --singlepoint
       Positions : --steps, --maxStep [0.50], --minStep, --grid, --start,
                   --stop
     LD Clusters : --clusters [], --distance, --rsq [0.16], --cfreq
          Limits : --bits [24], --megabytes [1024], --minutes
     Performance : --trim, --noCoupleBits, --swap [ON], --smallSwap
          Output : --quiet, --markerNames [ON], --frequencies [ON],
                   --perFamily [ON], --pdf [ON], --tabulate,
                   --prefix [wiped_5]
      Simulation : --simulate, --reruns, --save, --trait []

Phenotype: Disease [ALL] (140 families)
===============================================================================
            Pos   Zmean  pvalue linDelta    LOD  pvalue expDelta    LOD  pvalue
            min  -14.60     1.0   -0.188 -12.65     1.0   -9.999 -74.26     1.0 
            max   21.77 0.00000    0.707  49.27 0.00000    9.999  116.8 0.00000 
  SNP_A-1507787    0.13     0.5    0.014   0.00     0.4    0.015   0.00     0.4 
          3.264    0.14     0.4    0.015   0.01     0.4    0.016   0.01     0.4 
  SNP_A-1507826    0.15     0.4    0.016   0.01     0.4    0.017   0.01     0.4 
          3.985    0.20     0.4    0.021   0.01     0.4    0.022   0.01     0.4 
          4.417    0.25     0.4    0.026   0.02     0.4    0.027   0.02     0.4 
          4.849    0.30     0.4    0.031   0.02     0.4    0.032   0.02     0.4 
  SNP_A-1518002    0.35     0.4    0.035   0.03     0.4    0.036   0.03     0.3 
  SNP_A-1511488    0.36     0.4    0.036   0.03     0.3    0.037   0.03     0.3 
  SNP_A-1511924    0.36     0.4    0.036   0.03     0.3    0.037   0.03     0.3 
  SNP_A-1519235    0.37     0.4    0.037   0.04     0.3    0.038   0.04     0.3 
          6.370    0.35     0.4    0.035   0.03     0.4    0.035   0.03     0.3 
  SNP_A-1511388    0.33     0.4    0.033   0.03     0.4    0.033   0.03     0.4 
  SNP_A-1517976    0.33     0.4    0.033   0.03     0.4    0.033   0.03     0.4 
  SNP_A-1518884    0.32     0.4    0.031   0.03     0.4    0.032   0.03     0.4 
          7.619    0.31     0.4    0.031   0.02     0.4    0.031   0.03     0.4 
          8.044    0.31     0.4    0.030   0.02     0.4    0.031   0.02     0.4 
          8.470    0.30     0.4    0.029   0.02     0.4    0.030   0.02     0.4 
          8.896    0.30     0.4    0.028   0.02     0.4    0.029   0.02     0.4 
  SNP_A-1509766    0.29     0.4    0.027   0.02     0.4    0.028   0.02     0.4 
  SNP_A-1510332    0.41     0.3    0.037   0.04     0.3    0.040   0.04     0.3 
         10.130    0.46     0.3    0.041   0.05     0.3    0.044   0.05     0.3 
  SNP_A-1511491    0.50     0.3    0.045   0.06     0.3    0.048   0.06     0.3 
         10.980    0.57     0.3    0.051   0.07     0.3    0.055   0.08     0.3 
         11.424    0.63     0.3    0.056   0.09     0.3    0.061   0.10     0.2 
         11.869    0.70     0.2    0.061   0.11     0.2    0.066   0.12     0.2 
  SNP_A-1515622    0.77     0.2    0.065   0.13     0.2    0.071   0.14     0.2 
  SNP_A-1515042    0.80     0.2    0.066   0.13     0.2    0.072   0.15     0.2 
  SNP_A-1514923    0.79     0.2    0.066   0.13     0.2    0.072   0.15     0.2 
  SNP_A-1518875    0.79     0.2    0.066   0.13     0.2    0.072   0.15     0.2 
  SNP_A-1518639    0.79     0.2    0.066   0.13     0.2    0.072   0.15     0.2 
         13.404    0.84     0.2    0.071   0.15     0.2    0.077   0.17     0.2 
         13.839    0.89     0.2    0.076   0.17     0.2    0.082   0.19     0.2 
         14.274    0.94     0.2    0.081   0.19     0.2    0.087   0.21     0.2 
  SNP_A-1516183    0.99     0.2    0.086   0.22     0.2    0.091   0.23     0.2 
  SNP_A-1512784    1.05    0.15    0.091   0.24    0.15    0.096   0.26    0.14 
         15.281    1.09    0.14    0.094   0.26    0.14    0.100   0.28    0.13 
  SNP_A-1509066    1.14    0.13    0.097   0.28    0.13    0.105   0.31    0.12 
  SNP_A-1519040    1.15    0.12    0.098   0.29    0.12    0.106   0.31    0.11 
         15.895    1.25    0.11    0.106   0.34    0.11    0.116   0.38    0.09 
  SNP_A-1509389    1.35    0.09    0.112   0.39    0.09    0.124   0.43    0.08 
  SNP_A-1517811    1.52    0.06    0.126   0.49    0.07    0.140   0.55    0.06 
  SNP_A-1517450    1.54    0.06    0.127   0.50    0.07    0.141   0.56    0.05 
         17.058    1.60    0.05    0.133   0.54    0.06    0.148   0.61    0.05 
         17.471    1.67    0.05    0.139   0.59    0.05    0.154   0.67    0.04 
         17.884    1.74    0.04    0.145   0.64    0.04    0.159   0.72    0.03 
  SNP_A-1510259    1.80    0.04    0.150   0.69    0.04    0.164   0.77    0.03 
  SNP_A-1510573    1.80    0.04    0.150   0.69    0.04    0.164   0.77    0.03 
  SNP_A-1510497    1.78    0.04    0.149   0.67    0.04    0.162   0.75    0.03 
         19.100    1.77    0.04    0.151   0.68    0.04    0.163   0.75    0.03 
         19.543    1.77    0.04    0.152   0.68    0.04    0.162   0.74    0.03 
  SNP_A-1516384    1.76    0.04    0.152   0.68    0.04    0.161   0.73    0.03 
         20.265    1.66    0.05    0.145   0.61    0.05    0.152   0.66    0.04 
  SNP_A-1516511    1.57    0.06    0.137   0.55    0.06    0.143   0.58    0.05 
  SNP_A-1514076    1.55    0.06    0.135   0.53    0.06    0.141   0.56    0.05 
  SNP_A-1510453    1.50    0.07    0.132   0.51    0.06    0.135   0.53    0.06 
  SNP_A-1509945    1.42    0.08    0.127   0.46    0.07    0.127   0.47    0.07 
  SNP_A-1514440    1.42    0.08    0.127   0.46    0.07    0.127   0.47    0.07 
  SNP_A-1508887    1.39    0.08    0.125   0.44    0.08    0.124   0.45    0.08 
  SNP_A-1514263    1.39    0.08    0.125   0.44    0.08    0.124   0.45    0.08 
  SNP_A-1512688    1.38    0.08    0.124   0.43    0.08    0.123   0.44    0.08 
  SNP_A-1509947    1.38    0.08    0.125   0.44    0.08    0.125   0.45    0.08 
  SNP_A-1509905    1.38    0.08    0.125   0.44    0.08    0.125   0.45    0.08 
  SNP_A-1515375    1.39    0.08    0.127   0.45    0.07    0.126   0.46    0.07 
         22.163    1.42    0.08    0.131   0.47    0.07    0.130   0.48    0.07 
         22.602    1.44    0.07    0.134   0.49    0.07    0.134   0.50    0.06 
         23.042    1.47    0.07    0.137   0.51    0.06    0.137   0.52    0.06 
  SNP_A-1515575    1.50    0.07    0.139   0.53    0.06    0.139   0.54    0.06 
  SNP_A-1510225    1.50    0.07    0.139   0.53    0.06    0.139   0.54    0.06 
  SNP_A-1513326    1.51    0.07    0.140   0.54    0.06    0.141   0.55    0.06 
  SNP_A-1509377    1.49    0.07    0.140   0.53    0.06    0.140   0.54    0.06 
  SNP_A-1515238    1.48    0.07    0.139   0.53    0.06    0.140   0.54    0.06 
         24.503    1.40    0.08    0.134   0.48    0.07    0.134   0.49    0.07 
         24.918    1.33    0.09    0.128   0.43    0.08    0.128   0.44    0.08 
         25.332    1.25    0.11    0.121   0.39    0.09    0.122   0.39    0.09 
         25.747    1.18    0.12    0.114   0.34    0.11    0.114   0.35    0.10 
  SNP_A-1511847    1.10    0.14    0.106   0.30    0.12    0.106   0.30    0.12 
         26.622    1.11    0.13    0.108   0.30    0.12    0.108   0.31    0.12 
         27.083    1.12    0.13    0.109   0.31    0.12    0.109   0.31    0.11 
         27.544    1.13    0.13    0.109   0.31    0.12    0.109   0.32    0.11 
  SNP_A-1509270    1.14    0.13    0.109   0.31    0.11    0.108   0.32    0.11 
  SNP_A-1515637    1.14    0.13    0.108   0.31    0.11    0.108   0.32    0.11 
         28.531    1.08    0.14    0.104   0.29    0.13    0.103   0.29    0.12 
         28.994    1.03     0.2    0.098   0.26    0.14    0.097   0.26    0.14 
         29.458    0.97     0.2    0.093   0.23     0.2    0.092   0.23     0.2 
  SNP_A-1519568    0.92     0.2    0.087   0.20     0.2    0.085   0.20     0.2 
  SNP_A-1519743    0.88     0.2    0.082   0.18     0.2    0.081   0.18     0.2 
  SNP_A-1515159    0.78     0.2    0.073   0.14     0.2    0.071   0.14     0.2 
  SNP_A-1519428    0.79     0.2    0.074   0.15     0.2    0.073   0.15     0.2 
  SNP_A-1516381    0.79     0.2    0.074   0.15     0.2    0.072   0.15     0.2 
  SNP_A-1511604    0.79     0.2    0.074   0.15     0.2    0.072   0.15     0.2 
         31.084    0.76     0.2    0.071   0.14     0.2    0.070   0.14     0.2 
  SNP_A-1518667    0.73     0.2    0.068   0.13     0.2    0.067   0.13     0.2 
  SNP_A-1513453    0.69     0.2    0.065   0.11     0.2    0.063   0.11     0.2 
  SNP_A-1514304    0.67     0.3    0.064   0.11     0.2    0.062   0.11     0.2 
         32.349    0.67     0.3    0.065   0.11     0.2    0.063   0.11     0.2 
  SNP_A-1510360    0.67     0.3    0.065   0.11     0.2    0.063   0.11     0.2 
         33.112    0.71     0.2    0.070   0.13     0.2    0.067   0.12     0.2 
         33.534    0.75     0.2    0.075   0.14     0.2    0.071   0.14     0.2 
         33.957    0.78     0.2    0.079   0.16     0.2    0.075   0.15     0.2 
         34.379    0.82     0.2    0.083   0.17     0.2    0.078   0.17     0.2 
  SNP_A-1508460    0.86     0.2    0.087   0.19     0.2    0.081   0.18     0.2 
  SNP_A-1516188    0.90     0.2    0.091   0.21     0.2    0.084   0.20     0.2 
         35.557    0.97     0.2    0.100   0.25    0.14    0.092   0.23     0.2 
         36.054    1.05    0.15    0.109   0.29    0.12    0.100   0.27    0.13 
         36.551    1.12    0.13    0.117   0.33    0.11    0.107   0.31    0.12 
  SNP_A-1511359    1.19    0.12    0.124   0.38    0.09    0.113   0.35    0.10 
  SNP_A-1518744    1.23    0.11    0.129   0.40    0.09    0.117   0.37    0.10 
         37.692    1.21    0.11    0.129   0.40    0.09    0.116   0.36    0.10 
  SNP_A-1510755    1.18    0.12    0.128   0.38    0.09    0.114   0.35    0.10 
         38.403    1.12    0.13    0.122   0.35    0.10    0.108   0.31    0.12 
  SNP_A-1515319    1.05    0.15    0.115   0.31    0.12    0.101   0.27    0.13 
  SNP_A-1514607    1.03     0.2    0.113   0.30    0.12    0.100   0.27    0.13 
  SNP_A-1509334    1.02     0.2    0.113   0.29    0.12    0.099   0.26    0.14 
         39.404    1.01     0.2    0.112   0.29    0.12    0.098   0.26    0.14 
  SNP_A-1514830    1.00     0.2    0.110   0.28    0.13    0.097   0.25    0.14 
  SNP_A-1513603    0.99     0.2    0.108   0.27    0.13    0.096   0.25    0.14 
         40.439    0.98     0.2    0.105   0.26    0.14    0.094   0.24    0.15 
  SNP_A-1518484    0.97     0.2    0.101   0.25    0.14    0.092   0.23     0.2 
  SNP_A-1513139    0.98     0.2    0.101   0.25    0.14    0.092   0.23    0.15 
  SNP_A-1509190    0.99     0.2    0.100   0.25    0.14    0.093   0.24    0.15 
  SNP_A-1509233    0.99     0.2    0.100   0.25    0.14    0.093   0.24    0.15 
         41.604    1.00     0.2    0.100   0.25    0.14    0.094   0.24    0.15 
  SNP_A-1516490    1.01     0.2    0.099   0.25    0.14    0.095   0.25    0.14 
  SNP_A-1511928    1.05    0.15    0.102   0.28    0.13    0.099   0.27    0.13 
         42.726    1.10    0.14    0.106   0.30    0.12    0.103   0.29    0.12 
  SNP_A-1510490    1.14    0.13    0.109   0.32    0.11    0.107   0.32    0.11 
  SNP_A-1515239    1.19    0.12    0.112   0.34    0.11    0.112   0.34    0.10 
         43.722    1.26    0.10    0.119   0.39    0.09    0.120   0.39    0.09 
         44.072    1.34    0.09    0.126   0.43    0.08    0.127   0.44    0.08 
  SNP_A-1509259    1.41    0.08    0.131   0.47    0.07    0.133   0.49    0.07 
         44.713    1.45    0.07    0.134   0.50    0.06    0.137   0.51    0.06 
  SNP_A-1518714    1.49    0.07    0.137   0.52    0.06    0.140   0.54    0.06 
         45.480    1.48    0.07    0.135   0.51    0.06    0.138   0.53    0.06 
  SNP_A-1516481    1.47    0.07    0.132   0.49    0.07    0.135   0.51    0.06 
  SNP_A-1509318    1.52    0.06    0.136   0.53    0.06    0.138   0.55    0.06 
  SNP_A-1513328    1.53    0.06    0.136   0.53    0.06    0.139   0.55    0.06 
         46.709    1.56    0.06    0.139   0.55    0.06    0.142   0.57    0.05 
  SNP_A-1508344    1.59    0.06    0.141   0.57    0.05    0.144   0.59    0.05 
  SNP_A-1515997    1.62    0.05    0.142   0.59    0.05    0.146   0.61    0.05 
  SNP_A-1515800    1.65    0.05    0.145   0.61    0.05    0.149   0.64    0.04 
  SNP_A-1519540    1.65    0.05    0.145   0.61    0.05    0.149   0.64    0.04 
SNP_A-1507561_2    1.64    0.05    0.145   0.61    0.05    0.147   0.63    0.04 
  SNP_A-1508371    1.58    0.06    0.142   0.57    0.05    0.143   0.58    0.05 
  SNP_A-1509940    1.58    0.06    0.143   0.58    0.05    0.144   0.59    0.05 
         48.849    1.61    0.05    0.145   0.60    0.05    0.147   0.61    0.05 
         49.201    1.63    0.05    0.148   0.61    0.05    0.149   0.63    0.04 
  SNP_A-1517800    1.65    0.05    0.150   0.63    0.04    0.150   0.64    0.04 
  SNP_A-1511291    1.65    0.05    0.151   0.64    0.04    0.150   0.64    0.04 
  SNP_A-1513291    1.64    0.05    0.150   0.63    0.04    0.149   0.64    0.04 
  SNP_A-1513990    1.63    0.05    0.150   0.62    0.05    0.148   0.62    0.04 
         50.810    1.60    0.05    0.150   0.61    0.05    0.147   0.61    0.05 
  SNP_A-1508995    1.58    0.06    0.150   0.60    0.05    0.146   0.59    0.05 
  SNP_A-1514618    1.61    0.05    0.154   0.64    0.04    0.151   0.63    0.04 
         51.957    1.58    0.06    0.158   0.64    0.04    0.152   0.62    0.05 
         52.447    1.56    0.06    0.160   0.64    0.04    0.152   0.61    0.05 
         52.937    1.53    0.06    0.161   0.63    0.04    0.150   0.59    0.05 
         53.427    1.51    0.07    0.160   0.62    0.05    0.146   0.57    0.05 
         53.916    1.49    0.07    0.157   0.60    0.05    0.141   0.54    0.06 
  SNP_A-1517191    1.47    0.07    0.153   0.58    0.05    0.135   0.51    0.06 
  SNP_A-1514950    1.47    0.07    0.152   0.57    0.05    0.134   0.51    0.06 
         54.931    1.57    0.06    0.163   0.66    0.04    0.145   0.59    0.05 
         55.393    1.68    0.05    0.172   0.74    0.03    0.154   0.67    0.04 
  SNP_A-1516632    1.80    0.04    0.179   0.83    0.03    0.163   0.76    0.03 
  SNP_A-1518824    1.82    0.03    0.178   0.83    0.03    0.162   0.76    0.03 
  SNP_A-1514725    1.83    0.03    0.177   0.84    0.02    0.164   0.78    0.03 
  SNP_A-1513246    1.89    0.03    0.179   0.87    0.02    0.168   0.82    0.03 
         57.290    1.87    0.03    0.176   0.84    0.02    0.166   0.80    0.03 
  SNP_A-1513683    1.85    0.03    0.172   0.82    0.03    0.163   0.78    0.03 
  SNP_A-1517549    1.84    0.03    0.171   0.81    0.03    0.162   0.77    0.03 
  SNP_A-1513265    1.82    0.03    0.169   0.79    0.03    0.160   0.75    0.03 
         58.248    1.80    0.04    0.167   0.77    0.03    0.158   0.74    0.03 
  SNP_A-1512231    1.79    0.04    0.165   0.76    0.03    0.156   0.72    0.03 
  SNP_A-1517051    1.78    0.04    0.165   0.75    0.03    0.156   0.72    0.03 
  SNP_A-1512109    1.78    0.04    0.165   0.75    0.03    0.156   0.72    0.03 
         59.233    1.76    0.04    0.165   0.75    0.03    0.156   0.71    0.04 
         59.616    1.74    0.04    0.165   0.74    0.03    0.155   0.70    0.04 
  SNP_A-1510743    1.73    0.04    0.164   0.73    0.03    0.154   0.69    0.04 
         60.279    1.75    0.04    0.168   0.75    0.03    0.158   0.71    0.03 
  SNP_A-1513629    1.78    0.04    0.171   0.78    0.03    0.161   0.74    0.03 
         60.902    1.78    0.04    0.172   0.79    0.03    0.162   0.75    0.03 
         61.245    1.78    0.04    0.172   0.79    0.03    0.163   0.75    0.03 
  SNP_A-1514809    1.78    0.04    0.172   0.79    0.03    0.163   0.75    0.03 
  SNP_A-1511333    1.78    0.04    0.172   0.79    0.03    0.162   0.75    0.03 
  SNP_A-1511282    1.78    0.04    0.172   0.79    0.03    0.162   0.75    0.03 
         62.134    1.75    0.04    0.171   0.77    0.03    0.160   0.72    0.03 
         62.623    1.71    0.04    0.168   0.74    0.03    0.156   0.69    0.04 
         63.113    1.67    0.05    0.165   0.71    0.04    0.151   0.65    0.04 
  SNP_A-1510683    1.64    0.05    0.160   0.67    0.04    0.145   0.61    0.05 
  SNP_A-1511473    1.63    0.05    0.159   0.67    0.04    0.144   0.61    0.05 
  SNP_A-1510438    1.63    0.05    0.159   0.66    0.04    0.143   0.61    0.05 
  SNP_A-1511184    1.63    0.05    0.158   0.66    0.04    0.143   0.60    0.05 
  SNP_A-1507816    1.55    0.06    0.151   0.60    0.05    0.135   0.54    0.06 
  SNP_A-1519180    1.54    0.06    0.149   0.59    0.05    0.133   0.53    0.06 
  SNP_A-1511561    1.54    0.06    0.149   0.59    0.05    0.133   0.53    0.06 
  SNP_A-1517007    1.54    0.06    0.149   0.59    0.05    0.133   0.53    0.06 
  SNP_A-1518549    1.56    0.06    0.152   0.61    0.05    0.135   0.55    0.06 
  SNP_A-1512459    1.56    0.06    0.151   0.60    0.05    0.135   0.54    0.06 
  SNP_A-1513632    1.56    0.06    0.151   0.60    0.05    0.135   0.54    0.06 
  SNP_A-1509623    1.55    0.06    0.151   0.60    0.05    0.135   0.54    0.06 
  SNP_A-1511341    1.54    0.06    0.151   0.60    0.05    0.134   0.54    0.06 
  SNP_A-1511861    1.54    0.06    0.151   0.60    0.05    0.134   0.54    0.06 
  SNP_A-1509985    1.54    0.06    0.151   0.60    0.05    0.134   0.53    0.06 
         65.918    1.51    0.07    0.149   0.58    0.05    0.132   0.52    0.06 
  SNP_A-1516189    1.48    0.07    0.147   0.56    0.05    0.129   0.50    0.07 
  SNP_A-1511435    1.41    0.08    0.142   0.51    0.06    0.124   0.45    0.07 
  SNP_A-1511346    1.41    0.08    0.142   0.51    0.06    0.124   0.45    0.07 
  SNP_A-1519689    1.38    0.08    0.139   0.49    0.07    0.121   0.43    0.08 
  SNP_A-1517371    1.29    0.10    0.130   0.43    0.08    0.114   0.38    0.09 
  SNP_A-1512184    1.29    0.10    0.130   0.43    0.08    0.114   0.38    0.09 
  SNP_A-1518925    1.26    0.10    0.127   0.41    0.08    0.111   0.36    0.10 
         67.652    1.22    0.11    0.125   0.39    0.09    0.109   0.34    0.10 
  SNP_A-1508519    1.18    0.12    0.122   0.37    0.10    0.106   0.32    0.11 
  SNP_A-1517507    1.18    0.12    0.122   0.37    0.10    0.106   0.32    0.11 
  SNP_A-1511568    1.21    0.11    0.127   0.39    0.09    0.109   0.34    0.11 
  SNP_A-1515740    1.21    0.11    0.127   0.39    0.09    0.108   0.34    0.11 
  SNP_A-1516148    1.17    0.12    0.123   0.37    0.10    0.104   0.31    0.11 
  SNP_A-1515063    1.17    0.12    0.123   0.37    0.10    0.104   0.31    0.11 
  SNP_A-1518773    1.21    0.11    0.128   0.40    0.09    0.109   0.34    0.11 
  SNP_A-1519170    1.22    0.11    0.129   0.40    0.09    0.109   0.34    0.10 
  SNP_A-1511952    1.22    0.11    0.130   0.40    0.09    0.110   0.35    0.10 
         69.553    1.22    0.11    0.130   0.40    0.09    0.110   0.34    0.10 
  SNP_A-1507735    1.22    0.11    0.128   0.40    0.09    0.108   0.34    0.11 
  SNP_A-1519649    1.21    0.11    0.128   0.40    0.09    0.108   0.34    0.11 
  SNP_A-1519693    1.21    0.11    0.128   0.40    0.09    0.108   0.34    0.11 
  SNP_A-1513695    1.21    0.11    0.128   0.39    0.09    0.108   0.34    0.11 
  SNP_A-1516535    1.28    0.10    0.135   0.44    0.08    0.115   0.38    0.09 
  SNP_A-1518412    1.32    0.09    0.139   0.47    0.07    0.119   0.40    0.09 
  SNP_A-1507989    1.37    0.09    0.144   0.50    0.06    0.124   0.44    0.08 
         70.909    1.35    0.09    0.141   0.49    0.07    0.123   0.43    0.08 
  SNP_A-1512615    1.34    0.09    0.137   0.47    0.07    0.122   0.42    0.08 
         71.657    1.36    0.09    0.137   0.48    0.07    0.125   0.44    0.08 
         72.064    1.38    0.08    0.136   0.48    0.07    0.127   0.45    0.07 
         72.471    1.40    0.08    0.134   0.48    0.07    0.127   0.46    0.07 
  SNP_A-1515597    1.43    0.08    0.130   0.47    0.07    0.126   0.47    0.07 
  SNP_A-1513843    1.43    0.08    0.130   0.47    0.07    0.126   0.47    0.07 
  SNP_A-1512380    1.43    0.08    0.130   0.47    0.07    0.126   0.46    0.07 
  SNP_A-1516696    1.41    0.08    0.127   0.45    0.07    0.124   0.45    0.07 
  SNP_A-1508622    1.35    0.09    0.120   0.41    0.08    0.119   0.42    0.08 
         73.820    1.36    0.09    0.121   0.42    0.08    0.119   0.42    0.08 
  SNP_A-1509333    1.36    0.09    0.121   0.42    0.08    0.119   0.42    0.08 
  SNP_A-1509433    1.36    0.09    0.121   0.42    0.08    0.119   0.42    0.08 
  SNP_A-1507981    1.36    0.09    0.121   0.42    0.08    0.119   0.42    0.08 
  SNP_A-1511485    1.36    0.09    0.120   0.42    0.08    0.119   0.42    0.08 
  SNP_A-1517510    1.35    0.09    0.120   0.41    0.08    0.118   0.41    0.08 
  SNP_A-1511580    1.32    0.09    0.117   0.39    0.09    0.115   0.39    0.09 
  SNP_A-1510503    1.31    0.09    0.115   0.39    0.09    0.115   0.39    0.09 
  SNP_A-1507951    1.31    0.09    0.116   0.39    0.09    0.115   0.39    0.09 
  SNP_A-1512209    1.43    0.08    0.125   0.46    0.07    0.125   0.46    0.07 
  SNP_A-1510192    1.46    0.07    0.127   0.47    0.07    0.127   0.48    0.07 
  SNP_A-1513517    1.48    0.07    0.128   0.48    0.07    0.129   0.49    0.07 
  SNP_A-1509686    1.48    0.07    0.128   0.48    0.07    0.129   0.49    0.07 
  SNP_A-1509637    1.48    0.07    0.128   0.48    0.07    0.129   0.49    0.07 
  SNP_A-1517442    1.47    0.07    0.128   0.48    0.07    0.129   0.49    0.07 
  SNP_A-1512783    1.46    0.07    0.127   0.47    0.07    0.128   0.48    0.07 
         75.970    1.40    0.08    0.124   0.44    0.08    0.124   0.45    0.08 
  SNP_A-1512434    1.34    0.09    0.119   0.41    0.09    0.119   0.41    0.08 
         76.517    1.27    0.10    0.113   0.37    0.10    0.113   0.37    0.10 
  SNP_A-1515825    1.21    0.11    0.107   0.33    0.11    0.106   0.33    0.11 
  SNP_A-1508219    1.23    0.11    0.108   0.34    0.11    0.108   0.34    0.10 
  SNP_A-1515853    1.21    0.11    0.105   0.32    0.11    0.105   0.33    0.11 
  SNP_A-1514053    1.21    0.11    0.104   0.32    0.11    0.105   0.33    0.11 
  SNP_A-1515820    1.21    0.11    0.104   0.32    0.11    0.105   0.33    0.11 
  SNP_A-1515557    1.22    0.11    0.104   0.32    0.11    0.105   0.33    0.11 
  SNP_A-1517939    1.31    0.09    0.111   0.37    0.09    0.114   0.39    0.09 
  SNP_A-1510044    1.35    0.09    0.115   0.40    0.09    0.118   0.41    0.08 
  SNP_A-1517164    1.35    0.09    0.115   0.40    0.09    0.118   0.41    0.08 
         77.842    1.43    0.08    0.121   0.44    0.08    0.126   0.46    0.07 
  SNP_A-1508210    1.51    0.07    0.127   0.49    0.07    0.132   0.52    0.06 
  SNP_A-1508263    1.51    0.07    0.127   0.49    0.07    0.132   0.52    0.06 
  SNP_A-1509590    1.57    0.06    0.132   0.53    0.06    0.138   0.56    0.05 
  SNP_A-1513594    1.65    0.05    0.139   0.59    0.05    0.147   0.63    0.04 
  SNP_A-1507651    1.67    0.05    0.141   0.60    0.05    0.148   0.64    0.04 
  SNP_A-1516207    1.67    0.05    0.141   0.60    0.05    0.149   0.64    0.04 
  SNP_A-1516115    1.78    0.04    0.152   0.69    0.04    0.161   0.74    0.03 
  SNP_A-1519536    1.83    0.03    0.158   0.74    0.03    0.167   0.79    0.03 
  SNP_A-1517361    1.86    0.03    0.160   0.76    0.03    0.170   0.82    0.03 
  SNP_A-1511722    1.87    0.03    0.163   0.78    0.03    0.173   0.83    0.03 
         79.462    1.88    0.03    0.167   0.80    0.03    0.176   0.86    0.02 
  SNP_A-1507370    1.89    0.03    0.171   0.82    0.03    0.179   0.88    0.02 
  SNP_A-1512777    1.91    0.03    0.173   0.84    0.02    0.180   0.89    0.02 
         80.549    1.92    0.03    0.175   0.86    0.02    0.181   0.90    0.02 
  SNP_A-1514684    1.93    0.03    0.177   0.87    0.02    0.182   0.91    0.02 
  SNP_A-1516952    1.96    0.03    0.180   0.89    0.02    0.184   0.93    0.02 
         81.569    1.92    0.03    0.179   0.87    0.02    0.182   0.91    0.02 
         81.933    1.88    0.03    0.177   0.85    0.02    0.179   0.87    0.02 
  SNP_A-1512664    1.85    0.03    0.175   0.82    0.03    0.175   0.84    0.02 
         82.750    1.83    0.03    0.176   0.82    0.03    0.176   0.83    0.03 
  SNP_A-1518918    1.82    0.03    0.177   0.82    0.03    0.175   0.83    0.03 
         83.498    1.81    0.04    0.177   0.81    0.03    0.175   0.82    0.03 
  SNP_A-1509963    1.79    0.04    0.177   0.81    0.03    0.174   0.81    0.03 
  SNP_A-1518571    1.77    0.04    0.176   0.79    0.03    0.173   0.79    0.03 
         84.707    1.76    0.04    0.177   0.79    0.03    0.175   0.80    0.03 
         85.159    1.75    0.04    0.178   0.79    0.03    0.176   0.80    0.03 
         85.612    1.75    0.04    0.177   0.79    0.03    0.176   0.80    0.03 
  SNP_A-1514981    1.74    0.04    0.176   0.78    0.03    0.175   0.79    0.03 
  SNP_A-1514388    1.71    0.04    0.173   0.75    0.03    0.171   0.76    0.03 
         86.802    1.63    0.05    0.165   0.68    0.04    0.163   0.69    0.04 
         87.251    1.55    0.06    0.156   0.61    0.05    0.154   0.62    0.05 
         87.700    1.47    0.07    0.146   0.55    0.06    0.145   0.55    0.06 
  SNP_A-1507489    1.39    0.08    0.136   0.48    0.07    0.135   0.49    0.07 
         88.492    1.42    0.08    0.139   0.50    0.06    0.139   0.51    0.06 
         88.835    1.45    0.07    0.141   0.52    0.06    0.142   0.53    0.06 
  SNP_A-1512321    1.48    0.07    0.142   0.53    0.06    0.144   0.55    0.06 
         89.606    1.43    0.08    0.136   0.50    0.07    0.139   0.51    0.06 
         90.033    1.38    0.08    0.130   0.46    0.07    0.133   0.47    0.07 
  SNP_A-1512763    1.33    0.09    0.123   0.42    0.08    0.125   0.43    0.08 
  SNP_A-1514362    1.32    0.09    0.122   0.41    0.08    0.124   0.43    0.08 
         90.823    1.31    0.09    0.121   0.41    0.09    0.123   0.42    0.08 
  SNP_A-1515198    1.30    0.10    0.121   0.40    0.09    0.122   0.41    0.08 
         91.487    1.24    0.11    0.115   0.36    0.10    0.116   0.37    0.09 
  SNP_A-1513527    1.18    0.12    0.109   0.33    0.11    0.110   0.34    0.11 
         92.102    1.14    0.13    0.105   0.30    0.12    0.106   0.31    0.12 
  SNP_A-1518694    1.09    0.14    0.100   0.28    0.13    0.101   0.29    0.13 
  SNP_A-1515054    0.96     0.2    0.089   0.22     0.2    0.089   0.22     0.2 
         93.122    0.87     0.2    0.082   0.18     0.2    0.081   0.18     0.2 
  SNP_A-1515425    0.78     0.2    0.074   0.15     0.2    0.073   0.15     0.2 
         93.818    0.67     0.3    0.064   0.11     0.2    0.063   0.11     0.2 
         94.214    0.55     0.3    0.053   0.08     0.3    0.052   0.07     0.3 
         94.610    0.44     0.3    0.042   0.05     0.3    0.041   0.05     0.3 
  SNP_A-1516220    0.33     0.4    0.031   0.03     0.4    0.030   0.03     0.4 
  SNP_A-1516751    0.33     0.4    0.031   0.03     0.4    0.030   0.03     0.4 
  SNP_A-1514364    0.30     0.4    0.028   0.02     0.4    0.027   0.02     0.4 
  SNP_A-1510435    0.31     0.4    0.030   0.02     0.4    0.028   0.02     0.4 
  SNP_A-1507853    0.31     0.4    0.030   0.02     0.4    0.028   0.02     0.4 
  SNP_A-1508100    0.32     0.4    0.030   0.02     0.4    0.028   0.02     0.4 
  SNP_A-1508096    0.33     0.4    0.031   0.03     0.4    0.029   0.03     0.4 
  SNP_A-1515312    0.37     0.4    0.035   0.03     0.3    0.033   0.03     0.4 
  SNP_A-1514932    0.52     0.3    0.050   0.07     0.3    0.046   0.06     0.3 
  SNP_A-1518315    0.53     0.3    0.051   0.07     0.3    0.047   0.06     0.3 
  SNP_A-1514395    0.55     0.3    0.054   0.08     0.3    0.050   0.07     0.3 
  SNP_A-1518392    0.60     0.3    0.060   0.09     0.3    0.055   0.08     0.3 
  SNP_A-1519468    0.61     0.3    0.060   0.09     0.3    0.055   0.09     0.3 
  SNP_A-1510236    0.62     0.3    0.062   0.10     0.3    0.056   0.09     0.3 
  SNP_A-1509988    0.62     0.3    0.062   0.10     0.3    0.056   0.09     0.3 
  SNP_A-1512455    0.70     0.2    0.071   0.13     0.2    0.064   0.12     0.2 
  SNP_A-1510633    0.82     0.2    0.084   0.18     0.2    0.075   0.16     0.2 
  SNP_A-1513722    0.86     0.2    0.089   0.20     0.2    0.080   0.18     0.2 
         99.158    0.88     0.2    0.092   0.21     0.2    0.083   0.19     0.2 
         99.583    0.90     0.2    0.093   0.22     0.2    0.084   0.20     0.2 
  SNP_A-1511037    0.92     0.2    0.094   0.22     0.2    0.085   0.20     0.2 
  SNP_A-1515874    0.94     0.2    0.096   0.23     0.2    0.087   0.21     0.2 
  SNP_A-1513187    1.00     0.2    0.099   0.25    0.14    0.091   0.24    0.15 
        100.774    1.06    0.14    0.105   0.28    0.13    0.096   0.26    0.13 
  SNP_A-1515339    1.13    0.13    0.109   0.31    0.11    0.101   0.29    0.12 
  SNP_A-1507815    1.12    0.13    0.109   0.31    0.12    0.100   0.29    0.12 
  SNP_A-1518604    1.04    0.15    0.100   0.27    0.13    0.091   0.25    0.14 
  SNP_A-1516373    1.02     0.2    0.097   0.25    0.14    0.089   0.23    0.15 
  SNP_A-1516463    1.02     0.2    0.097   0.25    0.14    0.089   0.23    0.15 
  SNP_A-1511458    1.03     0.2    0.099   0.26    0.14    0.090   0.24    0.15 
  SNP_A-1516733    1.03     0.2    0.099   0.26    0.14    0.091   0.24    0.15 
  SNP_A-1519276    1.02     0.2    0.100   0.26    0.14    0.091   0.24    0.15 
  SNP_A-1518220    1.04    0.15    0.102   0.27    0.13    0.092   0.25    0.14 
  SNP_A-1516343    1.04    0.15    0.102   0.27    0.13    0.092   0.25    0.14 
  SNP_A-1518508    1.09    0.14    0.108   0.30    0.12    0.097   0.27    0.13 
  SNP_A-1507839    1.11    0.13    0.110   0.31    0.12    0.099   0.28    0.13 
  SNP_A-1510292    1.11    0.13    0.110   0.31    0.12    0.099   0.28    0.13 
        103.356    1.12    0.13    0.114   0.33    0.11    0.102   0.29    0.12 
  SNP_A-1515406    1.14    0.13    0.116   0.34    0.11    0.104   0.31    0.12 
  SNP_A-1511646    1.08    0.14    0.112   0.31    0.12    0.098   0.27    0.13 
        104.300    1.15    0.12    0.121   0.36    0.10    0.106   0.31    0.11 
  SNP_A-1513813    1.23    0.11    0.127   0.40    0.09    0.111   0.35    0.10 
  SNP_A-1517615    1.21    0.11    0.124   0.38    0.09    0.109   0.34    0.11 
  SNP_A-1518742    1.19    0.12    0.122   0.37    0.10    0.107   0.33    0.11 
  SNP_A-1508447    1.10    0.13    0.112   0.31    0.11    0.098   0.28    0.13 
  SNP_A-1512039    1.09    0.14    0.110   0.31    0.12    0.097   0.27    0.13 
  SNP_A-1511909    1.10    0.14    0.111   0.31    0.12    0.098   0.28    0.13 
  SNP_A-1514714    1.18    0.12    0.120   0.36    0.10    0.106   0.32    0.11 
        106.307    1.24    0.11    0.125   0.39    0.09    0.112   0.36    0.10 
  SNP_A-1507993    1.29    0.10    0.128   0.42    0.08    0.116   0.39    0.09 
  SNP_A-1512933    1.30    0.10    0.127   0.42    0.08    0.115   0.39    0.09 
  SNP_A-1513098    1.31    0.09    0.127   0.43    0.08    0.116   0.39    0.09 
  SNP_A-1513038    1.31    0.09    0.127   0.43    0.08    0.116   0.39    0.09 
  SNP_A-1517018    1.31    0.10    0.126   0.42    0.08    0.115   0.39    0.09 
  SNP_A-1513106    1.31    0.10    0.126   0.42    0.08    0.115   0.39    0.09 
        107.996    1.14    0.13    0.110   0.32    0.11    0.101   0.30    0.12 
  SNP_A-1518606    0.97     0.2    0.093   0.23     0.2    0.085   0.21     0.2 
  SNP_A-1513500    0.96     0.2    0.091   0.22     0.2    0.084   0.21     0.2 
  SNP_A-1512839    0.96     0.2    0.091   0.22     0.2    0.084   0.21     0.2 
  SNP_A-1516756    0.95     0.2    0.090   0.22     0.2    0.084   0.21     0.2 
  SNP_A-1514254    0.99     0.2    0.092   0.23    0.15    0.087   0.22     0.2 
  SNP_A-1508077    1.03     0.2    0.095   0.25    0.14    0.091   0.24    0.15 
  SNP_A-1508072    1.18    0.12    0.105   0.32    0.11    0.103   0.31    0.12 
  SNP_A-1517480    1.18    0.12    0.105   0.32    0.11    0.103   0.31    0.11 
  SNP_A-1507656    1.20    0.12    0.106   0.32    0.11    0.104   0.32    0.11 
  SNP_A-1507712    1.19    0.12    0.105   0.32    0.11    0.103   0.32    0.11 
  SNP_A-1511483    1.19    0.12    0.105   0.32    0.11    0.103   0.32    0.11 
        111.103    1.18    0.12    0.104   0.31    0.11    0.102   0.31    0.12 
  SNP_A-1513466    1.17    0.12    0.102   0.31    0.12    0.101   0.31    0.12 
  SNP_A-1517222    1.17    0.12    0.102   0.31    0.12    0.101   0.30    0.12 
  SNP_A-1518642    1.16    0.12    0.102   0.30    0.12    0.100   0.30    0.12 
  SNP_A-1515975    1.15    0.13    0.100   0.30    0.12    0.099   0.29    0.12 
  SNP_A-1508538    1.10    0.14    0.096   0.27    0.13    0.095   0.27    0.13 
  SNP_A-1509554    1.02     0.2    0.090   0.24    0.15    0.089   0.23    0.15 
  SNP_A-1510942    0.95     0.2    0.084   0.21     0.2    0.083   0.20     0.2 
  SNP_A-1512518    0.89     0.2    0.079   0.18     0.2    0.077   0.18     0.2 
  SNP_A-1507393    0.84     0.2    0.074   0.16     0.2    0.072   0.15     0.2 
  SNP_A-1507345    0.84     0.2    0.074   0.16     0.2    0.072   0.15     0.2 
  SNP_A-1519284    0.88     0.2    0.078   0.17     0.2    0.076   0.17     0.2 
  SNP_A-1513708    0.90     0.2    0.080   0.19     0.2    0.078   0.18     0.2 
  SNP_A-1513563    0.99     0.2    0.088   0.22     0.2    0.086   0.22     0.2 
  SNP_A-1519343    1.02     0.2    0.091   0.24    0.15    0.090   0.24    0.15 
  SNP_A-1516774    1.03     0.2    0.093   0.24    0.14    0.091   0.24    0.15 
  SNP_A-1517665    1.02     0.2    0.092   0.24    0.15    0.090   0.24    0.15 
        113.956    0.99     0.2    0.090   0.23     0.2    0.089   0.23     0.2 
        114.449    0.96     0.2    0.087   0.21     0.2    0.085   0.21     0.2 
  SNP_A-1515526    0.93     0.2    0.082   0.19     0.2    0.081   0.19     0.2 
  SNP_A-1513824    0.93     0.2    0.082   0.19     0.2    0.081   0.19     0.2 
  SNP_A-1517464    0.93     0.2    0.082   0.20     0.2    0.081   0.20     0.2 
  SNP_A-1517165    0.95     0.2    0.083   0.20     0.2    0.083   0.20     0.2 
  SNP_A-1509684    0.96     0.2    0.084   0.21     0.2    0.084   0.21     0.2 
  SNP_A-1515779    0.96     0.2    0.083   0.20     0.2    0.084   0.21     0.2 
  SNP_A-1509990    0.95     0.2    0.082   0.20     0.2    0.083   0.20     0.2 
  SNP_A-1508695    0.93     0.2    0.081   0.19     0.2    0.082   0.20     0.2 
        116.341    0.82     0.2    0.073   0.15     0.2    0.073   0.15     0.2 
  SNP_A-1507975    0.71     0.2    0.063   0.11     0.2    0.063   0.11     0.2 
  SNP_A-1513007    0.58     0.3    0.051   0.08     0.3    0.051   0.08     0.3 
  SNP_A-1516983    0.52     0.3    0.046   0.06     0.3    0.046   0.06     0.3 
  SNP_A-1511721    0.31     0.4    0.027   0.02     0.4    0.027   0.02     0.4 
  SNP_A-1511181    0.31     0.4    0.027   0.02     0.4    0.027   0.02     0.4 
  SNP_A-1514799    0.22     0.4    0.019   0.01     0.4    0.019   0.01     0.4 
  SNP_A-1518371    0.22     0.4    0.019   0.01     0.4    0.019   0.01     0.4 
        118.528    0.09     0.5    0.008   0.00     0.5    0.008   0.00     0.5 
        118.931   -0.04     0.5   -0.004  -0.00     0.5   -0.004  -0.00     0.5 
        119.334   -0.17     0.6   -0.015  -0.01     0.6   -0.015  -0.01     0.6 
        119.737   -0.30     0.6   -0.027  -0.02     0.6   -0.026  -0.02     0.6 
  SNP_A-1510174   -0.42     0.7   -0.037  -0.04     0.7   -0.037  -0.04     0.7 
        120.615   -0.33     0.6   -0.030  -0.03     0.6   -0.030  -0.03     0.6 
        121.091   -0.24     0.6   -0.023  -0.01     0.6   -0.022  -0.01     0.6 
        121.566   -0.15     0.6   -0.015  -0.01     0.6   -0.014  -0.01     0.6 
        122.042   -0.06     0.5   -0.006  -0.00     0.5   -0.006  -0.00     0.5 
  SNP_A-1507442    0.03     0.5    0.003   0.00     0.5    0.003   0.00     0.5 
        122.905    0.10     0.5    0.010   0.00     0.5    0.010   0.00     0.5 
        123.294    0.17     0.4    0.017   0.01     0.4    0.016   0.01     0.4 
        123.682    0.25     0.4    0.024   0.02     0.4    0.023   0.01     0.4 
  SNP_A-1514171    0.32     0.4    0.031   0.02     0.4    0.029   0.02     0.4 
  SNP_A-1511317    0.32     0.4    0.031   0.03     0.4    0.029   0.02     0.4 
  SNP_A-1517134    0.30     0.4    0.028   0.02     0.4    0.026   0.02     0.4 
  SNP_A-1508942    0.30     0.4    0.028   0.02     0.4    0.026   0.02     0.4 
  SNP_A-1513183    0.30     0.4    0.028   0.02     0.4    0.026   0.02     0.4 
  SNP_A-1509661    0.29     0.4    0.028   0.02     0.4    0.026   0.02     0.4 
  SNP_A-1518812    0.27     0.4    0.025   0.02     0.4    0.023   0.02     0.4 
  SNP_A-1508289    0.26     0.4    0.025   0.02     0.4    0.023   0.02     0.4 
  SNP_A-1517407    0.26     0.4    0.025   0.02     0.4    0.023   0.02     0.4 
  SNP_A-1511777    0.24     0.4    0.023   0.01     0.4    0.021   0.01     0.4 
  SNP_A-1519335    0.22     0.4    0.021   0.01     0.4    0.019   0.01     0.4 
  SNP_A-1519230    0.22     0.4    0.021   0.01     0.4    0.019   0.01     0.4 
  SNP_A-1516935    0.18     0.4    0.018   0.01     0.4    0.016   0.01     0.4 
  SNP_A-1512781    0.05     0.5    0.005   0.00     0.5    0.004   0.00     0.5 
  SNP_A-1512746    0.04     0.5    0.004   0.00     0.5    0.004   0.00     0.5 
  SNP_A-1511453    0.04     0.5    0.004   0.00     0.5    0.004   0.00     0.5 
        125.430    0.02     0.5    0.002   0.00     0.5    0.002   0.00     0.5 
  SNP_A-1515064    0.00     0.5    0.000   0.00     0.5    0.000   0.00     0.5 
  SNP_A-1519530    0.06     0.5    0.006   0.00     0.5    0.006   0.00     0.5 
  SNP_A-1519057    0.08     0.5    0.007   0.00     0.5    0.007   0.00     0.5 
  SNP_A-1515017    0.07     0.5    0.007   0.00     0.5    0.007   0.00     0.5 
  SNP_A-1509834    0.07     0.5    0.006   0.00     0.5    0.006   0.00     0.5 
  SNP_A-1509784    0.03     0.5    0.003   0.00     0.5    0.003   0.00     0.5 
        126.912   -0.06     0.5   -0.005  -0.00     0.5   -0.005  -0.00     0.5 
  SNP_A-1509993   -0.15     0.6   -0.014  -0.01     0.6   -0.014  -0.01     0.6 
  SNP_A-1508103   -0.15     0.6   -0.014  -0.01     0.6   -0.013  -0.01     0.6 
  SNP_A-1514671   -0.13     0.6   -0.012  -0.00     0.6   -0.012  -0.00     0.6 
  SNP_A-1513673   -0.21     0.6   -0.019  -0.01     0.6   -0.019  -0.01     0.6 
  SNP_A-1508479   -0.32     0.6   -0.030  -0.03     0.6   -0.030  -0.02     0.6 
        128.483   -0.49     0.7   -0.046  -0.06     0.7   -0.046  -0.06     0.7 
  SNP_A-1508813   -0.66     0.7   -0.061  -0.10     0.8   -0.060  -0.10     0.8 
  SNP_A-1514043   -0.68     0.8   -0.062  -0.11     0.8   -0.061  -0.11     0.8 
  SNP_A-1513160   -0.77     0.8   -0.070  -0.14     0.8   -0.068  -0.14     0.8 
  SNP_A-1515841   -0.79     0.8   -0.071  -0.15     0.8   -0.070  -0.14     0.8 
  SNP_A-1512756   -0.80     0.8   -0.072  -0.15     0.8   -0.070  -0.14     0.8 
  SNP_A-1510946   -0.85     0.8   -0.076  -0.17     0.8   -0.075  -0.16     0.8 
  SNP_A-1519537   -0.86     0.8   -0.077  -0.17     0.8   -0.076  -0.17     0.8 
  SNP_A-1508881   -0.88     0.8   -0.078  -0.18     0.8   -0.077  -0.17     0.8 
  SNP_A-1513617   -0.81     0.8   -0.073  -0.15     0.8   -0.072  -0.15     0.8 
  SNP_A-1513023   -0.78     0.8   -0.070  -0.14     0.8   -0.069  -0.14     0.8 
  SNP_A-1510266   -0.90     0.8   -0.080  -0.19     0.8   -0.080  -0.18     0.8 
  SNP_A-1517509   -0.99     0.8   -0.087  -0.22     0.8   -0.087  -0.22     0.8 
  SNP_A-1509984   -0.97     0.8   -0.085  -0.21     0.8   -0.086  -0.21     0.8 
        131.107   -0.93     0.8   -0.082  -0.20     0.8   -0.083  -0.20     0.8 
  SNP_A-1507970   -0.90     0.8   -0.079  -0.18     0.8   -0.081  -0.19     0.8 
        131.812   -0.83     0.8   -0.073  -0.16     0.8   -0.075  -0.16     0.8 
  SNP_A-1513051   -0.77     0.8   -0.067  -0.13     0.8   -0.069  -0.14     0.8 
  SNP_A-1518312   -0.77     0.8   -0.067  -0.13     0.8   -0.069  -0.14     0.8 
  SNP_A-1518528   -0.75     0.8   -0.065  -0.13     0.8   -0.067  -0.13     0.8 
  SNP_A-1519062   -0.74     0.8   -0.064  -0.12     0.8   -0.066  -0.13     0.8 
        132.813   -0.70     0.8   -0.060  -0.11     0.8   -0.063  -0.11     0.8 
  SNP_A-1514108   -0.66     0.7   -0.056  -0.10     0.7   -0.059  -0.10     0.8 
  SNP_A-1516211   -0.66     0.7   -0.057  -0.10     0.7   -0.059  -0.10     0.8 
  SNP_A-1514010   -0.66     0.7   -0.057  -0.10     0.7   -0.059  -0.10     0.8 
        133.743   -0.73     0.8   -0.064  -0.12     0.8   -0.067  -0.13     0.8 
        134.141   -0.81     0.8   -0.070  -0.15     0.8   -0.074  -0.15     0.8 
  SNP_A-1507472   -0.88     0.8   -0.077  -0.18     0.8   -0.080  -0.18     0.8 
  SNP_A-1518434   -0.82     0.8   -0.071  -0.15     0.8   -0.075  -0.16     0.8 
  SNP_A-1515106   -0.82     0.8   -0.071  -0.15     0.8   -0.075  -0.16     0.8 
  SNP_A-1516519   -0.78     0.8   -0.068  -0.14     0.8   -0.072  -0.14     0.8 
  SNP_A-1517006   -0.78     0.8   -0.068  -0.14     0.8   -0.072  -0.14     0.8 
        135.308   -0.71     0.8   -0.063  -0.12     0.8   -0.066  -0.12     0.8 
  SNP_A-1510959   -0.64     0.7   -0.057  -0.09     0.7   -0.059  -0.10     0.7 
  SNP_A-1514836   -0.52     0.7   -0.046  -0.06     0.7   -0.048  -0.06     0.7 
  SNP_A-1516447   -0.51     0.7   -0.046  -0.06     0.7   -0.047  -0.06     0.7 
        136.393   -0.46     0.7   -0.041  -0.05     0.7   -0.042  -0.05     0.7 
  SNP_A-1512425   -0.40     0.7   -0.036  -0.04     0.7   -0.037  -0.04     0.7 
  SNP_A-1519203   -0.39     0.7   -0.035  -0.04     0.7   -0.036  -0.04     0.7 
  SNP_A-1515921   -0.34     0.6   -0.030  -0.03     0.6   -0.031  -0.03     0.6 
  SNP_A-1507361   -0.31     0.6   -0.027  -0.02     0.6   -0.029  -0.02     0.6 
        137.395   -0.28     0.6   -0.025  -0.02     0.6   -0.026  -0.02     0.6 
        137.777   -0.25     0.6   -0.022  -0.01     0.6   -0.023  -0.01     0.6 
  SNP_A-1509296   -0.22     0.6   -0.019  -0.01     0.6   -0.020  -0.01     0.6 
  SNP_A-1512163   -0.23     0.6   -0.020  -0.01     0.6   -0.021  -0.01     0.6 
        138.548   -0.30     0.6   -0.025  -0.02     0.6   -0.027  -0.02     0.6 
  SNP_A-1515539   -0.36     0.6   -0.031  -0.03     0.6   -0.032  -0.03     0.6 
  SNP_A-1510129   -0.37     0.6   -0.032  -0.03     0.6   -0.033  -0.03     0.6 
  SNP_A-1517278   -0.39     0.6   -0.033  -0.03     0.7   -0.035  -0.03     0.7 
  SNP_A-1510921   -0.41     0.7   -0.035  -0.04     0.7   -0.037  -0.04     0.7 
  SNP_A-1510971   -0.52     0.7   -0.045  -0.06     0.7   -0.047  -0.06     0.7 
  SNP_A-1508666   -0.52     0.7   -0.044  -0.06     0.7   -0.047  -0.06     0.7 
  SNP_A-1512089   -0.53     0.7   -0.046  -0.06     0.7   -0.049  -0.07     0.7 
  SNP_A-1508625   -0.55     0.7   -0.048  -0.07     0.7   -0.051  -0.07     0.7 
        140.842   -0.51     0.7   -0.045  -0.06     0.7   -0.048  -0.06     0.7 
        141.282   -0.46     0.7   -0.042  -0.05     0.7   -0.044  -0.05     0.7 
        141.722   -0.41     0.7   -0.038  -0.04     0.7   -0.040  -0.04     0.7 
        142.162   -0.36     0.6   -0.034  -0.03     0.6   -0.035  -0.03     0.7 
        142.602   -0.32     0.6   -0.029  -0.02     0.6   -0.031  -0.02     0.6 
  SNP_A-1513006   -0.27     0.6   -0.025  -0.02     0.6   -0.026  -0.02     0.6 
  SNP_A-1510232   -0.27     0.6   -0.025  -0.02     0.6   -0.025  -0.02     0.6 
        143.887   -0.26     0.6   -0.024  -0.02     0.6   -0.025  -0.02     0.6 
        144.329   -0.25     0.6   -0.024  -0.02     0.6   -0.024  -0.02     0.6 
        144.770   -0.25     0.6   -0.023  -0.01     0.6   -0.023  -0.01     0.6 
        145.212   -0.24     0.6   -0.023  -0.01     0.6   -0.023  -0.01     0.6 
  SNP_A-1514805   -0.23     0.6   -0.022  -0.01     0.6   -0.022  -0.01     0.6 
  SNP_A-1519268   -0.23     0.6   -0.022  -0.01     0.6   -0.021  -0.01     0.6 
  SNP_A-1507455   -0.23     0.6   -0.021  -0.01     0.6   -0.021  -0.01     0.6 
  SNP_A-1509426   -0.23     0.6   -0.022  -0.01     0.6   -0.021  -0.01     0.6 
  SNP_A-1509552   -0.28     0.6   -0.026  -0.02     0.6   -0.025  -0.02     0.6 
  SNP_A-1518197   -0.34     0.6   -0.031  -0.03     0.6   -0.031  -0.03     0.6 
  SNP_A-1512720   -0.39     0.7   -0.036  -0.04     0.7   -0.035  -0.04     0.7 
  SNP_A-1511905   -0.41     0.7   -0.039  -0.04     0.7   -0.037  -0.04     0.7 
  SNP_A-1512222   -0.41     0.7   -0.039  -0.04     0.7   -0.037  -0.04     0.7 
  SNP_A-1518012   -0.40     0.7   -0.037  -0.04     0.7   -0.036  -0.04     0.7 
  SNP_A-1512548   -0.39     0.7   -0.037  -0.04     0.7   -0.036  -0.04     0.7 
  SNP_A-1516662   -0.39     0.7   -0.037  -0.04     0.7   -0.035  -0.04     0.7 
  SNP_A-1512675   -0.39     0.7   -0.037  -0.04     0.7   -0.035  -0.03     0.7 
        147.099   -0.35     0.6   -0.034  -0.03     0.6   -0.032  -0.03     0.6 
        147.519   -0.30     0.6   -0.030  -0.02     0.6   -0.028  -0.02     0.6 
  SNP_A-1515900   -0.26     0.6   -0.026  -0.02     0.6   -0.024  -0.02     0.6 
  SNP_A-1516883   -0.27     0.6   -0.027  -0.02     0.6   -0.025  -0.02     0.6 
  SNP_A-1513646   -0.27     0.6   -0.027  -0.02     0.6   -0.025  -0.02     0.6 
  SNP_A-1511366   -0.23     0.6   -0.023  -0.01     0.6   -0.022  -0.01     0.6 
        148.845   -0.26     0.6   -0.026  -0.02     0.6   -0.025  -0.02     0.6 
  SNP_A-1511597   -0.29     0.6   -0.029  -0.02     0.6   -0.028  -0.02     0.6 
        149.764   -0.30     0.6   -0.030  -0.02     0.6   -0.028  -0.02     0.6 
  SNP_A-1511876   -0.30     0.6   -0.031  -0.02     0.6   -0.029  -0.02     0.6 
  SNP_A-1513615   -0.26     0.6   -0.027  -0.02     0.6   -0.025  -0.02     0.6 
  SNP_A-1516432   -0.25     0.6   -0.026  -0.02     0.6   -0.024  -0.01     0.6 
  SNP_A-1510763   -0.24     0.6   -0.025  -0.02     0.6   -0.023  -0.01     0.6 
        151.485   -0.25     0.6   -0.027  -0.02     0.6   -0.025  -0.02     0.6 
        151.855   -0.26     0.6   -0.028  -0.02     0.6   -0.026  -0.02     0.6 
  SNP_A-1512155   -0.28     0.6   -0.030  -0.02     0.6   -0.027  -0.02     0.6 
        152.670   -0.27     0.6   -0.030  -0.02     0.6   -0.027  -0.02     0.6 
        153.116   -0.27     0.6   -0.030  -0.02     0.6   -0.027  -0.02     0.6 
        153.563   -0.26     0.6   -0.030  -0.02     0.6   -0.027  -0.02     0.6 
        154.009   -0.26     0.6   -0.030  -0.02     0.6   -0.027  -0.02     0.6 
        154.455   -0.25     0.6   -0.029  -0.02     0.6   -0.026  -0.02     0.6 
        154.901   -0.25     0.6   -0.029  -0.02     0.6   -0.025  -0.02     0.6 
        155.347   -0.24     0.6   -0.028  -0.02     0.6   -0.024  -0.02     0.6 
  SNP_A-1514727   -0.24     0.6   -0.027  -0.02     0.6   -0.023  -0.01     0.6 
        156.087   -0.23     0.6   -0.026  -0.02     0.6   -0.023  -0.01     0.6 
  SNP_A-1517733   -0.23     0.6   -0.025  -0.01     0.6   -0.022  -0.01     0.6 
  SNP_A-1508655   -0.22     0.6   -0.023  -0.01     0.6   -0.021  -0.01     0.6 
        157.060   -0.20     0.6   -0.021  -0.01     0.6   -0.019  -0.01     0.6 
  SNP_A-1509991   -0.19     0.6   -0.019  -0.01     0.6   -0.017  -0.01     0.6 
  SNP_A-1509653   -0.19     0.6   -0.020  -0.01     0.6   -0.017  -0.01     0.6 
  SNP_A-1509609   -0.19     0.6   -0.020  -0.01     0.6   -0.017  -0.01     0.6 
  SNP_A-1519496   -0.26     0.6   -0.027  -0.02     0.6   -0.023  -0.02     0.6 
  SNP_A-1515865   -0.29     0.6   -0.030  -0.02     0.6   -0.026  -0.02     0.6 
  SNP_A-1510035   -0.17     0.6   -0.018  -0.01     0.6   -0.016  -0.01     0.6 
  SNP_A-1515028   -0.17     0.6   -0.018  -0.01     0.6   -0.016  -0.01     0.6 
  SNP_A-1512813   -0.19     0.6   -0.020  -0.01     0.6   -0.017  -0.01     0.6 
  SNP_A-1518634   -0.19     0.6   -0.019  -0.01     0.6   -0.017  -0.01     0.6 
  SNP_A-1518800   -0.15     0.6   -0.015  -0.01     0.6   -0.013  -0.00     0.6 
  SNP_A-1517227   -0.14     0.6   -0.014  -0.00     0.6   -0.012  -0.00     0.6 
  SNP_A-1518216   -0.14     0.6   -0.014  -0.00     0.6   -0.012  -0.00     0.6 
  SNP_A-1512145   -0.13     0.6   -0.014  -0.00     0.6   -0.012  -0.00     0.6 
  SNP_A-1512096   -0.13     0.6   -0.014  -0.00     0.6   -0.012  -0.00     0.6 
        159.232   -0.04     0.5   -0.005  -0.00     0.5   -0.004  -0.00     0.5 
  SNP_A-1511566    0.05     0.5    0.005   0.00     0.5    0.004   0.00     0.5 
  SNP_A-1507986    0.10     0.5    0.011   0.00     0.5    0.009   0.00     0.5 
  SNP_A-1514401    0.18     0.4    0.019   0.01     0.4    0.016   0.01     0.4 
  SNP_A-1510177    0.18     0.4    0.019   0.01     0.4    0.016   0.01     0.4 
  SNP_A-1511738    0.23     0.4    0.024   0.01     0.4    0.020   0.01     0.4 
  SNP_A-1513231    0.24     0.4    0.025   0.02     0.4    0.021   0.01     0.4 
  SNP_A-1508647    0.26     0.4    0.028   0.02     0.4    0.023   0.02     0.4 
  SNP_A-1507781    0.30     0.4    0.032   0.03     0.4    0.027   0.02     0.4 
  SNP_A-1519364    0.31     0.4    0.032   0.03     0.4    0.027   0.02     0.4 
  SNP_A-1509648    0.31     0.4    0.033   0.03     0.4    0.027   0.02     0.4 
  SNP_A-1513135    0.26     0.4    0.028   0.02     0.4    0.023   0.02     0.4 
  SNP_A-1518977    0.26     0.4    0.027   0.02     0.4    0.022   0.01     0.4 
  SNP_A-1508763    0.26     0.4    0.027   0.02     0.4    0.023   0.02     0.4 
  SNP_A-1515094    0.26     0.4    0.027   0.02     0.4    0.023   0.02     0.4 
  SNP_A-1512950    0.24     0.4    0.025   0.02     0.4    0.021   0.01     0.4 
  SNP_A-1508437    0.20     0.4    0.022   0.01     0.4    0.018   0.01     0.4 
  SNP_A-1516205    0.18     0.4    0.019   0.01     0.4    0.016   0.01     0.4 
  SNP_A-1517749    0.09     0.5    0.009   0.00     0.5    0.008   0.00     0.5 
  SNP_A-1514190    0.05     0.5    0.005   0.00     0.5    0.004   0.00     0.5 
  SNP_A-1518409    0.05     0.5    0.005   0.00     0.5    0.004   0.00     0.5 
  SNP_A-1510844    0.05     0.5    0.005   0.00     0.5    0.004   0.00     0.5 
  SNP_A-1507802    0.04     0.5    0.005   0.00     0.5    0.004   0.00     0.5 
  SNP_A-1518573    0.04     0.5    0.005   0.00     0.5    0.004   0.00     0.5 
  SNP_A-1508970   -0.01     0.5   -0.001  -0.00     0.5   -0.001  -0.00     0.5 
  SNP_A-1519325   -0.04     0.5   -0.005  -0.00     0.5   -0.004  -0.00     0.5 
  SNP_A-1516307   -0.05     0.5   -0.006  -0.00     0.5   -0.005  -0.00     0.5 
  SNP_A-1519610   -0.14     0.6   -0.015  -0.01     0.6   -0.012  -0.00     0.6 
        163.490   -0.12     0.5   -0.013  -0.00     0.6   -0.011  -0.00     0.5 
  SNP_A-1512990   -0.10     0.5   -0.011  -0.00     0.5   -0.009  -0.00     0.5 
        164.318   -0.06     0.5   -0.006  -0.00     0.5   -0.005  -0.00     0.5 
  SNP_A-1513580   -0.02     0.5   -0.002  -0.00     0.5   -0.002  -0.00     0.5 
  SNP_A-1515244    0.03     0.5    0.003   0.00     0.5    0.002   0.00     0.5 
  SNP_A-1511490    0.08     0.5    0.009   0.00     0.5    0.007   0.00     0.5 
  SNP_A-1516146    0.09     0.5    0.009   0.00     0.5    0.008   0.00     0.5 
  SNP_A-1508840    0.20     0.4    0.020   0.01     0.4    0.018   0.01     0.4 
  SNP_A-1516725    0.22     0.4    0.022   0.01     0.4    0.019   0.01     0.4 
  SNP_A-1512466    0.20     0.4    0.021   0.01     0.4    0.018   0.01     0.4 
  SNP_A-1515809    0.21     0.4    0.022   0.01     0.4    0.019   0.01     0.4 
  SNP_A-1514644    0.22     0.4    0.024   0.01     0.4    0.020   0.01     0.4 
  SNP_A-1516524    0.25     0.4    0.027   0.02     0.4    0.023   0.01     0.4 
  SNP_A-1512183    0.26     0.4    0.027   0.02     0.4    0.023   0.02     0.4 
  SNP_A-1515376    0.26     0.4    0.027   0.02     0.4    0.024   0.02     0.4 
  SNP_A-1509126    0.26     0.4    0.027   0.02     0.4    0.023   0.02     0.4 
  SNP_A-1508179    0.27     0.4    0.028   0.02     0.4    0.024   0.02     0.4 
  SNP_A-1516303    0.27     0.4    0.028   0.02     0.4    0.024   0.02     0.4 
  SNP_A-1513419    0.27     0.4    0.028   0.02     0.4    0.024   0.02     0.4 
        167.471    0.31     0.4    0.033   0.03     0.4    0.029   0.02     0.4 
  SNP_A-1516965    0.36     0.4    0.038   0.03     0.3    0.033   0.03     0.4 
        168.228    0.37     0.4    0.039   0.04     0.3    0.034   0.03     0.3 
        168.576    0.38     0.4    0.040   0.04     0.3    0.035   0.03     0.3 
  SNP_A-1519380    0.39     0.3    0.041   0.04     0.3    0.037   0.04     0.3 
  SNP_A-1518746    0.38     0.4    0.041   0.04     0.3    0.036   0.04     0.3 
  SNP_A-1511380    0.38     0.4    0.041   0.04     0.3    0.036   0.04     0.3 
        169.404    0.34     0.4    0.036   0.03     0.4    0.032   0.03     0.4 
  SNP_A-1508629    0.30     0.4    0.031   0.02     0.4    0.028   0.02     0.4 
  SNP_A-1516729    0.32     0.4    0.033   0.03     0.4    0.030   0.02     0.4 
  SNP_A-1514751    0.31     0.4    0.032   0.03     0.4    0.030   0.02     0.4 
  SNP_A-1514071    0.31     0.4    0.032   0.03     0.4    0.030   0.02     0.4 
        170.663    0.25     0.4    0.027   0.02     0.4    0.024   0.02     0.4 
  SNP_A-1518303    0.19     0.4    0.020   0.01     0.4    0.019   0.01     0.4 
        171.428    0.11     0.5    0.012   0.00     0.4    0.011   0.00     0.5 
        171.811    0.04     0.5    0.004   0.00     0.5    0.004   0.00     0.5 
  SNP_A-1512984   -0.04     0.5   -0.004  -0.00     0.5   -0.004  -0.00     0.5 
  SNP_A-1515023   -0.07     0.5   -0.008  -0.00     0.5   -0.007  -0.00     0.5 
  SNP_A-1511182   -0.08     0.5   -0.009  -0.00     0.5   -0.008  -0.00     0.5 
        173.069   -0.18     0.6   -0.020  -0.01     0.6   -0.018  -0.01     0.6 
        173.487   -0.27     0.6   -0.031  -0.02     0.6   -0.028  -0.02     0.6 
        173.905   -0.36     0.6   -0.041  -0.04     0.7   -0.038  -0.04     0.7 
        174.323   -0.46     0.7   -0.052  -0.06     0.7   -0.048  -0.06     0.7 
        174.741   -0.55     0.7   -0.061  -0.09     0.7   -0.057  -0.08     0.7 
  SNP_A-1516279   -0.65     0.7   -0.070  -0.12     0.8   -0.066  -0.11     0.8 
  SNP_A-1511170   -0.68     0.8   -0.073  -0.13     0.8   -0.068  -0.12     0.8 
  SNP_A-1511253   -0.70     0.8   -0.076  -0.14     0.8   -0.071  -0.13     0.8 
  SNP_A-1518432   -0.71     0.8   -0.077  -0.14     0.8   -0.072  -0.13     0.8 
        175.992   -0.76     0.8   -0.083  -0.16     0.8   -0.078  -0.15     0.8 
  SNP_A-1519479   -0.81     0.8   -0.088  -0.19     0.8   -0.084  -0.18     0.8 
        176.870   -0.88     0.8   -0.095  -0.22     0.8   -0.092  -0.21     0.8 
        177.292   -0.94     0.8   -0.101  -0.25     0.9   -0.099  -0.24     0.9 
        177.714   -1.01     0.8   -0.107  -0.28     0.9   -0.106  -0.27     0.9 
        178.135   -1.07     0.9   -0.112  -0.31     0.9   -0.111  -0.30     0.9 
  SNP_A-1517655   -1.14     0.9   -0.116  -0.35     0.9   -0.116  -0.34     0.9 
  SNP_A-1517362   -1.20     0.9   -0.120  -0.38     0.9   -0.121  -0.37     0.9 
  SNP_A-1513920   -1.22     0.9   -0.122  -0.39     0.9   -0.124  -0.38     0.9 
  SNP_A-1514480   -1.22     0.9   -0.122  -0.39     0.9   -0.124  -0.38     0.9 
  SNP_A-1511669   -1.23     0.9   -0.122  -0.39     0.9   -0.124  -0.39     0.9 
  SNP_A-1508966   -1.29     0.9   -0.130  -0.44     0.9   -0.131  -0.43     0.9 
        179.951   -1.40     0.9   -0.143  -0.53     0.9   -0.144  -0.51     0.9 
        180.419   -1.51     0.9   -0.154  -0.62     1.0   -0.155  -0.60     1.0 
  SNP_A-1517545   -1.63     0.9   -0.165  -0.72     1.0   -0.165  -0.68     1.0 
        181.275   -1.66     1.0   -0.168  -0.75     1.0   -0.169  -0.71     1.0 
        181.662   -1.69     1.0   -0.171  -0.77     1.0   -0.172  -0.74     1.0 
        182.049   -1.72     1.0   -0.174  -0.80     1.0   -0.175  -0.76     1.0 
  SNP_A-1518933   -1.75     1.0   -0.177  -0.83     1.0   -0.178  -0.79     1.0 
  SNP_A-1515770   -1.74     1.0   -0.176  -0.82     1.0   -0.177  -0.78     1.0 
        182.898   -1.73     1.0   -0.177  -0.82     1.0   -0.177  -0.78     1.0 
  SNP_A-1517019   -1.72     1.0   -0.177  -0.82     1.0   -0.177  -0.77     1.0 
        183.468   -1.67     1.0   -0.174  -0.78     1.0   -0.173  -0.73     1.0 
  SNP_A-1516132   -1.62     0.9   -0.171  -0.74     1.0   -0.168  -0.69     1.0 
  SNP_A-1515671   -1.61     0.9   -0.169  -0.73     1.0   -0.166  -0.68     1.0 
        184.319   -1.54     0.9   -0.165  -0.68     1.0   -0.162  -0.63     1.0 
        184.794   -1.47     0.9   -0.160  -0.63     1.0   -0.157  -0.59     1.0 
        185.270   -1.41     0.9   -0.155  -0.58     0.9   -0.152  -0.54     0.9 
        185.745   -1.35     0.9   -0.149  -0.53     0.9   -0.146  -0.50     0.9 
  SNP_A-1511428   -1.28     0.9   -0.143  -0.49     0.9   -0.140  -0.46     0.9 
        186.658   -1.25     0.9   -0.139  -0.46     0.9   -0.137  -0.43     0.9 
        187.095   -1.21     0.9   -0.135  -0.43     0.9   -0.133  -0.41     0.9 
        187.532   -1.17     0.9   -0.131  -0.41     0.9   -0.129  -0.38     0.9 
        187.970   -1.14     0.9   -0.126  -0.38     0.9   -0.125  -0.36     0.9 
        188.407   -1.10     0.9   -0.122  -0.35     0.9   -0.120  -0.34     0.9 
        188.844   -1.07     0.9   -0.117  -0.33     0.9   -0.115  -0.31     0.9 
  SNP_A-1507326   -1.03     0.8   -0.112  -0.30     0.9   -0.110  -0.29     0.9 
  SNP_A-1512193   -1.04     0.8   -0.111  -0.30     0.9   -0.110  -0.29     0.9 
        189.857   -0.98     0.8   -0.106  -0.27     0.9   -0.104  -0.26     0.9 
  SNP_A-1518405   -0.92     0.8   -0.099  -0.24     0.9   -0.098  -0.23     0.8 
        190.791   -0.88     0.8   -0.095  -0.22     0.8   -0.093  -0.21     0.8 
  SNP_A-1510724   -0.84     0.8   -0.090  -0.20     0.8   -0.088  -0.19     0.8 
        191.678   -0.80     0.8   -0.087  -0.18     0.8   -0.085  -0.17     0.8 
        192.105   -0.76     0.8   -0.083  -0.16     0.8   -0.081  -0.16     0.8 
  SNP_A-1513278   -0.72     0.8   -0.078  -0.15     0.8   -0.076  -0.14     0.8 
        192.823   -0.73     0.8   -0.078  -0.15     0.8   -0.077  -0.14     0.8 
  SNP_A-1511878   -0.73     0.8   -0.078  -0.15     0.8   -0.077  -0.14     0.8 
        193.435   -0.76     0.8   -0.080  -0.16     0.8   -0.079  -0.15     0.8 
  SNP_A-1513650   -0.78     0.8   -0.081  -0.16     0.8   -0.081  -0.16     0.8 
  SNP_A-1510200   -0.78     0.8   -0.081  -0.17     0.8   -0.081  -0.16     0.8 
  SNP_A-1509111   -0.81     0.8   -0.084  -0.18     0.8   -0.084  -0.17     0.8 
        194.481   -0.86     0.8   -0.089  -0.20     0.8   -0.090  -0.20     0.8 
  SNP_A-1511298   -0.91     0.8   -0.094  -0.22     0.8   -0.095  -0.22     0.8 
  SNP_A-1515702   -0.93     0.8   -0.096  -0.23     0.9   -0.097  -0.23     0.8 
  SNP_A-1507721   -0.98     0.8   -0.100  -0.26     0.9   -0.103  -0.26     0.9 
  SNP_A-1515092   -1.05     0.9   -0.107  -0.29     0.9   -0.111  -0.30     0.9 
        196.012   -1.04     0.9   -0.108  -0.30     0.9   -0.112  -0.30     0.9 
        196.444   -1.03     0.8   -0.109  -0.30     0.9   -0.114  -0.30     0.9 
        196.876   -1.03     0.8   -0.110  -0.30     0.9   -0.115  -0.30     0.9 
  SNP_A-1518276   -1.02     0.8   -0.111  -0.30     0.9   -0.117  -0.30     0.9 
        197.784   -1.02     0.8   -0.111  -0.30     0.9   -0.118  -0.30     0.9 
        198.260   -1.01     0.8   -0.111  -0.30     0.9   -0.118  -0.30     0.9 
        198.736   -1.00     0.8   -0.111  -0.29     0.9   -0.119  -0.30     0.9 
        199.212   -1.00     0.8   -0.111  -0.29     0.9   -0.119  -0.30     0.9 
        199.688   -0.99     0.8   -0.110  -0.29     0.9   -0.119  -0.30     0.9 
        200.164   -0.99     0.8   -0.109  -0.28     0.9   -0.118  -0.30     0.9 
        200.640   -0.98     0.8   -0.108  -0.28     0.9   -0.117  -0.29     0.9 
        201.116   -0.98     0.8   -0.106  -0.27     0.9   -0.116  -0.29     0.9 
  SNP_A-1518238   -0.97     0.8   -0.105  -0.27     0.9   -0.115  -0.28     0.9 
        201.860   -0.97     0.8   -0.105  -0.27     0.9   -0.115  -0.28     0.9 
  SNP_A-1507855   -0.96     0.8   -0.105  -0.26     0.9   -0.115  -0.28     0.9 
        202.575   -0.92     0.8   -0.103  -0.25     0.9   -0.113  -0.27     0.9 
        203.022   -0.89     0.8   -0.102  -0.23     0.9   -0.112  -0.25     0.9 
        203.470   -0.85     0.8   -0.099  -0.22     0.8   -0.110  -0.24     0.9 
        203.918   -0.81     0.8   -0.097  -0.21     0.8   -0.107  -0.22     0.8 
        204.365   -0.78     0.8   -0.095  -0.19     0.8   -0.105  -0.21     0.8 
  SNP_A-1512963   -0.74     0.8   -0.092  -0.18     0.8   -0.102  -0.19     0.8 

MERLIN 1.1.2 - (c) 2000-2007 Goncalo Abecasis

References for this version of Merlin:

   Abecasis et al (2002) Nat Gen 30:97-101        [original citation]
   Fingerlin et al (2004) AJHG 74:432-43          [case selection for association studies]
   Abecasis and Wigginton (2005) AJHG 77:754-67   [ld modeling, parametric analyses]
   Fingerlin et al (2006) Gen Epidemiol 30:384-96 [sex-specific maps]
   Chen and Abecasis (2007) AJHG 81:913-26        [qtl association analysis, qtl simulation]


The following parameters are in effect:
                     Data File :     wiped_6.dat (-dname)
                 Pedigree File :     wiped_6.ped (-pname)
            Missing Value Code :         -99.999 (-xname)
                      Map File :      10K142.map (-mname)
            Allele Frequencies :  10K142cauc.frq (-f[a|e|f|m|file])
                   Random Seed :          123456 (-r9999)

Data Analysis Options
         General : --error [ON], --information [ON], --likelihood,
                   --model [age.tbl]
      IBD States : --ibd, --kinship, --matrices, --extended, --select
     NPL Linkage : --npl [ON], --pairs [ON], --qtl, --deviates, --exp [ON]
      VC Linkage : --vc, --useCovariates, --ascertainment, --unlinked [0.00]
     Association : --infer, --assoc, --fastAssoc, --filter, --custom [cov.tbl]
     Haplotyping : --best, --sample, --all, --founders, --horizontal
   Recombination : --zero, --one, --two, --three, --singlepoint
       Positions : --steps, --maxStep [0.50], --minStep, --grid, --start,
                   --stop
     LD Clusters : --clusters [], --distance, --rsq [0.16], --cfreq
          Limits : --bits [24], --megabytes [1024], --minutes
     Performance : --trim, --noCoupleBits, --swap [ON], --smallSwap
          Output : --quiet, --markerNames [ON], --frequencies [ON],
                   --perFamily [ON], --pdf [ON], --tabulate,
                   --prefix [wiped_6]
      Simulation : --simulate, --reruns, --save, --trait []

Phenotype: Disease [ALL] (140 families)
===============================================================================
            Pos   Zmean  pvalue linDelta    LOD  pvalue expDelta    LOD  pvalue
            min  -14.60     1.0   -0.188 -12.65     1.0   -9.999 -74.26     1.0 
            max   21.77 0.00000    0.707  49.27 0.00000    9.999  116.8 0.00000 
  SNP_A-1519575    0.20     0.4    0.021   0.01     0.4    0.022   0.01     0.4 
  SNP_A-1519521    0.20     0.4    0.021   0.01     0.4    0.022   0.01     0.4 
  SNP_A-1519473    0.20     0.4    0.021   0.01     0.4    0.022   0.01     0.4 
  SNP_A-1508186    0.21     0.4    0.022   0.01     0.4    0.023   0.01     0.4 
  SNP_A-1516523    0.24     0.4    0.025   0.02     0.4    0.026   0.02     0.4 
          0.765    0.30     0.4    0.031   0.02     0.4    0.032   0.02     0.4 
  SNP_A-1516057    0.36     0.4    0.037   0.03     0.3    0.038   0.03     0.3 
          1.505    0.42     0.3    0.044   0.05     0.3    0.045   0.05     0.3 
          1.901    0.49     0.3    0.050   0.06     0.3    0.052   0.07     0.3 
          2.298    0.56     0.3    0.057   0.08     0.3    0.059   0.08     0.3 
  SNP_A-1513896    0.63     0.3    0.063   0.10     0.2    0.065   0.11     0.2 
  SNP_A-1514424    0.67     0.3    0.066   0.11     0.2    0.069   0.12     0.2 
  SNP_A-1514373    0.67     0.3    0.066   0.11     0.2    0.069   0.12     0.2 
          3.371    0.74     0.2    0.072   0.14     0.2    0.075   0.14     0.2 
  SNP_A-1508392    0.81     0.2    0.078   0.16     0.2    0.081   0.17     0.2 
  SNP_A-1508441    0.81     0.2    0.078   0.16     0.2    0.081   0.17     0.2 
  SNP_A-1510117    0.83     0.2    0.080   0.17     0.2    0.083   0.18     0.2 
          4.572    0.92     0.2    0.090   0.21     0.2    0.093   0.22     0.2 
  SNP_A-1517368    1.01     0.2    0.098   0.25    0.14    0.102   0.27    0.13 
          5.375    1.04    0.15    0.101   0.27    0.13    0.104   0.28    0.13 
  SNP_A-1513854    1.07    0.14    0.104   0.28    0.13    0.107   0.30    0.12 
  SNP_A-1517200    1.06    0.15    0.104   0.28    0.13    0.106   0.29    0.12 
          6.425    1.04    0.15    0.103   0.27    0.13    0.106   0.29    0.13 
          6.824    1.03     0.2    0.101   0.26    0.13    0.105   0.28    0.13 
  SNP_A-1513907    1.01     0.2    0.098   0.25    0.14    0.103   0.27    0.13 
          7.716    1.00     0.2    0.095   0.24    0.15    0.100   0.26    0.14 
  SNP_A-1510580    0.98     0.2    0.090   0.23     0.2    0.096   0.24    0.14 
  SNP_A-1517736    0.98     0.2    0.089   0.22     0.2    0.095   0.24    0.15 
  SNP_A-1508894    1.10    0.14    0.099   0.28    0.13    0.105   0.30    0.12 
          9.249    1.23    0.11    0.111   0.35    0.10    0.117   0.37    0.09 
  SNP_A-1509227    1.37    0.09    0.120   0.42    0.08    0.128   0.45    0.07 
  SNP_A-1517724    1.38    0.08    0.122   0.43    0.08    0.130   0.46    0.07 
  SNP_A-1518017    1.51    0.07    0.132   0.51    0.06    0.140   0.55    0.06 
  SNP_A-1512970    1.58    0.06    0.137   0.55    0.06    0.144   0.59    0.05 
  SNP_A-1507621    1.53    0.06    0.133   0.52    0.06    0.140   0.55    0.05 
  SNP_A-1508012    1.50    0.07    0.131   0.50    0.06    0.137   0.53    0.06 
  SNP_A-1508499    1.44    0.07    0.128   0.47    0.07    0.132   0.49    0.07 
  SNP_A-1510524    1.43    0.08    0.128   0.47    0.07    0.132   0.49    0.07 
         12.226    1.38    0.08    0.125   0.44    0.08    0.129   0.46    0.07 
  SNP_A-1508458    1.33    0.09    0.120   0.40    0.09    0.124   0.43    0.08 
  SNP_A-1514738    1.33    0.09    0.120   0.40    0.09    0.124   0.42    0.08 
         13.075    1.30    0.10    0.117   0.39    0.09    0.123   0.41    0.08 
  SNP_A-1517042    1.26    0.10    0.115   0.37    0.10    0.121   0.40    0.09 
         13.863    1.23    0.11    0.113   0.35    0.10    0.119   0.38    0.09 
  SNP_A-1512203    1.20    0.11    0.110   0.34    0.11    0.117   0.36    0.10 
         14.709    1.15    0.12    0.107   0.31    0.12    0.114   0.34    0.11 
  SNP_A-1508514    1.10    0.14    0.102   0.29    0.13    0.108   0.31    0.12 
         15.632    1.07    0.14    0.098   0.27    0.13    0.106   0.29    0.12 
  SNP_A-1518193    1.04    0.15    0.093   0.25    0.14    0.102   0.27    0.13 
         16.345    1.02     0.2    0.091   0.24    0.15    0.100   0.27    0.13 
  SNP_A-1509470    1.01     0.2    0.089   0.23     0.2    0.099   0.26    0.14 
         17.107    0.93     0.2    0.081   0.19     0.2    0.091   0.22     0.2 
         17.604    0.85     0.2    0.073   0.16     0.2    0.083   0.18     0.2 
  SNP_A-1517826    0.78     0.2    0.065   0.13     0.2    0.074   0.15     0.2 
  SNP_A-1517254    0.75     0.2    0.063   0.12     0.2    0.071   0.14     0.2 
         18.704    0.69     0.2    0.057   0.10     0.2    0.065   0.12     0.2 
  SNP_A-1518739    0.62     0.3    0.051   0.08     0.3    0.059   0.09     0.3 
  SNP_A-1510079    0.59     0.3    0.049   0.07     0.3    0.056   0.09     0.3 
         19.762    0.57     0.3    0.046   0.07     0.3    0.053   0.08     0.3 
  SNP_A-1517521    0.54     0.3    0.044   0.06     0.3    0.051   0.07     0.3 
  SNP_A-1510314    0.49     0.3    0.040   0.05     0.3    0.046   0.06     0.3 
  SNP_A-1514080    0.45     0.3    0.037   0.04     0.3    0.043   0.05     0.3 
         21.366    0.51     0.3    0.043   0.06     0.3    0.050   0.07     0.3 
         21.806    0.57     0.3    0.049   0.07     0.3    0.057   0.08     0.3 
         22.246    0.64     0.3    0.055   0.09     0.3    0.064   0.11     0.2 
  SNP_A-1514484    0.71     0.2    0.062   0.11     0.2    0.072   0.13     0.2 
  SNP_A-1513988    0.71     0.2    0.062   0.11     0.2    0.072   0.13     0.2 
         23.059    0.74     0.2    0.065   0.12     0.2    0.076   0.14     0.2 
         23.392    0.76     0.2    0.068   0.13     0.2    0.079   0.15     0.2 
  SNP_A-1512551    0.78     0.2    0.070   0.14     0.2    0.081   0.16     0.2 
  SNP_A-1513140    0.78     0.2    0.070   0.14     0.2    0.081   0.16     0.2 
         24.190    0.81     0.2    0.075   0.15     0.2    0.087   0.18     0.2 
         24.654    0.84     0.2    0.080   0.17     0.2    0.092   0.20     0.2 
         25.118    0.87     0.2    0.084   0.18     0.2    0.097   0.22     0.2 
         25.582    0.90     0.2    0.088   0.20     0.2    0.101   0.23    0.15 
         26.046    0.93     0.2    0.091   0.21     0.2    0.104   0.25    0.14 
         26.510    0.96     0.2    0.094   0.23     0.2    0.107   0.27    0.13 
         26.974    0.99     0.2    0.096   0.24    0.15    0.109   0.28    0.13 
         27.438    1.02     0.2    0.098   0.25    0.14    0.111   0.29    0.12 
         27.902    1.05    0.15    0.099   0.26    0.13    0.111   0.30    0.12 
         28.366    1.09    0.14    0.099   0.27    0.13    0.111   0.31    0.12 
  SNP_A-1510451    1.12    0.13    0.099   0.28    0.13    0.110   0.32    0.11 
  SNP_A-1508820    1.09    0.14    0.095   0.26    0.14    0.105   0.29    0.12 
  SNP_A-1515569    1.09    0.14    0.095   0.26    0.14    0.105   0.29    0.12 
  SNP_A-1507974    1.09    0.14    0.095   0.26    0.14    0.104   0.29    0.12 
         29.858    1.12    0.13    0.098   0.28    0.13    0.106   0.31    0.12 
  SNP_A-1514594    1.14    0.13    0.100   0.29    0.12    0.108   0.32    0.11 
  SNP_A-1511674    1.13    0.13    0.100   0.29    0.12    0.107   0.31    0.11 
         30.915    1.07    0.14    0.095   0.26    0.14    0.101   0.28    0.13 
  SNP_A-1519094    1.00     0.2    0.089   0.22     0.2    0.094   0.24    0.15 
  SNP_A-1516736    1.02     0.2    0.091   0.23    0.15    0.096   0.25    0.14 
         31.887    1.02     0.2    0.092   0.24    0.15    0.097   0.26    0.14 
  SNP_A-1513720    1.02     0.2    0.092   0.24    0.15    0.098   0.26    0.14 
         32.792    0.99     0.2    0.090   0.23     0.2    0.096   0.25    0.14 
         33.236    0.96     0.2    0.088   0.21     0.2    0.094   0.23     0.2 
         33.680    0.93     0.2    0.085   0.20     0.2    0.091   0.22     0.2 
         34.123    0.90     0.2    0.082   0.19     0.2    0.088   0.20     0.2 
         34.567    0.88     0.2    0.078   0.17     0.2    0.084   0.19     0.2 
         35.011    0.85     0.2    0.074   0.16     0.2    0.080   0.18     0.2 
  SNP_A-1517115    0.83     0.2    0.070   0.15     0.2    0.076   0.16     0.2 
         35.928    0.81     0.2    0.070   0.14     0.2    0.076   0.16     0.2 
         36.402    0.79     0.2    0.069   0.14     0.2    0.076   0.15     0.2 
         36.876    0.77     0.2    0.067   0.13     0.2    0.075   0.15     0.2 
         37.349    0.75     0.2    0.066   0.12     0.2    0.073   0.14     0.2 
         37.823    0.73     0.2    0.063   0.12     0.2    0.071   0.13     0.2 
         38.297    0.71     0.2    0.061   0.11     0.2    0.069   0.13     0.2 
         38.770    0.69     0.2    0.058   0.10     0.2    0.067   0.12     0.2 
  SNP_A-1516856    0.68     0.2    0.055   0.09     0.3    0.064   0.11     0.2 
         39.655    0.65     0.3    0.052   0.09     0.3    0.061   0.10     0.2 
  SNP_A-1515729    0.62     0.3    0.049   0.08     0.3    0.057   0.09     0.3 
  SNP_A-1508905    0.62     0.3    0.049   0.08     0.3    0.057   0.09     0.3 
  SNP_A-1513456    0.61     0.3    0.048   0.07     0.3    0.056   0.09     0.3 
  SNP_A-1508648    0.61     0.3    0.048   0.07     0.3    0.056   0.09     0.3 
  SNP_A-1515076    0.58     0.3    0.045   0.07     0.3    0.053   0.08     0.3 
  SNP_A-1511040    0.53     0.3    0.041   0.05     0.3    0.048   0.07     0.3 
SNP_A-1511110_2    0.53     0.3    0.041   0.05     0.3    0.048   0.06     0.3 
  SNP_A-1517580    0.52     0.3    0.040   0.05     0.3    0.047   0.06     0.3 
  SNP_A-1516084    0.46     0.3    0.036   0.04     0.3    0.042   0.05     0.3 
  SNP_A-1514639    0.45     0.3    0.036   0.04     0.3    0.041   0.05     0.3 
  SNP_A-1515700    0.43     0.3    0.034   0.04     0.3    0.039   0.04     0.3 
  SNP_A-1514191    0.44     0.3    0.035   0.04     0.3    0.040   0.05     0.3 
         42.060    0.36     0.4    0.030   0.03     0.4    0.034   0.03     0.4 
  SNP_A-1509639    0.29     0.4    0.023   0.02     0.4    0.027   0.02     0.4 
         42.703    0.29     0.4    0.023   0.02     0.4    0.027   0.02     0.4 
  SNP_A-1511372    0.29     0.4    0.024   0.02     0.4    0.027   0.02     0.4 
         43.265    0.28     0.4    0.023   0.02     0.4    0.027   0.02     0.4 
  SNP_A-1508637    0.28     0.4    0.023   0.02     0.4    0.026   0.02     0.4 
  SNP_A-1507610    0.28     0.4    0.022   0.02     0.4    0.026   0.02     0.4 
  SNP_A-1512532    0.24     0.4    0.020   0.01     0.4    0.023   0.01     0.4 
  SNP_A-1518810    0.22     0.4    0.019   0.01     0.4    0.021   0.01     0.4 
         44.808    0.20     0.4    0.017   0.01     0.4    0.020   0.01     0.4 
         45.226    0.18     0.4    0.015   0.01     0.4    0.018   0.01     0.4 
         45.643    0.16     0.4    0.014   0.01     0.4    0.016   0.01     0.4 
  SNP_A-1511850    0.14     0.4    0.012   0.00     0.4    0.014   0.00     0.4 
         46.537    0.09     0.5    0.007   0.00     0.5    0.008   0.00     0.5 
  SNP_A-1511945    0.04     0.5    0.003   0.00     0.5    0.003   0.00     0.5 
  SNP_A-1511390    0.06     0.5    0.005   0.00     0.5    0.006   0.00     0.5 
  SNP_A-1508968    0.06     0.5    0.005   0.00     0.5    0.006   0.00     0.5 
         47.740    0.03     0.5    0.003   0.00     0.5    0.003   0.00     0.5 
         48.197    0.01     0.5    0.001   0.00     0.5    0.001   0.00     0.5 
         48.654   -0.02     0.5   -0.002  -0.00     0.5   -0.002  -0.00     0.5 
  SNP_A-1507950   -0.04     0.5   -0.004  -0.00     0.5   -0.004  -0.00     0.5 
  SNP_A-1514045   -0.00     0.5   -0.000  -0.00     0.5   -0.000  -0.00     0.5 
  SNP_A-1509819    0.01     0.5    0.001   0.00     0.5    0.001   0.00     0.5 
  SNP_A-1509810    0.01     0.5    0.001   0.00     0.5    0.001   0.00     0.5 
         50.052   -0.07     0.5   -0.006  -0.00     0.5   -0.006  -0.00     0.5 
  SNP_A-1510608   -0.16     0.6   -0.014  -0.01     0.6   -0.014  -0.01     0.6 
         50.771   -0.30     0.6   -0.027  -0.02     0.6   -0.027  -0.02     0.6 
  SNP_A-1510234   -0.45     0.7   -0.040  -0.05     0.7   -0.040  -0.05     0.7 
  SNP_A-1514862   -0.45     0.7   -0.040  -0.05     0.7   -0.040  -0.05     0.7 
  SNP_A-1518007   -0.46     0.7   -0.041  -0.05     0.7   -0.041  -0.05     0.7 
  SNP_A-1508271   -0.50     0.7   -0.045  -0.06     0.7   -0.045  -0.06     0.7 
  SNP_A-1509040   -0.50     0.7   -0.045  -0.06     0.7   -0.045  -0.06     0.7 
  SNP_A-1508845   -0.50     0.7   -0.045  -0.06     0.7   -0.045  -0.06     0.7 
         51.582   -0.44     0.7   -0.040  -0.05     0.7   -0.040  -0.05     0.7 
  SNP_A-1510812   -0.38     0.6   -0.034  -0.03     0.7   -0.035  -0.03     0.7 
  SNP_A-1517774   -0.38     0.6   -0.034  -0.03     0.7   -0.034  -0.03     0.7 
  SNP_A-1507348   -0.35     0.6   -0.032  -0.03     0.6   -0.032  -0.03     0.6 
  SNP_A-1513454   -0.43     0.7   -0.041  -0.05     0.7   -0.041  -0.05     0.7 
         52.826   -0.51     0.7   -0.049  -0.06     0.7   -0.049  -0.06     0.7 
         53.305   -0.58     0.7   -0.057  -0.09     0.7   -0.058  -0.09     0.7 
         53.784   -0.65     0.7   -0.065  -0.11     0.8   -0.066  -0.11     0.8 
         54.263   -0.73     0.8   -0.072  -0.14     0.8   -0.073  -0.14     0.8 
  SNP_A-1515481   -0.80     0.8   -0.079  -0.17     0.8   -0.080  -0.16     0.8 
         55.110   -0.86     0.8   -0.085  -0.19     0.8   -0.086  -0.19     0.8 
         55.478   -0.92     0.8   -0.090  -0.22     0.8   -0.092  -0.22     0.8 
  SNP_A-1512864   -0.98     0.8   -0.095  -0.24     0.9   -0.097  -0.24     0.9 
  SNP_A-1514645   -1.12     0.9   -0.107  -0.31     0.9   -0.110  -0.32     0.9 
         56.563   -1.23     0.9   -0.116  -0.37     0.9   -0.120  -0.38     0.9 
  SNP_A-1510693   -1.35     0.9   -0.123  -0.44     0.9   -0.129  -0.44     0.9 
  SNP_A-1510093   -1.39     0.9   -0.126  -0.46     0.9   -0.133  -0.47     0.9 
  SNP_A-1519060   -1.40     0.9   -0.127  -0.47     0.9   -0.133  -0.47     0.9 
  SNP_A-1509105   -1.40     0.9   -0.126  -0.46     0.9   -0.133  -0.47     0.9 
  SNP_A-1507458   -1.38     0.9   -0.125  -0.46     0.9   -0.132  -0.46     0.9 
         58.216   -1.33     0.9   -0.121  -0.42     0.9   -0.127  -0.43     0.9 
         58.673   -1.27     0.9   -0.116  -0.39     0.9   -0.121  -0.39     0.9 
  SNP_A-1517790   -1.21     0.9   -0.111  -0.35     0.9   -0.115  -0.35     0.9 
  SNP_A-1518781   -1.20     0.9   -0.110  -0.34     0.9   -0.114  -0.35     0.9 
  SNP_A-1515246   -1.20     0.9   -0.111  -0.35     0.9   -0.114  -0.35     0.9 
         59.833   -1.24     0.9   -0.117  -0.38     0.9   -0.119  -0.38     0.9 
  SNP_A-1509061   -1.28     0.9   -0.122  -0.41     0.9   -0.123  -0.40     0.9 
  SNP_A-1513918   -1.30     0.9   -0.124  -0.42     0.9   -0.124  -0.41     0.9 
  SNP_A-1519339   -1.30     0.9   -0.124  -0.42     0.9   -0.125  -0.41     0.9 
         60.665   -1.31     0.9   -0.126  -0.43     0.9   -0.126  -0.42     0.9 
  SNP_A-1513942   -1.32     0.9   -0.126  -0.43     0.9   -0.126  -0.43     0.9 
  SNP_A-1515170   -1.32     0.9   -0.126  -0.43     0.9   -0.126  -0.42     0.9 
  SNP_A-1511500   -1.21     0.9   -0.116  -0.37     0.9   -0.117  -0.36     0.9 
  SNP_A-1511009   -1.18     0.9   -0.113  -0.35     0.9   -0.114  -0.34     0.9 
         61.918   -1.16     0.9   -0.113  -0.34     0.9   -0.114  -0.34     0.9 
  SNP_A-1515501   -1.15     0.9   -0.113  -0.34     0.9   -0.114  -0.34     0.9 
         62.687   -1.19     0.9   -0.123  -0.38     0.9   -0.122  -0.37     0.9 
         63.182   -1.24     0.9   -0.133  -0.43     0.9   -0.129  -0.41     0.9 
         63.676   -1.29     0.9   -0.143  -0.48     0.9   -0.137  -0.45     0.9 
         64.170   -1.33     0.9   -0.153  -0.53     0.9   -0.143  -0.49     0.9 
         64.664   -1.38     0.9   -0.162  -0.58     0.9   -0.150  -0.53     0.9 
         65.159   -1.44     0.9   -0.170  -0.64     1.0   -0.155  -0.57     0.9 
         65.653   -1.49     0.9   -0.177  -0.69     1.0   -0.160  -0.60     1.0 
         66.147   -1.55     0.9   -0.183  -0.74     1.0   -0.164  -0.64     1.0 
         66.642   -1.61     0.9   -0.188  -0.79     1.0   -0.167  -0.68     1.0 
         67.136   -1.67     1.0   -0.188  -0.83     1.0   -0.169  -0.71     1.0 
  SNP_A-1518080   -1.73     1.0   -0.188  -0.87     1.0   -0.170  -0.75     1.0 
  SNP_A-1509003   -1.76     1.0   -0.188  -0.90     1.0   -0.172  -0.76     1.0 
  SNP_A-1518320   -1.80     1.0   -0.188  -0.94     1.0   -0.174  -0.80     1.0 
  SNP_A-1510485   -1.80     1.0   -0.188  -0.94     1.0   -0.174  -0.80     1.0 
  SNP_A-1515598   -1.79     1.0   -0.188  -0.93     1.0   -0.173  -0.78     1.0 
         68.849   -1.77     1.0   -0.188  -0.92     1.0   -0.171  -0.77     1.0 
         69.222   -1.75     1.0   -0.188  -0.91     1.0   -0.169  -0.75     1.0 
  SNP_A-1513232   -1.73     1.0   -0.188  -0.90     1.0   -0.167  -0.73     1.0 
         70.019   -1.75     1.0   -0.188  -0.92     1.0   -0.168  -0.74     1.0 
         70.443   -1.77     1.0   -0.188  -0.94     1.0   -0.168  -0.76     1.0 
  SNP_A-1517527   -1.79     1.0   -0.188  -0.96     1.0   -0.168  -0.76     1.0 
  SNP_A-1509531   -1.81     1.0   -0.188  -0.99     1.0   -0.169  -0.78     1.0 
  SNP_A-1516626   -1.82     1.0   -0.188  -1.00     1.0   -0.170  -0.79     1.0 
  SNP_A-1516616   -1.86     1.0   -0.188  -1.05     1.0   -0.173  -0.82     1.0 
  SNP_A-1519412   -1.93     1.0   -0.188  -1.12     1.0   -0.179  -0.88     1.0 
  SNP_A-1511012   -1.98     1.0   -0.188  -1.16     1.0   -0.182  -0.92     1.0 
  SNP_A-1510964   -1.98     1.0   -0.188  -1.16     1.0   -0.182  -0.92     1.0 
  SNP_A-1512640   -1.90     1.0   -0.188  -1.08     1.0   -0.176  -0.85     1.0 
         72.739   -1.87     1.0   -0.188  -1.04     1.0   -0.172  -0.82     1.0 
  SNP_A-1519050   -1.84     1.0   -0.188  -0.99     1.0   -0.167  -0.78     1.0 
  SNP_A-1512307   -1.85     1.0   -0.188  -1.00     1.0   -0.167  -0.79     1.0 
  SNP_A-1514492   -1.79     1.0   -0.188  -0.93     1.0   -0.162  -0.74     1.0 
  SNP_A-1507727   -1.75     1.0   -0.188  -0.89     1.0   -0.159  -0.71     1.0 
  SNP_A-1513492   -1.73     1.0   -0.188  -0.87     1.0   -0.156  -0.69     1.0 
  SNP_A-1515234   -1.71     1.0   -0.188  -0.85     1.0   -0.154  -0.67     1.0 
  SNP_A-1510907   -1.58     0.9   -0.171  -0.70     1.0   -0.143  -0.57     0.9 
  SNP_A-1512699   -1.54     0.9   -0.166  -0.67     1.0   -0.140  -0.55     0.9 
  SNP_A-1510601   -1.54     0.9   -0.165  -0.66     1.0   -0.139  -0.54     0.9 
  SNP_A-1518934   -1.54     0.9   -0.165  -0.66     1.0   -0.139  -0.54     0.9 
  SNP_A-1514539   -1.55     0.9   -0.166  -0.67     1.0   -0.139  -0.55     0.9 
  SNP_A-1509195   -1.56     0.9   -0.167  -0.68     1.0   -0.140  -0.56     0.9 
  SNP_A-1507846   -1.60     0.9   -0.171  -0.71     1.0   -0.143  -0.58     0.9 
  SNP_A-1507598   -1.60     0.9   -0.171  -0.71     1.0   -0.143  -0.58     0.9 
  SNP_A-1514912   -1.60     0.9   -0.173  -0.73     1.0   -0.145  -0.59     1.0 
  SNP_A-1512027   -1.62     0.9   -0.175  -0.74     1.0   -0.146  -0.60     1.0 
  SNP_A-1508621   -1.63     0.9   -0.177  -0.76     1.0   -0.148  -0.61     1.0 
  SNP_A-1519464   -1.67     1.0   -0.182  -0.80     1.0   -0.152  -0.64     1.0 
  SNP_A-1513647   -1.72     1.0   -0.184  -0.84     1.0   -0.158  -0.69     1.0 
  SNP_A-1517427   -1.72     1.0   -0.184  -0.84     1.0   -0.159  -0.70     1.0 
  SNP_A-1515452   -1.73     1.0   -0.182  -0.83     1.0   -0.159  -0.70     1.0 
  SNP_A-1507851   -1.71     1.0   -0.180  -0.81     1.0   -0.158  -0.69     1.0 
  SNP_A-1507603   -1.70     1.0   -0.179  -0.80     1.0   -0.158  -0.68     1.0 
  SNP_A-1518311   -1.68     1.0   -0.177  -0.79     1.0   -0.157  -0.67     1.0 
  SNP_A-1515642   -1.67     1.0   -0.177  -0.78     1.0   -0.157  -0.67     1.0 
  SNP_A-1511186   -1.66     1.0   -0.177  -0.78     1.0   -0.157  -0.66     1.0 
         77.288   -1.64     0.9   -0.176  -0.77     1.0   -0.155  -0.65     1.0 
  SNP_A-1510836   -1.63     0.9   -0.172  -0.74     1.0   -0.151  -0.62     1.0 
  SNP_A-1514517   -1.56     0.9   -0.162  -0.67     1.0   -0.143  -0.57     0.9 
  SNP_A-1515731   -1.55     0.9   -0.161  -0.66     1.0   -0.143  -0.56     0.9 
  SNP_A-1510868   -1.55     0.9   -0.161  -0.66     1.0   -0.143  -0.56     0.9 
  SNP_A-1510073   -1.55     0.9   -0.161  -0.66     1.0   -0.142  -0.56     0.9 
  SNP_A-1512639   -1.55     0.9   -0.161  -0.66     1.0   -0.142  -0.56     0.9 
  SNP_A-1519565   -1.55     0.9   -0.160  -0.66     1.0   -0.142  -0.56     0.9 
  SNP_A-1518826   -1.55     0.9   -0.160  -0.65     1.0   -0.142  -0.56     0.9 
  SNP_A-1510328   -1.54     0.9   -0.159  -0.65     1.0   -0.141  -0.56     0.9 
         78.687   -1.51     0.9   -0.158  -0.63     1.0   -0.140  -0.54     0.9 
         79.169   -1.48     0.9   -0.156  -0.61     1.0   -0.137  -0.52     0.9 
         79.651   -1.45     0.9   -0.152  -0.58     0.9   -0.133  -0.49     0.9 
  SNP_A-1511130   -1.42     0.9   -0.146  -0.55     0.9   -0.128  -0.46     0.9 
  SNP_A-1507946   -1.43     0.9   -0.145  -0.54     0.9   -0.126  -0.46     0.9 
  SNP_A-1509487   -1.37     0.9   -0.140  -0.50     0.9   -0.122  -0.42     0.9 
  SNP_A-1508035   -1.35     0.9   -0.138  -0.49     0.9   -0.120  -0.41     0.9 
  SNP_A-1507823   -1.30     0.9   -0.134  -0.45     0.9   -0.117  -0.39     0.9 
  SNP_A-1511358   -1.25     0.9   -0.128  -0.42     0.9   -0.112  -0.36     0.9 
  SNP_A-1517739   -1.25     0.9   -0.128  -0.42     0.9   -0.112  -0.36     0.9 
  SNP_A-1519756   -1.23     0.9   -0.126  -0.40     0.9   -0.110  -0.35     0.9 
  SNP_A-1516053   -1.17     0.9   -0.119  -0.36     0.9   -0.105  -0.31     0.9 
  SNP_A-1514148   -1.12     0.9   -0.113  -0.33     0.9   -0.100  -0.29     0.9 
  SNP_A-1514722   -1.09     0.9   -0.109  -0.31     0.9   -0.097  -0.27     0.9 
  SNP_A-1507579   -1.07     0.9   -0.107  -0.30     0.9   -0.095  -0.26     0.9 
  SNP_A-1512875   -1.05     0.9   -0.106  -0.29     0.9   -0.094  -0.25     0.9 
  SNP_A-1516826   -1.04     0.9   -0.105  -0.28     0.9   -0.093  -0.25     0.9 
  SNP_A-1509500   -1.04     0.8   -0.104  -0.28     0.9   -0.092  -0.24     0.9 
  SNP_A-1515743   -1.02     0.8   -0.103  -0.27     0.9   -0.091  -0.24     0.9 
  SNP_A-1510862   -0.97     0.8   -0.099  -0.25     0.9   -0.088  -0.22     0.8 
         82.655   -0.95     0.8   -0.097  -0.24     0.9   -0.087  -0.21     0.8 
  SNP_A-1515768   -0.93     0.8   -0.095  -0.23     0.8   -0.085  -0.20     0.8 
  SNP_A-1515911   -0.92     0.8   -0.094  -0.22     0.8   -0.084  -0.20     0.8 
  SNP_A-1511728   -0.90     0.8   -0.093  -0.22     0.8   -0.083  -0.19     0.8 
  SNP_A-1512441   -0.95     0.8   -0.097  -0.24     0.9   -0.088  -0.21     0.8 
  SNP_A-1508779   -0.95     0.8   -0.097  -0.24     0.9   -0.088  -0.21     0.8 
  SNP_A-1513239   -0.95     0.8   -0.097  -0.24     0.9   -0.088  -0.21     0.8 
  SNP_A-1515446   -0.95     0.8   -0.097  -0.24     0.9   -0.088  -0.21     0.8 
  SNP_A-1514988   -0.96     0.8   -0.098  -0.24     0.9   -0.089  -0.22     0.8 
         84.251   -0.99     0.8   -0.103  -0.27     0.9   -0.094  -0.24     0.9 
  SNP_A-1518378   -1.03     0.8   -0.106  -0.29     0.9   -0.098  -0.26     0.9 
         84.970   -1.05     0.9   -0.108  -0.30     0.9   -0.099  -0.27     0.9 
  SNP_A-1514368   -1.07     0.9   -0.108  -0.30     0.9   -0.100  -0.27     0.9 
  SNP_A-1517400   -1.08     0.9   -0.108  -0.31     0.9   -0.100  -0.28     0.9 
  SNP_A-1512826   -1.09     0.9   -0.108  -0.31     0.9   -0.101  -0.28     0.9 
  SNP_A-1517473   -1.09     0.9   -0.109  -0.31     0.9   -0.101  -0.28     0.9 
  SNP_A-1518670   -1.13     0.9   -0.112  -0.33     0.9   -0.104  -0.30     0.9 
  SNP_A-1515077   -1.13     0.9   -0.112  -0.33     0.9   -0.104  -0.30     0.9 
  SNP_A-1512969   -1.18     0.9   -0.117  -0.36     0.9   -0.109  -0.33     0.9 
         86.701   -1.24     0.9   -0.122  -0.39     0.9   -0.114  -0.36     0.9 
  SNP_A-1507772   -1.29     0.9   -0.126  -0.42     0.9   -0.119  -0.39     0.9 
  SNP_A-1507397   -1.30     0.9   -0.127  -0.43     0.9   -0.120  -0.40     0.9 
         87.384   -1.35     0.9   -0.130  -0.46     0.9   -0.123  -0.43     0.9 
  SNP_A-1509628   -1.40     0.9   -0.134  -0.49     0.9   -0.126  -0.45     0.9 
  SNP_A-1519360   -1.42     0.9   -0.134  -0.50     0.9   -0.127  -0.46     0.9 
  SNP_A-1512013   -1.44     0.9   -0.137  -0.52     0.9   -0.129  -0.48     0.9 
  SNP_A-1518890   -1.45     0.9   -0.137  -0.52     0.9   -0.130  -0.48     0.9 
  SNP_A-1514101   -1.45     0.9   -0.137  -0.52     0.9   -0.130  -0.48     0.9 
  SNP_A-1515055   -1.49     0.9   -0.140  -0.55     0.9   -0.134  -0.51     0.9 
  SNP_A-1516119   -1.50     0.9   -0.140  -0.55     0.9   -0.134  -0.51     0.9 
  SNP_A-1510161   -1.53     0.9   -0.144  -0.57     0.9   -0.137  -0.53     0.9 
  SNP_A-1507959   -1.51     0.9   -0.143  -0.56     0.9   -0.136  -0.52     0.9 
  SNP_A-1517604   -1.47     0.9   -0.138  -0.53     0.9   -0.132  -0.49     0.9 
  SNP_A-1509897   -1.47     0.9   -0.139  -0.53     0.9   -0.132  -0.50     0.9 
  SNP_A-1507703   -1.50     0.9   -0.141  -0.56     0.9   -0.134  -0.51     0.9 
  SNP_A-1511596   -1.52     0.9   -0.143  -0.57     0.9   -0.136  -0.53     0.9 
  SNP_A-1512791   -1.53     0.9   -0.143  -0.58     0.9   -0.136  -0.53     0.9 
  SNP_A-1516395   -1.45     0.9   -0.136  -0.51     0.9   -0.130  -0.48     0.9 
  SNP_A-1509164   -1.39     0.9   -0.133  -0.48     0.9   -0.125  -0.44     0.9 
  SNP_A-1517498   -1.37     0.9   -0.132  -0.47     0.9   -0.123  -0.43     0.9 
  SNP_A-1514715   -1.37     0.9   -0.134  -0.48     0.9   -0.122  -0.43     0.9 
  SNP_A-1507578   -1.37     0.9   -0.134  -0.48     0.9   -0.122  -0.43     0.9 
  SNP_A-1511425   -1.27     0.9   -0.123  -0.41     0.9   -0.113  -0.37     0.9 
  SNP_A-1516824   -1.26     0.9   -0.122  -0.40     0.9   -0.112  -0.36     0.9 
  SNP_A-1509804   -1.25     0.9   -0.122  -0.40     0.9   -0.111  -0.36     0.9 
  SNP_A-1514643   -1.27     0.9   -0.125  -0.41     0.9   -0.113  -0.37     0.9 
  SNP_A-1511555   -1.29     0.9   -0.128  -0.43     0.9   -0.115  -0.38     0.9 
  SNP_A-1510144   -1.38     0.9   -0.140  -0.50     0.9   -0.124  -0.43     0.9 
  SNP_A-1509301   -1.55     0.9   -0.158  -0.64     1.0   -0.139  -0.55     0.9 
  SNP_A-1516832   -1.70     1.0   -0.172  -0.77     1.0   -0.151  -0.65     1.0 
  SNP_A-1515099   -1.66     1.0   -0.169  -0.73     1.0   -0.148  -0.62     1.0 
  SNP_A-1517131   -1.63     0.9   -0.167  -0.71     1.0   -0.146  -0.60     1.0 
  SNP_A-1519503   -1.63     0.9   -0.167  -0.71     1.0   -0.146  -0.60     1.0 
  SNP_A-1515078   -1.56     0.9   -0.161  -0.65     1.0   -0.141  -0.56     0.9 
  SNP_A-1508614   -1.56     0.9   -0.161  -0.66     1.0   -0.141  -0.56     0.9 
  SNP_A-1510903   -1.58     0.9   -0.165  -0.68     1.0   -0.144  -0.58     0.9 
  SNP_A-1516414   -1.43     0.9   -0.148  -0.55     0.9   -0.129  -0.47     0.9 
  SNP_A-1511510   -1.40     0.9   -0.145  -0.53     0.9   -0.127  -0.45     0.9 
  SNP_A-1509717   -1.40     0.9   -0.145  -0.53     0.9   -0.127  -0.45     0.9 
  SNP_A-1518122   -1.39     0.9   -0.143  -0.51     0.9   -0.125  -0.44     0.9 
  SNP_A-1508283   -1.39     0.9   -0.142  -0.51     0.9   -0.125  -0.44     0.9 
  SNP_A-1518049   -1.39     0.9   -0.141  -0.51     0.9   -0.125  -0.44     0.9 
  SNP_A-1516292   -1.38     0.9   -0.141  -0.50     0.9   -0.124  -0.44     0.9 
  SNP_A-1516458   -1.37     0.9   -0.140  -0.50     0.9   -0.123  -0.43     0.9 
  SNP_A-1515365   -1.37     0.9   -0.140  -0.50     0.9   -0.124  -0.43     0.9 
  SNP_A-1509501   -1.37     0.9   -0.140  -0.50     0.9   -0.124  -0.43     0.9 
  SNP_A-1517118   -1.45     0.9   -0.149  -0.56     0.9   -0.131  -0.48     0.9 
  SNP_A-1514275   -1.42     0.9   -0.147  -0.54     0.9   -0.129  -0.47     0.9 
  SNP_A-1516088   -1.47     0.9   -0.156  -0.59     1.0   -0.137  -0.51     0.9 
  SNP_A-1519004   -1.51     0.9   -0.161  -0.64     1.0   -0.142  -0.55     0.9 
  SNP_A-1508598   -1.47     0.9   -0.159  -0.61     1.0   -0.139  -0.52     0.9 
         95.171   -1.39     0.9   -0.156  -0.57     0.9   -0.135  -0.48     0.9 
         95.637   -1.32     0.9   -0.152  -0.52     0.9   -0.130  -0.44     0.9 
         96.103   -1.25     0.9   -0.146  -0.48     0.9   -0.124  -0.40     0.9 
         96.569   -1.18     0.9   -0.140  -0.43     0.9   -0.118  -0.35     0.9 
         97.035   -1.11     0.9   -0.132  -0.38     0.9   -0.110  -0.31     0.9 
         97.501   -1.04     0.9   -0.123  -0.33     0.9   -0.102  -0.27     0.9 
         97.967   -0.97     0.8   -0.113  -0.29     0.9   -0.094  -0.23     0.8 
  SNP_A-1513848   -0.90     0.8   -0.103  -0.24     0.9   -0.085  -0.20     0.8 
  SNP_A-1508255   -0.88     0.8   -0.100  -0.23     0.8   -0.081  -0.18     0.8 
  SNP_A-1513401   -0.88     0.8   -0.100  -0.23     0.8   -0.081  -0.18     0.8 
         98.957   -0.74     0.8   -0.083  -0.16     0.8   -0.069  -0.13     0.8 
  SNP_A-1508872   -0.60     0.7   -0.067  -0.10     0.8   -0.055  -0.08     0.7 
  SNP_A-1512792   -0.53     0.7   -0.057  -0.08     0.7   -0.048  -0.06     0.7 
  SNP_A-1515890   -0.49     0.7   -0.053  -0.07     0.7   -0.045  -0.06     0.7 
  SNP_A-1508949   -0.47     0.7   -0.051  -0.06     0.7   -0.043  -0.05     0.7 
  SNP_A-1510585   -0.47     0.7   -0.051  -0.06     0.7   -0.042  -0.05     0.7 
  SNP_A-1514432   -0.47     0.7   -0.050  -0.06     0.7   -0.042  -0.05     0.7 
  SNP_A-1516549   -0.47     0.7   -0.050  -0.06     0.7   -0.042  -0.05     0.7 
  SNP_A-1510657   -0.48     0.7   -0.051  -0.06     0.7   -0.043  -0.05     0.7 
  SNP_A-1510589   -0.47     0.7   -0.050  -0.06     0.7   -0.042  -0.05     0.7 
  SNP_A-1507576   -0.47     0.7   -0.050  -0.06     0.7   -0.041  -0.05     0.7 
  SNP_A-1519662   -0.37     0.6   -0.039  -0.04     0.7   -0.032  -0.03     0.6 
  SNP_A-1516226   -0.33     0.6   -0.035  -0.03     0.6   -0.029  -0.03     0.6 
  SNP_A-1517255   -0.24     0.6   -0.025  -0.02     0.6   -0.021  -0.01     0.6 
  SNP_A-1519089   -0.23     0.6   -0.024  -0.01     0.6   -0.020  -0.01     0.6 
  SNP_A-1509305   -0.23     0.6   -0.024  -0.01     0.6   -0.020  -0.01     0.6 
  SNP_A-1518855   -0.22     0.6   -0.023  -0.01     0.6   -0.019  -0.01     0.6 
  SNP_A-1518613   -0.22     0.6   -0.022  -0.01     0.6   -0.019  -0.01     0.6 
  SNP_A-1519711   -0.21     0.6   -0.022  -0.01     0.6   -0.018  -0.01     0.6 
  SNP_A-1514230   -0.21     0.6   -0.022  -0.01     0.6   -0.018  -0.01     0.6 
  SNP_A-1517633   -0.19     0.6   -0.021  -0.01     0.6   -0.017  -0.01     0.6 
  SNP_A-1513476   -0.18     0.6   -0.019  -0.01     0.6   -0.016  -0.01     0.6 
  SNP_A-1519453   -0.19     0.6   -0.021  -0.01     0.6   -0.017  -0.01     0.6 
  SNP_A-1509914   -0.16     0.6   -0.018  -0.01     0.6   -0.014  -0.01     0.6 
  SNP_A-1509720   -0.24     0.6   -0.026  -0.02     0.6   -0.021  -0.01     0.6 
  SNP_A-1515384   -0.24     0.6   -0.028  -0.02     0.6   -0.022  -0.01     0.6 
        102.977   -0.25     0.6   -0.029  -0.02     0.6   -0.023  -0.01     0.6 
        103.326   -0.25     0.6   -0.030  -0.02     0.6   -0.023  -0.02     0.6 
  SNP_A-1508733   -0.26     0.6   -0.030  -0.02     0.6   -0.024  -0.02     0.6 
        104.064   -0.20     0.6   -0.023  -0.01     0.6   -0.018  -0.01     0.6 
  SNP_A-1513389   -0.13     0.6   -0.015  -0.01     0.6   -0.012  -0.00     0.6 
  SNP_A-1518648   -0.12     0.5   -0.014  -0.00     0.6   -0.011  -0.00     0.5 
  SNP_A-1517441   -0.11     0.5   -0.012  -0.00     0.6   -0.010  -0.00     0.5 
        105.012    0.01     0.5    0.002   0.00     0.5    0.001   0.00     0.5 
        105.445    0.14     0.4    0.016   0.01     0.4    0.013   0.00     0.4 
  SNP_A-1508022    0.26     0.4    0.030   0.02     0.4    0.024   0.02     0.4 
        106.153    0.40     0.3    0.046   0.05     0.3    0.036   0.04     0.3 
  SNP_A-1509453    0.54     0.3    0.061   0.08     0.3    0.049   0.07     0.3 
        106.765    0.60     0.3    0.068   0.10     0.2    0.055   0.08     0.3 
  SNP_A-1509894    0.66     0.3    0.074   0.12     0.2    0.060   0.10     0.2 
  SNP_A-1510861    0.68     0.2    0.076   0.13     0.2    0.061   0.11     0.2 
  SNP_A-1517861    0.71     0.2    0.079   0.14     0.2    0.065   0.12     0.2 
        107.747    0.69     0.2    0.078   0.14     0.2    0.064   0.11     0.2 
  SNP_A-1517218    0.67     0.3    0.076   0.13     0.2    0.063   0.11     0.2 
  SNP_A-1519249    0.66     0.3    0.075   0.12     0.2    0.061   0.10     0.2 
        108.634    0.59     0.3    0.068   0.10     0.2    0.056   0.09     0.3 
        109.085    0.53     0.3    0.061   0.08     0.3    0.050   0.07     0.3 
        109.537    0.47     0.3    0.054   0.06     0.3    0.044   0.05     0.3 
  SNP_A-1515711    0.41     0.3    0.046   0.05     0.3    0.038   0.04     0.3 
        110.251    0.39     0.3    0.044   0.04     0.3    0.036   0.04     0.3 
  SNP_A-1508015    0.37     0.4    0.041   0.04     0.3    0.035   0.03     0.3 
  SNP_A-1513143    0.35     0.4    0.038   0.03     0.3    0.032   0.03     0.4 
        111.230    0.35     0.4    0.038   0.03     0.3    0.032   0.03     0.4 
  SNP_A-1512046    0.35     0.4    0.038   0.03     0.3    0.033   0.03     0.4 
  SNP_A-1511113    0.36     0.4    0.039   0.04     0.3    0.033   0.03     0.4 
  SNP_A-1512100    0.32     0.4    0.035   0.03     0.4    0.030   0.03     0.4 
  SNP_A-1513568    0.20     0.4    0.022   0.01     0.4    0.019   0.01     0.4 
  SNP_A-1519082    0.20     0.4    0.022   0.01     0.4    0.019   0.01     0.4 
        112.855    0.19     0.4    0.021   0.01     0.4    0.018   0.01     0.4 
  SNP_A-1518356    0.18     0.4    0.020   0.01     0.4    0.017   0.01     0.4 
  SNP_A-1511848    0.16     0.4    0.017   0.01     0.4    0.015   0.01     0.4 
  SNP_A-1512187    0.16     0.4    0.017   0.01     0.4    0.015   0.01     0.4 
        114.488    0.06     0.5    0.006   0.00     0.5    0.005   0.00     0.5 
  SNP_A-1516714   -0.04     0.5   -0.005  -0.00     0.5   -0.004  -0.00     0.5 
        115.280   -0.14     0.6   -0.014  -0.01     0.6   -0.013  -0.00     0.6 
        115.639   -0.23     0.6   -0.024  -0.01     0.6   -0.022  -0.01     0.6 
  SNP_A-1516660   -0.33     0.6   -0.033  -0.03     0.6   -0.030  -0.03     0.6 
  SNP_A-1511127   -0.36     0.6   -0.036  -0.03     0.7   -0.033  -0.03     0.6 
  SNP_A-1507580   -0.33     0.6   -0.032  -0.03     0.6   -0.030  -0.02     0.6 
  SNP_A-1509028   -0.45     0.7   -0.042  -0.05     0.7   -0.040  -0.05     0.7 
  SNP_A-1513482   -0.33     0.6   -0.030  -0.03     0.6   -0.029  -0.02     0.6 
  SNP_A-1515607   -0.33     0.6   -0.030  -0.03     0.6   -0.029  -0.02     0.6 
  SNP_A-1511482   -0.33     0.6   -0.030  -0.03     0.6   -0.030  -0.03     0.6 
  SNP_A-1512481   -0.32     0.6   -0.029  -0.02     0.6   -0.028  -0.02     0.6 
  SNP_A-1518255   -0.34     0.6   -0.030  -0.03     0.6   -0.030  -0.03     0.6 
  SNP_A-1514894   -0.34     0.6   -0.030  -0.03     0.6   -0.029  -0.03     0.6 
  SNP_A-1514418   -0.33     0.6   -0.030  -0.03     0.6   -0.029  -0.02     0.6 
  SNP_A-1509704   -0.39     0.7   -0.034  -0.03     0.7   -0.034  -0.03     0.7 
  SNP_A-1512240   -0.41     0.7   -0.036  -0.04     0.7   -0.036  -0.04     0.7 
  SNP_A-1512029   -0.42     0.7   -0.037  -0.04     0.7   -0.037  -0.04     0.7 
  SNP_A-1512848   -0.36     0.6   -0.032  -0.03     0.6   -0.032  -0.03     0.6 
  SNP_A-1508394   -0.36     0.6   -0.032  -0.03     0.6   -0.032  -0.03     0.6 
  SNP_A-1510749   -0.36     0.6   -0.031  -0.03     0.6   -0.032  -0.03     0.6 
  SNP_A-1508735   -0.36     0.6   -0.031  -0.03     0.6   -0.032  -0.03     0.6 
  SNP_A-1517444   -0.41     0.7   -0.036  -0.04     0.7   -0.037  -0.04     0.7 
  SNP_A-1518448   -0.42     0.7   -0.036  -0.04     0.7   -0.037  -0.04     0.7 
  SNP_A-1519146   -0.42     0.7   -0.036  -0.04     0.7   -0.037  -0.04     0.7 
  SNP_A-1514474   -0.49     0.7   -0.042  -0.05     0.7   -0.044  -0.05     0.7 
  SNP_A-1515132   -0.51     0.7   -0.044  -0.06     0.7   -0.046  -0.06     0.7 
  SNP_A-1510491   -0.62     0.7   -0.052  -0.08     0.7   -0.055  -0.09     0.7 
  SNP_A-1509900   -0.64     0.7   -0.054  -0.09     0.7   -0.057  -0.09     0.7 
  SNP_A-1516366   -0.64     0.7   -0.054  -0.09     0.7   -0.057  -0.09     0.7 
  SNP_A-1516971   -0.72     0.8   -0.060  -0.11     0.8   -0.063  -0.12     0.8 
  SNP_A-1510740   -0.68     0.8   -0.057  -0.10     0.8   -0.060  -0.11     0.8 
  SNP_A-1517728   -0.70     0.8   -0.059  -0.11     0.8   -0.062  -0.11     0.8 
  SNP_A-1518555   -0.69     0.8   -0.058  -0.10     0.8   -0.061  -0.11     0.8 
  SNP_A-1509099   -0.66     0.7   -0.056  -0.10     0.7   -0.059  -0.10     0.8 
        120.329   -0.65     0.7   -0.054  -0.09     0.7   -0.058  -0.10     0.7 
  SNP_A-1508296   -0.63     0.7   -0.052  -0.09     0.7   -0.057  -0.09     0.7 
  SNP_A-1515949   -0.63     0.7   -0.052  -0.09     0.7   -0.057  -0.09     0.7 
  SNP_A-1515180   -0.61     0.7   -0.051  -0.08     0.7   -0.055  -0.09     0.7 
        121.393   -0.56     0.7   -0.047  -0.07     0.7   -0.051  -0.07     0.7 
  SNP_A-1517970   -0.51     0.7   -0.043  -0.06     0.7   -0.047  -0.06     0.7 
  SNP_A-1519641   -0.50     0.7   -0.042  -0.05     0.7   -0.046  -0.06     0.7 
  SNP_A-1518131   -0.50     0.7   -0.042  -0.05     0.7   -0.047  -0.06     0.7 
        122.431   -0.50     0.7   -0.043  -0.05     0.7   -0.047  -0.06     0.7 
  SNP_A-1510472   -0.49     0.7   -0.043  -0.05     0.7   -0.047  -0.06     0.7 
        123.139   -0.53     0.7   -0.046  -0.06     0.7   -0.052  -0.07     0.7 
  SNP_A-1510753   -0.57     0.7   -0.049  -0.07     0.7   -0.056  -0.08     0.7 
  SNP_A-1517079   -0.61     0.7   -0.052  -0.08     0.7   -0.059  -0.09     0.7 
  SNP_A-1513756   -0.62     0.7   -0.054  -0.09     0.7   -0.061  -0.10     0.7 
  SNP_A-1509271   -0.64     0.7   -0.055  -0.09     0.7   -0.063  -0.10     0.8 
        124.903   -0.70     0.8   -0.060  -0.11     0.8   -0.069  -0.12     0.8 
        125.286   -0.75     0.8   -0.064  -0.13     0.8   -0.075  -0.14     0.8 
  SNP_A-1510808   -0.80     0.8   -0.068  -0.14     0.8   -0.080  -0.16     0.8 
  SNP_A-1515166   -0.87     0.8   -0.072  -0.16     0.8   -0.085  -0.19     0.8 
        126.586   -0.89     0.8   -0.073  -0.17     0.8   -0.086  -0.19     0.8 
        127.036   -0.90     0.8   -0.074  -0.17     0.8   -0.086  -0.20     0.8 
  SNP_A-1516710   -0.92     0.8   -0.073  -0.18     0.8   -0.085  -0.20     0.8 
  SNP_A-1512191   -0.92     0.8   -0.073  -0.18     0.8   -0.085  -0.20     0.8 
  SNP_A-1508921   -0.92     0.8   -0.073  -0.18     0.8   -0.085  -0.20     0.8 
  SNP_A-1508969   -0.92     0.8   -0.073  -0.18     0.8   -0.085  -0.20     0.8 
        127.885   -0.96     0.8   -0.077  -0.19     0.8   -0.089  -0.22     0.8 
  SNP_A-1516332   -1.00     0.8   -0.080  -0.21     0.8   -0.093  -0.24     0.9 
        128.422   -1.04     0.9   -0.083  -0.23     0.8   -0.097  -0.26     0.9 
  SNP_A-1512299   -1.08     0.9   -0.086  -0.24     0.9   -0.100  -0.28     0.9 
  SNP_A-1510498   -1.08     0.9   -0.087  -0.25     0.9   -0.101  -0.28     0.9 
        129.234   -1.13     0.9   -0.090  -0.27     0.9   -0.105  -0.30     0.9 
        129.585   -1.17     0.9   -0.094  -0.29     0.9   -0.109  -0.32     0.9 
  SNP_A-1509580   -1.22     0.9   -0.096  -0.31     0.9   -0.112  -0.35     0.9 
  SNP_A-1508285   -1.11     0.9   -0.088  -0.26     0.9   -0.102  -0.29     0.9 
  SNP_A-1517526   -1.03     0.8   -0.082  -0.22     0.8   -0.095  -0.25     0.9 
  SNP_A-1516686   -1.01     0.8   -0.081  -0.21     0.8   -0.093  -0.24     0.9 
  SNP_A-1518852   -0.98     0.8   -0.079  -0.20     0.8   -0.090  -0.23     0.8 
  SNP_A-1510096   -0.97     0.8   -0.078  -0.20     0.8   -0.090  -0.22     0.8 
  SNP_A-1513802   -0.88     0.8   -0.071  -0.16     0.8   -0.082  -0.18     0.8 
  SNP_A-1513671   -0.78     0.8   -0.064  -0.13     0.8   -0.074  -0.15     0.8 
  SNP_A-1517264   -0.78     0.8   -0.063  -0.13     0.8   -0.074  -0.15     0.8 
  SNP_A-1509859   -0.72     0.8   -0.057  -0.11     0.8   -0.068  -0.13     0.8 
  SNP_A-1507805   -0.75     0.8   -0.059  -0.12     0.8   -0.070  -0.13     0.8 
  SNP_A-1517779   -0.75     0.8   -0.059  -0.12     0.8   -0.070  -0.14     0.8 
  SNP_A-1513076   -0.76     0.8   -0.059  -0.12     0.8   -0.070  -0.14     0.8 
  SNP_A-1517612   -0.74     0.8   -0.059  -0.11     0.8   -0.069  -0.13     0.8 
  SNP_A-1510064   -0.73     0.8   -0.058  -0.11     0.8   -0.069  -0.13     0.8 
        132.456   -0.69     0.8   -0.056  -0.10     0.8   -0.066  -0.12     0.8 
  SNP_A-1516156   -0.65     0.7   -0.053  -0.09     0.7   -0.063  -0.11     0.8 
        133.245   -0.61     0.7   -0.052  -0.08     0.7   -0.061  -0.10     0.7 
        133.675   -0.58     0.7   -0.050  -0.07     0.7   -0.059  -0.09     0.7 
        134.106   -0.55     0.7   -0.047  -0.07     0.7   -0.056  -0.08     0.7 
        134.536   -0.51     0.7   -0.045  -0.06     0.7   -0.053  -0.07     0.7 
        134.967   -0.48     0.7   -0.042  -0.05     0.7   -0.049  -0.06     0.7 
  SNP_A-1509870   -0.45     0.7   -0.039  -0.04     0.7   -0.045  -0.05     0.7 
  SNP_A-1516312   -0.44     0.7   -0.038  -0.04     0.7   -0.045  -0.05     0.7 
        135.868   -0.41     0.7   -0.035  -0.04     0.7   -0.041  -0.04     0.7 
        136.275   -0.37     0.6   -0.032  -0.03     0.6   -0.038  -0.04     0.7 
        136.683   -0.33     0.6   -0.029  -0.03     0.6   -0.034  -0.03     0.6 
        137.090   -0.30     0.6   -0.026  -0.02     0.6   -0.031  -0.02     0.6 
  SNP_A-1516203   -0.26     0.6   -0.023  -0.02     0.6   -0.027  -0.02     0.6 
        137.981   -0.26     0.6   -0.023  -0.02     0.6   -0.027  -0.02     0.6 
  SNP_A-1510128   -0.26     0.6   -0.023  -0.02     0.6   -0.027  -0.02     0.6 
  SNP_A-1511714   -0.24     0.6   -0.021  -0.01     0.6   -0.025  -0.02     0.6 
        139.087   -0.23     0.6   -0.020  -0.01     0.6   -0.023  -0.01     0.6 
  SNP_A-1514566   -0.21     0.6   -0.018  -0.01     0.6   -0.021  -0.01     0.6 
  SNP_A-1512233   -0.18     0.6   -0.016  -0.01     0.6   -0.018  -0.01     0.6 
        140.090   -0.16     0.6   -0.014  -0.01     0.6   -0.016  -0.01     0.6 
        140.580   -0.14     0.6   -0.012  -0.00     0.6   -0.014  -0.01     0.6 
        141.070   -0.12     0.5   -0.011  -0.00     0.6   -0.013  -0.00     0.6 
        141.560   -0.11     0.5   -0.009  -0.00     0.5   -0.011  -0.00     0.5 
        142.050   -0.10     0.5   -0.008  -0.00     0.5   -0.009  -0.00     0.5 
  SNP_A-1511230   -0.08     0.5   -0.007  -0.00     0.5   -0.008  -0.00     0.5 
  SNP_A-1517683   -0.09     0.5   -0.008  -0.00     0.5   -0.009  -0.00     0.5 
  SNP_A-1518016   -0.11     0.5   -0.009  -0.00     0.5   -0.010  -0.00     0.5 
        143.748   -0.11     0.5   -0.009  -0.00     0.5   -0.010  -0.00     0.5 
        144.238   -0.12     0.5   -0.009  -0.00     0.5   -0.011  -0.00     0.5 
  SNP_A-1518383   -0.12     0.5   -0.010  -0.00     0.5   -0.011  -0.00     0.6 
  SNP_A-1515503   -0.13     0.6   -0.010  -0.00     0.6   -0.012  -0.00     0.6 
  SNP_A-1513597   -0.19     0.6   -0.015  -0.01     0.6   -0.017  -0.01     0.6 
  SNP_A-1508829   -0.23     0.6   -0.018  -0.01     0.6   -0.020  -0.01     0.6 
  SNP_A-1517307   -0.17     0.6   -0.014  -0.01     0.6   -0.015  -0.01     0.6 
  SNP_A-1508334   -0.16     0.6   -0.013  -0.01     0.6   -0.015  -0.01     0.6 
  SNP_A-1511021   -0.15     0.6   -0.012  -0.00     0.6   -0.014  -0.01     0.6 
  SNP_A-1513546   -0.15     0.6   -0.012  -0.00     0.6   -0.013  -0.01     0.6 
  SNP_A-1508790   -0.09     0.5   -0.007  -0.00     0.5   -0.008  -0.00     0.5 
  SNP_A-1517075   -0.06     0.5   -0.005  -0.00     0.5   -0.005  -0.00     0.5 
  SNP_A-1511463   -0.01     0.5   -0.001  -0.00     0.5   -0.001  -0.00     0.5 
  SNP_A-1511416   -0.01     0.5   -0.001  -0.00     0.5   -0.001  -0.00     0.5 
  SNP_A-1509224    0.02     0.5    0.002   0.00     0.5    0.002   0.00     0.5 
  SNP_A-1518527    0.14     0.4    0.011   0.00     0.4    0.012   0.00     0.4 
  SNP_A-1517936    0.14     0.4    0.011   0.00     0.4    0.012   0.00     0.4 
  SNP_A-1508258    0.14     0.4    0.011   0.00     0.4    0.013   0.00     0.4 
  SNP_A-1513494    0.20     0.4    0.016   0.01     0.4    0.017   0.01     0.4 
  SNP_A-1517100    0.21     0.4    0.017   0.01     0.4    0.019   0.01     0.4 
  SNP_A-1516635    0.21     0.4    0.017   0.01     0.4    0.019   0.01     0.4 
  SNP_A-1514767    0.19     0.4    0.015   0.01     0.4    0.017   0.01     0.4 
  SNP_A-1514508    0.18     0.4    0.014   0.01     0.4    0.016   0.01     0.4 
  SNP_A-1512111    0.18     0.4    0.015   0.01     0.4    0.016   0.01     0.4 
  SNP_A-1509759    0.18     0.4    0.014   0.01     0.4    0.016   0.01     0.4 
  SNP_A-1509200    0.10     0.5    0.008   0.00     0.5    0.009   0.00     0.5 
  SNP_A-1516579    0.03     0.5    0.002   0.00     0.5    0.003   0.00     0.5 
  SNP_A-1511471    0.05     0.5    0.004   0.00     0.5    0.005   0.00     0.5 
  SNP_A-1516179    0.10     0.5    0.008   0.00     0.5    0.009   0.00     0.5 
  SNP_A-1513772    0.10     0.5    0.008   0.00     0.5    0.009   0.00     0.5 
        149.433    0.09     0.5    0.007   0.00     0.5    0.008   0.00     0.5 
  SNP_A-1512630    0.08     0.5    0.006   0.00     0.5    0.007   0.00     0.5 
        150.136    0.13     0.4    0.011   0.00     0.4    0.012   0.00     0.4 
        150.586    0.18     0.4    0.015   0.01     0.4    0.017   0.01     0.4 
        151.037    0.22     0.4    0.019   0.01     0.4    0.021   0.01     0.4 
        151.487    0.27     0.4    0.023   0.02     0.4    0.026   0.02     0.4 
        151.938    0.32     0.4    0.027   0.02     0.4    0.031   0.03     0.4 
  SNP_A-1513840    0.37     0.4    0.031   0.03     0.4    0.035   0.03     0.3 
  SNP_A-1514638    0.37     0.4    0.031   0.03     0.4    0.035   0.03     0.3 
  SNP_A-1511943    0.40     0.3    0.034   0.04     0.3    0.038   0.04     0.3 
  SNP_A-1513385    0.48     0.3    0.041   0.05     0.3    0.045   0.06     0.3 
  SNP_A-1510986    0.48     0.3    0.041   0.05     0.3    0.045   0.06     0.3 
  SNP_A-1514107    0.49     0.3    0.041   0.05     0.3    0.046   0.06     0.3 
  SNP_A-1513350    0.50     0.3    0.043   0.05     0.3    0.047   0.06     0.3 
  SNP_A-1514338    0.54     0.3    0.046   0.06     0.3    0.051   0.07     0.3 
  SNP_A-1519719    0.54     0.3    0.047   0.06     0.3    0.052   0.07     0.3 
  SNP_A-1512800    0.54     0.3    0.047   0.06     0.3    0.052   0.07     0.3 
        154.107    0.54     0.3    0.048   0.07     0.3    0.052   0.07     0.3 
        154.507    0.54     0.3    0.048   0.07     0.3    0.053   0.07     0.3 
        154.907    0.54     0.3    0.048   0.07     0.3    0.052   0.07     0.3 
  SNP_A-1516108    0.55     0.3    0.048   0.07     0.3    0.052   0.07     0.3 
        155.764    0.60     0.3    0.053   0.08     0.3    0.057   0.09     0.3 
        156.221    0.66     0.3    0.058   0.10     0.3    0.062   0.10     0.2 
  SNP_A-1509183    0.71     0.2    0.062   0.11     0.2    0.066   0.12     0.2 
        157.175    0.71     0.2    0.061   0.11     0.2    0.065   0.12     0.2 
  SNP_A-1510373    0.71     0.2    0.060   0.11     0.2    0.063   0.12     0.2 
  SNP_A-1514865    0.74     0.2    0.063   0.12     0.2    0.066   0.13     0.2 
  SNP_A-1513619    0.82     0.2    0.070   0.15     0.2    0.074   0.16     0.2 
  SNP_A-1513294    0.93     0.2    0.080   0.19     0.2    0.084   0.20     0.2 
  SNP_A-1518789    0.96     0.2    0.082   0.20     0.2    0.086   0.21     0.2 
  SNP_A-1514636    1.01     0.2    0.086   0.22     0.2    0.090   0.23    0.15 
  SNP_A-1510918    0.95     0.2    0.082   0.20     0.2    0.085   0.21     0.2 
  SNP_A-1508760    1.01     0.2    0.087   0.22     0.2    0.090   0.23    0.15 
  SNP_A-1514904    1.02     0.2    0.089   0.23     0.2    0.092   0.24    0.14 
  SNP_A-1508451    0.96     0.2    0.084   0.21     0.2    0.087   0.22     0.2 
  SNP_A-1509922    0.92     0.2    0.081   0.19     0.2    0.083   0.20     0.2 
  SNP_A-1510017    0.82     0.2    0.073   0.15     0.2    0.075   0.16     0.2 
        160.856    0.82     0.2    0.073   0.15     0.2    0.075   0.16     0.2 
  SNP_A-1511315    0.81     0.2    0.073   0.15     0.2    0.075   0.16     0.2 
  SNP_A-1509051    0.81     0.2    0.073   0.15     0.2    0.074   0.15     0.2 
  SNP_A-1519745    0.78     0.2    0.071   0.14     0.2    0.072   0.14     0.2 
        161.800    0.75     0.2    0.069   0.13     0.2    0.070   0.14     0.2 
        162.221    0.72     0.2    0.067   0.12     0.2    0.068   0.13     0.2 
        162.642    0.69     0.2    0.065   0.11     0.2    0.066   0.12     0.2 
        163.063    0.66     0.3    0.062   0.10     0.2    0.063   0.11     0.2 
        163.484    0.63     0.3    0.059   0.10     0.3    0.060   0.10     0.3 
  SNP_A-1516283    0.61     0.3    0.056   0.09     0.3    0.056   0.09     0.3 
  SNP_A-1516331    0.61     0.3    0.056   0.09     0.3    0.056   0.09     0.3 
  SNP_A-1514597    0.55     0.3    0.051   0.07     0.3    0.051   0.07     0.3 
        164.591    0.65     0.3    0.061   0.10     0.2    0.061   0.10     0.2 
  SNP_A-1516190    0.74     0.2    0.071   0.13     0.2    0.070   0.13     0.2 
  SNP_A-1508287    0.76     0.2    0.073   0.14     0.2    0.072   0.14     0.2 
        165.436    0.74     0.2    0.072   0.14     0.2    0.070   0.13     0.2 
  SNP_A-1518621    0.70     0.2    0.068   0.12     0.2    0.065   0.12     0.2 
  SNP_A-1517050    0.65     0.3    0.063   0.10     0.2    0.059   0.10     0.2 
  SNP_A-1515459    0.62     0.3    0.060   0.10     0.3    0.057   0.09     0.3 
  SNP_A-1509517    0.52     0.3    0.050   0.07     0.3    0.047   0.06     0.3 
  SNP_A-1511880    0.47     0.3    0.044   0.05     0.3    0.042   0.05     0.3 
  SNP_A-1518968    0.46     0.3    0.044   0.05     0.3    0.041   0.05     0.3 
  SNP_A-1516448    0.51     0.3    0.047   0.06     0.3    0.045   0.06     0.3 
  SNP_A-1516317    0.52     0.3    0.049   0.07     0.3    0.047   0.06     0.3 
  SNP_A-1516375    0.55     0.3    0.053   0.07     0.3    0.050   0.07     0.3 
  SNP_A-1507636    0.53     0.3    0.051   0.07     0.3    0.048   0.07     0.3 
        167.310    0.68     0.2    0.066   0.11     0.2    0.062   0.11     0.2 
  SNP_A-1517909    0.82     0.2    0.080   0.17     0.2    0.076   0.16     0.2 
        168.120    0.94     0.2    0.091   0.22     0.2    0.087   0.21     0.2 
  SNP_A-1511462    1.05    0.15    0.101   0.27    0.13    0.097   0.26    0.14 
        168.957    1.07    0.14    0.103   0.28    0.13    0.098   0.27    0.13 
  SNP_A-1518471    1.09    0.14    0.103   0.28    0.13    0.098   0.28    0.13 
  SNP_A-1518684    1.09    0.14    0.103   0.29    0.13    0.098   0.28    0.13 
  SNP_A-1519171    1.11    0.13    0.105   0.30    0.12    0.100   0.29    0.13 
  SNP_A-1514089    1.07    0.14    0.102   0.28    0.13    0.097   0.27    0.13 
  SNP_A-1509837    1.05    0.15    0.101   0.27    0.13    0.095   0.26    0.14 
  SNP_A-1511156    1.05    0.15    0.102   0.27    0.13    0.095   0.26    0.14 
  SNP_A-1518637    1.01     0.2    0.099   0.25    0.14    0.092   0.24    0.15 
  SNP_A-1518346    1.01     0.2    0.099   0.25    0.14    0.092   0.24    0.15 
  SNP_A-1519154    0.95     0.2    0.094   0.23     0.2    0.087   0.21     0.2 
  SNP_A-1511415    0.91     0.2    0.090   0.21     0.2    0.084   0.20     0.2 
  SNP_A-1514200    0.78     0.2    0.076   0.15     0.2    0.071   0.14     0.2 
  SNP_A-1519311    0.73     0.2    0.072   0.13     0.2    0.067   0.13     0.2 
  SNP_A-1508303    0.73     0.2    0.071   0.13     0.2    0.067   0.12     0.2 
        172.202    0.72     0.2    0.074   0.14     0.2    0.067   0.13     0.2 
        172.670    0.71     0.2    0.075   0.14     0.2    0.067   0.12     0.2 
  SNP_A-1513509    0.71     0.2    0.075   0.14     0.2    0.066   0.12     0.2 
  SNP_A-1516789    0.66     0.3    0.071   0.12     0.2    0.062   0.10     0.2 
        173.993    0.60     0.3    0.064   0.10     0.3    0.056   0.09     0.3 
        174.394    0.54     0.3    0.057   0.08     0.3    0.050   0.07     0.3 
  SNP_A-1511707    0.48     0.3    0.050   0.06     0.3    0.044   0.05     0.3 
  SNP_A-1508074    0.44     0.3    0.045   0.05     0.3    0.040   0.04     0.3 
  SNP_A-1513641    0.39     0.3    0.040   0.04     0.3    0.035   0.04     0.3 
  SNP_A-1512188    0.45     0.3    0.046   0.05     0.3    0.041   0.05     0.3 
  SNP_A-1513365    0.48     0.3    0.049   0.06     0.3    0.043   0.05     0.3 
  SNP_A-1514007    0.49     0.3    0.050   0.06     0.3    0.044   0.06     0.3 
  SNP_A-1509065    0.63     0.3    0.063   0.10     0.2    0.056   0.09     0.3 
  SNP_A-1511526    0.68     0.2    0.068   0.12     0.2    0.061   0.11     0.2 
  SNP_A-1509203    0.69     0.2    0.069   0.12     0.2    0.062   0.11     0.2 
        176.865    0.69     0.2    0.069   0.12     0.2    0.062   0.11     0.2 
  SNP_A-1514649    0.68     0.2    0.069   0.12     0.2    0.062   0.11     0.2 
  SNP_A-1510003    0.68     0.2    0.069   0.12     0.2    0.061   0.11     0.2 
  SNP_A-1517331    0.68     0.2    0.069   0.12     0.2    0.061   0.11     0.2 
  SNP_A-1509423    0.63     0.3    0.065   0.11     0.2    0.058   0.09     0.3 
  SNP_A-1507827    0.56     0.3    0.058   0.08     0.3    0.051   0.07     0.3 
  SNP_A-1515513    0.49     0.3    0.051   0.06     0.3    0.045   0.06     0.3 
  SNP_A-1518286    0.47     0.3    0.049   0.06     0.3    0.043   0.05     0.3 
  SNP_A-1519576    0.50     0.3    0.052   0.07     0.3    0.046   0.06     0.3 
  SNP_A-1511343    0.49     0.3    0.051   0.06     0.3    0.045   0.06     0.3 
        178.646    0.46     0.3    0.049   0.06     0.3    0.043   0.05     0.3 
        179.039    0.42     0.3    0.046   0.05     0.3    0.040   0.04     0.3 
        179.432    0.38     0.4    0.042   0.04     0.3    0.036   0.04     0.3 
  SNP_A-1516479    0.33     0.4    0.036   0.03     0.4    0.032   0.03     0.4 
  SNP_A-1517332    0.27     0.4    0.030   0.02     0.4    0.026   0.02     0.4 
        180.538    0.30     0.4    0.033   0.03     0.4    0.029   0.02     0.4 
        180.941    0.33     0.4    0.037   0.03     0.4    0.032   0.03     0.4 
        181.344    0.36     0.4    0.041   0.04     0.3    0.035   0.03     0.3 
  SNP_A-1513566    0.39     0.3    0.044   0.04     0.3    0.038   0.04     0.3 
  SNP_A-1517433    0.44     0.3    0.051   0.06     0.3    0.044   0.05     0.3 
        182.558    0.47     0.3    0.056   0.07     0.3    0.048   0.06     0.3 
        182.910    0.50     0.3    0.060   0.08     0.3    0.052   0.07     0.3 
  SNP_A-1508044    0.53     0.3    0.065   0.09     0.3    0.056   0.08     0.3 
  SNP_A-1511760    0.51     0.3    0.064   0.08     0.3    0.054   0.07     0.3 
        184.174    0.50     0.3    0.064   0.08     0.3    0.054   0.07     0.3 
        184.587    0.48     0.3    0.064   0.08     0.3    0.054   0.07     0.3 
        185.000    0.47     0.3    0.063   0.08     0.3    0.054   0.06     0.3 
  SNP_A-1508021    0.45     0.3    0.063   0.07     0.3    0.053   0.06     0.3 
        185.888    0.44     0.3    0.063   0.07     0.3    0.053   0.06     0.3 
        186.363    0.42     0.3    0.062   0.07     0.3    0.052   0.06     0.3 
        186.839    0.40     0.3    0.061   0.06     0.3    0.051   0.05     0.3 
        187.314    0.38     0.4    0.060   0.06     0.3    0.050   0.05     0.3 
        187.790    0.36     0.4    0.058   0.05     0.3    0.048   0.04     0.3 
        188.265    0.34     0.4    0.057   0.05     0.3    0.047   0.04     0.3 
        188.740    0.32     0.4    0.055   0.04     0.3    0.045   0.04     0.3 
  SNP_A-1514409    0.30     0.4    0.052   0.04     0.3    0.043   0.03     0.3 

MERLIN 1.1.2 - (c) 2000-2007 Goncalo Abecasis

References for this version of Merlin:

   Abecasis et al (2002) Nat Gen 30:97-101        [original citation]
   Fingerlin et al (2004) AJHG 74:432-43          [case selection for association studies]
   Abecasis and Wigginton (2005) AJHG 77:754-67   [ld modeling, parametric analyses]
   Fingerlin et al (2006) Gen Epidemiol 30:384-96 [sex-specific maps]
   Chen and Abecasis (2007) AJHG 81:913-26        [qtl association analysis, qtl simulation]


The following parameters are in effect:
                     Data File :     wiped_7.dat (-dname)
                 Pedigree File :     wiped_7.ped (-pname)
            Missing Value Code :         -99.999 (-xname)
                      Map File :      10K142.map (-mname)
            Allele Frequencies :  10K142cauc.frq (-f[a|e|f|m|file])
                   Random Seed :          123456 (-r9999)

Data Analysis Options
         General : --error [ON], --information [ON], --likelihood,
                   --model [age.tbl]
      IBD States : --ibd, --kinship, --matrices, --extended, --select
     NPL Linkage : --npl [ON], --pairs [ON], --qtl, --deviates, --exp [ON]
      VC Linkage : --vc, --useCovariates, --ascertainment, --unlinked [0.00]
[truncated: 9,502,186 more chars]
