# Supplementary material for: High-Density Genomewide Linkage Analysis of Exceptional Human Longevity Identifies Multiple Novel Loci
Source: PLoS One. 2010 Aug 31;5(8):e12432. doi: 10.1371/journal.pone.0012432 (PMC2930849; doi:10.1371/journal.pone.0012432)
Supplement: Text S5 — Nonparametric linkage data for FO subgroup. (9.75 MB TXT) [file pone.0012432.s006.txt]

Text S5.  Nonparametric linkage data for FO subgroup.
Printed output from MERLIN analyses, edited to include only the analysis options in effect and results of the nonparametric analysis using the Sall score statistic.  Data are arranged primarily by Category from 1 to 10, and secondarily by chromosome from 1 to X.  The chromosome for each individual analysis is indicated after �Data File� in the analysis heading.  SNP identification numbers are those used by Affymetrix; corresponding dbSNP numbers are available from Affymetrix in the Mapping 10K 2.0 Array NetAffx Annotation File.

MERLIN 1.1.2 - (c) 2000-2007 Goncalo Abecasis

References for this version of Merlin:

   Abecasis et al (2002) Nat Gen 30:97-101        [original citation]
   Fingerlin et al (2004) AJHG 74:432-43          [case selection for association studies]
   Abecasis and Wigginton (2005) AJHG 77:754-67   [ld modeling, parametric analyses]
   Fingerlin et al (2006) Gen Epidemiol 30:384-96 [sex-specific maps]
   Chen and Abecasis (2007) AJHG 81:913-26        [qtl association analysis, qtl simulation]


The following parameters are in effect:
                     Data File :     wiped_1.dat (-dname)
                 Pedigree File :     wiped_1.ped (-pname)
            Missing Value Code :         -99.999 (-xname)
                      Map File :      10K142.map (-mname)
            Allele Frequencies :  10K142cauc.frq (-f[a|e|f|m|file])
                   Random Seed :          123456 (-r9999)

Data Analysis Options
         General : --error [ON], --information [ON], --likelihood,
                   --model [age.tbl]
      IBD States : --ibd, --kinship, --matrices, --extended, --select
     NPL Linkage : --npl [ON], --pairs [ON], --qtl, --deviates, --exp [ON]
      VC Linkage : --vc, --useCovariates, --ascertainment, --unlinked [0.00]
     Association : --infer, --assoc, --fastAssoc, --filter, --custom [cov.tbl]
     Haplotyping : --best, --sample, --all, --founders, --horizontal
   Recombination : --zero, --one, --two, --three, --singlepoint
       Positions : --steps, --maxStep [0.50], --minStep, --grid, --start,
                   --stop
     LD Clusters : --clusters [], --distance, --rsq [0.16], --cfreq
          Limits : --bits [24], --megabytes [1024], --minutes
     Performance : --trim, --noCoupleBits, --swap [ON], --smallSwap
          Output : --quiet, --markerNames [ON], --frequencies [ON],
                   --perFamily [ON], --pdf [ON], --tabulate,
                   --prefix [wiped_1]
      Simulation : --simulate, --reruns, --save, --trait []

Phenotype: Disease [ALL] (139 families)
===============================================================================
            Pos   Zmean  pvalue linDelta    LOD  pvalue expDelta    LOD  pvalue
            min  -15.70     1.0   -0.408 -26.11     1.0   -9.999 -76.92     1.0 
            max   18.14 0.00000    0.707  44.09 0.00000    9.999  93.62 0.00000 
  SNP_A-1509443    0.09     0.5    0.016   0.00     0.4    0.015   0.00     0.5 
          3.905    0.09     0.5    0.016   0.00     0.4    0.014   0.00     0.5 
          4.353    0.09     0.5    0.015   0.00     0.4    0.014   0.00     0.5 
          4.801    0.09     0.5    0.015   0.00     0.4    0.014   0.00     0.5 
          5.249    0.09     0.5    0.015   0.00     0.4    0.014   0.00     0.5 
  SNP_A-1518557    0.10     0.5    0.015   0.00     0.4    0.013   0.00     0.5 
          6.169    0.07     0.5    0.010   0.00     0.5    0.009   0.00     0.5 
          6.641    0.04     0.5    0.006   0.00     0.5    0.005   0.00     0.5 
          7.113    0.01     0.5    0.002   0.00     0.5    0.002   0.00     0.5 
          7.584   -0.01     0.5   -0.002  -0.00     0.5   -0.002  -0.00     0.5 
  SNP_A-1517286   -0.04     0.5   -0.005  -0.00     0.5   -0.005  -0.00     0.5 
  SNP_A-1516024   -0.06     0.5   -0.008  -0.00     0.5   -0.007  -0.00     0.5 
          8.778   -0.07     0.5   -0.009  -0.00     0.5   -0.008  -0.00     0.5 
          9.122   -0.08     0.5   -0.010  -0.00     0.5   -0.009  -0.00     0.5 
  SNP_A-1514538   -0.09     0.5   -0.011  -0.00     0.5   -0.010  -0.00     0.5 
  SNP_A-1516403   -0.12     0.5   -0.015  -0.00     0.6   -0.014  -0.00     0.6 
         10.171   -0.14     0.6   -0.017  -0.01     0.6   -0.016  -0.01     0.6 
         10.637   -0.16     0.6   -0.020  -0.01     0.6   -0.018  -0.01     0.6 
         11.102   -0.18     0.6   -0.022  -0.01     0.6   -0.021  -0.01     0.6 
         11.568   -0.20     0.6   -0.024  -0.01     0.6   -0.023  -0.01     0.6 
  SNP_A-1518687   -0.22     0.6   -0.026  -0.01     0.6   -0.024  -0.01     0.6 
         12.369   -0.20     0.6   -0.024  -0.01     0.6   -0.023  -0.01     0.6 
         12.705   -0.19     0.6   -0.022  -0.01     0.6   -0.021  -0.01     0.6 
  SNP_A-1515791   -0.17     0.6   -0.020  -0.01     0.6   -0.019  -0.01     0.6 
         13.380   -0.17     0.6   -0.021  -0.01     0.6   -0.020  -0.01     0.6 
  SNP_A-1519671   -0.18     0.6   -0.021  -0.01     0.6   -0.020  -0.01     0.6 
  SNP_A-1515942   -0.22     0.6   -0.027  -0.02     0.6   -0.026  -0.01     0.6 
         14.655   -0.27     0.6   -0.033  -0.02     0.6   -0.032  -0.02     0.6 
         15.153   -0.32     0.6   -0.039  -0.03     0.6   -0.038  -0.03     0.6 
         15.651   -0.36     0.6   -0.046  -0.04     0.7   -0.044  -0.04     0.7 
         16.150   -0.41     0.7   -0.052  -0.06     0.7   -0.050  -0.05     0.7 
         16.648   -0.46     0.7   -0.058  -0.07     0.7   -0.056  -0.07     0.7 
         17.146   -0.51     0.7   -0.064  -0.08     0.7   -0.062  -0.08     0.7 
         17.645   -0.56     0.7   -0.069  -0.10     0.8   -0.068  -0.10     0.7 
  SNP_A-1512107   -0.61     0.7   -0.075  -0.12     0.8   -0.073  -0.11     0.8 
         18.495   -0.65     0.7   -0.079  -0.13     0.8   -0.078  -0.13     0.8 
         18.846   -0.69     0.8   -0.083  -0.15     0.8   -0.082  -0.14     0.8 
  SNP_A-1514390   -0.73     0.8   -0.087  -0.16     0.8   -0.086  -0.16     0.8 
         19.678   -0.76     0.8   -0.090  -0.18     0.8   -0.089  -0.17     0.8 
         20.159   -0.80     0.8   -0.093  -0.19     0.8   -0.093  -0.19     0.8 
         20.640   -0.83     0.8   -0.096  -0.21     0.8   -0.096  -0.20     0.8 
         21.121   -0.86     0.8   -0.098  -0.22     0.8   -0.098  -0.22     0.8 
  SNP_A-1518041   -0.89     0.8   -0.100  -0.23     0.8   -0.101  -0.23     0.8 
         22.098   -0.91     0.8   -0.101  -0.24     0.9   -0.102  -0.24     0.9 
         22.594   -0.94     0.8   -0.102  -0.25     0.9   -0.102  -0.24     0.9 
         23.090   -0.96     0.8   -0.102  -0.25     0.9   -0.102  -0.25     0.9 
         23.586   -0.98     0.8   -0.101  -0.26     0.9   -0.102  -0.26     0.9 
  SNP_A-1508673   -1.01     0.8   -0.101  -0.26     0.9   -0.101  -0.26     0.9 
  SNP_A-1519660   -0.99     0.8   -0.099  -0.25     0.9   -0.099  -0.25     0.9 
  SNP_A-1510413   -0.99     0.8   -0.099  -0.25     0.9   -0.099  -0.25     0.9 
  SNP_A-1509189   -0.95     0.8   -0.095  -0.23     0.8   -0.095  -0.23     0.8 
  SNP_A-1518353   -0.91     0.8   -0.091  -0.21     0.8   -0.091  -0.21     0.8 
  SNP_A-1509509   -0.89     0.8   -0.089  -0.20     0.8   -0.089  -0.20     0.8 
         25.162   -0.86     0.8   -0.087  -0.19     0.8   -0.087  -0.19     0.8 
  SNP_A-1516958   -0.83     0.8   -0.085  -0.18     0.8   -0.083  -0.18     0.8 
  SNP_A-1515835   -0.85     0.8   -0.088  -0.19     0.8   -0.085  -0.19     0.8 
  SNP_A-1516239   -0.84     0.8   -0.090  -0.20     0.8   -0.086  -0.18     0.8 
         26.613   -0.83     0.8   -0.093  -0.20     0.8   -0.087  -0.18     0.8 
         27.030   -0.82     0.8   -0.096  -0.20     0.8   -0.087  -0.18     0.8 
  SNP_A-1508602   -0.81     0.8   -0.098  -0.20     0.8   -0.087  -0.18     0.8 
  SNP_A-1512707   -0.80     0.8   -0.098  -0.20     0.8   -0.086  -0.18     0.8 
  SNP_A-1517226   -0.79     0.8   -0.097  -0.20     0.8   -0.086  -0.17     0.8 
         28.384   -0.78     0.8   -0.100  -0.20     0.8   -0.087  -0.17     0.8 
         28.853   -0.78     0.8   -0.102  -0.20     0.8   -0.088  -0.18     0.8 
         29.323   -0.77     0.8   -0.104  -0.21     0.8   -0.089  -0.18     0.8 
         29.793   -0.76     0.8   -0.106  -0.21     0.8   -0.090  -0.17     0.8 
         30.262   -0.76     0.8   -0.107  -0.21     0.8   -0.090  -0.17     0.8 
         30.732   -0.75     0.8   -0.107  -0.21     0.8   -0.090  -0.17     0.8 
         31.201   -0.74     0.8   -0.107  -0.21     0.8   -0.089  -0.17     0.8 
         31.671   -0.74     0.8   -0.107  -0.20     0.8   -0.089  -0.17     0.8 
         32.140   -0.73     0.8   -0.106  -0.20     0.8   -0.087  -0.16     0.8 
         32.610   -0.73     0.8   -0.104  -0.20     0.8   -0.086  -0.16     0.8 
         33.080   -0.72     0.8   -0.102  -0.19     0.8   -0.084  -0.15     0.8 
  SNP_A-1516979   -0.72     0.8   -0.100  -0.18     0.8   -0.082  -0.15     0.8 
         34.012   -0.72     0.8   -0.099  -0.19     0.8   -0.082  -0.15     0.8 
         34.474   -0.73     0.8   -0.098  -0.19     0.8   -0.081  -0.15     0.8 
  SNP_A-1516342   -0.74     0.8   -0.097  -0.19     0.8   -0.080  -0.15     0.8 
         35.264   -0.76     0.8   -0.099  -0.20     0.8   -0.082  -0.16     0.8 
  SNP_A-1518917   -0.78     0.8   -0.101  -0.20     0.8   -0.083  -0.17     0.8 
         36.034   -0.77     0.8   -0.099  -0.20     0.8   -0.081  -0.16     0.8 
         36.476   -0.76     0.8   -0.096  -0.19     0.8   -0.078  -0.15     0.8 
         36.918   -0.74     0.8   -0.092  -0.18     0.8   -0.075  -0.14     0.8 
  SNP_A-1507541   -0.73     0.8   -0.087  -0.16     0.8   -0.072  -0.13     0.8 
  SNP_A-1507440   -0.73     0.8   -0.087  -0.16     0.8   -0.072  -0.13     0.8 
  SNP_A-1515619   -0.71     0.8   -0.085  -0.16     0.8   -0.071  -0.13     0.8 
         37.817   -0.69     0.8   -0.082  -0.15     0.8   -0.069  -0.12     0.8 
         38.156   -0.67     0.7   -0.078  -0.14     0.8   -0.066  -0.11     0.8 
  SNP_A-1516335   -0.65     0.7   -0.073  -0.12     0.8   -0.063  -0.11     0.8 
  SNP_A-1516285   -0.65     0.7   -0.073  -0.12     0.8   -0.063  -0.11     0.8 
  SNP_A-1519315   -0.68     0.8   -0.074  -0.13     0.8   -0.065  -0.11     0.8 
  SNP_A-1512808   -0.69     0.8   -0.075  -0.13     0.8   -0.066  -0.12     0.8 
  SNP_A-1508857   -0.71     0.8   -0.077  -0.14     0.8   -0.068  -0.12     0.8 
  SNP_A-1516728   -0.70     0.8   -0.076  -0.14     0.8   -0.067  -0.12     0.8 
  SNP_A-1508884   -0.69     0.8   -0.075  -0.13     0.8   -0.066  -0.12     0.8 
  SNP_A-1512223   -0.65     0.7   -0.072  -0.12     0.8   -0.063  -0.10     0.8 
         39.762   -0.66     0.7   -0.073  -0.12     0.8   -0.063  -0.11     0.8 
  SNP_A-1517838   -0.66     0.7   -0.073  -0.12     0.8   -0.063  -0.11     0.8 
  SNP_A-1508008   -0.63     0.7   -0.070  -0.11     0.8   -0.061  -0.10     0.7 
  SNP_A-1508088   -0.57     0.7   -0.064  -0.09     0.7   -0.056  -0.08     0.7 
  SNP_A-1517367   -0.38     0.6   -0.043  -0.04     0.7   -0.037  -0.04     0.7 
  SNP_A-1509904   -0.36     0.6   -0.041  -0.04     0.7   -0.036  -0.03     0.7 
         41.615   -0.29     0.6   -0.033  -0.03     0.6   -0.029  -0.02     0.6 
         41.952   -0.22     0.6   -0.025  -0.01     0.6   -0.022  -0.01     0.6 
  SNP_A-1516423   -0.15     0.6   -0.017  -0.01     0.6   -0.015  -0.01     0.6 
         42.747   -0.08     0.5   -0.009  -0.00     0.5   -0.008  -0.00     0.5 
         43.206   -0.00     0.5   -0.000  -0.00     0.5   -0.000  -0.00     0.5 
  SNP_A-1510598    0.07     0.5    0.008   0.00     0.5    0.007   0.00     0.5 
         44.086    0.14     0.4    0.015   0.01     0.4    0.014   0.00     0.4 
  SNP_A-1513151    0.20     0.4    0.021   0.01     0.4    0.020   0.01     0.4 
  SNP_A-1511970    0.21     0.4    0.022   0.01     0.4    0.020   0.01     0.4 
         44.846    0.20     0.4    0.021   0.01     0.4    0.020   0.01     0.4 
  SNP_A-1517159    0.20     0.4    0.021   0.01     0.4    0.020   0.01     0.4 
         45.504    0.18     0.4    0.019   0.01     0.4    0.018   0.01     0.4 
         45.908    0.16     0.4    0.017   0.01     0.4    0.016   0.01     0.4 
         46.312    0.14     0.4    0.015   0.01     0.4    0.014   0.01     0.4 
         46.716    0.13     0.5    0.013   0.00     0.4    0.012   0.00     0.4 
  SNP_A-1509331    0.11     0.5    0.011   0.00     0.5    0.010   0.00     0.5 
  SNP_A-1518391    0.11     0.5    0.011   0.00     0.5    0.010   0.00     0.5 
  SNP_A-1510873    0.11     0.5    0.012   0.00     0.5    0.011   0.00     0.5 
  SNP_A-1514673    0.20     0.4    0.020   0.01     0.4    0.019   0.01     0.4 
  SNP_A-1515933    0.21     0.4    0.021   0.01     0.4    0.020   0.01     0.4 
  SNP_A-1519632    0.37     0.4    0.037   0.04     0.3    0.036   0.03     0.3 
  SNP_A-1513828    0.38     0.4    0.038   0.04     0.3    0.036   0.04     0.3 
         48.746    0.41     0.3    0.040   0.04     0.3    0.039   0.04     0.3 
  SNP_A-1508775    0.43     0.3    0.043   0.05     0.3    0.042   0.05     0.3 
  SNP_A-1518365    0.46     0.3    0.044   0.05     0.3    0.044   0.05     0.3 
  SNP_A-1518209    0.46     0.3    0.044   0.05     0.3    0.044   0.05     0.3 
         49.745    0.41     0.3    0.040   0.04     0.3    0.039   0.04     0.3 
  SNP_A-1507811    0.36     0.4    0.035   0.03     0.4    0.034   0.03     0.4 
  SNP_A-1514323    0.37     0.4    0.035   0.03     0.3    0.035   0.03     0.3 
  SNP_A-1511135    0.43     0.3    0.041   0.05     0.3    0.041   0.05     0.3 
         51.232    0.45     0.3    0.044   0.05     0.3    0.044   0.05     0.3 
         51.702    0.47     0.3    0.045   0.06     0.3    0.046   0.06     0.3 
         52.172    0.50     0.3    0.047   0.06     0.3    0.048   0.06     0.3 
         52.642    0.52     0.3    0.048   0.06     0.3    0.049   0.07     0.3 
  SNP_A-1517121    0.54     0.3    0.048   0.07     0.3    0.050   0.07     0.3 
  SNP_A-1513382    0.56     0.3    0.050   0.07     0.3    0.052   0.07     0.3 
  SNP_A-1515833    0.57     0.3    0.051   0.07     0.3    0.052   0.08     0.3 
  SNP_A-1519759    0.62     0.3    0.055   0.09     0.3    0.057   0.09     0.3 
  SNP_A-1511025    0.71     0.2    0.062   0.11     0.2    0.065   0.12     0.2 
         54.538    0.72     0.2    0.063   0.12     0.2    0.066   0.12     0.2 
         54.873    0.72     0.2    0.063   0.12     0.2    0.066   0.12     0.2 
  SNP_A-1508983    0.73     0.2    0.063   0.12     0.2    0.066   0.12     0.2 
  SNP_A-1511143    0.83     0.2    0.070   0.15     0.2    0.075   0.16     0.2 
  SNP_A-1519452    0.83     0.2    0.070   0.15     0.2    0.075   0.16     0.2 
  SNP_A-1509899    0.86     0.2    0.073   0.16     0.2    0.077   0.17     0.2 
  SNP_A-1514797    0.95     0.2    0.080   0.19     0.2    0.086   0.21     0.2 
  SNP_A-1515272    0.96     0.2    0.081   0.20     0.2    0.088   0.22     0.2 
  SNP_A-1508321    0.96     0.2    0.081   0.20     0.2    0.088   0.22     0.2 
  SNP_A-1514660    0.92     0.2    0.078   0.18     0.2    0.085   0.20     0.2 
         56.754    1.01     0.2    0.087   0.22     0.2    0.095   0.25    0.14 
  SNP_A-1510443    1.11    0.13    0.094   0.27    0.13    0.105   0.30    0.12 
         57.491    1.13    0.13    0.097   0.28    0.13    0.108   0.31    0.12 
  SNP_A-1519164    1.15    0.12    0.099   0.29    0.12    0.111   0.33    0.11 
         58.232    1.16    0.12    0.102   0.30    0.12    0.114   0.34    0.11 
         58.707    1.17    0.12    0.104   0.31    0.12    0.116   0.35    0.10 
         59.182    1.19    0.12    0.106   0.32    0.11    0.118   0.36    0.10 
         59.657    1.20    0.12    0.107   0.33    0.11    0.120   0.37    0.10 
         60.132    1.21    0.11    0.108   0.34    0.11    0.121   0.37    0.09 
         60.608    1.23    0.11    0.109   0.34    0.10    0.121   0.38    0.09 
         61.083    1.24    0.11    0.109   0.35    0.10    0.121   0.39    0.09 
  SNP_A-1507607    1.26    0.10    0.109   0.35    0.10    0.121   0.39    0.09 
  SNP_A-1513354    1.28    0.10    0.111   0.36    0.10    0.123   0.40    0.09 
  SNP_A-1514226    1.28    0.10    0.111   0.36    0.10    0.123   0.40    0.09 
         62.262    1.35    0.09    0.118   0.41    0.09    0.131   0.45    0.07 
         62.698    1.42    0.08    0.125   0.45    0.07    0.138   0.50    0.06 
         63.134    1.49    0.07    0.131   0.50    0.06    0.145   0.55    0.06 
         63.569    1.56    0.06    0.136   0.54    0.06    0.152   0.61    0.05 
  SNP_A-1518103    1.63    0.05    0.141   0.59    0.05    0.157   0.66    0.04 
         64.504    1.68    0.05    0.145   0.62    0.05    0.161   0.69    0.04 
         65.003    1.73    0.04    0.148   0.66    0.04    0.164   0.73    0.03 
  SNP_A-1518269    1.78    0.04    0.151   0.69    0.04    0.167   0.76    0.03 
         65.783    1.77    0.04    0.150   0.68    0.04    0.165   0.75    0.03 
  SNP_A-1511419    1.76    0.04    0.149   0.67    0.04    0.163   0.74    0.03 
  SNP_A-1509820    1.75    0.04    0.149   0.67    0.04    0.162   0.73    0.03 
  SNP_A-1517481    1.74    0.04    0.148   0.66    0.04    0.162   0.72    0.03 
  SNP_A-1508254    1.75    0.04    0.150   0.67    0.04    0.163   0.73    0.03 
  SNP_A-1511784    1.78    0.04    0.153   0.70    0.04    0.167   0.76    0.03 
         66.647    1.82    0.03    0.162   0.75    0.03    0.174   0.81    0.03 
  SNP_A-1507353    1.86    0.03    0.169   0.80    0.03    0.179   0.85    0.02 
         67.374    1.86    0.03    0.173   0.82    0.03    0.182   0.86    0.02 
         67.738    1.86    0.03    0.176   0.84    0.02    0.183   0.87    0.02 
  SNP_A-1519601    1.86    0.03    0.179   0.85    0.02    0.183   0.87    0.02 
         68.553    1.85    0.03    0.180   0.86    0.02    0.183   0.87    0.02 
  SNP_A-1515051    1.84    0.03    0.180   0.85    0.02    0.179   0.84    0.02 
  SNP_A-1517783    1.86    0.03    0.182   0.87    0.02    0.181   0.86    0.02 
  SNP_A-1507893    1.88    0.03    0.184   0.88    0.02    0.182   0.88    0.02 
         69.790    1.91    0.03    0.189   0.93    0.02    0.188   0.92    0.02 
         70.257    1.95    0.03    0.193   0.96    0.02    0.191   0.96    0.02 
         70.724    1.98    0.02    0.194   0.99    0.02    0.193   0.98    0.02 
         71.190    2.02    0.02    0.195   1.01    0.02    0.193   1.00    0.02 
  SNP_A-1519675    2.06    0.02    0.194   1.02   0.015    0.190   1.01    0.02 
  SNP_A-1509701    2.08    0.02    0.195   1.04   0.014    0.192   1.02    0.02 
  SNP_A-1507905    2.08    0.02    0.195   1.04   0.014    0.193   1.03   0.015 
  SNP_A-1516254    2.09    0.02    0.195   1.05   0.014    0.193   1.03   0.015 
  SNP_A-1516356    2.11    0.02    0.198   1.07   0.013    0.195   1.06   0.014 
  SNP_A-1508151    2.19   0.014    0.207   1.16   0.010    0.204   1.14   0.011 
  SNP_A-1515708    2.21   0.013    0.209   1.19   0.010    0.207   1.17   0.010 
  SNP_A-1519424    2.29   0.011    0.218   1.28   0.008    0.215   1.26   0.008 
         72.979    2.31   0.010    0.224   1.33   0.007    0.223   1.32   0.007 
         73.470    2.34   0.010    0.228   1.38   0.006    0.228   1.37   0.006 
         73.962    2.37   0.009    0.231   1.41   0.005    0.231   1.40   0.006 
         74.454    2.40   0.008    0.231   1.43   0.005    0.233   1.43   0.005 
         74.945    2.43   0.008    0.230   1.44   0.005    0.232   1.44   0.005 
         75.437    2.46   0.007    0.227   1.44   0.005    0.229   1.44   0.005 
         75.929    2.49   0.006    0.222   1.43   0.005    0.225   1.43   0.005 
  SNP_A-1519407    2.52   0.006    0.216   1.40   0.006    0.218   1.41   0.005 
         76.917    2.54   0.006    0.224   1.46   0.005    0.227   1.48   0.005 
         77.414    2.55   0.005    0.231   1.52   0.004    0.235   1.54   0.004 
         77.911    2.57   0.005    0.237   1.57   0.004    0.242   1.59   0.003 
         78.408    2.58   0.005    0.242   1.61   0.003    0.248   1.64   0.003 
         78.905    2.60   0.005    0.245   1.64   0.003    0.253   1.69   0.003 
         79.402    2.62   0.004    0.247   1.66   0.003    0.257   1.72   0.002 
         79.899    2.64   0.004    0.247   1.67   0.003    0.259   1.75   0.002 
         80.397    2.66   0.004    0.246   1.68   0.003    0.260   1.77   0.002 
  SNP_A-1513093    2.68   0.004    0.243   1.67   0.003    0.260   1.78   0.002 
         81.245    2.68   0.004    0.241   1.65   0.003    0.259   1.77   0.002 
         81.597    2.67   0.004    0.239   1.63   0.003    0.257   1.76   0.002 
  SNP_A-1511075    2.67   0.004    0.235   1.60   0.003    0.253   1.73   0.002 
  SNP_A-1515340    2.62   0.004    0.229   1.53   0.004    0.247   1.65   0.003 
  SNP_A-1512956    2.60   0.005    0.227   1.50   0.004    0.244   1.63   0.003 
  SNP_A-1518756    2.55   0.005    0.223   1.45   0.005    0.240   1.57   0.004 
         82.933    2.49   0.006    0.218   1.39   0.006    0.235   1.50   0.004 
         83.284    2.43   0.008    0.212   1.32   0.007    0.229   1.42   0.005 
  SNP_A-1509522    2.37   0.009    0.206   1.25   0.008    0.222   1.35   0.006 
         83.917    2.27   0.012    0.198   1.15   0.011    0.212   1.23   0.009 
  SNP_A-1510842    2.16    0.02    0.190   1.05   0.014    0.201   1.12   0.012 
         84.622    2.04    0.02    0.178   0.93    0.02    0.189   0.99    0.02 
  SNP_A-1517114    1.92    0.03    0.163   0.80    0.03    0.173   0.85    0.02 
  SNP_A-1510979    1.90    0.03    0.161   0.78    0.03    0.170   0.83    0.03 
  SNP_A-1509805    1.89    0.03    0.160   0.77    0.03    0.169   0.82    0.03 
  SNP_A-1508683    1.89    0.03    0.161   0.78    0.03    0.170   0.82    0.03 
  SNP_A-1510276    1.83    0.03    0.158   0.74    0.03    0.164   0.77    0.03 
  SNP_A-1519663    1.86    0.03    0.162   0.77    0.03    0.168   0.80    0.03 
         85.930    1.87    0.03    0.167   0.80    0.03    0.172   0.82    0.03 
  SNP_A-1517950    1.88    0.03    0.171   0.82    0.03    0.175   0.85    0.02 
         86.688    1.90    0.03    0.175   0.85    0.02    0.179   0.87    0.02 
         87.089    1.91    0.03    0.178   0.87    0.02    0.181   0.89    0.02 
         87.490    1.93    0.03    0.180   0.88    0.02    0.182   0.90    0.02 
  SNP_A-1513015    1.94    0.03    0.181   0.90    0.02    0.182   0.91    0.02 
  SNP_A-1514748    1.95    0.03    0.183   0.91    0.02    0.183   0.92    0.02 
  SNP_A-1509893    1.94    0.03    0.183   0.90    0.02    0.181   0.90    0.02 
  SNP_A-1517675    1.89    0.03    0.182   0.88    0.02    0.175   0.85    0.02 
  SNP_A-1516619    1.88    0.03    0.182   0.87    0.02    0.174   0.84    0.02 
  SNP_A-1509236    1.88    0.03    0.182   0.87    0.02    0.174   0.84    0.02 
  SNP_A-1509987    1.87    0.03    0.183   0.87    0.02    0.174   0.84    0.02 
         89.799    1.79    0.04    0.179   0.82    0.03    0.169   0.78    0.03 
  SNP_A-1515453    1.72    0.04    0.173   0.76    0.03    0.162   0.71    0.04 
  SNP_A-1512234    1.72    0.04    0.173   0.76    0.03    0.162   0.71    0.04 
         90.357    1.58    0.06    0.163   0.66    0.04    0.149   0.61    0.05 
  SNP_A-1515202    1.45    0.07    0.151   0.56    0.05    0.136   0.50    0.06 
         90.970    1.29    0.10    0.135   0.44    0.08    0.121   0.40    0.09 
  SNP_A-1518444    1.13    0.13    0.118   0.34    0.11    0.104   0.30    0.12 
  SNP_A-1518281    1.13    0.13    0.118   0.34    0.11    0.104   0.30    0.12 
  SNP_A-1513717    1.10    0.14    0.116   0.33    0.11    0.102   0.29    0.12 
  SNP_A-1509219    0.98     0.2    0.104   0.26    0.14    0.090   0.23     0.2 
  SNP_A-1513938    0.97     0.2    0.103   0.26    0.14    0.089   0.22     0.2 
  SNP_A-1516442    0.94     0.2    0.100   0.24    0.15    0.086   0.21     0.2 
  SNP_A-1518430    0.90     0.2    0.096   0.22     0.2    0.082   0.19     0.2 
  SNP_A-1516731    0.90     0.2    0.097   0.22     0.2    0.083   0.19     0.2 
  SNP_A-1508243    0.99     0.2    0.107   0.27    0.13    0.092   0.23    0.15 
  SNP_A-1519654    1.00     0.2    0.108   0.28    0.13    0.093   0.24    0.15 
  SNP_A-1511755    1.03     0.2    0.111   0.29    0.12    0.096   0.25    0.14 
  SNP_A-1511902    1.06    0.15    0.114   0.31    0.12    0.099   0.27    0.13 
         93.356    1.13    0.13    0.123   0.35    0.10    0.107   0.31    0.12 
  SNP_A-1516915    1.21    0.11    0.131   0.40    0.09    0.114   0.35    0.10 
  SNP_A-1513992    1.21    0.11    0.131   0.40    0.09    0.115   0.36    0.10 
         94.361    1.17    0.12    0.125   0.37    0.10    0.111   0.33    0.11 
         94.750    1.12    0.13    0.119   0.34    0.11    0.106   0.31    0.12 
  SNP_A-1514347    1.07    0.14    0.112   0.31    0.12    0.100   0.28    0.13 
  SNP_A-1517060    1.11    0.13    0.114   0.32    0.11    0.104   0.30    0.12 
  SNP_A-1512888    1.15    0.12    0.116   0.34    0.11    0.107   0.32    0.11 
  SNP_A-1508933    1.15    0.13    0.113   0.33    0.11    0.106   0.31    0.12 
         96.606    1.06    0.14    0.103   0.28    0.13    0.097   0.26    0.13 
  SNP_A-1518204    0.98     0.2    0.092   0.23     0.2    0.088   0.22     0.2 
  SNP_A-1508554    0.94     0.2    0.087   0.21     0.2    0.084   0.20     0.2 
  SNP_A-1512327    0.94     0.2    0.087   0.21     0.2    0.084   0.20     0.2 
  SNP_A-1514943    0.93     0.2    0.087   0.21     0.2    0.084   0.20     0.2 
  SNP_A-1516214    0.92     0.2    0.086   0.20     0.2    0.083   0.20     0.2 
  SNP_A-1511634    0.91     0.2    0.085   0.20     0.2    0.082   0.19     0.2 
         98.200    0.87     0.2    0.081   0.18     0.2    0.078   0.17     0.2 
  SNP_A-1513652    0.82     0.2    0.077   0.16     0.2    0.074   0.16     0.2 
         98.925    0.85     0.2    0.080   0.17     0.2    0.077   0.17     0.2 
  SNP_A-1510033    0.88     0.2    0.083   0.19     0.2    0.080   0.18     0.2 
  SNP_A-1510904    0.90     0.2    0.084   0.19     0.2    0.081   0.19     0.2 
  SNP_A-1515727    0.90     0.2    0.084   0.19     0.2    0.081   0.19     0.2 
  SNP_A-1508573    0.91     0.2    0.084   0.20     0.2    0.081   0.19     0.2 
         99.958    0.90     0.2    0.084   0.19     0.2    0.081   0.19     0.2 
  SNP_A-1516244    0.89     0.2    0.082   0.19     0.2    0.081   0.18     0.2 
  SNP_A-1514063    0.87     0.2    0.079   0.17     0.2    0.078   0.17     0.2 
  SNP_A-1511565    0.86     0.2    0.078   0.17     0.2    0.077   0.17     0.2 
        101.162    0.82     0.2    0.075   0.16     0.2    0.074   0.15     0.2 
  SNP_A-1508837    0.78     0.2    0.071   0.14     0.2    0.070   0.14     0.2 
  SNP_A-1512591    0.77     0.2    0.070   0.14     0.2    0.068   0.13     0.2 
  SNP_A-1510327    0.68     0.2    0.063   0.11     0.2    0.060   0.10     0.2 
  SNP_A-1510280    0.67     0.3    0.062   0.11     0.2    0.059   0.10     0.2 
  SNP_A-1519544    0.66     0.3    0.062   0.10     0.2    0.059   0.10     0.2 
        102.221    0.62     0.3    0.059   0.09     0.3    0.055   0.09     0.3 
  SNP_A-1516997    0.58     0.3    0.055   0.08     0.3    0.052   0.08     0.3 
  SNP_A-1518205    0.50     0.3    0.048   0.06     0.3    0.044   0.06     0.3 
  SNP_A-1516924    0.55     0.3    0.054   0.08     0.3    0.049   0.07     0.3 
  SNP_A-1518625    0.54     0.3    0.053   0.07     0.3    0.048   0.07     0.3 
  SNP_A-1512993    0.54     0.3    0.053   0.07     0.3    0.047   0.07     0.3 
  SNP_A-1513145    0.52     0.3    0.050   0.07     0.3    0.045   0.06     0.3 
  SNP_A-1509011    0.64     0.3    0.061   0.10     0.2    0.056   0.09     0.3 
  SNP_A-1518230    0.66     0.3    0.064   0.11     0.2    0.058   0.10     0.3 
  SNP_A-1515139    0.72     0.2    0.070   0.13     0.2    0.063   0.12     0.2 
  SNP_A-1509324    0.98     0.2    0.094   0.23    0.15    0.085   0.21     0.2 
  SNP_A-1512040    1.02     0.2    0.098   0.26    0.14    0.089   0.23     0.2 
  SNP_A-1509143    1.03     0.2    0.098   0.26    0.14    0.089   0.24    0.15 
  SNP_A-1512226    1.03     0.2    0.099   0.26    0.14    0.090   0.24    0.15 
  SNP_A-1513620    1.03     0.2    0.100   0.26    0.14    0.090   0.24    0.15 
  SNP_A-1511355    1.02     0.2    0.099   0.26    0.14    0.089   0.23    0.15 
  SNP_A-1507565    1.01     0.2    0.099   0.25    0.14    0.088   0.23     0.2 
  SNP_A-1512333    0.85     0.2    0.086   0.19     0.2    0.075   0.16     0.2 
  SNP_A-1517415    0.85     0.2    0.086   0.19     0.2    0.075   0.16     0.2 
  SNP_A-1515445    0.85     0.2    0.086   0.19     0.2    0.075   0.16     0.2 
  SNP_A-1512034    0.90     0.2    0.093   0.21     0.2    0.080   0.19     0.2 
        106.598    0.90     0.2    0.093   0.21     0.2    0.081   0.19     0.2 
  SNP_A-1515357    0.89     0.2    0.094   0.21     0.2    0.081   0.18     0.2 
  SNP_A-1517862    0.81     0.2    0.085   0.18     0.2    0.073   0.15     0.2 
  SNP_A-1515759    0.68     0.2    0.073   0.13     0.2    0.061   0.11     0.2 
  SNP_A-1519118    0.73     0.2    0.078   0.14     0.2    0.066   0.12     0.2 
  SNP_A-1510029    0.87     0.2    0.096   0.21     0.2    0.080   0.18     0.2 
  SNP_A-1515908    0.99     0.2    0.111   0.28    0.13    0.092   0.23     0.2 
  SNP_A-1511002    0.99     0.2    0.111   0.28    0.13    0.092   0.23     0.2 
  SNP_A-1510209    0.99     0.2    0.112   0.28    0.13    0.092   0.23    0.15 
  SNP_A-1519293    1.00     0.2    0.114   0.29    0.12    0.095   0.24    0.14 
        109.179    1.00     0.2    0.115   0.29    0.12    0.097   0.25    0.14 
        109.642    1.00     0.2    0.115   0.29    0.12    0.098   0.25    0.14 
  SNP_A-1512066    1.01     0.2    0.114   0.29    0.12    0.099   0.26    0.14 
  SNP_A-1518485    1.00     0.2    0.112   0.29    0.13    0.098   0.25    0.14 
        110.943    0.98     0.2    0.108   0.27    0.13    0.096   0.24    0.15 
  SNP_A-1508111    0.95     0.2    0.103   0.25    0.14    0.092   0.22     0.2 
  SNP_A-1517982    0.94     0.2    0.102   0.25    0.14    0.092   0.22     0.2 
  SNP_A-1508125    0.94     0.2    0.100   0.24    0.15    0.091   0.22     0.2 
        112.137    0.84     0.2    0.090   0.19     0.2    0.082   0.18     0.2 
        112.473    0.75     0.2    0.080   0.15     0.2    0.073   0.14     0.2 
  SNP_A-1514565    0.66     0.3    0.069   0.12     0.2    0.063   0.11     0.2 
        113.133    0.59     0.3    0.061   0.09     0.3    0.055   0.08     0.3 
  SNP_A-1510889    0.52     0.3    0.052   0.07     0.3    0.048   0.06     0.3 
  SNP_A-1519497    0.36     0.4    0.036   0.03     0.3    0.033   0.03     0.4 
  SNP_A-1515762    0.33     0.4    0.033   0.03     0.4    0.030   0.03     0.4 
  SNP_A-1508865    0.31     0.4    0.031   0.02     0.4    0.028   0.02     0.4 
  SNP_A-1515184    0.32     0.4    0.032   0.03     0.4    0.029   0.02     0.4 
        114.566    0.25     0.4    0.026   0.02     0.4    0.023   0.01     0.4 
  SNP_A-1516943    0.18     0.4    0.019   0.01     0.4    0.016   0.01     0.4 
  SNP_A-1509046    0.28     0.4    0.029   0.02     0.4    0.026   0.02     0.4 
        115.754    0.31     0.4    0.032   0.03     0.4    0.028   0.02     0.4 
  SNP_A-1514459    0.34     0.4    0.035   0.03     0.4    0.031   0.03     0.4 
  SNP_A-1514349    0.34     0.4    0.035   0.03     0.4    0.031   0.03     0.4 
        116.568    0.32     0.4    0.033   0.03     0.4    0.029   0.02     0.4 
  SNP_A-1515022    0.30     0.4    0.031   0.02     0.4    0.027   0.02     0.4 
  SNP_A-1513408    0.27     0.4    0.028   0.02     0.4    0.025   0.02     0.4 
  SNP_A-1510939    0.25     0.4    0.026   0.02     0.4    0.022   0.01     0.4 
  SNP_A-1507465    0.19     0.4    0.020   0.01     0.4    0.017   0.01     0.4 
  SNP_A-1515371    0.24     0.4    0.025   0.02     0.4    0.021   0.01     0.4 
  SNP_A-1512955    0.27     0.4    0.027   0.02     0.4    0.024   0.02     0.4 
  SNP_A-1515097    0.26     0.4    0.027   0.02     0.4    0.023   0.02     0.4 
  SNP_A-1513793    0.26     0.4    0.026   0.02     0.4    0.023   0.02     0.4 
  SNP_A-1517853    0.30     0.4    0.030   0.02     0.4    0.027   0.02     0.4 
  SNP_A-1512801    0.25     0.4    0.025   0.02     0.4    0.022   0.01     0.4 
  SNP_A-1516959    0.22     0.4    0.021   0.01     0.4    0.019   0.01     0.4 
  SNP_A-1511835    0.19     0.4    0.019   0.01     0.4    0.017   0.01     0.4 
  SNP_A-1509162    0.19     0.4    0.019   0.01     0.4    0.017   0.01     0.4 
  SNP_A-1516457    0.19     0.4    0.019   0.01     0.4    0.017   0.01     0.4 
  SNP_A-1509267    0.20     0.4    0.020   0.01     0.4    0.017   0.01     0.4 
  SNP_A-1510823    0.12     0.5    0.013   0.00     0.4    0.011   0.00     0.4 
  SNP_A-1516497    0.04     0.5    0.004   0.00     0.5    0.004   0.00     0.5 
  SNP_A-1515699   -0.08     0.5   -0.008  -0.00     0.5   -0.007  -0.00     0.5 
  SNP_A-1514752   -0.09     0.5   -0.009  -0.00     0.5   -0.008  -0.00     0.5 
  SNP_A-1512316   -0.10     0.5   -0.011  -0.00     0.5   -0.009  -0.00     0.5 
  SNP_A-1510132   -0.11     0.5   -0.012  -0.00     0.5   -0.010  -0.00     0.5 
  SNP_A-1509080   -0.16     0.6   -0.016  -0.01     0.6   -0.014  -0.01     0.6 
        121.295   -0.22     0.6   -0.023  -0.01     0.6   -0.020  -0.01     0.6 
  SNP_A-1509702   -0.29     0.6   -0.030  -0.02     0.6   -0.026  -0.02     0.6 
  SNP_A-1508439   -0.30     0.6   -0.030  -0.02     0.6   -0.027  -0.02     0.6 
  SNP_A-1516540   -0.29     0.6   -0.030  -0.02     0.6   -0.026  -0.02     0.6 
  SNP_A-1514628   -0.22     0.6   -0.021  -0.01     0.6   -0.019  -0.01     0.6 
  SNP_A-1509697   -0.19     0.6   -0.019  -0.01     0.6   -0.017  -0.01     0.6 
  SNP_A-1511445   -0.13     0.6   -0.013  -0.00     0.6   -0.012  -0.00     0.6 
  SNP_A-1516051   -0.08     0.5   -0.008  -0.00     0.5   -0.007  -0.00     0.5 
  SNP_A-1513550   -0.08     0.5   -0.008  -0.00     0.5   -0.007  -0.00     0.5 
        123.021    0.06     0.5    0.006   0.00     0.5    0.006   0.00     0.5 
  SNP_A-1507444    0.21     0.4    0.020   0.01     0.4    0.019   0.01     0.4 
  SNP_A-1510804    0.22     0.4    0.021   0.01     0.4    0.020   0.01     0.4 
        123.706    0.38     0.4    0.036   0.03     0.3    0.035   0.03     0.3 
  SNP_A-1517240    0.54     0.3    0.050   0.07     0.3    0.049   0.07     0.3 
  SNP_A-1507462    0.55     0.3    0.051   0.07     0.3    0.050   0.07     0.3 
  SNP_A-1513142    0.54     0.3    0.050   0.07     0.3    0.050   0.07     0.3 
  SNP_A-1508565    0.53     0.3    0.049   0.07     0.3    0.049   0.07     0.3 
  SNP_A-1517707    0.39     0.3    0.036   0.04     0.3    0.036   0.04     0.3 
  SNP_A-1518400    0.24     0.4    0.022   0.01     0.4    0.022   0.01     0.4 
  SNP_A-1515233    0.24     0.4    0.022   0.01     0.4    0.022   0.01     0.4 
  SNP_A-1512657    0.26     0.4    0.024   0.02     0.4    0.024   0.02     0.4 
        125.745    0.24     0.4    0.023   0.01     0.4    0.023   0.01     0.4 
  SNP_A-1509629    0.23     0.4    0.022   0.01     0.4    0.022   0.01     0.4 
  SNP_A-1516290    0.23     0.4    0.022   0.01     0.4    0.022   0.01     0.4 
  SNP_A-1519125    0.22     0.4    0.020   0.01     0.4    0.020   0.01     0.4 
  SNP_A-1512633    0.18     0.4    0.016   0.01     0.4    0.016   0.01     0.4 
  SNP_A-1510441    0.11     0.5    0.010   0.00     0.5    0.010   0.00     0.5 
        127.526    0.17     0.4    0.017   0.01     0.4    0.016   0.01     0.4 
  SNP_A-1512265    0.24     0.4    0.023   0.01     0.4    0.023   0.01     0.4 
  SNP_A-1508912    0.20     0.4    0.020   0.01     0.4    0.019   0.01     0.4 
  SNP_A-1512856    0.16     0.4    0.016   0.01     0.4    0.015   0.01     0.4 
        129.100    0.23     0.4    0.023   0.01     0.4    0.022   0.01     0.4 
  SNP_A-1507732    0.30     0.4    0.030   0.02     0.4    0.028   0.02     0.4 
  SNP_A-1516659    0.34     0.4    0.034   0.03     0.4    0.032   0.03     0.4 
        129.989    0.43     0.3    0.045   0.05     0.3    0.042   0.05     0.3 
        130.349    0.52     0.3    0.054   0.07     0.3    0.051   0.07     0.3 
  SNP_A-1507912    0.61     0.3    0.063   0.10     0.3    0.059   0.09     0.3 
  SNP_A-1511376    0.62     0.3    0.065   0.10     0.2    0.060   0.09     0.3 
        131.168    0.65     0.3    0.068   0.11     0.2    0.063   0.11     0.2 
        131.574    0.69     0.2    0.071   0.13     0.2    0.066   0.12     0.2 
  SNP_A-1517935    0.73     0.2    0.074   0.14     0.2    0.068   0.13     0.2 
  SNP_A-1512653    0.73     0.2    0.074   0.14     0.2    0.068   0.13     0.2 
  SNP_A-1513829    0.73     0.2    0.074   0.14     0.2    0.068   0.13     0.2 
  SNP_A-1513192    0.72     0.2    0.073   0.14     0.2    0.067   0.12     0.2 
  SNP_A-1511262    0.66     0.3    0.067   0.11     0.2    0.061   0.10     0.2 
  SNP_A-1517933    0.60     0.3    0.061   0.09     0.3    0.055   0.09     0.3 
  SNP_A-1516683    0.59     0.3    0.060   0.09     0.3    0.054   0.08     0.3 
  SNP_A-1516369    0.62     0.3    0.063   0.10     0.2    0.057   0.09     0.3 
  SNP_A-1519574    0.57     0.3    0.058   0.08     0.3    0.053   0.08     0.3 
  SNP_A-1514262    0.56     0.3    0.057   0.08     0.3    0.052   0.07     0.3 
        134.161    0.59     0.3    0.059   0.09     0.3    0.055   0.08     0.3 
  SNP_A-1517339    0.62     0.3    0.060   0.10     0.3    0.058   0.09     0.3 
  SNP_A-1512753    0.61     0.3    0.059   0.09     0.3    0.057   0.09     0.3 
        135.064    0.64     0.3    0.062   0.10     0.2    0.060   0.10     0.3 
  SNP_A-1510499    0.66     0.3    0.064   0.11     0.2    0.063   0.11     0.2 
        135.913    0.70     0.2    0.067   0.12     0.2    0.066   0.12     0.2 
        136.403    0.74     0.2    0.069   0.13     0.2    0.069   0.13     0.2 
  SNP_A-1519406    0.78     0.2    0.071   0.14     0.2    0.071   0.14     0.2 
  SNP_A-1512489    0.73     0.2    0.067   0.13     0.2    0.067   0.13     0.2 
  SNP_A-1510097    0.71     0.2    0.065   0.12     0.2    0.064   0.12     0.2 
  SNP_A-1513224    0.69     0.2    0.063   0.11     0.2    0.062   0.11     0.2 
  SNP_A-1516337    0.62     0.3    0.057   0.09     0.3    0.056   0.09     0.3 
  SNP_A-1511842    0.49     0.3    0.044   0.05     0.3    0.044   0.05     0.3 
  SNP_A-1514674    0.41     0.3    0.037   0.04     0.3    0.037   0.04     0.3 
  SNP_A-1516514    0.40     0.3    0.036   0.04     0.3    0.036   0.04     0.3 
  SNP_A-1517233    0.43     0.3    0.038   0.04     0.3    0.039   0.04     0.3 
  SNP_A-1516234    0.50     0.3    0.044   0.06     0.3    0.045   0.06     0.3 
  SNP_A-1513569    0.52     0.3    0.046   0.06     0.3    0.046   0.06     0.3 
  SNP_A-1518362    0.50     0.3    0.044   0.06     0.3    0.044   0.06     0.3 
  SNP_A-1514055    0.49     0.3    0.044   0.05     0.3    0.043   0.05     0.3 
  SNP_A-1508076    0.49     0.3    0.043   0.05     0.3    0.043   0.05     0.3 
  SNP_A-1507704    0.52     0.3    0.047   0.06     0.3    0.046   0.06     0.3 
  SNP_A-1513901    0.58     0.3    0.052   0.08     0.3    0.051   0.08     0.3 
  SNP_A-1511013    0.61     0.3    0.054   0.08     0.3    0.054   0.08     0.3 
  SNP_A-1511095    0.64     0.3    0.057   0.09     0.3    0.057   0.09     0.3 
  SNP_A-1513234    0.64     0.3    0.058   0.10     0.3    0.058   0.09     0.3 
  SNP_A-1508480    0.67     0.3    0.060   0.10     0.2    0.060   0.10     0.2 
        141.203    0.66     0.3    0.060   0.10     0.2    0.060   0.10     0.2 
        141.623    0.66     0.3    0.060   0.10     0.2    0.060   0.10     0.2 
  SNP_A-1514854    0.66     0.3    0.059   0.10     0.2    0.059   0.10     0.2 
  SNP_A-1516757    0.66     0.3    0.059   0.10     0.2    0.059   0.10     0.2 
  SNP_A-1510136    0.66     0.3    0.059   0.10     0.2    0.059   0.10     0.2 
  SNP_A-1518840    0.66     0.3    0.059   0.10     0.2    0.059   0.10     0.2 
        142.426    0.67     0.3    0.060   0.10     0.2    0.060   0.10     0.2 
        142.763    0.67     0.3    0.061   0.10     0.2    0.061   0.11     0.2 
  SNP_A-1514896    0.68     0.2    0.061   0.11     0.2    0.062   0.11     0.2 
  SNP_A-1517490    0.68     0.2    0.061   0.11     0.2    0.062   0.11     0.2 
        143.464    0.68     0.2    0.061   0.11     0.2    0.063   0.11     0.2 
  SNP_A-1518292    0.68     0.2    0.061   0.11     0.2    0.063   0.11     0.2 
        144.240    0.69     0.2    0.062   0.11     0.2    0.064   0.11     0.2 
        144.738    0.70     0.2    0.063   0.11     0.2    0.065   0.12     0.2 
  SNP_A-1508917    0.71     0.2    0.063   0.11     0.2    0.065   0.12     0.2 
  SNP_A-1513675    0.70     0.2    0.061   0.11     0.2    0.064   0.11     0.2 
  SNP_A-1515323    0.67     0.3    0.059   0.10     0.2    0.061   0.10     0.2 
  SNP_A-1519033    0.65     0.3    0.057   0.10     0.3    0.059   0.10     0.3 
  SNP_A-1508133    0.56     0.3    0.050   0.07     0.3    0.051   0.07     0.3 
  SNP_A-1516281    0.54     0.3    0.048   0.07     0.3    0.049   0.07     0.3 
        146.522    0.51     0.3    0.046   0.06     0.3    0.047   0.06     0.3 
  SNP_A-1516848    0.47     0.3    0.043   0.05     0.3    0.044   0.05     0.3 
        147.229    0.48     0.3    0.045   0.06     0.3    0.045   0.06     0.3 
  SNP_A-1507680    0.49     0.3    0.046   0.06     0.3    0.046   0.06     0.3 
  SNP_A-1517259    0.49     0.3    0.046   0.06     0.3    0.046   0.06     0.3 
  SNP_A-1508720    0.50     0.3    0.047   0.06     0.3    0.047   0.06     0.3 
  SNP_A-1515668    0.51     0.3    0.048   0.06     0.3    0.048   0.06     0.3 
        148.340    0.53     0.3    0.051   0.07     0.3    0.051   0.07     0.3 
        148.784    0.55     0.3    0.054   0.08     0.3    0.054   0.08     0.3 
        149.228    0.57     0.3    0.057   0.08     0.3    0.057   0.08     0.3 
        149.672    0.59     0.3    0.059   0.09     0.3    0.060   0.09     0.3 
        150.116    0.61     0.3    0.061   0.10     0.3    0.062   0.10     0.3 
        150.560    0.63     0.3    0.063   0.10     0.2    0.063   0.10     0.2 
  SNP_A-1517508    0.65     0.3    0.064   0.11     0.2    0.064   0.11     0.2 
  SNP_A-1512356    0.65     0.3    0.063   0.10     0.2    0.064   0.11     0.2 
  SNP_A-1513697    0.63     0.3    0.061   0.10     0.3    0.062   0.10     0.2 
        151.679    0.63     0.3    0.061   0.10     0.3    0.062   0.10     0.2 
  SNP_A-1513657    0.63     0.3    0.060   0.10     0.3    0.062   0.10     0.2 
        152.378    0.62     0.3    0.059   0.09     0.3    0.061   0.10     0.3 
  SNP_A-1512514    0.61     0.3    0.057   0.09     0.3    0.059   0.09     0.3 
  SNP_A-1510575    0.59     0.3    0.056   0.08     0.3    0.058   0.09     0.3 
        153.336    0.57     0.3    0.054   0.08     0.3    0.056   0.08     0.3 
        153.711    0.54     0.3    0.052   0.07     0.3    0.054   0.07     0.3 
        154.087    0.52     0.3    0.049   0.06     0.3    0.051   0.07     0.3 
  SNP_A-1511502    0.50     0.3    0.046   0.06     0.3    0.048   0.06     0.3 
  SNP_A-1517280    0.49     0.3    0.046   0.06     0.3    0.048   0.06     0.3 
        154.899    0.40     0.3    0.037   0.04     0.3    0.039   0.04     0.3 
        155.311    0.31     0.4    0.029   0.02     0.4    0.030   0.02     0.4 
  SNP_A-1514567    0.22     0.4    0.021   0.01     0.4    0.022   0.01     0.4 
        156.049    0.20     0.4    0.018   0.01     0.4    0.019   0.01     0.4 
  SNP_A-1517212    0.17     0.4    0.016   0.01     0.4    0.016   0.01     0.4 
  SNP_A-1508379    0.17     0.4    0.015   0.01     0.4    0.016   0.01     0.4 
  SNP_A-1510891    0.16     0.4    0.015   0.01     0.4    0.015   0.01     0.4 
        156.876    0.20     0.4    0.019   0.01     0.4    0.019   0.01     0.4 
  SNP_A-1518779    0.24     0.4    0.022   0.01     0.4    0.023   0.01     0.4 
  SNP_A-1515886    0.24     0.4    0.022   0.01     0.4    0.023   0.01     0.4 
        157.752    0.22     0.4    0.020   0.01     0.4    0.021   0.01     0.4 
        158.196    0.19     0.4    0.018   0.01     0.4    0.019   0.01     0.4 
  SNP_A-1514785    0.17     0.4    0.016   0.01     0.4    0.016   0.01     0.4 
  SNP_A-1518155    0.12     0.5    0.011   0.00     0.4    0.012   0.00     0.4 
  SNP_A-1519327    0.10     0.5    0.009   0.00     0.5    0.009   0.00     0.5 
  SNP_A-1511339   -0.00     0.5   -0.000  -0.00     0.5   -0.000  -0.00     0.5 
  SNP_A-1518449   -0.03     0.5   -0.003  -0.00     0.5   -0.003  -0.00     0.5 
        159.838   -0.10     0.5   -0.010  -0.00     0.5   -0.010  -0.00     0.5 
  SNP_A-1517703   -0.17     0.6   -0.017  -0.01     0.6   -0.017  -0.01     0.6 
  SNP_A-1509640   -0.18     0.6   -0.018  -0.01     0.6   -0.018  -0.01     0.6 
  SNP_A-1515434   -0.28     0.6   -0.027  -0.02     0.6   -0.027  -0.02     0.6 
  SNP_A-1511579   -0.28     0.6   -0.027  -0.02     0.6   -0.027  -0.02     0.6 
        161.259   -0.32     0.6   -0.031  -0.03     0.6   -0.031  -0.02     0.6 
  SNP_A-1509763   -0.35     0.6   -0.034  -0.03     0.6   -0.034  -0.03     0.6 
  SNP_A-1516884   -0.37     0.6   -0.036  -0.03     0.7   -0.035  -0.03     0.7 
  SNP_A-1514612   -0.37     0.6   -0.036  -0.03     0.7   -0.036  -0.03     0.7 
        162.213   -0.41     0.7   -0.041  -0.04     0.7   -0.040  -0.04     0.7 
        162.661   -0.45     0.7   -0.045  -0.05     0.7   -0.044  -0.05     0.7 
  SNP_A-1514223   -0.49     0.7   -0.049  -0.06     0.7   -0.048  -0.06     0.7 
  SNP_A-1513057   -0.47     0.7   -0.047  -0.06     0.7   -0.045  -0.05     0.7 
  SNP_A-1515634   -0.43     0.7   -0.043  -0.05     0.7   -0.041  -0.04     0.7 
        164.364   -0.40     0.7   -0.040  -0.04     0.7   -0.038  -0.04     0.7 
  SNP_A-1512204   -0.37     0.6   -0.037  -0.04     0.7   -0.034  -0.03     0.7 
        165.213   -0.25     0.6   -0.025  -0.02     0.6   -0.023  -0.01     0.6 
  SNP_A-1510424   -0.13     0.6   -0.013  -0.00     0.6   -0.012  -0.00     0.6 
  SNP_A-1512621   -0.09     0.5   -0.010  -0.00     0.5   -0.009  -0.00     0.5 
  SNP_A-1513762   -0.06     0.5   -0.007  -0.00     0.5   -0.006  -0.00     0.5 
  SNP_A-1510747    0.02     0.5    0.002   0.00     0.5    0.002   0.00     0.5 
  SNP_A-1516892    0.02     0.5    0.002   0.00     0.5    0.002   0.00     0.5 
        166.371    0.04     0.5    0.004   0.00     0.5    0.003   0.00     0.5 
        166.743    0.05     0.5    0.006   0.00     0.5    0.005   0.00     0.5 
  SNP_A-1513519    0.07     0.5    0.007   0.00     0.5    0.007   0.00     0.5 
  SNP_A-1514937    0.05     0.5    0.005   0.00     0.5    0.005   0.00     0.5 
        167.928    0.05     0.5    0.006   0.00     0.5    0.005   0.00     0.5 
        168.271    0.06     0.5    0.007   0.00     0.5    0.006   0.00     0.5 
  SNP_A-1513819    0.07     0.5    0.007   0.00     0.5    0.006   0.00     0.5 
        169.105    0.03     0.5    0.004   0.00     0.5    0.003   0.00     0.5 
  SNP_A-1507942    0.00     0.5    0.000   0.00     0.5    0.000   0.00     0.5 
        170.026   -0.10     0.5   -0.010  -0.00     0.5   -0.009  -0.00     0.5 
  SNP_A-1512809   -0.19     0.6   -0.021  -0.01     0.6   -0.018  -0.01     0.6 
        170.850   -0.23     0.6   -0.024  -0.01     0.6   -0.021  -0.01     0.6 
  SNP_A-1514652   -0.26     0.6   -0.027  -0.02     0.6   -0.025  -0.02     0.6 
        171.504   -0.28     0.6   -0.030  -0.02     0.6   -0.027  -0.02     0.6 
  SNP_A-1514224   -0.31     0.6   -0.032  -0.03     0.6   -0.029  -0.02     0.6 
  SNP_A-1514541   -0.32     0.6   -0.033  -0.03     0.6   -0.030  -0.02     0.6 
        172.209   -0.42     0.7   -0.044  -0.05     0.7   -0.040  -0.04     0.7 
  SNP_A-1512043   -0.53     0.7   -0.053  -0.07     0.7   -0.048  -0.07     0.7 
  SNP_A-1514879   -0.58     0.7   -0.058  -0.09     0.7   -0.053  -0.08     0.7 
  SNP_A-1516645   -0.59     0.7   -0.059  -0.09     0.7   -0.054  -0.08     0.7 
  SNP_A-1512988   -0.60     0.7   -0.060  -0.09     0.7   -0.055  -0.08     0.7 
  SNP_A-1516517   -0.64     0.7   -0.064  -0.10     0.8   -0.059  -0.10     0.7 
        173.825   -0.62     0.7   -0.063  -0.10     0.8   -0.058  -0.09     0.7 
        174.242   -0.59     0.7   -0.060  -0.09     0.7   -0.056  -0.08     0.7 
  SNP_A-1516400   -0.57     0.7   -0.057  -0.08     0.7   -0.053  -0.08     0.7 
  SNP_A-1513724   -0.56     0.7   -0.055  -0.08     0.7   -0.051  -0.07     0.7 
  SNP_A-1513827   -0.56     0.7   -0.054  -0.08     0.7   -0.051  -0.07     0.7 
  SNP_A-1507527   -0.56     0.7   -0.054  -0.08     0.7   -0.051  -0.07     0.7 
  SNP_A-1517161   -0.55     0.7   -0.053  -0.08     0.7   -0.050  -0.07     0.7 
  SNP_A-1510446   -0.53     0.7   -0.051  -0.07     0.7   -0.048  -0.07     0.7 
  SNP_A-1518679   -0.53     0.7   -0.050  -0.07     0.7   -0.048  -0.06     0.7 
  SNP_A-1512442   -0.48     0.7   -0.045  -0.06     0.7   -0.044  -0.05     0.7 
  SNP_A-1516788   -0.40     0.7   -0.037  -0.04     0.7   -0.036  -0.04     0.7 
        176.557   -0.35     0.6   -0.032  -0.03     0.6   -0.032  -0.03     0.6 
  SNP_A-1517501   -0.30     0.6   -0.027  -0.02     0.6   -0.027  -0.02     0.6 
  SNP_A-1509685   -0.29     0.6   -0.026  -0.02     0.6   -0.027  -0.02     0.6 
  SNP_A-1508985   -0.27     0.6   -0.024  -0.02     0.6   -0.025  -0.02     0.6 
  SNP_A-1507434   -0.27     0.6   -0.024  -0.02     0.6   -0.025  -0.02     0.6 
        177.696   -0.31     0.6   -0.027  -0.02     0.6   -0.028  -0.02     0.6 
  SNP_A-1512743   -0.35     0.6   -0.030  -0.03     0.6   -0.031  -0.03     0.6 
  SNP_A-1513573   -0.29     0.6   -0.026  -0.02     0.6   -0.026  -0.02     0.6 
  SNP_A-1515716   -0.27     0.6   -0.024  -0.02     0.6   -0.025  -0.02     0.6 
  SNP_A-1513209   -0.24     0.6   -0.021  -0.01     0.6   -0.022  -0.01     0.6 
  SNP_A-1514469   -0.24     0.6   -0.021  -0.01     0.6   -0.021  -0.01     0.6 
        178.733   -0.20     0.6   -0.017  -0.01     0.6   -0.018  -0.01     0.6 
  SNP_A-1507382   -0.16     0.6   -0.014  -0.01     0.6   -0.015  -0.01     0.6 
  SNP_A-1516380   -0.15     0.6   -0.014  -0.01     0.6   -0.014  -0.01     0.6 
        179.628   -0.21     0.6   -0.019  -0.01     0.6   -0.019  -0.01     0.6 
  SNP_A-1509345   -0.26     0.6   -0.025  -0.02     0.6   -0.024  -0.02     0.6 
  SNP_A-1509387   -0.26     0.6   -0.025  -0.02     0.6   -0.024  -0.02     0.6 
  SNP_A-1511808   -0.23     0.6   -0.022  -0.01     0.6   -0.021  -0.01     0.6 
  SNP_A-1516319   -0.22     0.6   -0.020  -0.01     0.6   -0.020  -0.01     0.6 
        180.894   -0.12     0.5   -0.011  -0.00     0.5   -0.011  -0.00     0.5 
        181.306   -0.02     0.5   -0.002  -0.00     0.5   -0.002  -0.00     0.5 
  SNP_A-1508238    0.08     0.5    0.008   0.00     0.5    0.008   0.00     0.5 
  SNP_A-1514655    0.09     0.5    0.009   0.00     0.5    0.009   0.00     0.5 
  SNP_A-1511316    0.19     0.4    0.018   0.01     0.4    0.018   0.01     0.4 
  SNP_A-1517467    0.20     0.4    0.018   0.01     0.4    0.019   0.01     0.4 
  SNP_A-1517386    0.22     0.4    0.020   0.01     0.4    0.020   0.01     0.4 
        183.102    0.30     0.4    0.027   0.02     0.4    0.027   0.02     0.4 
        183.455    0.37     0.4    0.035   0.03     0.3    0.034   0.03     0.3 
  SNP_A-1509489    0.44     0.3    0.042   0.05     0.3    0.041   0.05     0.3 
        184.218    0.56     0.3    0.052   0.07     0.3    0.051   0.07     0.3 
  SNP_A-1513925    0.67     0.3    0.063   0.11     0.2    0.061   0.11     0.2 
  SNP_A-1517456    0.68     0.2    0.063   0.11     0.2    0.062   0.11     0.2 
        184.985    0.72     0.2    0.068   0.12     0.2    0.066   0.12     0.2 
  SNP_A-1519074    0.77     0.2    0.072   0.14     0.2    0.070   0.14     0.2 
  SNP_A-1508645    0.77     0.2    0.072   0.14     0.2    0.070   0.14     0.2 
  SNP_A-1509645    0.76     0.2    0.071   0.14     0.2    0.069   0.13     0.2 
  SNP_A-1510865    0.73     0.2    0.068   0.13     0.2    0.066   0.12     0.2 
  SNP_A-1511147    0.71     0.2    0.065   0.12     0.2    0.063   0.11     0.2 
  SNP_A-1515317    0.67     0.3    0.062   0.11     0.2    0.060   0.10     0.2 
  SNP_A-1512886    0.67     0.3    0.062   0.11     0.2    0.060   0.10     0.2 
  SNP_A-1517990    0.66     0.3    0.060   0.10     0.2    0.058   0.10     0.3 
  SNP_A-1511449    0.65     0.3    0.060   0.10     0.2    0.058   0.10     0.3 
  SNP_A-1517383    0.62     0.3    0.058   0.09     0.3    0.055   0.09     0.3 
        187.273    0.65     0.3    0.061   0.10     0.2    0.058   0.10     0.3 
  SNP_A-1516561    0.68     0.2    0.063   0.11     0.2    0.060   0.10     0.2 
  SNP_A-1507754    0.70     0.2    0.065   0.12     0.2    0.062   0.11     0.2 
  SNP_A-1508616    0.70     0.2    0.065   0.11     0.2    0.061   0.11     0.2 
  SNP_A-1518938    0.70     0.2    0.065   0.11     0.2    0.061   0.11     0.2 
  SNP_A-1508671    0.70     0.2    0.065   0.12     0.2    0.062   0.11     0.2 
  SNP_A-1508631    0.70     0.2    0.065   0.12     0.2    0.062   0.11     0.2 
  SNP_A-1510867    0.70     0.2    0.065   0.12     0.2    0.061   0.11     0.2 
  SNP_A-1518316    0.67     0.3    0.062   0.11     0.2    0.058   0.10     0.2 
  SNP_A-1519696    0.66     0.3    0.062   0.10     0.2    0.058   0.10     0.3 
  SNP_A-1516594    0.59     0.3    0.056   0.08     0.3    0.051   0.08     0.3 
  SNP_A-1513739    0.73     0.2    0.070   0.13     0.2    0.065   0.12     0.2 
  SNP_A-1517689    0.81     0.2    0.077   0.16     0.2    0.072   0.15     0.2 
  SNP_A-1512210    0.81     0.2    0.077   0.16     0.2    0.072   0.15     0.2 
  SNP_A-1517951    0.90     0.2    0.087   0.20     0.2    0.080   0.19     0.2 
  SNP_A-1509248    0.97     0.2    0.093   0.23     0.2    0.086   0.21     0.2 
        189.806    1.04    0.15    0.100   0.27    0.13    0.093   0.25    0.14 
  SNP_A-1511039    1.12    0.13    0.107   0.31    0.12    0.099   0.28    0.13 
  SNP_A-1518047    1.13    0.13    0.108   0.31    0.12    0.100   0.29    0.12 
  SNP_A-1509033    1.13    0.13    0.108   0.31    0.12    0.100   0.29    0.12 
  SNP_A-1513301    1.14    0.13    0.110   0.32    0.11    0.101   0.30    0.12 
  SNP_A-1513254    1.14    0.13    0.110   0.32    0.11    0.101   0.30    0.12 
  SNP_A-1517076    1.16    0.12    0.112   0.33    0.11    0.103   0.31    0.12 
  SNP_A-1515523    1.24    0.11    0.118   0.37    0.09    0.111   0.35    0.10 
  SNP_A-1513404    1.24    0.11    0.118   0.37    0.09    0.111   0.35    0.10 
  SNP_A-1509525    1.28    0.10    0.121   0.40    0.09    0.114   0.37    0.09 
  SNP_A-1513210    1.28    0.10    0.122   0.40    0.09    0.114   0.38    0.09 
  SNP_A-1517931    1.40    0.08    0.133   0.48    0.07    0.127   0.45    0.07 
  SNP_A-1518552    1.39    0.08    0.133   0.48    0.07    0.126   0.45    0.07 
  SNP_A-1512270    1.36    0.09    0.131   0.46    0.07    0.123   0.43    0.08 
  SNP_A-1508906    1.41    0.08    0.135   0.49    0.07    0.127   0.46    0.07 
  SNP_A-1518379    1.42    0.08    0.136   0.49    0.07    0.128   0.47    0.07 
  SNP_A-1514629    1.41    0.08    0.136   0.49    0.07    0.127   0.46    0.07 
  SNP_A-1509634    1.46    0.07    0.141   0.53    0.06    0.133   0.50    0.07 
        193.318    1.49    0.07    0.145   0.55    0.06    0.136   0.52    0.06 
  SNP_A-1518889    1.53    0.06    0.148   0.58    0.05    0.139   0.54    0.06 
  SNP_A-1508539    1.53    0.06    0.148   0.58    0.05    0.139   0.54    0.06 
  SNP_A-1507915    1.54    0.06    0.149   0.59    0.05    0.139   0.55    0.06 
  SNP_A-1515505    1.55    0.06    0.150   0.60    0.05    0.141   0.56    0.05 
  SNP_A-1509343    1.56    0.06    0.151   0.61    0.05    0.142   0.57    0.05 
  SNP_A-1511588    1.57    0.06    0.151   0.61    0.05    0.142   0.57    0.05 
  SNP_A-1514027    1.65    0.05    0.158   0.67    0.04    0.150   0.63    0.04 
  SNP_A-1514546    1.69    0.05    0.161   0.70    0.04    0.154   0.67    0.04 
  SNP_A-1512227    1.70    0.04    0.162   0.70    0.04    0.154   0.67    0.04 
  SNP_A-1517918    1.70    0.04    0.162   0.70    0.04    0.154   0.67    0.04 
  SNP_A-1514979    1.70    0.04    0.162   0.71    0.04    0.155   0.68    0.04 
        195.323    1.72    0.04    0.165   0.73    0.03    0.158   0.70    0.04 
  SNP_A-1511146    1.74    0.04    0.167   0.74    0.03    0.160   0.71    0.03 
  SNP_A-1518705    1.74    0.04    0.167   0.74    0.03    0.160   0.71    0.03 
  SNP_A-1518139    1.74    0.04    0.168   0.75    0.03    0.162   0.72    0.03 
        196.389    1.75    0.04    0.171   0.76    0.03    0.165   0.74    0.03 
        196.780    1.76    0.04    0.172   0.78    0.03    0.168   0.76    0.03 
  SNP_A-1514819    1.78    0.04    0.173   0.79    0.03    0.169   0.77    0.03 
  SNP_A-1514920    1.75    0.04    0.172   0.77    0.03    0.167   0.75    0.03 
        198.040    1.68    0.05    0.167   0.72    0.03    0.161   0.69    0.04 
  SNP_A-1519177    1.62    0.05    0.162   0.67    0.04    0.154   0.64    0.04 
  SNP_A-1510735    1.55    0.06    0.155   0.62    0.05    0.148   0.59    0.05 
  SNP_A-1518453    1.51    0.07    0.150   0.58    0.05    0.143   0.55    0.06 
  SNP_A-1509469    1.53    0.06    0.153   0.60    0.05    0.146   0.57    0.05 
  SNP_A-1519684    1.55    0.06    0.157   0.62    0.05    0.150   0.59    0.05 
        200.227    1.56    0.06    0.161   0.64    0.04    0.154   0.62    0.05 
        200.712    1.58    0.06    0.165   0.67    0.04    0.158   0.64    0.04 
        201.196    1.60    0.05    0.168   0.69    0.04    0.161   0.66    0.04 
        201.680    1.62    0.05    0.171   0.71    0.04    0.163   0.68    0.04 
  SNP_A-1508463    1.64    0.05    0.172   0.72    0.03    0.165   0.70    0.04 
        202.603    1.63    0.05    0.172   0.72    0.03    0.164   0.69    0.04 
        203.041    1.62    0.05    0.171   0.71    0.04    0.163   0.68    0.04 
        203.480    1.61    0.05    0.170   0.70    0.04    0.160   0.66    0.04 
        203.918    1.60    0.05    0.167   0.68    0.04    0.157   0.64    0.04 
  SNP_A-1513211    1.59    0.06    0.164   0.66    0.04    0.153   0.62    0.05 
  SNP_A-1517155    1.59    0.06    0.164   0.66    0.04    0.153   0.62    0.05 
  SNP_A-1517172    1.59    0.06    0.163   0.66    0.04    0.152   0.62    0.05 
  SNP_A-1519326    1.53    0.06    0.157   0.61    0.05    0.148   0.58    0.05 
        205.089    1.53    0.06    0.158   0.62    0.05    0.149   0.58    0.05 
  SNP_A-1509070    1.53    0.06    0.158   0.61    0.05    0.149   0.58    0.05 
  SNP_A-1518273    1.52    0.06    0.157   0.61    0.05    0.148   0.58    0.05 
        205.860    1.48    0.07    0.155   0.59    0.05    0.146   0.56    0.05 
        206.293    1.45    0.07    0.153   0.57    0.05    0.143   0.53    0.06 
        206.725    1.42    0.08    0.150   0.54    0.06    0.140   0.51    0.06 
  SNP_A-1509283    1.38    0.08    0.146   0.51    0.06    0.136   0.48    0.07 
        207.570    1.38    0.08    0.146   0.51    0.06    0.136   0.48    0.07 
        207.983    1.37    0.08    0.146   0.51    0.06    0.135   0.48    0.07 
        208.396    1.37    0.09    0.145   0.51    0.06    0.135   0.47    0.07 
        208.808    1.36    0.09    0.144   0.50    0.06    0.133   0.47    0.07 
  SNP_A-1510640    1.36    0.09    0.143   0.49    0.07    0.131   0.46    0.07 
        209.483    1.38    0.08    0.145   0.51    0.06    0.133   0.47    0.07 
  SNP_A-1513375    1.40    0.08    0.147   0.53    0.06    0.135   0.49    0.07 
        210.128    1.47    0.07    0.155   0.58    0.05    0.142   0.54    0.06 
        210.511    1.54    0.06    0.161   0.63    0.04    0.148   0.58    0.05 
  SNP_A-1519735    1.60    0.05    0.166   0.68    0.04    0.152   0.62    0.05 
  SNP_A-1512623    1.61    0.05    0.165   0.68    0.04    0.151   0.62    0.05 
        211.508    1.64    0.05    0.167   0.70    0.04    0.152   0.64    0.04 
  SNP_A-1515174    1.67    0.05    0.168   0.71    0.03    0.153   0.66    0.04 
  SNP_A-1508041    1.70    0.04    0.171   0.74    0.03    0.157   0.68    0.04 
        212.220    1.74    0.04    0.175   0.77    0.03    0.160   0.71    0.03 
  SNP_A-1509505    1.77    0.04    0.178   0.80    0.03    0.163   0.74    0.03 
        212.897    1.81    0.04    0.183   0.85    0.02    0.168   0.78    0.03 
  SNP_A-1515352    1.86    0.03    0.187   0.88    0.02    0.172   0.82    0.03 
  SNP_A-1517623    1.87    0.03    0.189   0.90    0.02    0.174   0.84    0.02 
        213.840    1.90    0.03    0.196   0.95    0.02    0.178   0.87    0.02 
  SNP_A-1519051    1.93    0.03    0.199   0.98    0.02    0.179   0.88    0.02 
  SNP_A-1517685    1.94    0.03    0.201   0.99    0.02    0.180   0.89    0.02 
  SNP_A-1513787    1.98    0.02    0.209   1.05   0.014    0.184   0.93    0.02 
  SNP_A-1513521    1.99    0.02    0.213   1.07   0.013    0.185   0.95    0.02 
  SNP_A-1510272    2.00    0.02    0.214   1.09   0.013    0.187   0.96    0.02 
  SNP_A-1519107    2.04    0.02    0.219   1.14   0.011    0.191   1.00    0.02 
        215.728    2.10    0.02    0.228   1.22   0.009    0.199   1.07   0.013 
  SNP_A-1514164    2.17    0.02    0.237   1.31   0.007    0.205   1.14   0.011 
        216.412    2.24   0.012    0.248   1.42   0.005    0.215   1.23   0.009 
        216.799    2.32   0.010    0.259   1.53   0.004    0.223   1.32   0.007 
  SNP_A-1508385    2.40   0.008    0.268   1.64   0.003    0.230   1.41   0.005 
        217.568    2.36   0.009    0.269   1.63   0.003    0.229   1.38   0.006 
  SNP_A-1518245    2.32   0.010    0.269   1.60   0.003    0.226   1.34   0.006 
        218.220    2.31   0.010    0.271   1.61   0.003    0.226   1.34   0.006 
  SNP_A-1516719    2.31   0.010    0.271   1.61   0.003    0.225   1.34   0.007 
        218.812    2.31   0.010    0.270   1.60   0.003    0.222   1.32   0.007 
  SNP_A-1509750    2.31   0.010    0.267   1.58   0.003    0.217   1.29   0.007 
  SNP_A-1513101    2.31   0.011    0.267   1.58   0.004    0.216   1.28   0.008 
  SNP_A-1509789    2.30   0.011    0.267   1.57   0.004    0.216   1.27   0.008 
  SNP_A-1509116    2.19   0.014    0.261   1.46   0.005    0.205   1.15   0.011 
        219.850    2.20   0.014    0.262   1.47   0.005    0.207   1.17   0.010 
  SNP_A-1508746    2.20   0.014    0.259   1.46   0.005    0.206   1.17   0.010 
  SNP_A-1508681    2.20   0.014    0.258   1.45   0.005    0.206   1.16   0.010 
        220.551    2.30   0.011    0.269   1.58   0.003    0.218   1.28   0.008 
        220.977    2.40   0.008    0.276   1.70   0.003    0.227   1.39   0.006 
  SNP_A-1513213    2.50   0.006    0.280   1.79   0.002    0.233   1.49   0.004 
  SNP_A-1519435    2.60   0.005    0.284   1.89   0.002    0.241   1.60   0.003 
        222.307    2.61   0.004    0.278   1.86   0.002    0.240   1.61   0.003 
  SNP_A-1510124    2.63   0.004    0.269   1.82   0.002    0.237   1.60   0.003 
  SNP_A-1510078    2.63   0.004    0.269   1.82   0.002    0.237   1.60   0.003 
  SNP_A-1508878    2.63   0.004    0.267   1.81   0.002    0.238   1.60   0.003 
  SNP_A-1519329    2.58   0.005    0.255   1.69   0.003    0.231   1.53   0.004 
  SNP_A-1510582    2.70   0.003    0.262   1.82   0.002    0.243   1.68   0.003 
  SNP_A-1515361    2.75   0.003    0.266   1.88   0.002    0.249   1.75   0.002 
  SNP_A-1515879    2.79   0.003    0.267   1.91   0.002    0.252   1.80   0.002 
  SNP_A-1514740    2.79   0.003    0.266   1.90   0.002    0.251   1.79   0.002 
  SNP_A-1514693    2.79   0.003    0.266   1.90   0.002    0.251   1.79   0.002 
  SNP_A-1507863    2.77   0.003    0.264   1.88   0.002    0.250   1.77   0.002 
  SNP_A-1516543    2.76   0.003    0.263   1.86   0.002    0.249   1.76   0.002 
  SNP_A-1507785    2.76   0.003    0.263   1.85   0.002    0.249   1.76   0.002 
  SNP_A-1515839    2.72   0.003    0.261   1.81   0.002    0.246   1.71   0.002 
  SNP_A-1510203    2.70   0.003    0.260   1.79   0.002    0.245   1.69   0.003 
  SNP_A-1518222    2.68   0.004    0.258   1.77   0.002    0.243   1.67   0.003 
  SNP_A-1510869    2.60   0.005    0.252   1.67   0.003    0.236   1.57   0.004 
  SNP_A-1516407    2.48   0.007    0.241   1.52   0.004    0.225   1.42   0.005 
  SNP_A-1509797    2.47   0.007    0.236   1.49   0.004    0.224   1.42   0.005 
  SNP_A-1513668    2.47   0.007    0.236   1.49   0.004    0.224   1.42   0.005 
  SNP_A-1513479    2.45   0.007    0.232   1.45   0.005    0.221   1.39   0.006 
  SNP_A-1514400    2.49   0.006    0.236   1.50   0.004    0.226   1.44   0.005 
        226.874    2.48   0.007    0.235   1.49   0.004    0.227   1.44   0.005 
  SNP_A-1512436    2.47   0.007    0.232   1.47   0.005    0.225   1.42   0.005 
  SNP_A-1507333    2.51   0.006    0.234   1.50   0.004    0.229   1.47   0.005 
  SNP_A-1508403    2.54   0.005    0.233   1.52   0.004    0.233   1.52   0.004 
  SNP_A-1516246    2.53   0.006    0.231   1.50   0.004    0.230   1.49   0.004 
  SNP_A-1511940    2.44   0.007    0.222   1.38   0.006    0.220   1.38   0.006 
        228.415    2.44   0.007    0.219   1.37   0.006    0.221   1.38   0.006 
  SNP_A-1518174    2.44   0.007    0.216   1.35   0.006    0.220   1.38   0.006 
        229.189    2.35   0.009    0.210   1.27   0.008    0.214   1.29   0.007 
  SNP_A-1512671    2.26   0.012    0.204   1.18   0.010    0.207   1.20   0.009 
        229.972    2.05    0.02    0.188   0.98    0.02    0.188   0.98    0.02 
  SNP_A-1512799    1.84    0.03    0.168   0.79    0.03    0.166   0.78    0.03 
  SNP_A-1508029    1.85    0.03    0.169   0.80    0.03    0.166   0.79    0.03 
  SNP_A-1512893    1.85    0.03    0.169   0.80    0.03    0.167   0.79    0.03 
  SNP_A-1512754    1.84    0.03    0.170   0.80    0.03    0.167   0.79    0.03 
        231.339    1.83    0.03    0.170   0.80    0.03    0.168   0.79    0.03 
  SNP_A-1514941    1.83    0.03    0.170   0.80    0.03    0.167   0.79    0.03 
  SNP_A-1518523    1.83    0.03    0.170   0.80    0.03    0.167   0.79    0.03 
        231.963    1.80    0.04    0.168   0.77    0.03    0.165   0.76    0.03 
  SNP_A-1511741    1.77    0.04    0.165   0.74    0.03    0.161   0.73    0.03 
  SNP_A-1519296    1.77    0.04    0.165   0.74    0.03    0.160   0.73    0.03 
        232.574    1.74    0.04    0.165   0.73    0.03    0.159   0.71    0.04 
  SNP_A-1518011    1.71    0.04    0.164   0.71    0.04    0.157   0.69    0.04 
  SNP_A-1516853    1.72    0.04    0.165   0.72    0.03    0.158   0.69    0.04 
  SNP_A-1509427    1.79    0.04    0.174   0.79    0.03    0.167   0.77    0.03 
  SNP_A-1512761    1.79    0.04    0.174   0.79    0.03    0.167   0.77    0.03 
        233.819    1.66    0.05    0.167   0.70    0.04    0.158   0.67    0.04 
  SNP_A-1515057    1.53    0.06    0.157   0.61    0.05    0.147   0.57    0.05 
        234.798    1.35    0.09    0.141   0.49    0.07    0.131   0.45    0.07 
  SNP_A-1517583    1.18    0.12    0.123   0.37    0.10    0.112   0.34    0.11 
  SNP_A-1511395    1.12    0.13    0.117   0.34    0.11    0.106   0.31    0.12 
        235.805    1.11    0.13    0.117   0.33    0.11    0.106   0.30    0.12 
        236.238    1.10    0.14    0.117   0.33    0.11    0.106   0.30    0.12 
        236.671    1.08    0.14    0.116   0.32    0.11    0.106   0.29    0.12 
        237.104    1.07    0.14    0.115   0.31    0.12    0.105   0.29    0.13 
  SNP_A-1510130    1.05    0.15    0.113   0.30    0.12    0.103   0.28    0.13 
  SNP_A-1516565    1.03     0.2    0.111   0.29    0.12    0.101   0.27    0.13 
  SNP_A-1514024    1.03     0.2    0.111   0.29    0.12    0.101   0.27    0.13 
        238.173    1.00     0.2    0.108   0.28    0.13    0.098   0.25    0.14 
        238.517    0.98     0.2    0.104   0.26    0.14    0.095   0.24    0.15 
  SNP_A-1508197    0.95     0.2    0.100   0.24    0.14    0.091   0.22     0.2 
  SNP_A-1515794    0.95     0.2    0.099   0.24    0.15    0.091   0.22     0.2 
  SNP_A-1509537    0.92     0.2    0.097   0.23     0.2    0.088   0.21     0.2 
        239.684    0.93     0.2    0.098   0.23    0.15    0.090   0.21     0.2 
  SNP_A-1509142    0.94     0.2    0.100   0.24    0.15    0.091   0.22     0.2 
        240.355    0.94     0.2    0.099   0.24    0.15    0.092   0.22     0.2 
  SNP_A-1507602    0.93     0.2    0.098   0.23    0.15    0.092   0.22     0.2 
  SNP_A-1509372    0.97     0.2    0.103   0.25    0.14    0.097   0.24    0.15 
        241.728    0.99     0.2    0.108   0.27    0.13    0.101   0.26    0.14 
        242.228    1.02     0.2    0.114   0.30    0.12    0.105   0.28    0.13 
        242.727    1.05    0.15    0.119   0.32    0.11    0.109   0.29    0.12 
        243.227    1.07    0.14    0.124   0.34    0.11    0.112   0.31    0.12 
        243.727    1.10    0.14    0.128   0.36    0.10    0.115   0.33    0.11 
  SNP_A-1508559    1.13    0.13    0.133   0.38    0.09    0.118   0.34    0.10 
        244.666    1.20    0.11    0.144   0.44    0.08    0.128   0.39    0.09 
        245.105    1.28    0.10    0.155   0.50    0.06    0.136   0.45    0.08 
  SNP_A-1515543    1.35    0.09    0.165   0.57    0.05    0.145   0.50    0.06 
        245.795    1.40    0.08    0.170   0.60    0.05    0.149   0.53    0.06 
  SNP_A-1513841    1.44    0.07    0.175   0.64    0.04    0.153   0.56    0.05 
  SNP_A-1516230    1.50    0.07    0.183   0.70    0.04    0.160   0.62    0.05 
        246.743    1.52    0.06    0.187   0.72    0.03    0.163   0.64    0.04 
  SNP_A-1511196    1.54    0.06    0.190   0.75    0.03    0.165   0.66    0.04 
        247.448    1.58    0.06    0.195   0.78    0.03    0.169   0.69    0.04 
        247.887    1.62    0.05    0.198   0.82    0.03    0.172   0.72    0.03 
  SNP_A-1519753    1.66    0.05    0.201   0.85    0.02    0.175   0.74    0.03 
  SNP_A-1514939    1.65    0.05    0.200   0.84    0.02    0.173   0.73    0.03 
        249.030    1.66    0.05    0.202   0.85    0.02    0.174   0.74    0.03 
  SNP_A-1511083    1.67    0.05    0.203   0.86    0.02    0.174   0.74    0.03 
        249.783    1.68    0.05    0.204   0.87    0.02    0.174   0.75    0.03 
  SNP_A-1511122    1.68    0.05    0.205   0.88    0.02    0.174   0.75    0.03 
  SNP_A-1510228    1.68    0.05    0.205   0.88    0.02    0.174   0.75    0.03 
        250.467    1.67    0.05    0.204   0.87    0.02    0.173   0.74    0.03 
        250.809    1.66    0.05    0.202   0.85    0.02    0.172   0.73    0.03 
  SNP_A-1511780    1.65    0.05    0.200   0.84    0.02    0.170   0.72    0.03 
        251.424    1.66    0.05    0.201   0.85    0.02    0.171   0.73    0.03 
  SNP_A-1513104    1.66    0.05    0.201   0.85    0.02    0.171   0.73    0.03 
        252.174    1.67    0.05    0.203   0.87    0.02    0.173   0.74    0.03 
        252.652    1.68    0.05    0.205   0.88    0.02    0.175   0.75    0.03 
        253.131    1.69    0.05    0.206   0.89    0.02    0.176   0.76    0.03 
        253.609    1.71    0.04    0.207   0.90    0.02    0.176   0.77    0.03 
  SNP_A-1511769    1.72    0.04    0.207   0.90    0.02    0.176   0.78    0.03 
        254.357    1.73    0.04    0.208   0.92    0.02    0.178   0.79    0.03 
  SNP_A-1508428    1.74    0.04    0.208   0.92    0.02    0.179   0.80    0.03 
        254.939    1.75    0.04    0.207   0.92    0.02    0.179   0.80    0.03 
  SNP_A-1509023    1.75    0.04    0.204   0.91    0.02    0.178   0.80    0.03 
  SNP_A-1510116    1.74    0.04    0.203   0.90    0.02    0.177   0.79    0.03 
        255.807    1.67    0.05    0.196   0.83    0.03    0.171   0.73    0.03 
        256.258    1.60    0.06    0.187   0.76    0.03    0.165   0.68    0.04 
        256.709    1.53    0.06    0.178   0.69    0.04    0.158   0.62    0.05 
        257.159    1.46    0.07    0.168   0.62    0.05    0.150   0.56    0.05 
        257.610    1.38    0.08    0.157   0.56    0.05    0.141   0.50    0.06 
  SNP_A-1517999    1.31    0.09    0.146   0.49    0.07    0.132   0.45    0.08 
  SNP_A-1512387    1.31    0.09    0.146   0.49    0.07    0.132   0.44    0.08 
        258.667    1.32    0.09    0.147   0.50    0.07    0.133   0.45    0.07 
        259.051    1.33    0.09    0.148   0.50    0.06    0.134   0.46    0.07 
        259.435    1.34    0.09    0.148   0.51    0.06    0.134   0.46    0.07 
  SNP_A-1518743    1.34    0.09    0.147   0.51    0.06    0.134   0.46    0.07 
        260.275    1.37    0.08    0.153   0.54    0.06    0.138   0.49    0.07 
  SNP_A-1512587    1.41    0.08    0.158   0.57    0.05    0.140   0.51    0.06 
  SNP_A-1514841    1.41    0.08    0.160   0.57    0.05    0.141   0.51    0.06 
        261.401    1.41    0.08    0.161   0.58    0.05    0.141   0.51    0.06 
  SNP_A-1508457    1.41    0.08    0.162   0.58    0.05    0.140   0.51    0.06 
  SNP_A-1507542    1.43    0.08    0.166   0.60    0.05    0.143   0.53    0.06 
        262.252    1.48    0.07    0.175   0.66    0.04    0.152   0.57    0.05 
        262.667    1.53    0.06    0.183   0.71    0.04    0.160   0.63    0.04 
        263.082    1.58    0.06    0.191   0.77    0.03    0.167   0.68    0.04 
        263.497    1.63    0.05    0.198   0.82    0.03    0.175   0.73    0.03 
  SNP_A-1512402    1.68    0.05    0.205   0.88    0.02    0.182   0.78    0.03 
        264.188    1.72    0.04    0.210   0.92    0.02    0.188   0.83    0.03 
  SNP_A-1508721    1.75    0.04    0.216   0.96    0.02    0.194   0.87    0.02 
        264.919    1.80    0.04    0.222   1.02   0.015    0.203   0.94    0.02 
        265.374    1.85    0.03    0.229   1.08   0.013    0.211   1.00    0.02 
        265.828    1.90    0.03    0.234   1.14   0.011    0.219   1.07   0.013 
        266.283    1.95    0.03    0.238   1.19   0.010    0.225   1.13   0.011 
        266.738    2.00    0.02    0.241   1.24   0.009    0.232   1.19   0.010 
        267.193    2.06    0.02    0.243   1.28   0.008    0.237   1.25   0.008 
  SNP_A-1509599    2.11    0.02    0.244   1.32   0.007    0.241   1.31   0.007 
        268.060    2.12    0.02    0.247   1.34   0.006    0.244   1.33   0.007 
        268.472    2.13    0.02    0.248   1.36   0.006    0.246   1.35   0.006 
        268.884    2.15    0.02    0.250   1.37   0.006    0.247   1.36   0.006 
  SNP_A-1514060    2.16    0.02    0.250   1.38   0.006    0.248   1.38   0.006 
        269.755    2.17   0.015    0.258   1.44   0.005    0.254   1.42   0.005 
        270.215    2.19   0.014    0.266   1.49   0.004    0.259   1.46   0.005 
        270.674    2.20   0.014    0.273   1.53   0.004    0.264   1.49   0.004 
        271.133    2.22   0.013    0.279   1.58   0.003    0.268   1.53   0.004 
        271.592    2.23   0.013    0.285   1.62   0.003    0.271   1.56   0.004 
  SNP_A-1508483    2.25   0.012    0.290   1.66   0.003    0.273   1.58   0.003 
        272.456    2.25   0.012    0.296   1.69   0.003    0.276   1.59   0.003 
  SNP_A-1509949    2.24   0.012    0.301   1.71   0.002    0.279   1.60   0.003 
        273.351    2.21   0.013    0.305   1.72   0.002    0.281   1.60   0.003 
  SNP_A-1509709    2.19   0.014    0.310   1.72   0.002    0.283   1.59   0.003 
  SNP_A-1511090    2.18   0.015    0.311   1.72   0.002    0.284   1.59   0.003 
  SNP_A-1509330    2.12    0.02    0.312   1.68   0.003    0.281   1.53   0.004 
        274.737    2.10    0.02    0.317   1.69   0.003    0.286   1.54   0.004 
        275.104    2.08    0.02    0.323   1.70   0.003    0.291   1.55   0.004 
  SNP_A-1515034    2.05    0.02    0.329   1.72   0.002    0.296   1.56   0.004 
  SNP_A-1518802    2.04    0.02    0.332   1.72   0.002    0.298   1.57   0.004 

MERLIN 1.1.2 - (c) 2000-2007 Goncalo Abecasis

References for this version of Merlin:

   Abecasis et al (2002) Nat Gen 30:97-101        [original citation]
   Fingerlin et al (2004) AJHG 74:432-43          [case selection for association studies]
   Abecasis and Wigginton (2005) AJHG 77:754-67   [ld modeling, parametric analyses]
   Fingerlin et al (2006) Gen Epidemiol 30:384-96 [sex-specific maps]
   Chen and Abecasis (2007) AJHG 81:913-26        [qtl association analysis, qtl simulation]


The following parameters are in effect:
                     Data File :     wiped_2.dat (-dname)
                 Pedigree File :     wiped_2.ped (-pname)
            Missing Value Code :         -99.999 (-xname)
                      Map File :      10K142.map (-mname)
            Allele Frequencies :  10K142cauc.frq (-f[a|e|f|m|file])
                   Random Seed :          123456 (-r9999)

Data Analysis Options
         General : --error [ON], --information [ON], --likelihood,
                   --model [age.tbl]
      IBD States : --ibd, --kinship, --matrices, --extended, --select
     NPL Linkage : --npl [ON], --pairs [ON], --qtl, --deviates, --exp [ON]
      VC Linkage : --vc, --useCovariates, --ascertainment, --unlinked [0.00]
     Association : --infer, --assoc, --fastAssoc, --filter, --custom [cov.tbl]
     Haplotyping : --best, --sample, --all, --founders, --horizontal
   Recombination : --zero, --one, --two, --three, --singlepoint
       Positions : --steps, --maxStep [0.50], --minStep, --grid, --start,
                   --stop
     LD Clusters : --clusters [], --distance, --rsq [0.16], --cfreq
          Limits : --bits [24], --megabytes [1024], --minutes
     Performance : --trim, --noCoupleBits, --swap [ON], --smallSwap
          Output : --quiet, --markerNames [ON], --frequencies [ON],
                   --perFamily [ON], --pdf [ON], --tabulate,
                   --prefix [wiped_2]
      Simulation : --simulate, --reruns, --save, --trait []

Phenotype: Disease [ALL] (139 families)
===============================================================================
            Pos   Zmean  pvalue linDelta    LOD  pvalue expDelta    LOD  pvalue
            min  -15.70     1.0   -0.408 -26.11     1.0   -9.999 -76.92     1.0 
            max   18.14 0.00000    0.707  44.09 0.00000    9.999  93.62 0.00000 
  SNP_A-1516336   -0.97     0.8   -0.119  -0.30     0.9   -0.125  -0.31     0.9 
          1.930   -0.96     0.8   -0.115  -0.29     0.9   -0.121  -0.30     0.9 
          2.360   -0.95     0.8   -0.111  -0.28     0.9   -0.117  -0.28     0.9 
          2.791   -0.95     0.8   -0.108  -0.26     0.9   -0.113  -0.27     0.9 
          3.222   -0.94     0.8   -0.104  -0.25     0.9   -0.109  -0.26     0.9 
  SNP_A-1519167   -0.93     0.8   -0.100  -0.24     0.9   -0.105  -0.25     0.9 
  SNP_A-1519673   -0.94     0.8   -0.099  -0.24     0.9   -0.104  -0.25     0.9 
  SNP_A-1519511   -0.94     0.8   -0.099  -0.24     0.9   -0.104  -0.25     0.9 
  SNP_A-1511232   -0.94     0.8   -0.099  -0.24     0.9   -0.104  -0.25     0.9 
          4.572   -0.94     0.8   -0.100  -0.24     0.9   -0.104  -0.25     0.9 
          5.068   -0.96     0.8   -0.100  -0.25     0.9   -0.104  -0.25     0.9 
  SNP_A-1518030   -0.97     0.8   -0.099  -0.25     0.9   -0.103  -0.25     0.9 
  SNP_A-1509485   -0.94     0.8   -0.096  -0.23     0.9   -0.100  -0.24     0.9 
          6.001   -0.84     0.8   -0.087  -0.19     0.8   -0.090  -0.19     0.8 
  SNP_A-1512798   -0.75     0.8   -0.078  -0.15     0.8   -0.080  -0.15     0.8 
          6.645   -0.65     0.7   -0.068  -0.11     0.8   -0.070  -0.12     0.8 
  SNP_A-1509408   -0.55     0.7   -0.058  -0.08     0.7   -0.059  -0.08     0.7 
          7.403   -0.43     0.7   -0.045  -0.05     0.7   -0.045  -0.05     0.7 
          7.830   -0.30     0.6   -0.032  -0.02     0.6   -0.032  -0.02     0.6 
          8.257   -0.18     0.6   -0.019  -0.01     0.6   -0.018  -0.01     0.6 
  SNP_A-1510086   -0.05     0.5   -0.005  -0.00     0.5   -0.005  -0.00     0.5 
  SNP_A-1517944   -0.04     0.5   -0.004  -0.00     0.5   -0.004  -0.00     0.5 
  SNP_A-1513589    0.06     0.5    0.006   0.00     0.5    0.006   0.00     0.5 
  SNP_A-1512708    0.10     0.5    0.011   0.00     0.5    0.011   0.00     0.5 
          9.983    0.17     0.4    0.018   0.01     0.4    0.017   0.01     0.4 
  SNP_A-1511006    0.23     0.4    0.025   0.01     0.4    0.024   0.01     0.4 
         10.739    0.25     0.4    0.027   0.02     0.4    0.025   0.02     0.4 
  SNP_A-1508057    0.27     0.4    0.029   0.02     0.4    0.027   0.02     0.4 
  SNP_A-1509815    0.27     0.4    0.029   0.02     0.4    0.027   0.02     0.4 
  SNP_A-1509273    0.26     0.4    0.028   0.02     0.4    0.026   0.02     0.4 
         11.556    0.24     0.4    0.026   0.02     0.4    0.024   0.01     0.4 
  SNP_A-1508900    0.22     0.4    0.023   0.01     0.4    0.022   0.01     0.4 
         12.431    0.20     0.4    0.021   0.01     0.4    0.020   0.01     0.4 
         12.927    0.18     0.4    0.019   0.01     0.4    0.018   0.01     0.4 
  SNP_A-1516684    0.16     0.4    0.016   0.01     0.4    0.016   0.01     0.4 
  SNP_A-1515585    0.16     0.4    0.016   0.01     0.4    0.016   0.01     0.4 
         13.793    0.18     0.4    0.018   0.01     0.4    0.018   0.01     0.4 
         14.162    0.20     0.4    0.020   0.01     0.4    0.019   0.01     0.4 
  SNP_A-1508069    0.22     0.4    0.022   0.01     0.4    0.021   0.01     0.4 
         14.880    0.25     0.4    0.026   0.02     0.4    0.024   0.02     0.4 
         15.229    0.28     0.4    0.030   0.02     0.4    0.028   0.02     0.4 
  SNP_A-1516098    0.32     0.4    0.033   0.03     0.4    0.031   0.02     0.4 
  SNP_A-1511251    0.32     0.4    0.033   0.03     0.4    0.030   0.02     0.4 
  SNP_A-1509731    0.29     0.4    0.030   0.02     0.4    0.028   0.02     0.4 
         16.116    0.35     0.4    0.036   0.03     0.3    0.034   0.03     0.4 
  SNP_A-1518710    0.41     0.3    0.042   0.04     0.3    0.039   0.04     0.3 
  SNP_A-1510415    0.51     0.3    0.052   0.07     0.3    0.049   0.06     0.3 
  SNP_A-1514397    0.58     0.3    0.058   0.08     0.3    0.055   0.08     0.3 
  SNP_A-1517168    0.57     0.3    0.057   0.08     0.3    0.054   0.08     0.3 
  SNP_A-1519163    0.56     0.3    0.056   0.08     0.3    0.053   0.08     0.3 
         17.761    0.53     0.3    0.053   0.07     0.3    0.051   0.07     0.3 
  SNP_A-1517047    0.50     0.3    0.050   0.06     0.3    0.048   0.06     0.3 
         18.432    0.55     0.3    0.055   0.08     0.3    0.053   0.07     0.3 
         18.833    0.59     0.3    0.060   0.09     0.3    0.058   0.09     0.3 
         19.234    0.64     0.3    0.064   0.11     0.2    0.062   0.10     0.2 
  SNP_A-1508839    0.69     0.2    0.069   0.12     0.2    0.067   0.12     0.2 
  SNP_A-1516200    0.79     0.2    0.078   0.16     0.2    0.077   0.16     0.2 
         20.486    0.85     0.2    0.084   0.18     0.2    0.084   0.18     0.2 
         20.964    0.91     0.2    0.090   0.21     0.2    0.090   0.21     0.2 
  SNP_A-1509852    0.97     0.2    0.095   0.24    0.15    0.096   0.24    0.15 
         21.806    0.99     0.2    0.097   0.25    0.14    0.098   0.25    0.14 
         22.170    1.01     0.2    0.099   0.25    0.14    0.099   0.26    0.14 
  SNP_A-1514998    1.02     0.2    0.100   0.26    0.14    0.100   0.26    0.14 
  SNP_A-1519375    1.03     0.2    0.101   0.27    0.13    0.101   0.27    0.13 
         23.181    1.03     0.2    0.101   0.27    0.13    0.101   0.27    0.13 
  SNP_A-1515850    1.03     0.2    0.101   0.27    0.13    0.100   0.26    0.14 
         23.974    0.99     0.2    0.098   0.25    0.14    0.097   0.24    0.14 
  SNP_A-1508117    0.95     0.2    0.095   0.23     0.2    0.092   0.22     0.2 
         24.836    0.96     0.2    0.096   0.23    0.15    0.093   0.23     0.2 
         25.253    0.97     0.2    0.096   0.24    0.15    0.094   0.23     0.2 
  SNP_A-1515626    0.98     0.2    0.097   0.24    0.15    0.095   0.24    0.15 
  SNP_A-1512440    1.00     0.2    0.100   0.25    0.14    0.097   0.25    0.14 
         26.392    0.99     0.2    0.100   0.25    0.14    0.097   0.25    0.14 
         26.871    0.98     0.2    0.100   0.25    0.14    0.096   0.24    0.15 
         27.349    0.97     0.2    0.099   0.25    0.14    0.095   0.24    0.15 
  SNP_A-1508794    0.96     0.2    0.098   0.24    0.15    0.093   0.23     0.2 
  SNP_A-1515682    0.96     0.2    0.098   0.24    0.15    0.093   0.23     0.2 
         28.708    0.96     0.2    0.100   0.25    0.14    0.094   0.23    0.15 
         29.165    0.97     0.2    0.102   0.25    0.14    0.095   0.24    0.15 
         29.622    0.98     0.2    0.103   0.26    0.14    0.096   0.24    0.15 
         30.078    0.99     0.2    0.104   0.26    0.14    0.096   0.24    0.14 
  SNP_A-1513417    1.00     0.2    0.104   0.26    0.13    0.096   0.25    0.14 
  SNP_A-1507900    1.00     0.2    0.104   0.27    0.13    0.097   0.25    0.14 
         31.105    1.04    0.15    0.108   0.29    0.13    0.100   0.27    0.13 
         31.533    1.07    0.14    0.112   0.31    0.12    0.104   0.29    0.13 
  SNP_A-1515495    1.11    0.13    0.115   0.32    0.11    0.107   0.30    0.12 
  SNP_A-1517998    1.13    0.13    0.117   0.34    0.11    0.109   0.32    0.11 
  SNP_A-1509689    1.13    0.13    0.118   0.34    0.11    0.109   0.32    0.11 
         33.033    1.10    0.14    0.116   0.32    0.11    0.106   0.30    0.12 
  SNP_A-1517387    1.06    0.14    0.113   0.31    0.12    0.103   0.28    0.13 
         33.763    1.03     0.2    0.110   0.29    0.12    0.099   0.26    0.14 
         34.118    0.99     0.2    0.106   0.27    0.13    0.095   0.24    0.15 
  SNP_A-1516778    0.96     0.2    0.102   0.25    0.14    0.091   0.22     0.2 
  SNP_A-1512823    0.93     0.2    0.099   0.24    0.15    0.088   0.21     0.2 
  SNP_A-1516894    0.92     0.2    0.097   0.23     0.2    0.086   0.20     0.2 
         35.290    0.91     0.2    0.098   0.23     0.2    0.087   0.20     0.2 
  SNP_A-1512881    0.90     0.2    0.097   0.22     0.2    0.086   0.20     0.2 
  SNP_A-1509383    0.92     0.2    0.101   0.24    0.15    0.089   0.21     0.2 
         36.307    0.88     0.2    0.098   0.22     0.2    0.087   0.19     0.2 
         36.683    0.84     0.2    0.095   0.20     0.2    0.083   0.18     0.2 
  SNP_A-1519534    0.80     0.2    0.090   0.18     0.2    0.079   0.16     0.2 
         37.452    0.77     0.2    0.086   0.17     0.2    0.075   0.15     0.2 
         37.845    0.73     0.2    0.080   0.15     0.2    0.071   0.13     0.2 
  SNP_A-1511601    0.70     0.2    0.075   0.13     0.2    0.067   0.12     0.2 
  SNP_A-1510147    0.70     0.2    0.074   0.13     0.2    0.066   0.12     0.2 
  SNP_A-1515861    0.67     0.3    0.070   0.12     0.2    0.063   0.11     0.2 
  SNP_A-1518859    0.68     0.2    0.070   0.12     0.2    0.063   0.11     0.2 
  SNP_A-1518806    0.68     0.2    0.070   0.12     0.2    0.063   0.11     0.2 
         39.234    0.67     0.3    0.069   0.12     0.2    0.062   0.11     0.2 
  SNP_A-1514864    0.66     0.3    0.067   0.11     0.2    0.061   0.10     0.2 
  SNP_A-1510987    0.66     0.3    0.067   0.11     0.2    0.061   0.10     0.2 
  SNP_A-1512038    0.64     0.3    0.065   0.11     0.2    0.059   0.10     0.3 
  SNP_A-1516753    0.60     0.3    0.060   0.09     0.3    0.055   0.08     0.3 
  SNP_A-1511028    0.56     0.3    0.057   0.08     0.3    0.052   0.07     0.3 
  SNP_A-1518160    0.55     0.3    0.055   0.08     0.3    0.051   0.07     0.3 
  SNP_A-1513064    0.52     0.3    0.052   0.07     0.3    0.048   0.06     0.3 
  SNP_A-1509102    0.51     0.3    0.051   0.07     0.3    0.047   0.06     0.3 
  SNP_A-1512547    0.51     0.3    0.051   0.07     0.3    0.047   0.06     0.3 
  SNP_A-1513190    0.45     0.3    0.046   0.05     0.3    0.042   0.05     0.3 
  SNP_A-1519336    0.50     0.3    0.051   0.07     0.3    0.047   0.06     0.3 
  SNP_A-1519415    0.50     0.3    0.051   0.06     0.3    0.047   0.06     0.3 
  SNP_A-1515595    0.48     0.3    0.049   0.06     0.3    0.045   0.06     0.3 
         42.070    0.48     0.3    0.049   0.06     0.3    0.045   0.06     0.3 
  SNP_A-1509724    0.47     0.3    0.049   0.06     0.3    0.045   0.05     0.3 
         42.843    0.44     0.3    0.047   0.05     0.3    0.043   0.05     0.3 
         43.323    0.42     0.3    0.044   0.05     0.3    0.040   0.04     0.3 
         43.803    0.39     0.3    0.041   0.04     0.3    0.037   0.04     0.3 
         44.283    0.36     0.4    0.038   0.03     0.3    0.034   0.03     0.4 
  SNP_A-1510287    0.33     0.4    0.035   0.03     0.4    0.031   0.03     0.4 
  SNP_A-1517357    0.32     0.4    0.033   0.03     0.4    0.030   0.02     0.4 
  SNP_A-1509873    0.32     0.4    0.033   0.03     0.4    0.030   0.02     0.4 
  SNP_A-1519596    0.35     0.4    0.036   0.03     0.4    0.032   0.03     0.4 
         45.926    0.32     0.4    0.034   0.03     0.4    0.030   0.02     0.4 
  SNP_A-1518980    0.30     0.4    0.032   0.02     0.4    0.028   0.02     0.4 
         46.687    0.35     0.4    0.037   0.03     0.3    0.033   0.03     0.4 
  SNP_A-1511469    0.40     0.3    0.042   0.04     0.3    0.037   0.04     0.3 
  SNP_A-1512910    0.39     0.3    0.042   0.04     0.3    0.036   0.04     0.3 
  SNP_A-1519076    0.36     0.4    0.038   0.03     0.3    0.033   0.03     0.4 
  SNP_A-1512025    0.36     0.4    0.038   0.03     0.3    0.033   0.03     0.4 
  SNP_A-1514504    0.36     0.4    0.038   0.03     0.3    0.033   0.03     0.4 
  SNP_A-1512235    0.34     0.4    0.036   0.03     0.4    0.031   0.03     0.4 
  SNP_A-1516764    0.34     0.4    0.035   0.03     0.4    0.031   0.03     0.4 
  SNP_A-1511519    0.34     0.4    0.035   0.03     0.4    0.031   0.03     0.4 
  SNP_A-1509441    0.35     0.4    0.036   0.03     0.4    0.032   0.03     0.4 
  SNP_A-1510510    0.35     0.4    0.036   0.03     0.4    0.032   0.03     0.4 
  SNP_A-1510224    0.34     0.4    0.036   0.03     0.4    0.032   0.03     0.4 
         48.430    0.29     0.4    0.031   0.02     0.4    0.028   0.02     0.4 
  SNP_A-1510316    0.24     0.4    0.026   0.02     0.4    0.023   0.01     0.4 
         49.290    0.19     0.4    0.020   0.01     0.4    0.018   0.01     0.4 
         49.727    0.13     0.4    0.014   0.00     0.4    0.013   0.00     0.4 
  SNP_A-1509244    0.08     0.5    0.008   0.00     0.5    0.007   0.00     0.5 
  SNP_A-1517900    0.05     0.5    0.005   0.00     0.5    0.005   0.00     0.5 
  SNP_A-1516083    0.06     0.5    0.006   0.00     0.5    0.005   0.00     0.5 
         51.023    0.10     0.5    0.010   0.00     0.5    0.009   0.00     0.5 
         51.400    0.14     0.4    0.014   0.00     0.4    0.013   0.00     0.4 
         51.778    0.18     0.4    0.018   0.01     0.4    0.017   0.01     0.4 
  SNP_A-1509558    0.22     0.4    0.022   0.01     0.4    0.021   0.01     0.4 
  SNP_A-1508178    0.22     0.4    0.022   0.01     0.4    0.021   0.01     0.4 
         52.637    0.26     0.4    0.026   0.02     0.4    0.025   0.02     0.4 
  SNP_A-1511511    0.30     0.4    0.029   0.02     0.4    0.028   0.02     0.4 
  SNP_A-1511554    0.30     0.4    0.029   0.02     0.4    0.028   0.02     0.4 
  SNP_A-1516847    0.37     0.4    0.036   0.03     0.3    0.034   0.03     0.3 
         53.559    0.45     0.3    0.043   0.05     0.3    0.042   0.05     0.3 
  SNP_A-1516978    0.52     0.3    0.050   0.07     0.3    0.049   0.07     0.3 
  SNP_A-1511377    0.55     0.3    0.053   0.07     0.3    0.051   0.07     0.3 
  SNP_A-1517077    0.58     0.3    0.056   0.08     0.3    0.054   0.08     0.3 
  SNP_A-1517071    0.62     0.3    0.060   0.10     0.3    0.058   0.09     0.3 
  SNP_A-1517393    0.64     0.3    0.063   0.10     0.2    0.059   0.10     0.3 
         55.091    0.67     0.3    0.065   0.11     0.2    0.062   0.11     0.2 
  SNP_A-1513002    0.69     0.2    0.067   0.12     0.2    0.063   0.11     0.2 
  SNP_A-1513730    0.72     0.2    0.069   0.13     0.2    0.065   0.12     0.2 
         55.680    0.75     0.2    0.071   0.14     0.2    0.068   0.13     0.2 
  SNP_A-1516903    0.79     0.2    0.073   0.15     0.2    0.070   0.14     0.2 
  SNP_A-1514015    0.79     0.2    0.073   0.15     0.2    0.070   0.14     0.2 
  SNP_A-1513050    0.80     0.2    0.073   0.15     0.2    0.071   0.15     0.2 
  SNP_A-1518247    0.82     0.2    0.075   0.16     0.2    0.073   0.15     0.2 
  SNP_A-1511109    0.86     0.2    0.077   0.17     0.2    0.077   0.17     0.2 
  SNP_A-1517110    0.86     0.2    0.077   0.17     0.2    0.077   0.17     0.2 
  SNP_A-1516557    0.86     0.2    0.077   0.17     0.2    0.077   0.17     0.2 
  SNP_A-1516838    0.84     0.2    0.075   0.16     0.2    0.075   0.16     0.2 
         57.243    0.81     0.2    0.071   0.15     0.2    0.072   0.15     0.2 
  SNP_A-1513991    0.78     0.2    0.068   0.13     0.2    0.069   0.14     0.2 
  SNP_A-1515440    0.77     0.2    0.067   0.13     0.2    0.068   0.14     0.2 
  SNP_A-1511999    0.73     0.2    0.063   0.12     0.2    0.064   0.12     0.2 
  SNP_A-1508751    0.73     0.2    0.063   0.12     0.2    0.064   0.12     0.2 
  SNP_A-1516528    0.73     0.2    0.062   0.12     0.2    0.064   0.12     0.2 
  SNP_A-1516039    0.72     0.2    0.062   0.11     0.2    0.063   0.12     0.2 
  SNP_A-1516118    0.70     0.2    0.060   0.11     0.2    0.061   0.11     0.2 
         58.430    0.59     0.3    0.052   0.08     0.3    0.052   0.08     0.3 
  SNP_A-1510647    0.48     0.3    0.043   0.05     0.3    0.042   0.05     0.3 
         59.072    0.38     0.4    0.034   0.03     0.3    0.034   0.03     0.3 
  SNP_A-1513858    0.28     0.4    0.025   0.02     0.4    0.025   0.02     0.4 
  SNP_A-1514661    0.28     0.4    0.025   0.02     0.4    0.024   0.02     0.4 
  SNP_A-1517337    0.28     0.4    0.025   0.02     0.4    0.024   0.02     0.4 
  SNP_A-1516301    0.23     0.4    0.021   0.01     0.4    0.020   0.01     0.4 
  SNP_A-1514127    0.18     0.4    0.017   0.01     0.4    0.016   0.01     0.4 
  SNP_A-1517886    0.07     0.5    0.007   0.00     0.5    0.007   0.00     0.5 
  SNP_A-1517827    0.07     0.5    0.007   0.00     0.5    0.007   0.00     0.5 
  SNP_A-1515525    0.04     0.5    0.004   0.00     0.5    0.004   0.00     0.5 
         60.855    0.00     0.5    0.000   0.00     0.5    0.000   0.00     0.5 
         61.317   -0.04     0.5   -0.003  -0.00     0.5   -0.003  -0.00     0.5 
  SNP_A-1511079   -0.07     0.5   -0.007  -0.00     0.5   -0.007  -0.00     0.5 
  SNP_A-1508000   -0.09     0.5   -0.008  -0.00     0.5   -0.008  -0.00     0.5 
  SNP_A-1514711   -0.10     0.5   -0.009  -0.00     0.5   -0.009  -0.00     0.5 
         62.549   -0.10     0.5   -0.009  -0.00     0.5   -0.009  -0.00     0.5 
  SNP_A-1508989   -0.10     0.5   -0.009  -0.00     0.5   -0.009  -0.00     0.5 
  SNP_A-1510781   -0.12     0.5   -0.010  -0.00     0.5   -0.010  -0.00     0.5 
  SNP_A-1512964   -0.13     0.6   -0.011  -0.00     0.6   -0.011  -0.00     0.6 
  SNP_A-1508620   -0.16     0.6   -0.015  -0.01     0.6   -0.015  -0.01     0.6 
  SNP_A-1507783   -0.25     0.6   -0.022  -0.01     0.6   -0.022  -0.01     0.6 
  SNP_A-1516668   -0.25     0.6   -0.022  -0.01     0.6   -0.022  -0.01     0.6 
  SNP_A-1516061   -0.36     0.6   -0.032  -0.03     0.6   -0.032  -0.03     0.6 
  SNP_A-1513775   -0.29     0.6   -0.026  -0.02     0.6   -0.026  -0.02     0.6 
  SNP_A-1511695   -0.29     0.6   -0.026  -0.02     0.6   -0.026  -0.02     0.6 
  SNP_A-1511071   -0.26     0.6   -0.023  -0.02     0.6   -0.023  -0.02     0.6 
  SNP_A-1515884   -0.17     0.6   -0.016  -0.01     0.6   -0.015  -0.01     0.6 
  SNP_A-1511412   -0.16     0.6   -0.014  -0.01     0.6   -0.014  -0.01     0.6 
  SNP_A-1507546   -0.11     0.5   -0.010  -0.00     0.5   -0.010  -0.00     0.5 
  SNP_A-1516010   -0.11     0.5   -0.010  -0.00     0.5   -0.010  -0.00     0.5 
  SNP_A-1508833   -0.18     0.6   -0.016  -0.01     0.6   -0.016  -0.01     0.6 
  SNP_A-1519138   -0.17     0.6   -0.016  -0.01     0.6   -0.016  -0.01     0.6 
  SNP_A-1517010   -0.16     0.6   -0.015  -0.01     0.6   -0.015  -0.01     0.6 
  SNP_A-1516333   -0.16     0.6   -0.015  -0.01     0.6   -0.015  -0.01     0.6 
  SNP_A-1509001   -0.15     0.6   -0.014  -0.01     0.6   -0.013  -0.00     0.6 
  SNP_A-1508450   -0.13     0.6   -0.012  -0.00     0.6   -0.012  -0.00     0.6 
         66.728   -0.13     0.6   -0.012  -0.00     0.6   -0.012  -0.00     0.6 
         67.171   -0.12     0.5   -0.012  -0.00     0.6   -0.011  -0.00     0.6 
         67.614   -0.11     0.5   -0.011  -0.00     0.5   -0.011  -0.00     0.5 
         68.057   -0.11     0.5   -0.010  -0.00     0.5   -0.010  -0.00     0.5 
  SNP_A-1517112   -0.10     0.5   -0.010  -0.00     0.5   -0.010  -0.00     0.5 
         68.916   -0.06     0.5   -0.006  -0.00     0.5   -0.006  -0.00     0.5 
         69.332   -0.02     0.5   -0.002  -0.00     0.5   -0.002  -0.00     0.5 
  SNP_A-1511804    0.02     0.5    0.002   0.00     0.5    0.002   0.00     0.5 
  SNP_A-1511038    0.03     0.5    0.003   0.00     0.5    0.003   0.00     0.5 
  SNP_A-1519585    0.04     0.5    0.004   0.00     0.5    0.003   0.00     0.5 
  SNP_A-1513769    0.03     0.5    0.003   0.00     0.5    0.003   0.00     0.5 
  SNP_A-1511974    0.03     0.5    0.003   0.00     0.5    0.003   0.00     0.5 
  SNP_A-1509141    0.04     0.5    0.004   0.00     0.5    0.004   0.00     0.5 
         70.831    0.04     0.5    0.004   0.00     0.5    0.004   0.00     0.5 
  SNP_A-1507678    0.04     0.5    0.004   0.00     0.5    0.004   0.00     0.5 
  SNP_A-1512269    0.05     0.5    0.005   0.00     0.5    0.005   0.00     0.5 
  SNP_A-1515891    0.08     0.5    0.008   0.00     0.5    0.008   0.00     0.5 
         71.998    0.05     0.5    0.005   0.00     0.5    0.004   0.00     0.5 
  SNP_A-1514144    0.01     0.5    0.001   0.00     0.5    0.001   0.00     0.5 
         72.701   -0.02     0.5   -0.002  -0.00     0.5   -0.001  -0.00     0.5 
  SNP_A-1511203   -0.04     0.5   -0.004  -0.00     0.5   -0.004  -0.00     0.5 
  SNP_A-1511830   -0.06     0.5   -0.005  -0.00     0.5   -0.005  -0.00     0.5 
         73.699    0.01     0.5    0.001   0.00     0.5    0.001   0.00     0.5 
         74.082    0.07     0.5    0.006   0.00     0.5    0.006   0.00     0.5 
  SNP_A-1507700    0.13     0.4    0.012   0.00     0.4    0.012   0.00     0.4 
  SNP_A-1507657    0.14     0.4    0.012   0.00     0.4    0.012   0.00     0.4 
  SNP_A-1508816    0.22     0.4    0.020   0.01     0.4    0.020   0.01     0.4 
  SNP_A-1507938    0.27     0.4    0.024   0.02     0.4    0.024   0.02     0.4 
  SNP_A-1511647    0.26     0.4    0.023   0.02     0.4    0.024   0.02     0.4 
  SNP_A-1509822    0.26     0.4    0.023   0.02     0.4    0.023   0.02     0.4 
  SNP_A-1516804    0.24     0.4    0.021   0.01     0.4    0.022   0.01     0.4 
  SNP_A-1511750    0.24     0.4    0.021   0.01     0.4    0.022   0.01     0.4 
  SNP_A-1514906    0.26     0.4    0.022   0.01     0.4    0.023   0.01     0.4 
  SNP_A-1510297    0.25     0.4    0.022   0.01     0.4    0.022   0.01     0.4 
  SNP_A-1513822    0.22     0.4    0.019   0.01     0.4    0.020   0.01     0.4 
  SNP_A-1510992    0.20     0.4    0.017   0.01     0.4    0.018   0.01     0.4 
  SNP_A-1518200    0.19     0.4    0.016   0.01     0.4    0.017   0.01     0.4 
         76.427    0.13     0.4    0.011   0.00     0.4    0.011   0.00     0.4 
  SNP_A-1511992    0.07     0.5    0.006   0.00     0.5    0.006   0.00     0.5 
  SNP_A-1515146    0.06     0.5    0.006   0.00     0.5    0.006   0.00     0.5 
  SNP_A-1512171    0.04     0.5    0.004   0.00     0.5    0.004   0.00     0.5 
  SNP_A-1518885    0.02     0.5    0.002   0.00     0.5    0.002   0.00     0.5 
  SNP_A-1512449    0.01     0.5    0.001   0.00     0.5    0.001   0.00     0.5 
  SNP_A-1508496   -0.07     0.5   -0.006  -0.00     0.5   -0.006  -0.00     0.5 
  SNP_A-1515586   -0.08     0.5   -0.008  -0.00     0.5   -0.007  -0.00     0.5 
  SNP_A-1511105    0.01     0.5    0.001   0.00     0.5    0.001   0.00     0.5 
  SNP_A-1515761    0.05     0.5    0.004   0.00     0.5    0.004   0.00     0.5 
  SNP_A-1512716    0.08     0.5    0.007   0.00     0.5    0.007   0.00     0.5 
  SNP_A-1511060    0.11     0.5    0.010   0.00     0.5    0.010   0.00     0.5 
  SNP_A-1511024    0.23     0.4    0.021   0.01     0.4    0.020   0.01     0.4 
  SNP_A-1515606    0.23     0.4    0.021   0.01     0.4    0.021   0.01     0.4 
  SNP_A-1509477    0.23     0.4    0.021   0.01     0.4    0.020   0.01     0.4 
  SNP_A-1509438    0.23     0.4    0.021   0.01     0.4    0.020   0.01     0.4 
  SNP_A-1519390    0.19     0.4    0.018   0.01     0.4    0.017   0.01     0.4 
  SNP_A-1518685    0.19     0.4    0.018   0.01     0.4    0.017   0.01     0.4 
  SNP_A-1513600    0.19     0.4    0.018   0.01     0.4    0.017   0.01     0.4 
  SNP_A-1510410    0.20     0.4    0.019   0.01     0.4    0.018   0.01     0.4 
  SNP_A-1512692    0.23     0.4    0.022   0.01     0.4    0.021   0.01     0.4 
         78.744    0.26     0.4    0.025   0.02     0.4    0.024   0.02     0.4 
  SNP_A-1511486    0.29     0.4    0.028   0.02     0.4    0.026   0.02     0.4 
  SNP_A-1511444    0.29     0.4    0.028   0.02     0.4    0.026   0.02     0.4 
  SNP_A-1518367    0.29     0.4    0.027   0.02     0.4    0.026   0.02     0.4 
  SNP_A-1511968    0.27     0.4    0.026   0.02     0.4    0.025   0.02     0.4 
  SNP_A-1514292    0.24     0.4    0.023   0.01     0.4    0.022   0.01     0.4 
  SNP_A-1518748    0.24     0.4    0.022   0.01     0.4    0.021   0.01     0.4 
  SNP_A-1511615    0.18     0.4    0.017   0.01     0.4    0.016   0.01     0.4 
  SNP_A-1512221    0.17     0.4    0.015   0.01     0.4    0.015   0.01     0.4 
  SNP_A-1514465    0.17     0.4    0.015   0.01     0.4    0.015   0.01     0.4 
  SNP_A-1515497    0.16     0.4    0.015   0.01     0.4    0.014   0.01     0.4 
  SNP_A-1511834    0.19     0.4    0.017   0.01     0.4    0.016   0.01     0.4 
  SNP_A-1519602    0.19     0.4    0.018   0.01     0.4    0.017   0.01     0.4 
  SNP_A-1517981    0.20     0.4    0.019   0.01     0.4    0.018   0.01     0.4 
  SNP_A-1507803    0.20     0.4    0.019   0.01     0.4    0.018   0.01     0.4 
  SNP_A-1507960    0.19     0.4    0.018   0.01     0.4    0.017   0.01     0.4 
  SNP_A-1513978    0.19     0.4    0.018   0.01     0.4    0.017   0.01     0.4 
  SNP_A-1509970    0.16     0.4    0.016   0.01     0.4    0.015   0.01     0.4 
  SNP_A-1513386    0.16     0.4    0.015   0.01     0.4    0.014   0.01     0.4 
  SNP_A-1508628    0.14     0.4    0.013   0.00     0.4    0.012   0.00     0.4 
  SNP_A-1507848    0.12     0.5    0.012   0.00     0.4    0.011   0.00     0.5 
  SNP_A-1514953    0.03     0.5    0.003   0.00     0.5    0.003   0.00     0.5 
         82.226   -0.00     0.5   -0.000  -0.00     0.5   -0.000  -0.00     0.5 
  SNP_A-1512804   -0.04     0.5   -0.004  -0.00     0.5   -0.003  -0.00     0.5 
         82.991   -0.08     0.5   -0.008  -0.00     0.5   -0.008  -0.00     0.5 
  SNP_A-1519194   -0.13     0.6   -0.013  -0.00     0.6   -0.012  -0.00     0.6 
  SNP_A-1516911   -0.13     0.6   -0.014  -0.00     0.6   -0.012  -0.00     0.6 
  SNP_A-1510762   -0.16     0.6   -0.016  -0.01     0.6   -0.015  -0.01     0.6 
  SNP_A-1513065   -0.18     0.6   -0.019  -0.01     0.6   -0.017  -0.01     0.6 
  SNP_A-1517109   -0.22     0.6   -0.023  -0.01     0.6   -0.021  -0.01     0.6 
         84.275   -0.23     0.6   -0.024  -0.01     0.6   -0.021  -0.01     0.6 
  SNP_A-1511250   -0.23     0.6   -0.025  -0.01     0.6   -0.022  -0.01     0.6 
         85.064   -0.31     0.6   -0.034  -0.03     0.6   -0.031  -0.02     0.6 
  SNP_A-1510948   -0.40     0.7   -0.044  -0.04     0.7   -0.039  -0.04     0.7 
         85.915   -0.43     0.7   -0.049  -0.05     0.7   -0.043  -0.05     0.7 
         86.344   -0.46     0.7   -0.053  -0.06     0.7   -0.046  -0.05     0.7 
         86.773   -0.49     0.7   -0.056  -0.07     0.7   -0.050  -0.06     0.7 
  SNP_A-1516617   -0.52     0.7   -0.059  -0.08     0.7   -0.053  -0.07     0.7 
  SNP_A-1512405   -0.57     0.7   -0.064  -0.09     0.7   -0.057  -0.08     0.7 
  SNP_A-1512114   -0.68     0.8   -0.076  -0.13     0.8   -0.067  -0.12     0.8 
  SNP_A-1507670   -0.69     0.8   -0.077  -0.14     0.8   -0.068  -0.12     0.8 
  SNP_A-1514681   -0.69     0.8   -0.077  -0.14     0.8   -0.069  -0.12     0.8 
         88.824   -0.69     0.8   -0.078  -0.14     0.8   -0.070  -0.12     0.8 
  SNP_A-1516192   -0.69     0.8   -0.079  -0.14     0.8   -0.070  -0.12     0.8 
  SNP_A-1515223   -0.69     0.8   -0.079  -0.14     0.8   -0.070  -0.12     0.8 
         89.635   -0.75     0.8   -0.085  -0.16     0.8   -0.075  -0.14     0.8 
  SNP_A-1512542   -0.80     0.8   -0.091  -0.19     0.8   -0.080  -0.16     0.8 
  SNP_A-1516900   -0.84     0.8   -0.094  -0.20     0.8   -0.082  -0.18     0.8 
         90.810   -0.82     0.8   -0.093  -0.20     0.8   -0.081  -0.17     0.8 
  SNP_A-1516734   -0.80     0.8   -0.091  -0.19     0.8   -0.079  -0.16     0.8 
         91.458   -0.79     0.8   -0.090  -0.18     0.8   -0.079  -0.16     0.8 
  SNP_A-1507675   -0.78     0.8   -0.089  -0.18     0.8   -0.078  -0.16     0.8 
         92.163   -0.77     0.8   -0.088  -0.18     0.8   -0.077  -0.15     0.8 
  SNP_A-1515032   -0.76     0.8   -0.087  -0.17     0.8   -0.076  -0.15     0.8 
  SNP_A-1513251   -0.77     0.8   -0.087  -0.17     0.8   -0.076  -0.15     0.8 
  SNP_A-1509045   -0.78     0.8   -0.088  -0.18     0.8   -0.078  -0.16     0.8 
         93.489   -0.79     0.8   -0.090  -0.18     0.8   -0.079  -0.16     0.8 
         93.971   -0.79     0.8   -0.091  -0.19     0.8   -0.080  -0.16     0.8 
         94.454   -0.80     0.8   -0.092  -0.19     0.8   -0.081  -0.17     0.8 
  SNP_A-1507431   -0.80     0.8   -0.093  -0.19     0.8   -0.082  -0.17     0.8 
  SNP_A-1507478   -0.80     0.8   -0.093  -0.19     0.8   -0.082  -0.17     0.8 
  SNP_A-1509019   -0.81     0.8   -0.093  -0.19     0.8   -0.082  -0.17     0.8 
         95.638   -0.78     0.8   -0.091  -0.18     0.8   -0.080  -0.16     0.8 
         96.015   -0.76     0.8   -0.089  -0.17     0.8   -0.078  -0.15     0.8 
  SNP_A-1507488   -0.74     0.8   -0.086  -0.16     0.8   -0.076  -0.14     0.8 
         96.785   -0.68     0.8   -0.079  -0.14     0.8   -0.071  -0.12     0.8 
  SNP_A-1511586   -0.62     0.7   -0.072  -0.12     0.8   -0.065  -0.10     0.8 
         97.633   -0.58     0.7   -0.068  -0.10     0.8   -0.061  -0.09     0.7 
         98.087   -0.54     0.7   -0.062  -0.09     0.7   -0.056  -0.08     0.7 
         98.542   -0.49     0.7   -0.057  -0.07     0.7   -0.052  -0.07     0.7 
         98.997   -0.45     0.7   -0.051  -0.06     0.7   -0.047  -0.05     0.7 
         99.451   -0.41     0.7   -0.046  -0.05     0.7   -0.042  -0.04     0.7 
         99.906   -0.36     0.6   -0.040  -0.04     0.7   -0.037  -0.03     0.7 
        100.361   -0.32     0.6   -0.035  -0.03     0.6   -0.032  -0.03     0.6 
  SNP_A-1509787   -0.28     0.6   -0.029  -0.02     0.6   -0.027  -0.02     0.6 
  SNP_A-1509042   -0.27     0.6   -0.028  -0.02     0.6   -0.026  -0.02     0.6 
  SNP_A-1514777   -0.21     0.6   -0.021  -0.01     0.6   -0.020  -0.01     0.6 
  SNP_A-1519310   -0.17     0.6   -0.017  -0.01     0.6   -0.016  -0.01     0.6 
  SNP_A-1509747   -0.14     0.6   -0.015  -0.01     0.6   -0.014  -0.01     0.6 
  SNP_A-1515509   -0.13     0.6   -0.014  -0.00     0.6   -0.013  -0.00     0.6 
        102.487   -0.08     0.5   -0.008  -0.00     0.5   -0.007  -0.00     0.5 
  SNP_A-1511049   -0.02     0.5   -0.002  -0.00     0.5   -0.002  -0.00     0.5 
        103.147    0.02     0.5    0.002   0.00     0.5    0.002   0.00     0.5 
  SNP_A-1515230    0.06     0.5    0.006   0.00     0.5    0.006   0.00     0.5 
  SNP_A-1516920    0.08     0.5    0.008   0.00     0.5    0.007   0.00     0.5 
  SNP_A-1515958    0.10     0.5    0.010   0.00     0.5    0.010   0.00     0.5 
        104.318    0.07     0.5    0.007   0.00     0.5    0.006   0.00     0.5 
  SNP_A-1507995    0.03     0.5    0.003   0.00     0.5    0.003   0.00     0.5 
        105.056    0.02     0.5    0.003   0.00     0.5    0.002   0.00     0.5 
  SNP_A-1509339    0.02     0.5    0.002   0.00     0.5    0.002   0.00     0.5 
  SNP_A-1510052    0.02     0.5    0.002   0.00     0.5    0.002   0.00     0.5 
        105.804   -0.00     0.5   -0.000  -0.00     0.5   -0.000  -0.00     0.5 
  SNP_A-1518666   -0.02     0.5   -0.002  -0.00     0.5   -0.002  -0.00     0.5 
  SNP_A-1511194   -0.06     0.5   -0.006  -0.00     0.5   -0.005  -0.00     0.5 
  SNP_A-1518644   -0.05     0.5   -0.005  -0.00     0.5   -0.004  -0.00     0.5 
        106.913   -0.03     0.5   -0.003  -0.00     0.5   -0.003  -0.00     0.5 
  SNP_A-1515896   -0.01     0.5   -0.002  -0.00     0.5   -0.001  -0.00     0.5 
  SNP_A-1514344   -0.01     0.5   -0.002  -0.00     0.5   -0.001  -0.00     0.5 
        107.452    0.03     0.5    0.003   0.00     0.5    0.003   0.00     0.5 
  SNP_A-1512931    0.08     0.5    0.008   0.00     0.5    0.007   0.00     0.5 
  SNP_A-1519080    0.08     0.5    0.009   0.00     0.5    0.008   0.00     0.5 
  SNP_A-1518153    0.08     0.5    0.008   0.00     0.5    0.007   0.00     0.5 
  SNP_A-1512739    0.06     0.5    0.006   0.00     0.5    0.006   0.00     0.5 
  SNP_A-1507627    0.03     0.5    0.003   0.00     0.5    0.003   0.00     0.5 
        108.254    0.05     0.5    0.006   0.00     0.5    0.005   0.00     0.5 
        108.657    0.08     0.5    0.008   0.00     0.5    0.007   0.00     0.5 
        109.059    0.10     0.5    0.010   0.00     0.5    0.010   0.00     0.5 
        109.462    0.12     0.5    0.013   0.00     0.4    0.012   0.00     0.4 
  SNP_A-1507828    0.15     0.4    0.015   0.01     0.4    0.014   0.01     0.4 
  SNP_A-1517676    0.16     0.4    0.016   0.01     0.4    0.015   0.01     0.4 
  SNP_A-1519123    0.17     0.4    0.017   0.01     0.4    0.016   0.01     0.4 
  SNP_A-1517554    0.22     0.4    0.022   0.01     0.4    0.021   0.01     0.4 
        111.086    0.22     0.4    0.022   0.01     0.4    0.022   0.01     0.4 
  SNP_A-1512117    0.23     0.4    0.022   0.01     0.4    0.022   0.01     0.4 
  SNP_A-1513783    0.23     0.4    0.022   0.01     0.4    0.022   0.01     0.4 
        111.773    0.22     0.4    0.021   0.01     0.4    0.021   0.01     0.4 
  SNP_A-1517253    0.21     0.4    0.020   0.01     0.4    0.020   0.01     0.4 
  SNP_A-1517173    0.21     0.4    0.020   0.01     0.4    0.020   0.01     0.4 
        112.524    0.30     0.4    0.028   0.02     0.4    0.028   0.02     0.4 
  SNP_A-1513345    0.38     0.4    0.036   0.03     0.3    0.036   0.04     0.3 
        113.426    0.33     0.4    0.031   0.03     0.4    0.031   0.03     0.4 
  SNP_A-1511089    0.28     0.4    0.026   0.02     0.4    0.026   0.02     0.4 
        114.234    0.26     0.4    0.023   0.02     0.4    0.024   0.02     0.4 
        114.608    0.23     0.4    0.021   0.01     0.4    0.021   0.01     0.4 
  SNP_A-1512065    0.20     0.4    0.018   0.01     0.4    0.019   0.01     0.4 
  SNP_A-1509994    0.21     0.4    0.019   0.01     0.4    0.019   0.01     0.4 
  SNP_A-1510269    0.25     0.4    0.023   0.01     0.4    0.024   0.02     0.4 
        115.643    0.28     0.4    0.025   0.02     0.4    0.026   0.02     0.4 
  SNP_A-1511908    0.30     0.4    0.027   0.02     0.4    0.028   0.02     0.4 
  SNP_A-1516857    0.30     0.4    0.027   0.02     0.4    0.028   0.02     0.4 
  SNP_A-1519006    0.29     0.4    0.026   0.02     0.4    0.027   0.02     0.4 
  SNP_A-1515877    0.28     0.4    0.025   0.02     0.4    0.026   0.02     0.4 
        116.641    0.25     0.4    0.023   0.01     0.4    0.024   0.02     0.4 
  SNP_A-1508314    0.23     0.4    0.021   0.01     0.4    0.021   0.01     0.4 
  SNP_A-1514371    0.23     0.4    0.020   0.01     0.4    0.021   0.01     0.4 
  SNP_A-1514994    0.30     0.4    0.028   0.02     0.4    0.028   0.02     0.4 
  SNP_A-1509516    0.32     0.4    0.029   0.02     0.4    0.030   0.02     0.4 
        117.858    0.29     0.4    0.028   0.02     0.4    0.028   0.02     0.4 
  SNP_A-1511149    0.26     0.4    0.025   0.02     0.4    0.025   0.02     0.4 
  SNP_A-1507807    0.22     0.4    0.021   0.01     0.4    0.020   0.01     0.4 
        118.635    0.22     0.4    0.022   0.01     0.4    0.021   0.01     0.4 
  SNP_A-1515084    0.23     0.4    0.023   0.01     0.4    0.022   0.01     0.4 
        119.324    0.20     0.4    0.020   0.01     0.4    0.019   0.01     0.4 
        119.709    0.18     0.4    0.018   0.01     0.4    0.017   0.01     0.4 
  SNP_A-1517236    0.15     0.4    0.015   0.01     0.4    0.014   0.01     0.4 
  SNP_A-1512319    0.14     0.4    0.014   0.01     0.4    0.013   0.00     0.4 
  SNP_A-1511816    0.10     0.5    0.011   0.00     0.5    0.010   0.00     0.5 
  SNP_A-1508846    0.12     0.5    0.012   0.00     0.4    0.011   0.00     0.5 
  SNP_A-1511020    0.11     0.5    0.011   0.00     0.5    0.010   0.00     0.5 
  SNP_A-1510976    0.11     0.5    0.011   0.00     0.5    0.010   0.00     0.5 
        121.540    0.15     0.4    0.015   0.01     0.4    0.014   0.01     0.4 
  SNP_A-1509290    0.19     0.4    0.019   0.01     0.4    0.018   0.01     0.4 
  SNP_A-1511865    0.15     0.4    0.015   0.01     0.4    0.014   0.01     0.4 
  SNP_A-1512350    0.12     0.5    0.012   0.00     0.4    0.011   0.00     0.4 
  SNP_A-1512850    0.09     0.5    0.009   0.00     0.5    0.008   0.00     0.5 
  SNP_A-1511892    0.06     0.5    0.006   0.00     0.5    0.006   0.00     0.5 
        123.137    0.03     0.5    0.003   0.00     0.5    0.003   0.00     0.5 
  SNP_A-1519030   -0.01     0.5   -0.001  -0.00     0.5   -0.001  -0.00     0.5 
  SNP_A-1507972   -0.07     0.5   -0.007  -0.00     0.5   -0.006  -0.00     0.5 
  SNP_A-1513972   -0.09     0.5   -0.009  -0.00     0.5   -0.008  -0.00     0.5 
  SNP_A-1519186   -0.08     0.5   -0.008  -0.00     0.5   -0.007  -0.00     0.5 
  SNP_A-1512091   -0.08     0.5   -0.008  -0.00     0.5   -0.007  -0.00     0.5 
        124.622   -0.15     0.6   -0.015  -0.01     0.6   -0.013  -0.01     0.6 
  SNP_A-1509895   -0.22     0.6   -0.022  -0.01     0.6   -0.019  -0.01     0.6 
  SNP_A-1513666   -0.19     0.6   -0.019  -0.01     0.6   -0.017  -0.01     0.6 
  SNP_A-1512976   -0.14     0.6   -0.014  -0.00     0.6   -0.012  -0.00     0.6 
  SNP_A-1510785   -0.14     0.6   -0.014  -0.00     0.6   -0.012  -0.00     0.6 
  SNP_A-1511280   -0.14     0.6   -0.014  -0.00     0.6   -0.013  -0.00     0.6 
  SNP_A-1510649   -0.14     0.6   -0.014  -0.01     0.6   -0.013  -0.00     0.6 
        125.794   -0.11     0.5   -0.011  -0.00     0.5   -0.010  -0.00     0.5 
        126.197   -0.08     0.5   -0.008  -0.00     0.5   -0.008  -0.00     0.5 
  SNP_A-1514351   -0.05     0.5   -0.005  -0.00     0.5   -0.005  -0.00     0.5 
  SNP_A-1512593   -0.05     0.5   -0.005  -0.00     0.5   -0.004  -0.00     0.5 
  SNP_A-1514211   -0.05     0.5   -0.005  -0.00     0.5   -0.005  -0.00     0.5 
  SNP_A-1510178   -0.05     0.5   -0.005  -0.00     0.5   -0.005  -0.00     0.5 
  SNP_A-1512521   -0.03     0.5   -0.003  -0.00     0.5   -0.003  -0.00     0.5 
  SNP_A-1514120   -0.03     0.5   -0.003  -0.00     0.5   -0.003  -0.00     0.5 
  SNP_A-1513042   -0.02     0.5   -0.002  -0.00     0.5   -0.002  -0.00     0.5 
  SNP_A-1519687   -0.02     0.5   -0.002  -0.00     0.5   -0.002  -0.00     0.5 
  SNP_A-1507963    0.00     0.5    0.000   0.00     0.5    0.000   0.00     0.5 
  SNP_A-1510846    0.01     0.5    0.001   0.00     0.5    0.001   0.00     0.5 
  SNP_A-1511457    0.01     0.5    0.001   0.00     0.5    0.001   0.00     0.5 
  SNP_A-1509446    0.01     0.5    0.001   0.00     0.5    0.001   0.00     0.5 
        128.294    0.00     0.5    0.000   0.00     0.5    0.000   0.00     0.5 
  SNP_A-1509510   -0.01     0.5   -0.001  -0.00     0.5   -0.001  -0.00     0.5 
  SNP_A-1518699    0.01     0.5    0.001   0.00     0.5    0.001   0.00     0.5 
  SNP_A-1518476   -0.00     0.5   -0.000  -0.00     0.5   -0.000  -0.00     0.5 
  SNP_A-1519642    0.00     0.5    0.000   0.00     0.5    0.000   0.00     0.5 
        129.752    0.05     0.5    0.005   0.00     0.5    0.005   0.00     0.5 
  SNP_A-1508360    0.11     0.5    0.010   0.00     0.5    0.010   0.00     0.5 
        130.493    0.14     0.4    0.014   0.00     0.4    0.014   0.00     0.4 
  SNP_A-1509880    0.17     0.4    0.017   0.01     0.4    0.017   0.01     0.4 
        131.175    0.17     0.4    0.017   0.01     0.4    0.017   0.01     0.4 
  SNP_A-1509499    0.17     0.4    0.017   0.01     0.4    0.017   0.01     0.4 
        132.005    0.14     0.4    0.014   0.00     0.4    0.014   0.00     0.4 
        132.492    0.11     0.5    0.011   0.00     0.5    0.011   0.00     0.5 
        132.978    0.08     0.5    0.008   0.00     0.5    0.008   0.00     0.5 
        133.465    0.05     0.5    0.004   0.00     0.5    0.004   0.00     0.5 
        133.951    0.01     0.5    0.001   0.00     0.5    0.001   0.00     0.5 
        134.438   -0.02     0.5   -0.002  -0.00     0.5   -0.002  -0.00     0.5 
  SNP_A-1509041   -0.05     0.5   -0.005  -0.00     0.5   -0.005  -0.00     0.5 
  SNP_A-1510409   -0.07     0.5   -0.006  -0.00     0.5   -0.006  -0.00     0.5 
  SNP_A-1509674   -0.08     0.5   -0.007  -0.00     0.5   -0.007  -0.00     0.5 
  SNP_A-1512867   -0.10     0.5   -0.009  -0.00     0.5   -0.009  -0.00     0.5 
  SNP_A-1509292   -0.14     0.6   -0.012  -0.00     0.6   -0.013  -0.00     0.6 
  SNP_A-1514473   -0.16     0.6   -0.014  -0.01     0.6   -0.014  -0.01     0.6 
  SNP_A-1516302   -0.19     0.6   -0.017  -0.01     0.6   -0.017  -0.01     0.6 
  SNP_A-1508835   -0.22     0.6   -0.019  -0.01     0.6   -0.019  -0.01     0.6 
        135.779   -0.20     0.6   -0.018  -0.01     0.6   -0.018  -0.01     0.6 
  SNP_A-1516036   -0.18     0.6   -0.016  -0.01     0.6   -0.016  -0.01     0.6 
  SNP_A-1512462   -0.18     0.6   -0.016  -0.01     0.6   -0.016  -0.01     0.6 
  SNP_A-1512409   -0.18     0.6   -0.016  -0.01     0.6   -0.016  -0.01     0.6 
  SNP_A-1513919   -0.18     0.6   -0.016  -0.01     0.6   -0.016  -0.01     0.6 
  SNP_A-1512944   -0.17     0.6   -0.015  -0.01     0.6   -0.015  -0.01     0.6 
  SNP_A-1517081   -0.16     0.6   -0.015  -0.01     0.6   -0.015  -0.01     0.6 
        136.995   -0.15     0.6   -0.014  -0.01     0.6   -0.014  -0.01     0.6 
  SNP_A-1515826   -0.13     0.6   -0.012  -0.00     0.6   -0.012  -0.00     0.6 
  SNP_A-1518376   -0.13     0.6   -0.012  -0.00     0.6   -0.012  -0.00     0.6 
  SNP_A-1508464   -0.14     0.6   -0.013  -0.00     0.6   -0.013  -0.00     0.6 
        137.951   -0.16     0.6   -0.016  -0.01     0.6   -0.016  -0.01     0.6 
        138.402   -0.19     0.6   -0.019  -0.01     0.6   -0.018  -0.01     0.6 
        138.853   -0.22     0.6   -0.021  -0.01     0.6   -0.021  -0.01     0.6 
        139.303   -0.25     0.6   -0.024  -0.02     0.6   -0.024  -0.02     0.6 
  SNP_A-1509156   -0.28     0.6   -0.027  -0.02     0.6   -0.027  -0.02     0.6 
        140.149   -0.27     0.6   -0.027  -0.02     0.6   -0.026  -0.02     0.6 
        140.544   -0.27     0.6   -0.026  -0.02     0.6   -0.026  -0.02     0.6 
  SNP_A-1519490   -0.27     0.6   -0.026  -0.02     0.6   -0.025  -0.02     0.6 
        141.382   -0.16     0.6   -0.016  -0.01     0.6   -0.016  -0.01     0.6 
  SNP_A-1518422   -0.06     0.5   -0.005  -0.00     0.5   -0.005  -0.00     0.5 
        142.092    0.06     0.5    0.006   0.00     0.5    0.006   0.00     0.5 
  SNP_A-1516700    0.18     0.4    0.017   0.01     0.4    0.018   0.01     0.4 
  SNP_A-1516173    0.20     0.4    0.020   0.01     0.4    0.020   0.01     0.4 
  SNP_A-1518354    0.23     0.4    0.022   0.01     0.4    0.022   0.01     0.4 
        143.014    0.28     0.4    0.028   0.02     0.4    0.028   0.02     0.4 
        143.459    0.34     0.4    0.034   0.03     0.4    0.034   0.03     0.4 
        143.904    0.40     0.3    0.040   0.04     0.3    0.040   0.04     0.3 
        144.349    0.45     0.3    0.046   0.05     0.3    0.046   0.05     0.3 
        144.793    0.51     0.3    0.052   0.07     0.3    0.052   0.07     0.3 
        145.238    0.56     0.3    0.057   0.08     0.3    0.057   0.08     0.3 
        145.683    0.62     0.3    0.063   0.10     0.2    0.062   0.10     0.3 
  SNP_A-1517758    0.68     0.2    0.068   0.12     0.2    0.067   0.12     0.2 
        146.591    0.68     0.2    0.068   0.12     0.2    0.066   0.11     0.2 
  SNP_A-1519638    0.68     0.2    0.067   0.12     0.2    0.065   0.11     0.2 
  SNP_A-1509354    0.71     0.2    0.070   0.13     0.2    0.067   0.12     0.2 
  SNP_A-1514105    0.71     0.2    0.070   0.13     0.2    0.067   0.12     0.2 
        147.597    0.69     0.2    0.068   0.12     0.2    0.065   0.11     0.2 
  SNP_A-1511176    0.67     0.3    0.065   0.11     0.2    0.063   0.11     0.2 
  SNP_A-1514951    0.63     0.3    0.061   0.10     0.3    0.059   0.09     0.3 
  SNP_A-1510137    0.64     0.3    0.062   0.10     0.2    0.059   0.10     0.3 
  SNP_A-1518249    0.65     0.3    0.062   0.10     0.2    0.060   0.10     0.3 
  SNP_A-1512905    0.68     0.2    0.066   0.11     0.2    0.063   0.11     0.2 
  SNP_A-1515990    0.70     0.2    0.067   0.12     0.2    0.064   0.12     0.2 
  SNP_A-1517697    0.67     0.3    0.063   0.11     0.2    0.061   0.10     0.2 
  SNP_A-1519648    0.67     0.3    0.063   0.11     0.2    0.060   0.10     0.2 
  SNP_A-1507608    0.67     0.3    0.063   0.11     0.2    0.060   0.10     0.2 
  SNP_A-1514022    0.66     0.3    0.062   0.11     0.2    0.060   0.10     0.2 
  SNP_A-1507761    0.58     0.3    0.055   0.08     0.3    0.053   0.08     0.3 
  SNP_A-1517651    0.56     0.3    0.053   0.08     0.3    0.051   0.07     0.3 
  SNP_A-1511442    0.49     0.3    0.046   0.06     0.3    0.044   0.06     0.3 
        150.740    0.52     0.3    0.049   0.07     0.3    0.048   0.06     0.3 
  SNP_A-1517647    0.56     0.3    0.051   0.07     0.3    0.051   0.07     0.3 
  SNP_A-1511725    0.58     0.3    0.052   0.08     0.3    0.052   0.08     0.3 
        151.688    0.58     0.3    0.052   0.08     0.3    0.052   0.08     0.3 
  SNP_A-1515462    0.58     0.3    0.052   0.08     0.3    0.052   0.08     0.3 
  SNP_A-1509335    0.58     0.3    0.052   0.08     0.3    0.052   0.08     0.3 
  SNP_A-1510414    0.58     0.3    0.052   0.08     0.3    0.052   0.08     0.3 
  SNP_A-1513664    0.57     0.3    0.051   0.07     0.3    0.051   0.07     0.3 
  SNP_A-1509812    0.60     0.3    0.054   0.08     0.3    0.053   0.08     0.3 
  SNP_A-1507769    0.59     0.3    0.054   0.08     0.3    0.054   0.08     0.3 
  SNP_A-1519348    0.57     0.3    0.052   0.08     0.3    0.051   0.07     0.3 
  SNP_A-1518995    0.56     0.3    0.052   0.07     0.3    0.051   0.07     0.3 
  SNP_A-1518543    0.58     0.3    0.054   0.08     0.3    0.053   0.08     0.3 
  SNP_A-1519717    0.60     0.3    0.055   0.09     0.3    0.055   0.08     0.3 
        153.978    0.64     0.3    0.059   0.10     0.3    0.059   0.10     0.3 
        154.385    0.67     0.3    0.062   0.11     0.2    0.062   0.11     0.2 
        154.792    0.71     0.2    0.065   0.12     0.2    0.066   0.12     0.2 
        155.200    0.74     0.2    0.067   0.13     0.2    0.069   0.13     0.2 
  SNP_A-1513626    0.78     0.2    0.069   0.14     0.2    0.071   0.14     0.2 
  SNP_A-1514810    0.79     0.2    0.070   0.14     0.2    0.072   0.15     0.2 
  SNP_A-1514208    0.79     0.2    0.069   0.14     0.2    0.071   0.14     0.2 
  SNP_A-1515072    0.76     0.2    0.066   0.13     0.2    0.068   0.13     0.2 
  SNP_A-1513305    0.87     0.2    0.074   0.16     0.2    0.078   0.17     0.2 
  SNP_A-1515418    0.87     0.2    0.073   0.16     0.2    0.078   0.17     0.2 
  SNP_A-1518603    0.87     0.2    0.073   0.16     0.2    0.077   0.17     0.2 
  SNP_A-1513181    0.80     0.2    0.067   0.14     0.2    0.071   0.15     0.2 
  SNP_A-1510982    0.74     0.2    0.062   0.12     0.2    0.066   0.12     0.2 
  SNP_A-1519389    0.68     0.2    0.057   0.10     0.2    0.060   0.10     0.2 
  SNP_A-1517262    0.59     0.3    0.051   0.08     0.3    0.052   0.08     0.3 
  SNP_A-1518700    0.54     0.3    0.046   0.06     0.3    0.047   0.06     0.3 
  SNP_A-1509646    0.53     0.3    0.045   0.06     0.3    0.046   0.06     0.3 
  SNP_A-1513777    0.52     0.3    0.045   0.06     0.3    0.046   0.06     0.3 
  SNP_A-1517809    0.52     0.3    0.045   0.06     0.3    0.046   0.06     0.3 
        159.168    0.58     0.3    0.051   0.08     0.3    0.052   0.08     0.3 
  SNP_A-1516636    0.65     0.3    0.056   0.09     0.3    0.057   0.09     0.3 
  SNP_A-1512505    0.65     0.3    0.057   0.09     0.3    0.057   0.10     0.3 
        159.902    0.74     0.2    0.065   0.12     0.2    0.066   0.12     0.2 
  SNP_A-1517105    0.83     0.2    0.073   0.16     0.2    0.074   0.16     0.2 
  SNP_A-1509295    0.84     0.2    0.074   0.16     0.2    0.074   0.16     0.2 
        160.689    0.82     0.2    0.073   0.15     0.2    0.073   0.15     0.2 
  SNP_A-1519381    0.81     0.2    0.072   0.15     0.2    0.072   0.15     0.2 
  SNP_A-1513946    0.81     0.2    0.072   0.15     0.2    0.072   0.15     0.2 
  SNP_A-1508481    0.86     0.2    0.077   0.17     0.2    0.077   0.17     0.2 
  SNP_A-1514023    0.86     0.2    0.077   0.17     0.2    0.077   0.17     0.2 
  SNP_A-1516688    0.87     0.2    0.077   0.17     0.2    0.077   0.17     0.2 
        161.725    0.84     0.2    0.075   0.16     0.2    0.075   0.16     0.2 
  SNP_A-1510594    0.81     0.2    0.072   0.15     0.2    0.072   0.15     0.2 
  SNP_A-1518226    0.80     0.2    0.071   0.15     0.2    0.071   0.15     0.2 
  SNP_A-1511102    0.80     0.2    0.071   0.14     0.2    0.070   0.14     0.2 
  SNP_A-1519261    0.80     0.2    0.071   0.14     0.2    0.070   0.14     0.2 
  SNP_A-1507899    0.84     0.2    0.074   0.16     0.2    0.074   0.16     0.2 
  SNP_A-1515721    0.97     0.2    0.085   0.21     0.2    0.086   0.21     0.2 
  SNP_A-1514983    0.97     0.2    0.085   0.21     0.2    0.086   0.21     0.2 
  SNP_A-1516658    0.98     0.2    0.086   0.22     0.2    0.087   0.22     0.2 
  SNP_A-1519038    1.07    0.14    0.094   0.25    0.14    0.095   0.26    0.14 
        163.482    1.10    0.14    0.097   0.27    0.13    0.098   0.27    0.13 
  SNP_A-1510696    1.13    0.13    0.100   0.29    0.12    0.100   0.29    0.12 
  SNP_A-1511424    1.18    0.12    0.104   0.31    0.11    0.106   0.32    0.11 
        164.310    1.24    0.11    0.110   0.35    0.10    0.112   0.36    0.10 
        164.747    1.30    0.10    0.114   0.38    0.09    0.117   0.39    0.09 
  SNP_A-1514775    1.36    0.09    0.118   0.41    0.09    0.120   0.42    0.08 
  SNP_A-1519200    1.36    0.09    0.117   0.41    0.09    0.120   0.42    0.08 
  SNP_A-1516329    1.41    0.08    0.121   0.44    0.08    0.124   0.45    0.08 
  SNP_A-1513205    1.41    0.08    0.122   0.44    0.08    0.124   0.45    0.07 
  SNP_A-1509915    1.42    0.08    0.123   0.44    0.08    0.125   0.45    0.07 
  SNP_A-1508051    1.41    0.08    0.123   0.44    0.08    0.125   0.45    0.07 
  SNP_A-1519291    1.42    0.08    0.124   0.45    0.07    0.126   0.46    0.07 
  SNP_A-1519260    1.42    0.08    0.124   0.45    0.07    0.126   0.46    0.07 
  SNP_A-1513759    1.42    0.08    0.125   0.45    0.07    0.126   0.46    0.07 
  SNP_A-1515787    1.40    0.08    0.124   0.44    0.08    0.126   0.45    0.07 
  SNP_A-1512877    1.37    0.08    0.123   0.43    0.08    0.124   0.44    0.08 
        166.827    1.28    0.10    0.117   0.38    0.09    0.116   0.38    0.09 
  SNP_A-1518105    1.19    0.12    0.110   0.33    0.11    0.107   0.33    0.11 
  SNP_A-1511496    1.13    0.13    0.105   0.30    0.12    0.101   0.29    0.12 
        167.777    1.18    0.12    0.108   0.33    0.11    0.107   0.32    0.11 
  SNP_A-1510723    1.24    0.11    0.110   0.35    0.10    0.111   0.35    0.10 
  SNP_A-1509455    1.38    0.08    0.120   0.42    0.08    0.124   0.44    0.08 
  SNP_A-1509547    1.38    0.08    0.120   0.42    0.08    0.124   0.44    0.08 
  SNP_A-1517555    1.41    0.08    0.122   0.44    0.08    0.127   0.46    0.07 
  SNP_A-1514485    1.42    0.08    0.123   0.44    0.08    0.127   0.46    0.07 
  SNP_A-1514178    1.42    0.08    0.123   0.45    0.08    0.128   0.47    0.07 
  SNP_A-1518481    1.48    0.07    0.128   0.49    0.07    0.135   0.51    0.06 
        169.876    1.53    0.06    0.132   0.51    0.06    0.140   0.55    0.06 
  SNP_A-1518726    1.57    0.06    0.132   0.53    0.06    0.142   0.57    0.05 
  SNP_A-1510818    1.56    0.06    0.131   0.52    0.06    0.141   0.57    0.05 
  SNP_A-1518199    1.56    0.06    0.131   0.52    0.06    0.141   0.56    0.05 
  SNP_A-1518250    1.56    0.06    0.131   0.52    0.06    0.141   0.56    0.05 
  SNP_A-1511535    1.56    0.06    0.131   0.52    0.06    0.141   0.56    0.05 
  SNP_A-1508369    1.56    0.06    0.131   0.52    0.06    0.141   0.56    0.05 
  SNP_A-1518983    1.41    0.08    0.121   0.43    0.08    0.130   0.47    0.07 
        171.137    1.36    0.09    0.118   0.41    0.09    0.126   0.44    0.08 
  SNP_A-1509694    1.31    0.10    0.113   0.38    0.09    0.121   0.40    0.09 
  SNP_A-1516191    1.30    0.10    0.113   0.37    0.10    0.120   0.40    0.09 
  SNP_A-1509624    1.28    0.10    0.111   0.36    0.10    0.118   0.39    0.09 
  SNP_A-1509770    1.27    0.10    0.110   0.36    0.10    0.117   0.38    0.09 
  SNP_A-1517157    1.13    0.13    0.099   0.29    0.13    0.105   0.31    0.12 
  SNP_A-1514252    0.91     0.2    0.080   0.18     0.2    0.083   0.19     0.2 
  SNP_A-1510150    0.89     0.2    0.078   0.18     0.2    0.082   0.19     0.2 
        172.803    0.84     0.2    0.075   0.16     0.2    0.078   0.17     0.2 
  SNP_A-1516767    0.79     0.2    0.071   0.14     0.2    0.073   0.15     0.2 
        173.593    0.71     0.2    0.066   0.12     0.2    0.067   0.12     0.2 
        174.014    0.63     0.3    0.059   0.09     0.3    0.060   0.10     0.3 
        174.436    0.55     0.3    0.052   0.07     0.3    0.052   0.07     0.3 
        174.858    0.47     0.3    0.044   0.05     0.3    0.044   0.05     0.3 
  SNP_A-1508110    0.39     0.3    0.037   0.04     0.3    0.036   0.04     0.3 
        175.748    0.48     0.3    0.045   0.06     0.3    0.045   0.06     0.3 
        176.216    0.57     0.3    0.054   0.08     0.3    0.054   0.08     0.3 
        176.684    0.66     0.3    0.062   0.10     0.2    0.064   0.11     0.2 
        177.152    0.75     0.2    0.070   0.13     0.2    0.073   0.14     0.2 
  SNP_A-1517245    0.84     0.2    0.077   0.16     0.2    0.082   0.17     0.2 
  SNP_A-1507471    0.89     0.2    0.081   0.18     0.2    0.086   0.20     0.2 
  SNP_A-1512283    0.89     0.2    0.081   0.18     0.2    0.086   0.20     0.2 
        178.320    0.86     0.2    0.078   0.17     0.2    0.084   0.19     0.2 
        178.719    0.84     0.2    0.076   0.16     0.2    0.082   0.18     0.2 
        179.117    0.81     0.2    0.073   0.15     0.2    0.079   0.16     0.2 
  SNP_A-1519190    0.78     0.2    0.069   0.14     0.2    0.076   0.15     0.2 
  SNP_A-1516318    0.78     0.2    0.069   0.14     0.2    0.076   0.15     0.2 
        179.967    0.76     0.2    0.068   0.13     0.2    0.074   0.15     0.2 
  SNP_A-1513267    0.75     0.2    0.065   0.12     0.2    0.071   0.14     0.2 
  SNP_A-1513228    0.75     0.2    0.065   0.12     0.2    0.071   0.14     0.2 
        180.723    0.69     0.2    0.061   0.11     0.2    0.067   0.12     0.2 
        181.088    0.64     0.3    0.057   0.09     0.3    0.062   0.10     0.2 
  SNP_A-1514009    0.59     0.3    0.053   0.08     0.3    0.056   0.08     0.3 
  SNP_A-1510526    0.48     0.3    0.043   0.05     0.3    0.045   0.06     0.3 
  SNP_A-1514776    0.35     0.4    0.032   0.03     0.4    0.033   0.03     0.4 
  SNP_A-1515693    0.32     0.4    0.029   0.02     0.4    0.030   0.03     0.4 
  SNP_A-1509117    0.11     0.5    0.010   0.00     0.5    0.010   0.00     0.5 
  SNP_A-1518547    0.10     0.5    0.009   0.00     0.5    0.009   0.00     0.5 
  SNP_A-1517913    0.17     0.4    0.016   0.01     0.4    0.016   0.01     0.4 
  SNP_A-1512762    0.19     0.4    0.018   0.01     0.4    0.018   0.01     0.4 
  SNP_A-1519219    0.20     0.4    0.019   0.01     0.4    0.019   0.01     0.4 
  SNP_A-1517395    0.31     0.4    0.028   0.02     0.4    0.029   0.02     0.4 
  SNP_A-1518930    0.34     0.4    0.031   0.03     0.4    0.031   0.03     0.4 
  SNP_A-1518021    0.33     0.4    0.031   0.03     0.4    0.031   0.03     0.4 
  SNP_A-1518052    0.33     0.4    0.031   0.03     0.4    0.031   0.03     0.4 
  SNP_A-1517046    0.31     0.4    0.028   0.02     0.4    0.028   0.02     0.4 
  SNP_A-1508470    0.38     0.4    0.035   0.03     0.3    0.035   0.03     0.3 
        185.026    0.45     0.3    0.041   0.05     0.3    0.040   0.05     0.3 
  SNP_A-1515816    0.51     0.3    0.046   0.06     0.3    0.045   0.06     0.3 
  SNP_A-1509186    0.51     0.3    0.046   0.06     0.3    0.046   0.06     0.3 
  SNP_A-1510577    0.53     0.3    0.048   0.06     0.3    0.047   0.06     0.3 
  SNP_A-1508780    0.53     0.3    0.048   0.07     0.3    0.047   0.06     0.3 
  SNP_A-1519456    0.53     0.3    0.048   0.06     0.3    0.047   0.06     0.3 
  SNP_A-1517551    0.53     0.3    0.048   0.07     0.3    0.047   0.06     0.3 
  SNP_A-1511959    0.53     0.3    0.048   0.07     0.3    0.047   0.06     0.3 
  SNP_A-1511033    0.54     0.3    0.048   0.07     0.3    0.047   0.06     0.3 
  SNP_A-1515402    0.53     0.3    0.048   0.07     0.3    0.047   0.06     0.3 
  SNP_A-1511401    0.54     0.3    0.049   0.07     0.3    0.048   0.07     0.3 
  SNP_A-1508935    0.55     0.3    0.049   0.07     0.3    0.048   0.07     0.3 
  SNP_A-1518009    0.56     0.3    0.050   0.07     0.3    0.050   0.07     0.3 
  SNP_A-1516250    0.57     0.3    0.051   0.07     0.3    0.050   0.07     0.3 
  SNP_A-1516530    0.58     0.3    0.051   0.08     0.3    0.051   0.08     0.3 
  SNP_A-1514284    0.65     0.3    0.057   0.09     0.3    0.058   0.10     0.3 
  SNP_A-1507879    0.68     0.2    0.060   0.10     0.2    0.061   0.11     0.2 
  SNP_A-1513463    0.61     0.3    0.053   0.08     0.3    0.055   0.09     0.3 
  SNP_A-1519725    0.61     0.3    0.053   0.08     0.3    0.055   0.09     0.3 
  SNP_A-1509121    0.61     0.3    0.053   0.08     0.3    0.054   0.08     0.3 
  SNP_A-1508656    0.62     0.3    0.053   0.08     0.3    0.055   0.09     0.3 
        188.140    0.56     0.3    0.047   0.07     0.3    0.050   0.07     0.3 
  SNP_A-1511277    0.50     0.3    0.041   0.05     0.3    0.044   0.06     0.3 
  SNP_A-1516162    0.50     0.3    0.041   0.05     0.3    0.044   0.06     0.3 
  SNP_A-1513676    0.47     0.3    0.038   0.05     0.3    0.041   0.05     0.3 
  SNP_A-1517185    0.46     0.3    0.037   0.04     0.3    0.041   0.05     0.3 
  SNP_A-1519142    0.48     0.3    0.039   0.05     0.3    0.042   0.05     0.3 
  SNP_A-1509964    0.49     0.3    0.039   0.05     0.3    0.043   0.05     0.3 
  SNP_A-1516217    0.49     0.3    0.039   0.05     0.3    0.043   0.05     0.3 
  SNP_A-1508932    0.49     0.3    0.039   0.05     0.3    0.043   0.05     0.3 
  SNP_A-1514608    0.49     0.3    0.039   0.05     0.3    0.043   0.05     0.3 
  SNP_A-1510023    0.49     0.3    0.039   0.05     0.3    0.044   0.06     0.3 
  SNP_A-1513377    0.50     0.3    0.041   0.05     0.3    0.045   0.06     0.3 
  SNP_A-1513887    0.51     0.3    0.042   0.05     0.3    0.046   0.06     0.3 
        190.889    0.45     0.3    0.038   0.04     0.3    0.041   0.05     0.3 
  SNP_A-1514213    0.40     0.3    0.034   0.03     0.3    0.036   0.04     0.3 
  SNP_A-1509929    0.37     0.4    0.032   0.03     0.4    0.034   0.03     0.4 
        192.072    0.28     0.4    0.025   0.02     0.4    0.026   0.02     0.4 
        192.538    0.20     0.4    0.018   0.01     0.4    0.019   0.01     0.4 
        193.004    0.11     0.5    0.011   0.00     0.5    0.011   0.00     0.5 
        193.470    0.03     0.5    0.003   0.00     0.5    0.003   0.00     0.5 
        193.936   -0.05     0.5   -0.005  -0.00     0.5   -0.005  -0.00     0.5 
  SNP_A-1508593   -0.14     0.6   -0.013  -0.00     0.6   -0.012  -0.00     0.6 
  SNP_A-1518242   -0.14     0.6   -0.013  -0.00     0.6   -0.012  -0.00     0.6 
  SNP_A-1513989   -0.13     0.6   -0.013  -0.00     0.6   -0.012  -0.00     0.6 
  SNP_A-1519223   -0.13     0.6   -0.012  -0.00     0.6   -0.012  -0.00     0.6 
  SNP_A-1517302   -0.12     0.5   -0.011  -0.00     0.6   -0.011  -0.00     0.5 
  SNP_A-1516232   -0.08     0.5   -0.007  -0.00     0.5   -0.007  -0.00     0.5 
        195.205   -0.02     0.5   -0.002  -0.00     0.5   -0.002  -0.00     0.5 
  SNP_A-1510615    0.03     0.5    0.003   0.00     0.5    0.003   0.00     0.5 
  SNP_A-1513812    0.07     0.5    0.006   0.00     0.5    0.006   0.00     0.5 
  SNP_A-1510101    0.09     0.5    0.008   0.00     0.5    0.008   0.00     0.5 
  SNP_A-1517389    0.11     0.5    0.010   0.00     0.5    0.010   0.00     0.5 
  SNP_A-1509492    0.18     0.4    0.016   0.01     0.4    0.016   0.01     0.4 
  SNP_A-1518521    0.20     0.4    0.018   0.01     0.4    0.018   0.01     0.4 
  SNP_A-1519603    0.22     0.4    0.019   0.01     0.4    0.020   0.01     0.4 
  SNP_A-1512469    0.25     0.4    0.022   0.01     0.4    0.023   0.01     0.4 
  SNP_A-1509388    0.26     0.4    0.023   0.01     0.4    0.023   0.01     0.4 
  SNP_A-1518179    0.33     0.4    0.029   0.02     0.4    0.030   0.02     0.4 
  SNP_A-1515083    0.38     0.4    0.034   0.03     0.3    0.035   0.03     0.3 
        197.340    0.43     0.3    0.039   0.04     0.3    0.039   0.04     0.3 
  SNP_A-1511292    0.48     0.3    0.043   0.05     0.3    0.043   0.05     0.3 
  SNP_A-1516060    0.52     0.3    0.047   0.06     0.3    0.047   0.06     0.3 
  SNP_A-1509643    0.61     0.3    0.056   0.09     0.3    0.056   0.09     0.3 
        198.450    0.61     0.3    0.055   0.09     0.3    0.056   0.09     0.3 
  SNP_A-1519295    0.61     0.3    0.055   0.08     0.3    0.055   0.09     0.3 
  SNP_A-1511836    0.58     0.3    0.053   0.08     0.3    0.052   0.08     0.3 
  SNP_A-1512152    0.55     0.3    0.050   0.07     0.3    0.049   0.07     0.3 
  SNP_A-1514621    0.56     0.3    0.051   0.07     0.3    0.051   0.07     0.3 
  SNP_A-1510384    0.59     0.3    0.054   0.08     0.3    0.053   0.08     0.3 
        199.836    0.61     0.3    0.057   0.09     0.3    0.055   0.09     0.3 
        200.276    0.64     0.3    0.060   0.10     0.3    0.058   0.09     0.3 
  SNP_A-1518626    0.67     0.3    0.062   0.11     0.2    0.060   0.10     0.2 
  SNP_A-1508055    0.67     0.3    0.063   0.11     0.2    0.060   0.10     0.2 
  SNP_A-1515899    0.67     0.3    0.063   0.11     0.2    0.060   0.10     0.2 
  SNP_A-1519289    0.67     0.3    0.062   0.11     0.2    0.060   0.10     0.2 
  SNP_A-1509255    0.70     0.2    0.066   0.12     0.2    0.064   0.12     0.2 
  SNP_A-1513931    0.84     0.2    0.081   0.17     0.2    0.077   0.17     0.2 
  SNP_A-1518597    0.88     0.2    0.084   0.19     0.2    0.081   0.18     0.2 
        202.199    0.91     0.2    0.089   0.21     0.2    0.084   0.20     0.2 
        202.611    0.93     0.2    0.093   0.22     0.2    0.087   0.21     0.2 
        203.024    0.96     0.2    0.096   0.24    0.15    0.090   0.22     0.2 
  SNP_A-1511059    0.99     0.2    0.100   0.25    0.14    0.092   0.23    0.15 
  SNP_A-1510651    0.99     0.2    0.100   0.25    0.14    0.092   0.23    0.15 
        203.889    0.98     0.2    0.098   0.25    0.14    0.090   0.23     0.2 
  SNP_A-1517746    0.96     0.2    0.096   0.24    0.15    0.087   0.21     0.2 
  SNP_A-1511531    0.94     0.2    0.094   0.23     0.2    0.085   0.20     0.2 
  SNP_A-1508478    0.91     0.2    0.091   0.21     0.2    0.081   0.19     0.2 
  SNP_A-1508953    0.91     0.2    0.091   0.21     0.2    0.081   0.19     0.2 
  SNP_A-1515242    0.89     0.2    0.089   0.20     0.2    0.080   0.18     0.2 
  SNP_A-1511008    0.89     0.2    0.089   0.20     0.2    0.080   0.18     0.2 
  SNP_A-1517094    0.89     0.2    0.089   0.20     0.2    0.080   0.18     0.2 
  SNP_A-1512465    0.89     0.2    0.089   0.20     0.2    0.080   0.18     0.2 
  SNP_A-1512037    0.82     0.2    0.083   0.18     0.2    0.074   0.16     0.2 
  SNP_A-1510477    0.80     0.2    0.081   0.17     0.2    0.073   0.15     0.2 
  SNP_A-1510512    0.60     0.3    0.062   0.10     0.3    0.055   0.08     0.3 
  SNP_A-1514828    0.59     0.3    0.060   0.09     0.3    0.053   0.08     0.3 
  SNP_A-1513627    0.35     0.4    0.036   0.03     0.4    0.031   0.03     0.4 
  SNP_A-1517737    0.34     0.4    0.035   0.03     0.4    0.030   0.03     0.4 
        206.400    0.33     0.4    0.033   0.03     0.4    0.029   0.02     0.4 
  SNP_A-1516937    0.31     0.4    0.032   0.03     0.4    0.028   0.02     0.4 
  SNP_A-1514917    0.31     0.4    0.031   0.02     0.4    0.027   0.02     0.4 
  SNP_A-1514581    0.31     0.4    0.032   0.03     0.4    0.028   0.02     0.4 
        207.095    0.36     0.4    0.037   0.03     0.3    0.033   0.03     0.4 
  SNP_A-1510091    0.41     0.3    0.042   0.04     0.3    0.037   0.04     0.3 
  SNP_A-1510514    0.46     0.3    0.047   0.06     0.3    0.043   0.05     0.3 
  SNP_A-1513360    0.47     0.3    0.047   0.06     0.3    0.043   0.05     0.3 
        207.966    0.51     0.3    0.052   0.07     0.3    0.047   0.06     0.3 
  SNP_A-1507359    0.55     0.3    0.056   0.08     0.3    0.051   0.07     0.3 
  SNP_A-1517025    0.54     0.3    0.055   0.08     0.3    0.051   0.07     0.3 
        208.641    0.47     0.3    0.048   0.06     0.3    0.045   0.05     0.3 
        208.999    0.40     0.3    0.041   0.04     0.3    0.038   0.04     0.3 
  SNP_A-1516066    0.33     0.4    0.034   0.03     0.4    0.031   0.03     0.4 
  SNP_A-1518188    0.32     0.4    0.032   0.03     0.4    0.030   0.02     0.4 
        209.846    0.18     0.4    0.018   0.01     0.4    0.017   0.01     0.4 
  SNP_A-1515125    0.05     0.5    0.005   0.00     0.5    0.005   0.00     0.5 
  SNP_A-1518567    0.03     0.5    0.003   0.00     0.5    0.003   0.00     0.5 
  SNP_A-1518163    0.03     0.5    0.003   0.00     0.5    0.003   0.00     0.5 
  SNP_A-1512293    0.01     0.5    0.001   0.00     0.5    0.001   0.00     0.5 
  SNP_A-1512401    0.03     0.5    0.003   0.00     0.5    0.002   0.00     0.5 
        211.068   -0.07     0.5   -0.007  -0.00     0.5   -0.006  -0.00     0.5 
  SNP_A-1514360   -0.16     0.6   -0.016  -0.01     0.6   -0.015  -0.01     0.6 
  SNP_A-1515422   -0.16     0.6   -0.016  -0.01     0.6   -0.015  -0.01     0.6 
  SNP_A-1510783   -0.16     0.6   -0.016  -0.01     0.6   -0.015  -0.01     0.6 
        211.867   -0.20     0.6   -0.020  -0.01     0.6   -0.019  -0.01     0.6 
  SNP_A-1513327   -0.25     0.6   -0.025  -0.02     0.6   -0.023  -0.01     0.6 
        212.439   -0.31     0.6   -0.030  -0.02     0.6   -0.029  -0.02     0.6 
  SNP_A-1516727   -0.36     0.6   -0.036  -0.03     0.7   -0.034  -0.03     0.6 
        213.157   -0.47     0.7   -0.047  -0.06     0.7   -0.045  -0.05     0.7 
  SNP_A-1508224   -0.58     0.7   -0.058  -0.09     0.7   -0.055  -0.08     0.7 
  SNP_A-1519631   -0.60     0.7   -0.060  -0.09     0.7   -0.057  -0.09     0.7 
  SNP_A-1508726   -0.69     0.8   -0.069  -0.12     0.8   -0.065  -0.12     0.8 
        214.344   -0.85     0.8   -0.086  -0.19     0.8   -0.080  -0.17     0.8 
  SNP_A-1511537   -1.01     0.8   -0.101  -0.26     0.9   -0.094  -0.24     0.9 
        215.112   -1.02     0.8   -0.102  -0.27     0.9   -0.095  -0.25     0.9 
        215.464   -1.03     0.8   -0.103  -0.27     0.9   -0.095  -0.25     0.9 
  SNP_A-1517001   -1.03     0.8   -0.103  -0.27     0.9   -0.096  -0.25     0.9 
  SNP_A-1515781   -1.03     0.8   -0.103  -0.27     0.9   -0.096  -0.25     0.9 
  SNP_A-1517462   -1.03     0.8   -0.103  -0.27     0.9   -0.096  -0.25     0.9 
        216.652   -0.97     0.8   -0.098  -0.24     0.9   -0.091  -0.23     0.8 
        217.094   -0.90     0.8   -0.093  -0.21     0.8   -0.087  -0.20     0.8 
        217.537   -0.84     0.8   -0.086  -0.19     0.8   -0.081  -0.17     0.8 
  SNP_A-1509161   -0.78     0.8   -0.079  -0.16     0.8   -0.075  -0.15     0.8 
        218.473   -0.73     0.8   -0.074  -0.14     0.8   -0.071  -0.13     0.8 
        218.967   -0.68     0.8   -0.069  -0.12     0.8   -0.067  -0.12     0.8 
        219.461   -0.63     0.7   -0.063  -0.10     0.8   -0.062  -0.10     0.8 
        219.956   -0.58     0.7   -0.058  -0.09     0.7   -0.057  -0.09     0.7 
  SNP_A-1512995   -0.53     0.7   -0.052  -0.07     0.7   -0.052  -0.07     0.7 
        220.795   -0.51     0.7   -0.050  -0.07     0.7   -0.050  -0.07     0.7 
        221.140   -0.49     0.7   -0.047  -0.06     0.7   -0.048  -0.06     0.7 
  SNP_A-1518774   -0.47     0.7   -0.045  -0.05     0.7   -0.046  -0.06     0.7 
        221.961   -0.45     0.7   -0.043  -0.05     0.7   -0.044  -0.05     0.7 
        222.438   -0.43     0.7   -0.041  -0.05     0.7   -0.042  -0.05     0.7 
  SNP_A-1508341   -0.42     0.7   -0.039  -0.04     0.7   -0.040  -0.04     0.7 
        223.395   -0.43     0.7   -0.040  -0.04     0.7   -0.041  -0.04     0.7 
  SNP_A-1514337   -0.44     0.7   -0.040  -0.05     0.7   -0.041  -0.05     0.7 
  SNP_A-1511124   -0.44     0.7   -0.040  -0.05     0.7   -0.042  -0.05     0.7 
  SNP_A-1518274   -0.41     0.7   -0.037  -0.04     0.7   -0.039  -0.04     0.7 
  SNP_A-1509355   -0.46     0.7   -0.041  -0.05     0.7   -0.043  -0.05     0.7 
        224.572   -0.47     0.7   -0.043  -0.05     0.7   -0.045  -0.05     0.7 
  SNP_A-1509307   -0.49     0.7   -0.044  -0.06     0.7   -0.046  -0.06     0.7 
  SNP_A-1507437   -0.48     0.7   -0.043  -0.05     0.7   -0.044  -0.05     0.7 
        225.566   -0.51     0.7   -0.045  -0.06     0.7   -0.047  -0.06     0.7 
  SNP_A-1513022   -0.53     0.7   -0.048  -0.07     0.7   -0.049  -0.07     0.7 
  SNP_A-1518910   -0.52     0.7   -0.047  -0.06     0.7   -0.048  -0.06     0.7 
  SNP_A-1514330   -0.49     0.7   -0.044  -0.06     0.7   -0.045  -0.06     0.7 
  SNP_A-1510267   -0.47     0.7   -0.041  -0.05     0.7   -0.042  -0.05     0.7 
  SNP_A-1507797   -0.43     0.7   -0.038  -0.04     0.7   -0.039  -0.04     0.7 
  SNP_A-1515934   -0.41     0.7   -0.037  -0.04     0.7   -0.038  -0.04     0.7 
  SNP_A-1519010   -0.31     0.6   -0.029  -0.02     0.6   -0.029  -0.02     0.6 
  SNP_A-1510551   -0.25     0.6   -0.023  -0.01     0.6   -0.023  -0.01     0.6 
  SNP_A-1519652   -0.15     0.6   -0.014  -0.01     0.6   -0.014  -0.01     0.6 
  SNP_A-1518186    0.02     0.5    0.002   0.00     0.5    0.002   0.00     0.5 
  SNP_A-1518232    0.02     0.5    0.002   0.00     0.5    0.002   0.00     0.5 
  SNP_A-1513530    0.05     0.5    0.005   0.00     0.5    0.004   0.00     0.5 
  SNP_A-1512779    0.09     0.5    0.008   0.00     0.5    0.008   0.00     0.5 
  SNP_A-1517845    0.11     0.5    0.010   0.00     0.5    0.010   0.00     0.5 
  SNP_A-1515438    0.14     0.4    0.013   0.00     0.4    0.012   0.00     0.4 
  SNP_A-1507409    0.17     0.4    0.016   0.01     0.4    0.016   0.01     0.4 
  SNP_A-1512097    0.28     0.4    0.027   0.02     0.4    0.026   0.02     0.4 
  SNP_A-1509442    0.29     0.4    0.027   0.02     0.4    0.027   0.02     0.4 
  SNP_A-1513911    0.32     0.4    0.031   0.03     0.4    0.030   0.02     0.4 
        230.016    0.31     0.4    0.030   0.02     0.4    0.029   0.02     0.4 
  SNP_A-1508925    0.30     0.4    0.030   0.02     0.4    0.028   0.02     0.4 
        230.813    0.35     0.4    0.035   0.03     0.4    0.033   0.03     0.4 
        231.223    0.40     0.3    0.040   0.04     0.3    0.038   0.04     0.3 
  SNP_A-1518277    0.45     0.3    0.045   0.05     0.3    0.043   0.05     0.3 
  SNP_A-1513340    0.47     0.3    0.048   0.06     0.3    0.045   0.05     0.3 
        232.339    0.48     0.3    0.049   0.06     0.3    0.046   0.06     0.3 
  SNP_A-1516502    0.49     0.3    0.050   0.06     0.3    0.047   0.06     0.3 
        233.039    0.48     0.3    0.049   0.06     0.3    0.046   0.06     0.3 
  SNP_A-1513678    0.47     0.3    0.048   0.06     0.3    0.045   0.05     0.3 
  SNP_A-1511275    0.48     0.3    0.050   0.06     0.3    0.046   0.06     0.3 
  SNP_A-1511236    0.47     0.3    0.049   0.06     0.3    0.045   0.05     0.3 
  SNP_A-1518963    0.44     0.3    0.046   0.05     0.3    0.042   0.05     0.3 
  SNP_A-1511213    0.41     0.3    0.044   0.05     0.3    0.040   0.04     0.3 
        234.661    0.30     0.4    0.033   0.03     0.4    0.030   0.02     0.4 
        235.028    0.20     0.4    0.021   0.01     0.4    0.019   0.01     0.4 
  SNP_A-1512787    0.09     0.5    0.009   0.00     0.5    0.009   0.00     0.5 
  SNP_A-1519324    0.08     0.5    0.009   0.00     0.5    0.008   0.00     0.5 
  SNP_A-1517969   -0.04     0.5   -0.004  -0.00     0.5   -0.004  -0.00     0.5 
  SNP_A-1512891   -0.01     0.5   -0.001  -0.00     0.5   -0.001  -0.00     0.5 
  SNP_A-1508734    0.03     0.5    0.003   0.00     0.5    0.003   0.00     0.5 
        237.039    0.04     0.5    0.005   0.00     0.5    0.004   0.00     0.5 
        237.504    0.06     0.5    0.006   0.00     0.5    0.006   0.00     0.5 
        237.970    0.07     0.5    0.008   0.00     0.5    0.007   0.00     0.5 
        238.435    0.08     0.5    0.010   0.00     0.5    0.009   0.00     0.5 
        238.900    0.09     0.5    0.011   0.00     0.5    0.010   0.00     0.5 
        239.365    0.11     0.5    0.013   0.00     0.4    0.012   0.00     0.5 
        239.831    0.12     0.5    0.014   0.00     0.4    0.013   0.00     0.4 
        240.296    0.13     0.4    0.016   0.01     0.4    0.014   0.00     0.4 
        240.761    0.14     0.4    0.017   0.01     0.4    0.015   0.01     0.4 
  SNP_A-1519148    0.16     0.4    0.019   0.01     0.4    0.017   0.01     0.4 
  SNP_A-1517878    0.18     0.4    0.021   0.01     0.4    0.019   0.01     0.4 
  SNP_A-1515358    0.19     0.4    0.022   0.01     0.4    0.019   0.01     0.4 
  SNP_A-1511884    0.18     0.4    0.021   0.01     0.4    0.019   0.01     0.4 
  SNP_A-1510999    0.13     0.4    0.015   0.00     0.4    0.013   0.00     0.4 
        242.856    0.07     0.5    0.008   0.00     0.5    0.007   0.00     0.5 
        243.236    0.00     0.5    0.000   0.00     0.5    0.000   0.00     0.5 
        243.616   -0.06     0.5   -0.007  -0.00     0.5   -0.006  -0.00     0.5 
  SNP_A-1509390   -0.12     0.5   -0.014  -0.00     0.6   -0.013  -0.00     0.6 
  SNP_A-1514765   -0.14     0.6   -0.017  -0.01     0.6   -0.015  -0.01     0.6 
        244.911   -0.16     0.6   -0.020  -0.01     0.6   -0.017  -0.01     0.6 
        245.387   -0.18     0.6   -0.023  -0.01     0.6   -0.020  -0.01     0.6 
        245.863   -0.20     0.6   -0.026  -0.01     0.6   -0.022  -0.01     0.6 
        246.339   -0.22     0.6   -0.029  -0.02     0.6   -0.025  -0.01     0.6 
        246.815   -0.24     0.6   -0.033  -0.02     0.6   -0.028  -0.02     0.6 
        247.290   -0.26     0.6   -0.036  -0.02     0.6   -0.030  -0.02     0.6 
  SNP_A-1519480   -0.28     0.6   -0.039  -0.03     0.6   -0.033  -0.02     0.6 
        248.172   -0.32     0.6   -0.045  -0.04     0.7   -0.038  -0.03     0.6 
        248.577   -0.36     0.6   -0.051  -0.05     0.7   -0.042  -0.04     0.7 
  SNP_A-1513628   -0.40     0.7   -0.057  -0.06     0.7   -0.047  -0.05     0.7 
  SNP_A-1507736   -0.41     0.7   -0.060  -0.06     0.7   -0.050  -0.05     0.7 
        249.500   -0.45     0.7   -0.066  -0.08     0.7   -0.054  -0.06     0.7 
        249.850   -0.48     0.7   -0.072  -0.09     0.7   -0.059  -0.07     0.7 
  SNP_A-1512714   -0.52     0.7   -0.077  -0.10     0.8   -0.063  -0.08     0.7 
        250.537   -0.54     0.7   -0.081  -0.11     0.8   -0.067  -0.09     0.7 
        250.875   -0.56     0.7   -0.085  -0.12     0.8   -0.070  -0.10     0.8 
  SNP_A-1517966   -0.58     0.7   -0.089  -0.13     0.8   -0.074  -0.11     0.8 
        251.702   -0.63     0.7   -0.099  -0.16     0.8   -0.081  -0.13     0.8 
        252.190   -0.68     0.8   -0.108  -0.19     0.8   -0.089  -0.16     0.8 
        252.678   -0.74     0.8   -0.117  -0.22     0.8   -0.096  -0.18     0.8 
  SNP_A-1514515   -0.79     0.8   -0.126  -0.26     0.9   -0.103  -0.21     0.8 
        253.584   -0.80     0.8   -0.130  -0.27     0.9   -0.107  -0.22     0.8 
        254.001   -0.82     0.8   -0.134  -0.29     0.9   -0.111  -0.23     0.8 
        254.419   -0.83     0.8   -0.139  -0.30     0.9   -0.116  -0.24     0.9 
        254.836   -0.85     0.8   -0.142  -0.31     0.9   -0.119  -0.26     0.9 
  SNP_A-1519386   -0.87     0.8   -0.146  -0.33     0.9   -0.123  -0.27     0.9 
        255.739   -0.89     0.8   -0.152  -0.35     0.9   -0.129  -0.29     0.9 
        256.224   -0.91     0.8   -0.158  -0.37     0.9   -0.135  -0.31     0.9 
        256.709   -0.93     0.8   -0.164  -0.40     0.9   -0.141  -0.33     0.9 
  SNP_A-1510513   -0.95     0.8   -0.170  -0.42     0.9   -0.147  -0.35     0.9 

MERLIN 1.1.2 - (c) 2000-2007 Goncalo Abecasis

References for this version of Merlin:

   Abecasis et al (2002) Nat Gen 30:97-101        [original citation]
   Fingerlin et al (2004) AJHG 74:432-43          [case selection for association studies]
   Abecasis and Wigginton (2005) AJHG 77:754-67   [ld modeling, parametric analyses]
   Fingerlin et al (2006) Gen Epidemiol 30:384-96 [sex-specific maps]
   Chen and Abecasis (2007) AJHG 81:913-26        [qtl association analysis, qtl simulation]


The following parameters are in effect:
                     Data File :     wiped_3.dat (-dname)
                 Pedigree File :     wiped_3.ped (-pname)
            Missing Value Code :         -99.999 (-xname)
                      Map File :      10K142.map (-mname)
            Allele Frequencies :  10K142cauc.frq (-f[a|e|f|m|file])
                   Random Seed :          123456 (-r9999)

Data Analysis Options
         General : --error [ON], --information [ON], --likelihood,
                   --model [age.tbl]
      IBD States : --ibd, --kinship, --matrices, --extended, --select
     NPL Linkage : --npl [ON], --pairs [ON], --qtl, --deviates, --exp [ON]
      VC Linkage : --vc, --useCovariates, --ascertainment, --unlinked [0.00]
     Association : --infer, --assoc, --fastAssoc, --filter, --custom [cov.tbl]
     Haplotyping : --best, --sample, --all, --founders, --horizontal
   Recombination : --zero, --one, --two, --three, --singlepoint
       Positions : --steps, --maxStep [0.50], --minStep, --grid, --start,
                   --stop
     LD Clusters : --clusters [], --distance, --rsq [0.16], --cfreq
          Limits : --bits [24], --megabytes [1024], --minutes
     Performance : --trim, --noCoupleBits, --swap [ON], --smallSwap
          Output : --quiet, --markerNames [ON], --frequencies [ON],
                   --perFamily [ON], --pdf [ON], --tabulate,
                   --prefix [wiped_3]
      Simulation : --simulate, --reruns, --save, --trait []

Phenotype: Disease [ALL] (139 families)
===============================================================================
            Pos   Zmean  pvalue linDelta    LOD  pvalue expDelta    LOD  pvalue
            min  -15.70     1.0   -0.408 -26.11     1.0   -9.999 -76.92     1.0 
            max   18.14 0.00000    0.707  44.09 0.00000    9.999  93.62 0.00000 
  SNP_A-1515436   -0.15     0.6   -0.018  -0.01     0.6   -0.016  -0.01     0.6 
          2.025   -0.14     0.6   -0.017  -0.01     0.6   -0.016  -0.01     0.6 
  SNP_A-1515061   -0.14     0.6   -0.016  -0.01     0.6   -0.015  -0.01     0.6 
  SNP_A-1510244   -0.13     0.6   -0.016  -0.01     0.6   -0.014  -0.00     0.6 
  SNP_A-1517422   -0.13     0.6   -0.016  -0.01     0.6   -0.014  -0.00     0.6 
          2.766   -0.11     0.5   -0.013  -0.00     0.6   -0.011  -0.00     0.5 
          3.120   -0.08     0.5   -0.009  -0.00     0.5   -0.008  -0.00     0.5 
  SNP_A-1515258   -0.05     0.5   -0.006  -0.00     0.5   -0.006  -0.00     0.5 
  SNP_A-1511866   -0.06     0.5   -0.007  -0.00     0.5   -0.006  -0.00     0.5 
  SNP_A-1519472   -0.06     0.5   -0.007  -0.00     0.5   -0.006  -0.00     0.5 
  SNP_A-1509530   -0.06     0.5   -0.007  -0.00     0.5   -0.007  -0.00     0.5 
          4.895   -0.06     0.5   -0.007  -0.00     0.5   -0.007  -0.00     0.5 
          5.253   -0.06     0.5   -0.008  -0.00     0.5   -0.007  -0.00     0.5 
  SNP_A-1516297   -0.06     0.5   -0.008  -0.00     0.5   -0.007  -0.00     0.5 
          5.929   -0.04     0.5   -0.005  -0.00     0.5   -0.005  -0.00     0.5 
  SNP_A-1514102   -0.03     0.5   -0.003  -0.00     0.5   -0.003  -0.00     0.5 
          6.746   -0.06     0.5   -0.007  -0.00     0.5   -0.006  -0.00     0.5 
          7.246   -0.09     0.5   -0.012  -0.00     0.5   -0.010  -0.00     0.5 
  SNP_A-1512767   -0.13     0.5   -0.016  -0.01     0.6   -0.013  -0.00     0.6 
          8.190   -0.14     0.6   -0.017  -0.01     0.6   -0.015  -0.01     0.6 
          8.634   -0.15     0.6   -0.018  -0.01     0.6   -0.016  -0.01     0.6 
          9.079   -0.16     0.6   -0.019  -0.01     0.6   -0.017  -0.01     0.6 
          9.524   -0.17     0.6   -0.020  -0.01     0.6   -0.018  -0.01     0.6 
          9.968   -0.17     0.6   -0.021  -0.01     0.6   -0.018  -0.01     0.6 
         10.413   -0.18     0.6   -0.022  -0.01     0.6   -0.019  -0.01     0.6 
  SNP_A-1513902   -0.19     0.6   -0.022  -0.01     0.6   -0.020  -0.01     0.6 
  SNP_A-1509670   -0.21     0.6   -0.024  -0.01     0.6   -0.021  -0.01     0.6 
  SNP_A-1518747   -0.22     0.6   -0.025  -0.01     0.6   -0.022  -0.01     0.6 
  SNP_A-1517209   -0.21     0.6   -0.024  -0.01     0.6   -0.021  -0.01     0.6 
  SNP_A-1512404   -0.20     0.6   -0.023  -0.01     0.6   -0.020  -0.01     0.6 
  SNP_A-1515810   -0.19     0.6   -0.021  -0.01     0.6   -0.018  -0.01     0.6 
         12.920   -0.21     0.6   -0.024  -0.01     0.6   -0.020  -0.01     0.6 
  SNP_A-1509327   -0.23     0.6   -0.026  -0.02     0.6   -0.022  -0.01     0.6 
  SNP_A-1513869   -0.33     0.6   -0.037  -0.03     0.6   -0.031  -0.03     0.6 
         13.922   -0.30     0.6   -0.034  -0.03     0.6   -0.028  -0.02     0.6 
  SNP_A-1510975   -0.26     0.6   -0.030  -0.02     0.6   -0.025  -0.02     0.6 
  SNP_A-1519402   -0.21     0.6   -0.023  -0.01     0.6   -0.020  -0.01     0.6 
         15.012   -0.11     0.5   -0.013  -0.00     0.6   -0.011  -0.00     0.5 
         15.393   -0.01     0.5   -0.002  -0.00     0.5   -0.001  -0.00     0.5 
         15.774    0.08     0.5    0.009   0.00     0.5    0.008   0.00     0.5 
  SNP_A-1517796    0.18     0.4    0.019   0.01     0.4    0.017   0.01     0.4 
  SNP_A-1519440    0.18     0.4    0.020   0.01     0.4    0.017   0.01     0.4 
         16.442    0.19     0.4    0.021   0.01     0.4    0.018   0.01     0.4 
  SNP_A-1514976    0.21     0.4    0.022   0.01     0.4    0.019   0.01     0.4 
  SNP_A-1514882    0.21     0.4    0.022   0.01     0.4    0.019   0.01     0.4 
  SNP_A-1510242    0.21     0.4    0.023   0.01     0.4    0.019   0.01     0.4 
  SNP_A-1510219    0.21     0.4    0.023   0.01     0.4    0.019   0.01     0.4 
  SNP_A-1512389    0.21     0.4    0.023   0.01     0.4    0.020   0.01     0.4 
  SNP_A-1517815    0.25     0.4    0.026   0.02     0.4    0.022   0.01     0.4 
  SNP_A-1517868    0.25     0.4    0.026   0.02     0.4    0.022   0.01     0.4 
  SNP_A-1515090    0.26     0.4    0.028   0.02     0.4    0.024   0.02     0.4 
  SNP_A-1507710    0.28     0.4    0.029   0.02     0.4    0.025   0.02     0.4 
  SNP_A-1518435    0.28     0.4    0.030   0.02     0.4    0.026   0.02     0.4 
         18.758    0.20     0.4    0.022   0.01     0.4    0.019   0.01     0.4 
  SNP_A-1508199    0.13     0.4    0.014   0.00     0.4    0.012   0.00     0.4 
  SNP_A-1519522    0.12     0.5    0.013   0.00     0.4    0.011   0.00     0.4 
  SNP_A-1513260    0.11     0.5    0.012   0.00     0.5    0.010   0.00     0.5 
         19.573    0.03     0.5    0.003   0.00     0.5    0.003   0.00     0.5 
  SNP_A-1515615   -0.05     0.5   -0.005  -0.00     0.5   -0.004  -0.00     0.5 
  SNP_A-1518097   -0.08     0.5   -0.009  -0.00     0.5   -0.007  -0.00     0.5 
  SNP_A-1508940   -0.08     0.5   -0.009  -0.00     0.5   -0.007  -0.00     0.5 
  SNP_A-1507771   -0.10     0.5   -0.010  -0.00     0.5   -0.009  -0.00     0.5 
  SNP_A-1518629   -0.20     0.6   -0.021  -0.01     0.6   -0.018  -0.01     0.6 
  SNP_A-1516109   -0.24     0.6   -0.025  -0.01     0.6   -0.021  -0.01     0.6 
  SNP_A-1514396   -0.21     0.6   -0.022  -0.01     0.6   -0.018  -0.01     0.6 
  SNP_A-1509591   -0.22     0.6   -0.023  -0.01     0.6   -0.019  -0.01     0.6 
  SNP_A-1516526   -0.21     0.6   -0.021  -0.01     0.6   -0.018  -0.01     0.6 
  SNP_A-1509817   -0.23     0.6   -0.024  -0.01     0.6   -0.020  -0.01     0.6 
  SNP_A-1515261   -0.28     0.6   -0.029  -0.02     0.6   -0.025  -0.02     0.6 
  SNP_A-1511956   -0.25     0.6   -0.026  -0.02     0.6   -0.022  -0.01     0.6 
  SNP_A-1513999   -0.21     0.6   -0.022  -0.01     0.6   -0.019  -0.01     0.6 
  SNP_A-1512869   -0.19     0.6   -0.020  -0.01     0.6   -0.017  -0.01     0.6 
  SNP_A-1515041   -0.19     0.6   -0.020  -0.01     0.6   -0.017  -0.01     0.6 
         22.832   -0.10     0.5   -0.011  -0.00     0.5   -0.009  -0.00     0.5 
  SNP_A-1511560   -0.02     0.5   -0.002  -0.00     0.5   -0.002  -0.00     0.5 
  SNP_A-1515421    0.00     0.5    0.000   0.00     0.5    0.000   0.00     0.5 
  SNP_A-1514888    0.02     0.5    0.002   0.00     0.5    0.002   0.00     0.5 
  SNP_A-1517215    0.04     0.5    0.004   0.00     0.5    0.003   0.00     0.5 
         24.058    0.07     0.5    0.007   0.00     0.5    0.006   0.00     0.5 
         24.434    0.10     0.5    0.010   0.00     0.5    0.009   0.00     0.5 
         24.809    0.13     0.4    0.013   0.00     0.4    0.012   0.00     0.4 
  SNP_A-1507875    0.16     0.4    0.017   0.01     0.4    0.015   0.01     0.4 
  SNP_A-1512805    0.18     0.4    0.019   0.01     0.4    0.018   0.01     0.4 
         25.735    0.22     0.4    0.023   0.01     0.4    0.022   0.01     0.4 
         26.086    0.26     0.4    0.028   0.02     0.4    0.026   0.02     0.4 
  SNP_A-1513348    0.30     0.4    0.032   0.02     0.4    0.029   0.02     0.4 
  SNP_A-1519463    0.31     0.4    0.033   0.03     0.4    0.031   0.02     0.4 
         27.078    0.31     0.4    0.033   0.03     0.4    0.031   0.02     0.4 
         27.455    0.31     0.4    0.032   0.03     0.4    0.030   0.02     0.4 
  SNP_A-1507860    0.32     0.4    0.032   0.03     0.4    0.030   0.02     0.4 
         28.153    0.29     0.4    0.028   0.02     0.4    0.027   0.02     0.4 
  SNP_A-1517732    0.26     0.4    0.025   0.02     0.4    0.024   0.02     0.4 
  SNP_A-1513083    0.27     0.4    0.026   0.02     0.4    0.025   0.02     0.4 
  SNP_A-1511882    0.29     0.4    0.028   0.02     0.4    0.027   0.02     0.4 
  SNP_A-1516496    0.29     0.4    0.028   0.02     0.4    0.027   0.02     0.4 
         29.327    0.29     0.4    0.028   0.02     0.4    0.027   0.02     0.4 
  SNP_A-1511799    0.29     0.4    0.028   0.02     0.4    0.027   0.02     0.4 
  SNP_A-1511648    0.29     0.4    0.028   0.02     0.4    0.027   0.02     0.4 
  SNP_A-1513177    0.31     0.4    0.029   0.02     0.4    0.029   0.02     0.4 
  SNP_A-1514389    0.39     0.4    0.036   0.04     0.3    0.036   0.04     0.3 
  SNP_A-1514709    0.43     0.3    0.040   0.04     0.3    0.041   0.04     0.3 
  SNP_A-1514115    0.48     0.3    0.045   0.05     0.3    0.045   0.05     0.3 
  SNP_A-1513437    0.62     0.3    0.058   0.09     0.3    0.059   0.09     0.3 
         31.628    0.67     0.3    0.063   0.11     0.2    0.065   0.11     0.2 
  SNP_A-1513264    0.73     0.2    0.068   0.13     0.2    0.070   0.13     0.2 
  SNP_A-1513765    0.83     0.2    0.077   0.16     0.2    0.079   0.17     0.2 
         32.867    0.82     0.2    0.077   0.16     0.2    0.079   0.17     0.2 
         33.308    0.82     0.2    0.077   0.16     0.2    0.079   0.16     0.2 
  SNP_A-1509169    0.81     0.2    0.076   0.16     0.2    0.078   0.16     0.2 
  SNP_A-1517269    0.82     0.2    0.077   0.16     0.2    0.079   0.17     0.2 
  SNP_A-1510102    0.82     0.2    0.077   0.16     0.2    0.079   0.17     0.2 
         34.534    0.86     0.2    0.081   0.18     0.2    0.084   0.18     0.2 
         34.932    0.90     0.2    0.085   0.19     0.2    0.088   0.20     0.2 
  SNP_A-1513110    0.94     0.2    0.087   0.21     0.2    0.091   0.22     0.2 
  SNP_A-1508425    0.98     0.2    0.089   0.22     0.2    0.094   0.24    0.15 
  SNP_A-1519567    0.99     0.2    0.090   0.23     0.2    0.095   0.24    0.15 
  SNP_A-1509534    1.00     0.2    0.091   0.23     0.2    0.095   0.25    0.14 
  SNP_A-1518334    1.02     0.2    0.092   0.24    0.15    0.097   0.25    0.14 
  SNP_A-1514341    1.03     0.2    0.092   0.24    0.15    0.097   0.26    0.14 
         36.591    1.02     0.2    0.092   0.24    0.15    0.098   0.26    0.14 
         36.943    1.02     0.2    0.092   0.24    0.15    0.098   0.26    0.14 
  SNP_A-1513975    1.02     0.2    0.091   0.24    0.15    0.097   0.25    0.14 
  SNP_A-1508852    1.02     0.2    0.090   0.23     0.2    0.096   0.25    0.14 
         38.092    1.10    0.14    0.097   0.27    0.13    0.103   0.29    0.12 
  SNP_A-1516003    1.18    0.12    0.104   0.31    0.12    0.110   0.33    0.11 
  SNP_A-1512631    1.30    0.10    0.115   0.38    0.09    0.122   0.40    0.09 
  SNP_A-1516023    1.31    0.09    0.116   0.39    0.09    0.123   0.42    0.08 
  SNP_A-1510533    1.34    0.09    0.119   0.40    0.09    0.126   0.43    0.08 
         39.442    1.48    0.07    0.134   0.50    0.06    0.141   0.54    0.06 
  SNP_A-1514706    1.63    0.05    0.147   0.61    0.05    0.155   0.64    0.04 
  SNP_A-1507499    1.73    0.04    0.156   0.68    0.04    0.165   0.73    0.03 
  SNP_A-1516082    1.78    0.04    0.160   0.73    0.03    0.170   0.78    0.03 
         40.711    1.89    0.03    0.169   0.81    0.03    0.181   0.88    0.02 
         41.137    1.99    0.02    0.177   0.90    0.02    0.190   0.97    0.02 
  SNP_A-1517009    2.10    0.02    0.183   0.98    0.02    0.198   1.06   0.013 
  SNP_A-1514707    2.17   0.015    0.189   1.04   0.014    0.202   1.12   0.011 
  SNP_A-1508859    2.18   0.015    0.189   1.05   0.014    0.202   1.13   0.011 
  SNP_A-1519611    2.18   0.015    0.189   1.05   0.014    0.202   1.13   0.011 
  SNP_A-1519253    2.16    0.02    0.188   1.03   0.015    0.200   1.11   0.012 
  SNP_A-1510569    2.13    0.02    0.187   1.01    0.02    0.198   1.08   0.013 
  SNP_A-1517258    2.11    0.02    0.185   0.99    0.02    0.196   1.06   0.014 
         43.139    2.09    0.02    0.184   0.98    0.02    0.197   1.06   0.014 
  SNP_A-1510970    2.08    0.02    0.181   0.96    0.02    0.194   1.03   0.015 
  SNP_A-1509690    2.08    0.02    0.181   0.95    0.02    0.194   1.03   0.015 
  SNP_A-1515672    2.07    0.02    0.180   0.95    0.02    0.193   1.03   0.015 
  SNP_A-1511857    1.99    0.02    0.176   0.89    0.02    0.186   0.94    0.02 
         44.392    1.91    0.03    0.172   0.83    0.03    0.179   0.88    0.02 
  SNP_A-1516106    1.83    0.03    0.166   0.77    0.03    0.171   0.80    0.03 
         45.047    1.77    0.04    0.162   0.73    0.03    0.166   0.75    0.03 
  SNP_A-1516096    1.71    0.04    0.157   0.68    0.04    0.158   0.69    0.04 
  SNP_A-1514490    1.67    0.05    0.154   0.65    0.04    0.154   0.66    0.04 
  SNP_A-1515043    1.76    0.04    0.160   0.71    0.04    0.162   0.73    0.03 
  SNP_A-1509618    1.79    0.04    0.163   0.74    0.03    0.165   0.75    0.03 
  SNP_A-1517829    1.86    0.03    0.170   0.80    0.03    0.173   0.83    0.03 
  SNP_A-1513133    1.95    0.03    0.178   0.88    0.02    0.183   0.91    0.02 
         47.073    2.08    0.02    0.191   1.01    0.02    0.198   1.06   0.014 
         47.422    2.22   0.013    0.202   1.14   0.011    0.212   1.20   0.009 
  SNP_A-1513059    2.35   0.009    0.212   1.27   0.008    0.224   1.35   0.006 
         48.133    2.43   0.008    0.218   1.35   0.006    0.232   1.44   0.005 
  SNP_A-1519620    2.51   0.006    0.223   1.42   0.005    0.238   1.53   0.004 
         48.967    2.65   0.004    0.232   1.57   0.004    0.254   1.72   0.002 
  SNP_A-1515442    2.80   0.003    0.237   1.69   0.003    0.264   1.89   0.002 
  SNP_A-1508027    2.80   0.003    0.237   1.69   0.003    0.263   1.89   0.002 
  SNP_A-1514310    2.79   0.003    0.236   1.67   0.003    0.261   1.86   0.002 
         49.954    2.77   0.003    0.234   1.65   0.003    0.258   1.83   0.002 
  SNP_A-1516643    2.76   0.003    0.232   1.62   0.003    0.256   1.80   0.002 
  SNP_A-1514313    2.72   0.003    0.229   1.58   0.003    0.252   1.75   0.002 
         50.767    2.67   0.004    0.226   1.53   0.004    0.248   1.70   0.003 
  SNP_A-1519009    2.63   0.004    0.221   1.47   0.005    0.243   1.63   0.003 
         51.517    2.67   0.004    0.227   1.54   0.004    0.249   1.71   0.003 
  SNP_A-1515561    2.72   0.003    0.231   1.59   0.003    0.254   1.77   0.002 
  SNP_A-1515863    2.72   0.003    0.231   1.59   0.003    0.254   1.77   0.002 
  SNP_A-1508843    2.85   0.002    0.240   1.74   0.002    0.270   1.97  0.0013 
  SNP_A-1511572    2.91   0.002    0.244   1.81   0.002    0.276   2.06  0.0010 
         52.904    2.98  0.0014    0.249   1.89   0.002    0.284   2.16  0.0008 
  SNP_A-1508095    3.05  0.0011    0.252   1.95  0.0014    0.289   2.25  0.0006 
         53.731    3.04  0.0012    0.250   1.94  0.0014    0.288   2.24  0.0007 
         54.093    3.04  0.0012    0.247   1.91  0.0015    0.285   2.21  0.0007 
  SNP_A-1518433    3.04  0.0012    0.242   1.87   0.002    0.278   2.16  0.0008 
  SNP_A-1519239    2.99  0.0014    0.238   1.81   0.002    0.271   2.07  0.0010 
  SNP_A-1508274    3.01  0.0013    0.237   1.82   0.002    0.272   2.10  0.0009 
  SNP_A-1509254    3.03  0.0012    0.239   1.84   0.002    0.274   2.13  0.0009 
  SNP_A-1509211    3.03  0.0012    0.239   1.84   0.002    0.274   2.13  0.0009 
  SNP_A-1509410    3.06  0.0011    0.241   1.88   0.002    0.279   2.19  0.0008 
  SNP_A-1517244    3.07  0.0011    0.242   1.90   0.002    0.280   2.20  0.0007 
  SNP_A-1515048    3.10  0.0010    0.245   1.93  0.0014    0.287   2.27  0.0006 
  SNP_A-1514202    3.10  0.0010    0.245   1.94  0.0014    0.288   2.29  0.0006 
  SNP_A-1510557    3.12  0.0009    0.246   1.96  0.0013    0.289   2.31  0.0006 
  SNP_A-1508505    3.09  0.0010    0.244   1.92  0.0015    0.286   2.26  0.0006 
  SNP_A-1514278    3.08  0.0010    0.244   1.92  0.0015    0.286   2.26  0.0006 
  SNP_A-1515183    3.05  0.0012    0.243   1.89   0.002    0.284   2.22  0.0007 
  SNP_A-1511211    2.84   0.002    0.234   1.70   0.003    0.272   1.98  0.0013 
         56.986    2.62   0.004    0.224   1.50   0.004    0.257   1.73   0.002 
         57.426    2.41   0.008    0.211   1.30   0.007    0.239   1.48   0.005 
         57.866    2.20   0.014    0.197   1.10   0.012    0.220   1.24   0.009 
         58.306    1.98    0.02    0.180   0.91    0.02    0.198   1.01    0.02 
         58.746    1.77    0.04    0.163   0.74    0.03    0.175   0.79    0.03 
         59.186    1.56    0.06    0.143   0.57    0.05    0.151   0.60    0.05 
         59.626    1.35    0.09    0.123   0.42    0.08    0.127   0.44    0.08 
  SNP_A-1509515    1.14    0.13    0.102   0.30    0.12    0.104   0.30    0.12 
  SNP_A-1510054    0.92     0.2    0.084   0.20     0.2    0.083   0.20     0.2 
  SNP_A-1510004    0.92     0.2    0.083   0.20     0.2    0.083   0.19     0.2 
  SNP_A-1510119    0.91     0.2    0.083   0.19     0.2    0.082   0.19     0.2 
  SNP_A-1516349    0.84     0.2    0.077   0.16     0.2    0.076   0.16     0.2 
  SNP_A-1519672    0.65     0.3    0.060   0.10     0.3    0.059   0.10     0.3 
  SNP_A-1508140    0.51     0.3    0.047   0.06     0.3    0.046   0.06     0.3 
  SNP_A-1519121    0.59     0.3    0.054   0.08     0.3    0.053   0.08     0.3 
  SNP_A-1517107    0.83     0.2    0.074   0.16     0.2    0.074   0.16     0.2 
  SNP_A-1514348    0.86     0.2    0.076   0.17     0.2    0.077   0.17     0.2 
  SNP_A-1518695    0.87     0.2    0.077   0.17     0.2    0.078   0.17     0.2 
         63.102    0.85     0.2    0.076   0.17     0.2    0.077   0.17     0.2 
         63.485    0.83     0.2    0.075   0.16     0.2    0.076   0.16     0.2 
         63.869    0.82     0.2    0.074   0.15     0.2    0.075   0.16     0.2 
  SNP_A-1509351    0.80     0.2    0.072   0.15     0.2    0.073   0.15     0.2 
  SNP_A-1514999    0.77     0.2    0.070   0.14     0.2    0.070   0.14     0.2 
  SNP_A-1515873    0.77     0.2    0.070   0.14     0.2    0.070   0.14     0.2 
  SNP_A-1518814    0.77     0.2    0.070   0.14     0.2    0.070   0.14     0.2 
  SNP_A-1508461    0.77     0.2    0.069   0.14     0.2    0.070   0.14     0.2 
         65.253    0.79     0.2    0.071   0.14     0.2    0.073   0.15     0.2 
  SNP_A-1510207    0.81     0.2    0.071   0.15     0.2    0.075   0.16     0.2 
  SNP_A-1511758    0.77     0.2    0.067   0.13     0.2    0.071   0.14     0.2 
         66.260    0.69     0.2    0.059   0.10     0.2    0.063   0.11     0.2 
  SNP_A-1513944    0.60     0.3    0.051   0.08     0.3    0.055   0.09     0.3 
  SNP_A-1509721    0.62     0.3    0.052   0.08     0.3    0.057   0.09     0.3 
         67.155    0.54     0.3    0.046   0.06     0.3    0.050   0.07     0.3 
         67.588    0.46     0.3    0.040   0.05     0.3    0.043   0.05     0.3 
         68.021    0.39     0.4    0.033   0.03     0.4    0.036   0.04     0.3 
  SNP_A-1509386    0.31     0.4    0.026   0.02     0.4    0.028   0.02     0.4 
  SNP_A-1516695    0.29     0.4    0.024   0.02     0.4    0.026   0.02     0.4 
  SNP_A-1516779    0.11     0.5    0.009   0.00     0.5    0.010   0.00     0.5 
  SNP_A-1515237    0.02     0.5    0.002   0.00     0.5    0.002   0.00     0.5 
  SNP_A-1515175    0.02     0.5    0.002   0.00     0.5    0.002   0.00     0.5 
  SNP_A-1512996    0.01     0.5    0.001   0.00     0.5    0.001   0.00     0.5 
  SNP_A-1507746   -0.02     0.5   -0.002  -0.00     0.5   -0.002  -0.00     0.5 
  SNP_A-1516032   -0.03     0.5   -0.003  -0.00     0.5   -0.003  -0.00     0.5 
  SNP_A-1510104   -0.03     0.5   -0.003  -0.00     0.5   -0.003  -0.00     0.5 
  SNP_A-1508136   -0.04     0.5   -0.004  -0.00     0.5   -0.004  -0.00     0.5 
  SNP_A-1513833   -0.09     0.5   -0.007  -0.00     0.5   -0.008  -0.00     0.5 
  SNP_A-1517629   -0.09     0.5   -0.007  -0.00     0.5   -0.008  -0.00     0.5 
  SNP_A-1517291   -0.11     0.5   -0.010  -0.00     0.5   -0.010  -0.00     0.5 
         70.309   -0.14     0.6   -0.012  -0.00     0.6   -0.013  -0.00     0.6 
  SNP_A-1516378   -0.17     0.6   -0.015  -0.01     0.6   -0.016  -0.01     0.6 
  SNP_A-1517759   -0.21     0.6   -0.019  -0.01     0.6   -0.020  -0.01     0.6 
         71.297   -0.26     0.6   -0.022  -0.01     0.6   -0.024  -0.02     0.6 
  SNP_A-1516352   -0.30     0.6   -0.026  -0.02     0.6   -0.029  -0.02     0.6 
  SNP_A-1519191   -0.31     0.6   -0.027  -0.02     0.6   -0.029  -0.02     0.6 
  SNP_A-1512446   -0.32     0.6   -0.028  -0.02     0.6   -0.031  -0.03     0.6 
  SNP_A-1517881   -0.34     0.6   -0.029  -0.03     0.6   -0.032  -0.03     0.6 
  SNP_A-1517297   -0.35     0.6   -0.030  -0.03     0.6   -0.033  -0.03     0.6 
  SNP_A-1510592   -0.38     0.6   -0.034  -0.03     0.7   -0.037  -0.04     0.7 
         73.355   -0.39     0.7   -0.035  -0.03     0.7   -0.038  -0.04     0.7 
         73.805   -0.40     0.7   -0.036  -0.04     0.7   -0.039  -0.04     0.7 
         74.256   -0.40     0.7   -0.036  -0.04     0.7   -0.039  -0.04     0.7 
  SNP_A-1508667   -0.41     0.7   -0.037  -0.04     0.7   -0.040  -0.04     0.7 
         75.186   -0.45     0.7   -0.040  -0.05     0.7   -0.043  -0.05     0.7 
  SNP_A-1514818   -0.49     0.7   -0.043  -0.05     0.7   -0.046  -0.06     0.7 
  SNP_A-1513593   -0.53     0.7   -0.046  -0.06     0.7   -0.049  -0.07     0.7 
         76.552   -0.57     0.7   -0.050  -0.07     0.7   -0.053  -0.08     0.7 
  SNP_A-1515478   -0.61     0.7   -0.053  -0.08     0.7   -0.056  -0.09     0.7 
  SNP_A-1515855   -0.61     0.7   -0.053  -0.08     0.7   -0.056  -0.09     0.7 
  SNP_A-1519350   -0.68     0.8   -0.059  -0.10     0.8   -0.062  -0.11     0.8 
  SNP_A-1512084   -0.68     0.8   -0.059  -0.10     0.8   -0.062  -0.11     0.8 
  SNP_A-1514374   -0.67     0.7   -0.059  -0.10     0.8   -0.062  -0.11     0.8 
  SNP_A-1519172   -0.70     0.8   -0.061  -0.11     0.8   -0.064  -0.12     0.8 
         78.077   -0.66     0.7   -0.057  -0.10     0.7   -0.061  -0.10     0.8 
  SNP_A-1508167   -0.62     0.7   -0.053  -0.09     0.7   -0.057  -0.09     0.7 
  SNP_A-1508879   -0.63     0.7   -0.054  -0.09     0.7   -0.058  -0.09     0.7 
  SNP_A-1510559   -0.66     0.7   -0.056  -0.10     0.7   -0.060  -0.10     0.8 
  SNP_A-1508605   -0.67     0.7   -0.057  -0.10     0.7   -0.061  -0.10     0.8 
  SNP_A-1507419   -0.67     0.7   -0.057  -0.10     0.7   -0.061  -0.10     0.8 
  SNP_A-1517014   -0.66     0.7   -0.057  -0.10     0.7   -0.061  -0.10     0.8 
  SNP_A-1514622   -0.66     0.7   -0.056  -0.10     0.7   -0.060  -0.10     0.8 
  SNP_A-1513200   -0.65     0.7   -0.056  -0.09     0.7   -0.060  -0.10     0.8 
  SNP_A-1511274   -0.60     0.7   -0.052  -0.08     0.7   -0.057  -0.09     0.7 
  SNP_A-1514216   -0.60     0.7   -0.052  -0.08     0.7   -0.057  -0.09     0.7 
         81.198   -0.74     0.8   -0.065  -0.12     0.8   -0.071  -0.13     0.8 
  SNP_A-1519202   -0.87     0.8   -0.077  -0.17     0.8   -0.083  -0.18     0.8 
  SNP_A-1517270   -0.93     0.8   -0.081  -0.20     0.8   -0.087  -0.21     0.8 
  SNP_A-1519736   -1.10     0.9   -0.098  -0.28     0.9   -0.103  -0.29     0.9 
  SNP_A-1508561   -1.08     0.9   -0.096  -0.27     0.9   -0.101  -0.28     0.9 
  SNP_A-1508525   -1.08     0.9   -0.096  -0.27     0.9   -0.101  -0.28     0.9 
  SNP_A-1507869   -1.03     0.8   -0.091  -0.24     0.9   -0.096  -0.25     0.9 
  SNP_A-1508311   -1.00     0.8   -0.089  -0.23     0.8   -0.094  -0.24     0.9 
         82.968   -0.98     0.8   -0.088  -0.22     0.8   -0.093  -0.23     0.9 
  SNP_A-1510016   -0.97     0.8   -0.086  -0.22     0.8   -0.092  -0.23     0.8 
         83.671   -0.97     0.8   -0.087  -0.22     0.8   -0.092  -0.23     0.8 
  SNP_A-1511907   -0.98     0.8   -0.086  -0.22     0.8   -0.092  -0.23     0.8 
  SNP_A-1516665   -0.98     0.8   -0.087  -0.22     0.8   -0.093  -0.23     0.8 
         84.380   -0.96     0.8   -0.085  -0.21     0.8   -0.092  -0.22     0.8 
  SNP_A-1514163   -0.95     0.8   -0.084  -0.20     0.8   -0.090  -0.22     0.8 
         85.034   -0.99     0.8   -0.088  -0.23     0.8   -0.094  -0.24     0.9 
  SNP_A-1516956   -1.04     0.9   -0.092  -0.25     0.9   -0.098  -0.26     0.9 
         85.792   -1.03     0.8   -0.091  -0.24     0.9   -0.098  -0.26     0.9 
  SNP_A-1517915   -1.02     0.8   -0.090  -0.24     0.9   -0.098  -0.25     0.9 
  SNP_A-1509074   -1.02     0.8   -0.090  -0.24     0.9   -0.098  -0.26     0.9 
  SNP_A-1512927   -1.03     0.8   -0.091  -0.24     0.9   -0.099  -0.26     0.9 
         86.719   -1.03     0.8   -0.091  -0.24     0.9   -0.099  -0.26     0.9 
  SNP_A-1515026   -1.02     0.8   -0.090  -0.24     0.9   -0.099  -0.26     0.9 
         87.337   -1.00     0.8   -0.089  -0.23     0.8   -0.097  -0.25     0.9 
         87.682   -0.97     0.8   -0.086  -0.22     0.8   -0.094  -0.23     0.9 
  SNP_A-1515692   -0.95     0.8   -0.084  -0.20     0.8   -0.091  -0.22     0.8 
  SNP_A-1518769   -0.94     0.8   -0.083  -0.20     0.8   -0.090  -0.22     0.8 
  SNP_A-1510288   -0.93     0.8   -0.082  -0.20     0.8   -0.090  -0.21     0.8 
         88.582   -0.96     0.8   -0.086  -0.21     0.8   -0.093  -0.23     0.8 
  SNP_A-1519243   -0.99     0.8   -0.089  -0.23     0.8   -0.096  -0.24     0.9 
  SNP_A-1510291   -1.01     0.8   -0.092  -0.24     0.9   -0.098  -0.25     0.9 
         89.437   -1.09     0.9   -0.100  -0.28     0.9   -0.107  -0.30     0.9 
         89.778   -1.17     0.9   -0.108  -0.33     0.9   -0.114  -0.34     0.9 
  SNP_A-1515658   -1.25     0.9   -0.115  -0.37     0.9   -0.121  -0.39     0.9 
  SNP_A-1513885   -1.27     0.9   -0.116  -0.38     0.9   -0.123  -0.40     0.9 
  SNP_A-1519044   -1.29     0.9   -0.119  -0.40     0.9   -0.125  -0.41     0.9 
  SNP_A-1508841   -1.35     0.9   -0.125  -0.44     0.9   -0.130  -0.45     0.9 
  SNP_A-1515187   -1.37     0.9   -0.127  -0.45     0.9   -0.132  -0.46     0.9 
         91.053   -1.41     0.9   -0.134  -0.49     0.9   -0.138  -0.50     0.9 
         91.462   -1.46     0.9   -0.140  -0.53     0.9   -0.142  -0.53     0.9 
  SNP_A-1509035   -1.51     0.9   -0.145  -0.57     0.9   -0.146  -0.56     0.9 
         92.186   -1.54     0.9   -0.148  -0.60     1.0   -0.147  -0.58     0.9 
  SNP_A-1518858   -1.58     0.9   -0.150  -0.62     1.0   -0.148  -0.60     1.0 
  SNP_A-1511814   -1.60     0.9   -0.151  -0.63     1.0   -0.149  -0.61     1.0 
  SNP_A-1517819   -1.63     0.9   -0.153  -0.65     1.0   -0.151  -0.62     1.0 
  SNP_A-1516383   -1.63     0.9   -0.153  -0.65     1.0   -0.151  -0.62     1.0 
  SNP_A-1507988   -1.63     0.9   -0.155  -0.66     1.0   -0.151  -0.63     1.0 
  SNP_A-1513469   -1.65     1.0   -0.160  -0.69     1.0   -0.153  -0.65     1.0 
  SNP_A-1515772   -1.64     0.9   -0.160  -0.69     1.0   -0.152  -0.64     1.0 
  SNP_A-1513091   -1.64     0.9   -0.162  -0.70     1.0   -0.153  -0.64     1.0 
  SNP_A-1515578   -1.63     0.9   -0.171  -0.73     1.0   -0.154  -0.64     1.0 
  SNP_A-1512047   -1.63     0.9   -0.171  -0.73     1.0   -0.154  -0.64     1.0 
         94.599   -1.60     0.9   -0.170  -0.71     1.0   -0.152  -0.62     1.0 
         94.939   -1.56     0.9   -0.169  -0.69     1.0   -0.151  -0.60     1.0 
  SNP_A-1513807   -1.53     0.9   -0.167  -0.67     1.0   -0.149  -0.58     0.9 
  SNP_A-1516112   -1.50     0.9   -0.168  -0.66     1.0   -0.148  -0.57     0.9 
  SNP_A-1511915   -1.48     0.9   -0.167  -0.65     1.0   -0.147  -0.56     0.9 
  SNP_A-1511544   -1.42     0.9   -0.164  -0.61     1.0   -0.144  -0.52     0.9 
         96.799   -1.31     0.9   -0.157  -0.54     0.9   -0.136  -0.46     0.9 
         97.299   -1.21     0.9   -0.148  -0.47     0.9   -0.128  -0.40     0.9 
         97.799   -1.11     0.9   -0.139  -0.40     0.9   -0.120  -0.34     0.9 
         98.299   -1.01     0.8   -0.129  -0.34     0.9   -0.110  -0.28     0.9 
         98.799   -0.91     0.8   -0.117  -0.27     0.9   -0.100  -0.23     0.8 
         99.299   -0.80     0.8   -0.105  -0.22     0.8   -0.089  -0.18     0.8 
         99.799   -0.70     0.8   -0.092  -0.17     0.8   -0.078  -0.14     0.8 
  SNP_A-1508678   -0.61     0.7   -0.079  -0.12     0.8   -0.066  -0.10     0.8 
        100.722   -0.52     0.7   -0.068  -0.09     0.7   -0.057  -0.07     0.7 
        101.145   -0.43     0.7   -0.056  -0.06     0.7   -0.047  -0.05     0.7 
  SNP_A-1508204   -0.34     0.6   -0.044  -0.04     0.7   -0.037  -0.03     0.6 
        101.989   -0.25     0.6   -0.032  -0.02     0.6   -0.027  -0.02     0.6 
  SNP_A-1519546   -0.16     0.6   -0.020  -0.01     0.6   -0.017  -0.01     0.6 
  SNP_A-1511247   -0.15     0.6   -0.019  -0.01     0.6   -0.016  -0.01     0.6 
  SNP_A-1515792   -0.10     0.5   -0.013  -0.00     0.5   -0.011  -0.00     0.5 
        103.395   -0.10     0.5   -0.013  -0.00     0.5   -0.011  -0.00     0.5 
        103.889   -0.10     0.5   -0.013  -0.00     0.6   -0.011  -0.00     0.5 
        104.383   -0.10     0.5   -0.013  -0.00     0.6   -0.011  -0.00     0.5 
        104.877   -0.11     0.5   -0.013  -0.00     0.6   -0.011  -0.00     0.5 
        105.371   -0.11     0.5   -0.013  -0.00     0.6   -0.011  -0.00     0.5 
        105.865   -0.11     0.5   -0.012  -0.00     0.5   -0.011  -0.00     0.5 
        106.359   -0.11     0.5   -0.012  -0.00     0.5   -0.010  -0.00     0.5 
  SNP_A-1507398   -0.11     0.5   -0.011  -0.00     0.5   -0.010  -0.00     0.5 
  SNP_A-1516476   -0.14     0.6   -0.015  -0.01     0.6   -0.013  -0.00     0.6 
  SNP_A-1519682   -0.18     0.6   -0.019  -0.01     0.6   -0.017  -0.01     0.6 
  SNP_A-1518426   -0.24     0.6   -0.025  -0.02     0.6   -0.022  -0.01     0.6 
  SNP_A-1515592   -0.28     0.6   -0.029  -0.02     0.6   -0.025  -0.02     0.6 
  SNP_A-1518974   -0.29     0.6   -0.029  -0.02     0.6   -0.026  -0.02     0.6 
        107.852   -0.31     0.6   -0.032  -0.03     0.6   -0.028  -0.02     0.6 
  SNP_A-1508724   -0.34     0.6   -0.034  -0.03     0.6   -0.030  -0.03     0.6 
  SNP_A-1517947   -0.34     0.6   -0.035  -0.03     0.6   -0.030  -0.03     0.6 
  SNP_A-1513283   -0.36     0.6   -0.036  -0.03     0.7   -0.031  -0.03     0.6 
  SNP_A-1510718   -0.36     0.6   -0.036  -0.03     0.7   -0.031  -0.03     0.6 
  SNP_A-1510837   -0.42     0.7   -0.042  -0.05     0.7   -0.037  -0.04     0.7 
  SNP_A-1518373   -0.44     0.7   -0.044  -0.05     0.7   -0.039  -0.04     0.7 
  SNP_A-1512534   -0.45     0.7   -0.045  -0.05     0.7   -0.040  -0.05     0.7 
  SNP_A-1518496   -0.46     0.7   -0.045  -0.05     0.7   -0.040  -0.05     0.7 
  SNP_A-1519706   -0.46     0.7   -0.046  -0.06     0.7   -0.041  -0.05     0.7 
  SNP_A-1512678   -0.52     0.7   -0.052  -0.07     0.7   -0.046  -0.06     0.7 
  SNP_A-1515568   -0.54     0.7   -0.055  -0.08     0.7   -0.048  -0.07     0.7 
  SNP_A-1514212   -0.54     0.7   -0.055  -0.08     0.7   -0.048  -0.07     0.7 
  SNP_A-1512649   -0.54     0.7   -0.055  -0.08     0.7   -0.048  -0.07     0.7 
  SNP_A-1513818   -0.49     0.7   -0.049  -0.06     0.7   -0.044  -0.05     0.7 
        109.698   -0.42     0.7   -0.042  -0.04     0.7   -0.037  -0.04     0.7 
  SNP_A-1518791   -0.34     0.6   -0.034  -0.03     0.6   -0.031  -0.03     0.6 
  SNP_A-1515381   -0.15     0.6   -0.014  -0.01     0.6   -0.013  -0.01     0.6 
  SNP_A-1510624   -0.14     0.6   -0.013  -0.00     0.6   -0.013  -0.00     0.6 
  SNP_A-1513397   -0.14     0.6   -0.013  -0.00     0.6   -0.013  -0.00     0.6 
  SNP_A-1508092   -0.14     0.6   -0.014  -0.00     0.6   -0.013  -0.00     0.6 
  SNP_A-1518517   -0.14     0.6   -0.013  -0.00     0.6   -0.013  -0.00     0.6 
  SNP_A-1514676   -0.13     0.6   -0.013  -0.00     0.6   -0.012  -0.00     0.6 
  SNP_A-1514761   -0.14     0.6   -0.013  -0.00     0.6   -0.012  -0.00     0.6 
  SNP_A-1508669   -0.13     0.6   -0.012  -0.00     0.6   -0.012  -0.00     0.6 
  SNP_A-1512032   -0.12     0.5   -0.011  -0.00     0.6   -0.011  -0.00     0.6 
  SNP_A-1511890   -0.13     0.6   -0.012  -0.00     0.6   -0.012  -0.00     0.6 
  SNP_A-1519363   -0.20     0.6   -0.018  -0.01     0.6   -0.018  -0.01     0.6 
  SNP_A-1519592   -0.26     0.6   -0.023  -0.02     0.6   -0.023  -0.02     0.6 
  SNP_A-1507713   -0.26     0.6   -0.023  -0.02     0.6   -0.023  -0.02     0.6 
  SNP_A-1508877   -0.27     0.6   -0.024  -0.02     0.6   -0.024  -0.02     0.6 
  SNP_A-1512712   -0.28     0.6   -0.025  -0.02     0.6   -0.025  -0.02     0.6 
  SNP_A-1513718   -0.28     0.6   -0.025  -0.02     0.6   -0.025  -0.02     0.6 
  SNP_A-1507990   -0.31     0.6   -0.028  -0.02     0.6   -0.028  -0.02     0.6 
        112.009   -0.38     0.6   -0.034  -0.03     0.7   -0.033  -0.03     0.6 
  SNP_A-1507449   -0.44     0.7   -0.039  -0.04     0.7   -0.039  -0.04     0.7 
  SNP_A-1515881   -0.45     0.7   -0.040  -0.05     0.7   -0.040  -0.05     0.7 
  SNP_A-1516494   -0.37     0.6   -0.033  -0.03     0.6   -0.033  -0.03     0.6 
  SNP_A-1515979   -0.23     0.6   -0.020  -0.01     0.6   -0.021  -0.01     0.6 
  SNP_A-1519616   -0.19     0.6   -0.017  -0.01     0.6   -0.017  -0.01     0.6 
  SNP_A-1517055   -0.12     0.5   -0.010  -0.00     0.5   -0.011  -0.00     0.5 
  SNP_A-1508048   -0.08     0.5   -0.006  -0.00     0.5   -0.007  -0.00     0.5 
  SNP_A-1517636   -0.07     0.5   -0.006  -0.00     0.5   -0.006  -0.00     0.5 
  SNP_A-1509421   -0.06     0.5   -0.005  -0.00     0.5   -0.005  -0.00     0.5 
  SNP_A-1510914   -0.12     0.5   -0.010  -0.00     0.5   -0.010  -0.00     0.5 
  SNP_A-1512447   -0.11     0.5   -0.009  -0.00     0.5   -0.010  -0.00     0.5 
        114.915   -0.05     0.5   -0.004  -0.00     0.5   -0.004  -0.00     0.5 
  SNP_A-1510687    0.02     0.5    0.001   0.00     0.5    0.002   0.00     0.5 
  SNP_A-1511051    0.03     0.5    0.003   0.00     0.5    0.003   0.00     0.5 
        115.625    0.04     0.5    0.003   0.00     0.5    0.003   0.00     0.5 
  SNP_A-1516113    0.04     0.5    0.004   0.00     0.5    0.004   0.00     0.5 
  SNP_A-1514052    0.05     0.5    0.004   0.00     0.5    0.004   0.00     0.5 
        116.258    0.05     0.5    0.005   0.00     0.5    0.005   0.00     0.5 
  SNP_A-1511517    0.06     0.5    0.005   0.00     0.5    0.006   0.00     0.5 
        116.800    0.03     0.5    0.003   0.00     0.5    0.003   0.00     0.5 
  SNP_A-1516286   -0.00     0.5   -0.000  -0.00     0.5   -0.000  -0.00     0.5 
  SNP_A-1517072   -0.03     0.5   -0.002  -0.00     0.5   -0.002  -0.00     0.5 
  SNP_A-1510758   -0.03     0.5   -0.002  -0.00     0.5   -0.002  -0.00     0.5 
  SNP_A-1513410   -0.03     0.5   -0.002  -0.00     0.5   -0.003  -0.00     0.5 
  SNP_A-1519391   -0.10     0.5   -0.008  -0.00     0.5   -0.009  -0.00     0.5 
  SNP_A-1518539   -0.08     0.5   -0.006  -0.00     0.5   -0.007  -0.00     0.5 
        118.410   -0.15     0.6   -0.013  -0.00     0.6   -0.013  -0.00     0.6 
        118.817   -0.21     0.6   -0.019  -0.01     0.6   -0.020  -0.01     0.6 
  SNP_A-1510953   -0.28     0.6   -0.025  -0.02     0.6   -0.026  -0.02     0.6 
  SNP_A-1508926   -0.30     0.6   -0.026  -0.02     0.6   -0.027  -0.02     0.6 
  SNP_A-1508065   -0.33     0.6   -0.029  -0.02     0.6   -0.030  -0.03     0.6 
        119.624   -0.29     0.6   -0.025  -0.02     0.6   -0.026  -0.02     0.6 
  SNP_A-1510359   -0.24     0.6   -0.020  -0.01     0.6   -0.022  -0.01     0.6 
  SNP_A-1519437   -0.21     0.6   -0.017  -0.01     0.6   -0.019  -0.01     0.6 
  SNP_A-1515897   -0.19     0.6   -0.016  -0.01     0.6   -0.017  -0.01     0.6 
  SNP_A-1513496   -0.15     0.6   -0.013  -0.00     0.6   -0.014  -0.01     0.6 
  SNP_A-1509067   -0.11     0.5   -0.009  -0.00     0.5   -0.010  -0.00     0.5 
  SNP_A-1508745   -0.13     0.5   -0.011  -0.00     0.5   -0.011  -0.00     0.6 
  SNP_A-1510954   -0.18     0.6   -0.015  -0.01     0.6   -0.016  -0.01     0.6 
  SNP_A-1511986   -0.06     0.5   -0.005  -0.00     0.5   -0.005  -0.00     0.5 
  SNP_A-1507756   -0.04     0.5   -0.003  -0.00     0.5   -0.004  -0.00     0.5 
  SNP_A-1512585    0.04     0.5    0.003   0.00     0.5    0.003   0.00     0.5 
  SNP_A-1508541    0.08     0.5    0.007   0.00     0.5    0.007   0.00     0.5 
        122.098    0.09     0.5    0.007   0.00     0.5    0.008   0.00     0.5 
        122.526    0.10     0.5    0.008   0.00     0.5    0.009   0.00     0.5 
  SNP_A-1509693    0.11     0.5    0.009   0.00     0.5    0.010   0.00     0.5 
  SNP_A-1514345    0.02     0.5    0.002   0.00     0.5    0.002   0.00     0.5 
  SNP_A-1517031   -0.04     0.5   -0.003  -0.00     0.5   -0.003  -0.00     0.5 
  SNP_A-1509036    0.02     0.5    0.002   0.00     0.5    0.002   0.00     0.5 
  SNP_A-1518494    0.02     0.5    0.001   0.00     0.5    0.002   0.00     0.5 
  SNP_A-1514602   -0.01     0.5   -0.001  -0.00     0.5   -0.001  -0.00     0.5 
  SNP_A-1512491   -0.04     0.5   -0.003  -0.00     0.5   -0.004  -0.00     0.5 
  SNP_A-1511413   -0.06     0.5   -0.005  -0.00     0.5   -0.006  -0.00     0.5 
  SNP_A-1511288   -0.07     0.5   -0.006  -0.00     0.5   -0.006  -0.00     0.5 
  SNP_A-1518931   -0.06     0.5   -0.005  -0.00     0.5   -0.006  -0.00     0.5 
  SNP_A-1509367   -0.07     0.5   -0.006  -0.00     0.5   -0.006  -0.00     0.5 
  SNP_A-1516288   -0.07     0.5   -0.006  -0.00     0.5   -0.006  -0.00     0.5 
  SNP_A-1508475   -0.17     0.6   -0.014  -0.01     0.6   -0.015  -0.01     0.6 
  SNP_A-1514718   -0.14     0.6   -0.012  -0.00     0.6   -0.012  -0.00     0.6 
        126.016   -0.11     0.5   -0.010  -0.00     0.5   -0.010  -0.00     0.5 
  SNP_A-1508288   -0.08     0.5   -0.007  -0.00     0.5   -0.008  -0.00     0.5 
  SNP_A-1511101   -0.08     0.5   -0.007  -0.00     0.5   -0.007  -0.00     0.5 
  SNP_A-1514647   -0.10     0.5   -0.009  -0.00     0.5   -0.009  -0.00     0.5 
  SNP_A-1510208   -0.07     0.5   -0.006  -0.00     0.5   -0.006  -0.00     0.5 
  SNP_A-1516091   -0.00     0.5   -0.000  -0.00     0.5   -0.000  -0.00     0.5 
  SNP_A-1509885    0.01     0.5    0.001   0.00     0.5    0.001   0.00     0.5 
  SNP_A-1518137    0.02     0.5    0.002   0.00     0.5    0.002   0.00     0.5 
  SNP_A-1517266    0.03     0.5    0.003   0.00     0.5    0.003   0.00     0.5 
  SNP_A-1517994    0.05     0.5    0.005   0.00     0.5    0.005   0.00     0.5 
        127.290    0.14     0.4    0.012   0.00     0.4    0.013   0.00     0.4 
        127.630    0.23     0.4    0.020   0.01     0.4    0.021   0.01     0.4 
  SNP_A-1511310    0.32     0.4    0.028   0.02     0.4    0.030   0.02     0.4 
  SNP_A-1516261    0.40     0.3    0.035   0.04     0.3    0.037   0.04     0.3 
        128.776    0.42     0.3    0.037   0.04     0.3    0.039   0.04     0.3 
  SNP_A-1511115    0.44     0.3    0.038   0.04     0.3    0.041   0.05     0.3 
  SNP_A-1514135    0.45     0.3    0.039   0.05     0.3    0.042   0.05     0.3 
  SNP_A-1514153    0.46     0.3    0.040   0.05     0.3    0.043   0.05     0.3 
        130.049    0.47     0.3    0.041   0.05     0.3    0.045   0.05     0.3 
        130.404    0.49     0.3    0.043   0.05     0.3    0.046   0.06     0.3 
  SNP_A-1511653    0.50     0.3    0.044   0.06     0.3    0.047   0.06     0.3 
  SNP_A-1516522    0.49     0.3    0.043   0.05     0.3    0.046   0.06     0.3 
  SNP_A-1515274    0.48     0.3    0.043   0.05     0.3    0.046   0.06     0.3 
        131.586    0.48     0.3    0.043   0.05     0.3    0.046   0.06     0.3 
        131.978    0.47     0.3    0.043   0.05     0.3    0.045   0.05     0.3 
  SNP_A-1515185    0.47     0.3    0.042   0.05     0.3    0.045   0.05     0.3 
        132.669    0.46     0.3    0.042   0.05     0.3    0.044   0.05     0.3 
  SNP_A-1517011    0.45     0.3    0.041   0.05     0.3    0.043   0.05     0.3 
  SNP_A-1508269    0.43     0.3    0.041   0.04     0.3    0.042   0.05     0.3 
  SNP_A-1515852    0.43     0.3    0.040   0.04     0.3    0.042   0.05     0.3 
        133.758    0.43     0.3    0.041   0.05     0.3    0.042   0.05     0.3 
  SNP_A-1514140    0.43     0.3    0.042   0.05     0.3    0.043   0.05     0.3 
        134.487    0.41     0.3    0.040   0.04     0.3    0.041   0.04     0.3 
        134.947    0.38     0.4    0.038   0.04     0.3    0.038   0.04     0.3 
        135.406    0.35     0.4    0.035   0.03     0.4    0.036   0.03     0.4 
        135.865    0.33     0.4    0.032   0.03     0.4    0.033   0.03     0.4 
  SNP_A-1509439    0.30     0.4    0.029   0.02     0.4    0.029   0.02     0.4 
  SNP_A-1508749    0.30     0.4    0.029   0.02     0.4    0.029   0.02     0.4 
  SNP_A-1515115    0.28     0.4    0.028   0.02     0.4    0.028   0.02     0.4 
  SNP_A-1515351    0.27     0.4    0.026   0.02     0.4    0.026   0.02     0.4 
  SNP_A-1511678    0.36     0.4    0.035   0.03     0.4    0.035   0.03     0.4 
  SNP_A-1509502    0.41     0.3    0.039   0.04     0.3    0.040   0.04     0.3 
  SNP_A-1519323    0.41     0.3    0.039   0.04     0.3    0.040   0.04     0.3 
        138.285    0.46     0.3    0.044   0.05     0.3    0.044   0.05     0.3 
  SNP_A-1512028    0.51     0.3    0.048   0.06     0.3    0.049   0.06     0.3 
  SNP_A-1511088    0.50     0.3    0.047   0.06     0.3    0.048   0.06     0.3 
  SNP_A-1514791    0.50     0.3    0.046   0.06     0.3    0.047   0.06     0.3 
  SNP_A-1510206    0.50     0.3    0.046   0.06     0.3    0.048   0.06     0.3 
  SNP_A-1507979    0.53     0.3    0.049   0.07     0.3    0.051   0.07     0.3 
  SNP_A-1511853    0.53     0.3    0.049   0.07     0.3    0.051   0.07     0.3 
  SNP_A-1515674    0.52     0.3    0.048   0.06     0.3    0.050   0.07     0.3 
        140.283    0.54     0.3    0.050   0.07     0.3    0.052   0.07     0.3 
  SNP_A-1511353    0.56     0.3    0.051   0.07     0.3    0.054   0.08     0.3 
        141.027    0.58     0.3    0.054   0.08     0.3    0.057   0.08     0.3 
        141.427    0.61     0.3    0.057   0.09     0.3    0.059   0.09     0.3 
        141.826    0.63     0.3    0.058   0.09     0.3    0.061   0.10     0.3 
  SNP_A-1510570    0.65     0.3    0.059   0.10     0.3    0.062   0.10     0.2 
        142.715    0.74     0.2    0.066   0.13     0.2    0.070   0.13     0.2 
  SNP_A-1518876    0.84     0.2    0.073   0.16     0.2    0.077   0.17     0.2 
  SNP_A-1512085    0.85     0.2    0.073   0.16     0.2    0.078   0.17     0.2 
  SNP_A-1515037    0.88     0.2    0.076   0.17     0.2    0.081   0.18     0.2 
  SNP_A-1518144    0.87     0.2    0.075   0.17     0.2    0.080   0.18     0.2 
        143.915    0.90     0.2    0.077   0.18     0.2    0.083   0.19     0.2 
  SNP_A-1512998    0.92     0.2    0.079   0.19     0.2    0.084   0.20     0.2 
  SNP_A-1512141    0.93     0.2    0.079   0.19     0.2    0.085   0.20     0.2 
  SNP_A-1515786    0.94     0.2    0.080   0.19     0.2    0.086   0.21     0.2 
  SNP_A-1507890    0.92     0.2    0.079   0.19     0.2    0.084   0.20     0.2 
        144.913    0.92     0.2    0.081   0.19     0.2    0.086   0.20     0.2 
        145.255    0.92     0.2    0.081   0.19     0.2    0.086   0.20     0.2 
  SNP_A-1518428    0.91     0.2    0.080   0.19     0.2    0.084   0.20     0.2 
  SNP_A-1512068    0.93     0.2    0.081   0.19     0.2    0.084   0.20     0.2 
  SNP_A-1513851    0.93     0.2    0.082   0.19     0.2    0.085   0.20     0.2 
  SNP_A-1515529    0.86     0.2    0.076   0.17     0.2    0.079   0.17     0.2 
  SNP_A-1509746    0.93     0.2    0.082   0.19     0.2    0.085   0.20     0.2 
  SNP_A-1511225    0.95     0.2    0.084   0.20     0.2    0.088   0.21     0.2 
  SNP_A-1518562    0.97     0.2    0.085   0.21     0.2    0.089   0.22     0.2 
  SNP_A-1516851    0.99     0.2    0.087   0.22     0.2    0.092   0.23    0.15 
        146.975    1.00     0.2    0.089   0.23     0.2    0.094   0.24    0.15 
  SNP_A-1517017    1.00     0.2    0.089   0.23     0.2    0.094   0.24    0.15 
        147.746    1.01     0.2    0.090   0.23     0.2    0.096   0.25    0.14 
  SNP_A-1516014    1.02     0.2    0.091   0.24    0.15    0.097   0.25    0.14 
        148.457    1.03     0.2    0.090   0.24    0.15    0.097   0.25    0.14 
        148.828    1.03     0.2    0.089   0.24    0.15    0.096   0.25    0.14 
  SNP_A-1516412    1.03     0.2    0.088   0.23     0.2    0.095   0.25    0.14 
  SNP_A-1515100    1.05    0.15    0.088   0.24    0.15    0.096   0.26    0.14 
  SNP_A-1507692    1.14    0.13    0.093   0.27    0.13    0.104   0.30    0.12 
  SNP_A-1510980    1.15    0.13    0.094   0.28    0.13    0.105   0.31    0.12 
  SNP_A-1519370    1.19    0.12    0.097   0.29    0.12    0.109   0.33    0.11 
        150.443    1.21    0.11    0.098   0.30    0.12    0.112   0.35    0.10 
        150.819    1.24    0.11    0.098   0.31    0.12    0.114   0.36    0.10 
  SNP_A-1513805    1.26    0.10    0.098   0.32    0.11    0.115   0.37    0.10 
        151.521    1.22    0.11    0.093   0.29    0.12    0.109   0.34    0.10 
  SNP_A-1518892    1.17    0.12    0.089   0.27    0.13    0.104   0.31    0.11 
  SNP_A-1509741    1.12    0.13    0.084   0.24    0.15    0.099   0.28    0.13 
  SNP_A-1513012    1.12    0.13    0.084   0.24    0.15    0.099   0.28    0.13 
  SNP_A-1508417    1.12    0.13    0.084   0.24    0.15    0.098   0.28    0.13 
        152.661    1.07    0.14    0.080   0.22     0.2    0.094   0.26    0.14 
  SNP_A-1518364    1.01     0.2    0.077   0.20     0.2    0.089   0.23     0.2 
  SNP_A-1517426    1.04    0.15    0.079   0.21     0.2    0.092   0.24    0.14 
  SNP_A-1512837    1.06    0.15    0.080   0.21     0.2    0.093   0.25    0.14 
  SNP_A-1512131    1.06    0.15    0.080   0.21     0.2    0.093   0.25    0.14 
  SNP_A-1514325    1.06    0.15    0.080   0.21     0.2    0.093   0.25    0.14 
        153.635    1.13    0.13    0.087   0.25    0.14    0.101   0.29    0.12 
  SNP_A-1516185    1.20    0.12    0.094   0.28    0.13    0.108   0.33    0.11 
        154.360    1.25    0.10    0.100   0.32    0.11    0.114   0.37    0.10 
  SNP_A-1514383    1.32    0.09    0.106   0.35    0.10    0.120   0.41    0.09 
        155.088    1.29    0.10    0.105   0.35    0.10    0.119   0.39    0.09 
  SNP_A-1518601    1.27    0.10    0.104   0.34    0.11    0.116   0.38    0.09 
  SNP_A-1514149    1.29    0.10    0.106   0.35    0.10    0.117   0.39    0.09 
  SNP_A-1515995    1.32    0.09    0.108   0.36    0.10    0.119   0.40    0.09 
  SNP_A-1508511    1.43    0.08    0.118   0.43    0.08    0.130   0.48    0.07 
  SNP_A-1519580    1.46    0.07    0.121   0.45    0.08    0.133   0.50    0.06 
        156.810    1.54    0.06    0.128   0.50    0.06    0.141   0.56    0.05 
        157.267    1.62    0.05    0.135   0.56    0.05    0.148   0.61    0.05 
  SNP_A-1510591    1.70    0.04    0.140   0.61    0.05    0.154   0.67    0.04 
  SNP_A-1515818    1.72    0.04    0.142   0.62    0.05    0.155   0.68    0.04 
  SNP_A-1507588    1.73    0.04    0.142   0.63    0.04    0.156   0.69    0.04 
  SNP_A-1514945    1.73    0.04    0.143   0.63    0.04    0.155   0.69    0.04 
  SNP_A-1517424    1.74    0.04    0.145   0.64    0.04    0.158   0.70    0.04 
  SNP_A-1507891    1.70    0.04    0.144   0.62    0.05    0.155   0.67    0.04 
        158.984    1.58    0.06    0.138   0.56    0.05    0.147   0.60    0.05 
        159.404    1.46    0.07    0.132   0.49    0.07    0.138   0.52    0.06 
        159.825    1.35    0.09    0.123   0.42    0.08    0.126   0.44    0.08 
  SNP_A-1512377    1.23    0.11    0.113   0.35    0.10    0.113   0.36    0.10 
  SNP_A-1511688    1.12    0.13    0.103   0.30    0.12    0.102   0.29    0.12 
  SNP_A-1518564    1.07    0.14    0.099   0.27    0.13    0.097   0.27    0.13 
  SNP_A-1507387    1.06    0.15    0.098   0.26    0.13    0.096   0.26    0.14 
  SNP_A-1513895    0.89     0.2    0.084   0.19     0.2    0.082   0.19     0.2 
  SNP_A-1509535    0.84     0.2    0.079   0.17     0.2    0.077   0.17     0.2 
        161.928    0.77     0.2    0.073   0.14     0.2    0.071   0.14     0.2 
  SNP_A-1516828    0.70     0.2    0.066   0.12     0.2    0.063   0.11     0.2 
  SNP_A-1519733    0.67     0.3    0.062   0.11     0.2    0.060   0.10     0.2 
  SNP_A-1518863    0.65     0.3    0.061   0.10     0.2    0.059   0.10     0.3 
  SNP_A-1510958    0.63     0.3    0.059   0.10     0.3    0.057   0.09     0.3 
        163.047    0.53     0.3    0.050   0.07     0.3    0.048   0.07     0.3 
        163.516    0.43     0.3    0.041   0.04     0.3    0.039   0.04     0.3 
  SNP_A-1513622    0.33     0.4    0.031   0.03     0.4    0.029   0.02     0.4 
  SNP_A-1512167    0.31     0.4    0.029   0.02     0.4    0.027   0.02     0.4 
  SNP_A-1516475    0.26     0.4    0.025   0.02     0.4    0.023   0.02     0.4 
  SNP_A-1513026    0.12     0.5    0.011   0.00     0.5    0.010   0.00     0.5 
  SNP_A-1507515    0.09     0.5    0.009   0.00     0.5    0.008   0.00     0.5 
  SNP_A-1518782    0.04     0.5    0.004   0.00     0.5    0.004   0.00     0.5 
  SNP_A-1517205   -0.03     0.5   -0.003  -0.00     0.5   -0.003  -0.00     0.5 
  SNP_A-1509175   -0.05     0.5   -0.005  -0.00     0.5   -0.004  -0.00     0.5 
  SNP_A-1507366   -0.05     0.5   -0.005  -0.00     0.5   -0.004  -0.00     0.5 
  SNP_A-1515127   -0.06     0.5   -0.005  -0.00     0.5   -0.005  -0.00     0.5 
  SNP_A-1510315   -0.05     0.5   -0.005  -0.00     0.5   -0.004  -0.00     0.5 
  SNP_A-1515844   -0.06     0.5   -0.006  -0.00     0.5   -0.005  -0.00     0.5 
  SNP_A-1519378   -0.08     0.5   -0.008  -0.00     0.5   -0.007  -0.00     0.5 
  SNP_A-1507679   -0.14     0.6   -0.013  -0.00     0.6   -0.012  -0.00     0.6 
  SNP_A-1514096   -0.04     0.5   -0.003  -0.00     0.5   -0.003  -0.00     0.5 
  SNP_A-1512211   -0.03     0.5   -0.002  -0.00     0.5   -0.002  -0.00     0.5 
  SNP_A-1519264   -0.02     0.5   -0.002  -0.00     0.5   -0.001  -0.00     0.5 
  SNP_A-1511846   -0.02     0.5   -0.001  -0.00     0.5   -0.001  -0.00     0.5 
  SNP_A-1515906   -0.01     0.5   -0.001  -0.00     0.5   -0.001  -0.00     0.5 
  SNP_A-1513794   -0.02     0.5   -0.001  -0.00     0.5   -0.001  -0.00     0.5 
  SNP_A-1513746   -0.02     0.5   -0.001  -0.00     0.5   -0.001  -0.00     0.5 
  SNP_A-1511470   -0.01     0.5   -0.001  -0.00     0.5   -0.001  -0.00     0.5 
  SNP_A-1511493    0.06     0.5    0.006   0.00     0.5    0.005   0.00     0.5 
  SNP_A-1514412    0.15     0.4    0.013   0.01     0.4    0.013   0.00     0.4 
  SNP_A-1514657    0.16     0.4    0.014   0.01     0.4    0.014   0.01     0.4 
  SNP_A-1508753    0.16     0.4    0.014   0.01     0.4    0.014   0.01     0.4 
  SNP_A-1512676    0.13     0.4    0.012   0.00     0.4    0.012   0.00     0.4 
  SNP_A-1508627    0.13     0.4    0.012   0.00     0.4    0.012   0.00     0.4 
        168.563    0.09     0.5    0.009   0.00     0.5    0.009   0.00     0.5 
  SNP_A-1511126    0.06     0.5    0.005   0.00     0.5    0.005   0.00     0.5 
  SNP_A-1509483    0.02     0.5    0.002   0.00     0.5    0.002   0.00     0.5 
        169.468   -0.02     0.5   -0.002  -0.00     0.5   -0.002  -0.00     0.5 
  SNP_A-1518417   -0.07     0.5   -0.007  -0.00     0.5   -0.006  -0.00     0.5 
  SNP_A-1518965   -0.21     0.6   -0.020  -0.01     0.6   -0.019  -0.01     0.6 
  SNP_A-1509719   -0.23     0.6   -0.021  -0.01     0.6   -0.021  -0.01     0.6 
  SNP_A-1513458   -0.29     0.6   -0.027  -0.02     0.6   -0.026  -0.02     0.6 
  SNP_A-1516975   -0.31     0.6   -0.030  -0.02     0.6   -0.028  -0.02     0.6 
  SNP_A-1514614   -0.33     0.6   -0.031  -0.03     0.6   -0.030  -0.03     0.6 
  SNP_A-1508020   -0.34     0.6   -0.032  -0.03     0.6   -0.031  -0.03     0.6 
        171.469   -0.41     0.7   -0.039  -0.04     0.7   -0.038  -0.04     0.7 
        171.845   -0.48     0.7   -0.047  -0.06     0.7   -0.045  -0.06     0.7 
        172.220   -0.56     0.7   -0.054  -0.08     0.7   -0.052  -0.07     0.7 
  SNP_A-1510308   -0.63     0.7   -0.062  -0.10     0.8   -0.059  -0.09     0.7 
  SNP_A-1517656   -0.71     0.8   -0.070  -0.13     0.8   -0.068  -0.12     0.8 
  SNP_A-1509479   -0.75     0.8   -0.074  -0.14     0.8   -0.071  -0.14     0.8 
  SNP_A-1509435   -0.78     0.8   -0.077  -0.15     0.8   -0.075  -0.15     0.8 
        174.111   -0.83     0.8   -0.083  -0.18     0.8   -0.082  -0.17     0.8 
        174.605   -0.88     0.8   -0.089  -0.20     0.8   -0.088  -0.20     0.8 
        175.099   -0.92     0.8   -0.093  -0.22     0.8   -0.093  -0.22     0.8 
  SNP_A-1516388   -0.97     0.8   -0.096  -0.24     0.9   -0.098  -0.24     0.9 
        176.022   -0.98     0.8   -0.098  -0.25     0.9   -0.100  -0.25     0.9 
        176.451   -0.99     0.8   -0.100  -0.25     0.9   -0.102  -0.26     0.9 
        176.881   -1.00     0.8   -0.101  -0.26     0.9   -0.104  -0.26     0.9 
        177.310   -1.01     0.8   -0.101  -0.26     0.9   -0.105  -0.27     0.9 
  SNP_A-1507368   -1.02     0.8   -0.101  -0.27     0.9   -0.105  -0.27     0.9 
        178.166   -0.96     0.8   -0.095  -0.24     0.9   -0.100  -0.25     0.9 
        178.593   -0.90     0.8   -0.089  -0.21     0.8   -0.094  -0.22     0.8 
        179.019   -0.85     0.8   -0.082  -0.18     0.8   -0.087  -0.19     0.8 
  SNP_A-1508795   -0.79     0.8   -0.075  -0.15     0.8   -0.080  -0.16     0.8 
        179.847   -0.82     0.8   -0.076  -0.16     0.8   -0.082  -0.17     0.8 
        180.248   -0.84     0.8   -0.076  -0.17     0.8   -0.083  -0.18     0.8 
  SNP_A-1511779   -0.87     0.8   -0.077  -0.17     0.8   -0.084  -0.19     0.8 
  SNP_A-1509801   -0.88     0.8   -0.077  -0.17     0.8   -0.084  -0.19     0.8 
  SNP_A-1511813   -0.90     0.8   -0.078  -0.18     0.8   -0.086  -0.20     0.8 
        181.308   -0.93     0.8   -0.081  -0.19     0.8   -0.088  -0.21     0.8 
  SNP_A-1517824   -0.96     0.8   -0.083  -0.20     0.8   -0.091  -0.22     0.8 
  SNP_A-1518682   -1.00     0.8   -0.087  -0.22     0.8   -0.094  -0.24     0.9 
  SNP_A-1510834   -1.02     0.8   -0.088  -0.23     0.8   -0.095  -0.25     0.9 
  SNP_A-1516780   -1.02     0.8   -0.088  -0.23     0.8   -0.095  -0.25     0.9 
  SNP_A-1516425   -1.01     0.8   -0.090  -0.23     0.9   -0.096  -0.25     0.9 
        182.970   -1.08     0.9   -0.099  -0.27     0.9   -0.104  -0.29     0.9 
        183.401   -1.14     0.9   -0.106  -0.31     0.9   -0.110  -0.32     0.9 
  SNP_A-1517000   -1.21     0.9   -0.111  -0.35     0.9   -0.113  -0.35     0.9 
  SNP_A-1516215   -1.24     0.9   -0.113  -0.36     0.9   -0.115  -0.36     0.9 
  SNP_A-1516746   -1.24     0.9   -0.113  -0.36     0.9   -0.115  -0.36     0.9 
  SNP_A-1512810   -1.24     0.9   -0.113  -0.36     0.9   -0.115  -0.37     0.9 
  SNP_A-1510950   -1.25     0.9   -0.114  -0.37     0.9   -0.116  -0.37     0.9 
  SNP_A-1514173   -1.24     0.9   -0.113  -0.36     0.9   -0.115  -0.36     0.9 
  SNP_A-1511671   -1.15     0.9   -0.106  -0.31     0.9   -0.107  -0.32     0.9 
  SNP_A-1508156   -1.16     0.9   -0.106  -0.32     0.9   -0.108  -0.32     0.9 
  SNP_A-1512457   -1.13     0.9   -0.103  -0.30     0.9   -0.105  -0.30     0.9 
  SNP_A-1507868   -1.12     0.9   -0.102  -0.30     0.9   -0.104  -0.30     0.9 
  SNP_A-1512336   -1.10     0.9   -0.100  -0.28     0.9   -0.102  -0.29     0.9 
  SNP_A-1513747   -1.05     0.9   -0.097  -0.26     0.9   -0.098  -0.26     0.9 
  SNP_A-1509494   -1.03     0.8   -0.095  -0.25     0.9   -0.097  -0.26     0.9 
  SNP_A-1515965   -0.98     0.8   -0.093  -0.23     0.9   -0.093  -0.23     0.9 
        185.985   -0.95     0.8   -0.092  -0.23     0.8   -0.092  -0.22     0.8 
        186.391   -0.92     0.8   -0.091  -0.21     0.8   -0.090  -0.21     0.8 
        186.797   -0.89     0.8   -0.089  -0.20     0.8   -0.088  -0.20     0.8 
        187.203   -0.86     0.8   -0.086  -0.19     0.8   -0.085  -0.19     0.8 
  SNP_A-1518037   -0.83     0.8   -0.083  -0.18     0.8   -0.082  -0.17     0.8 
        187.885   -0.79     0.8   -0.080  -0.16     0.8   -0.078  -0.16     0.8 
  SNP_A-1509300   -0.75     0.8   -0.076  -0.15     0.8   -0.074  -0.14     0.8 
  SNP_A-1508185   -0.75     0.8   -0.075  -0.15     0.8   -0.074  -0.14     0.8 
        188.548   -0.76     0.8   -0.077  -0.15     0.8   -0.075  -0.15     0.8 
  SNP_A-1513554   -0.77     0.8   -0.077  -0.15     0.8   -0.076  -0.15     0.8 
        189.084   -0.77     0.8   -0.077  -0.15     0.8   -0.076  -0.15     0.8 
  SNP_A-1514321   -0.77     0.8   -0.077  -0.15     0.8   -0.076  -0.15     0.8 
  SNP_A-1517448   -0.76     0.8   -0.076  -0.15     0.8   -0.075  -0.14     0.8 
        190.020   -0.72     0.8   -0.073  -0.13     0.8   -0.072  -0.13     0.8 
        190.481   -0.68     0.8   -0.069  -0.12     0.8   -0.069  -0.12     0.8 
  SNP_A-1518235   -0.64     0.7   -0.065  -0.11     0.8   -0.066  -0.11     0.8 
  SNP_A-1510271   -0.63     0.7   -0.065  -0.11     0.8   -0.066  -0.11     0.8 
  SNP_A-1510978   -0.63     0.7   -0.065  -0.10     0.8   -0.066  -0.11     0.8 
  SNP_A-1519078   -0.63     0.7   -0.065  -0.10     0.8   -0.066  -0.10     0.8 
        191.859   -0.64     0.7   -0.068  -0.11     0.8   -0.069  -0.11     0.8 
        192.357   -0.65     0.7   -0.071  -0.12     0.8   -0.072  -0.12     0.8 
        192.855   -0.67     0.7   -0.074  -0.13     0.8   -0.075  -0.13     0.8 
        193.354   -0.68     0.8   -0.077  -0.14     0.8   -0.077  -0.14     0.8 
        193.852   -0.70     0.8   -0.079  -0.14     0.8   -0.080  -0.14     0.8 
        194.350   -0.71     0.8   -0.081  -0.15     0.8   -0.082  -0.15     0.8 
        194.848   -0.73     0.8   -0.083  -0.16     0.8   -0.083  -0.15     0.8 
        195.346   -0.74     0.8   -0.084  -0.16     0.8   -0.084  -0.16     0.8 
        195.844   -0.76     0.8   -0.085  -0.17     0.8   -0.085  -0.16     0.8 
        196.343   -0.77     0.8   -0.085  -0.17     0.8   -0.085  -0.17     0.8 
        196.841   -0.79     0.8   -0.085  -0.17     0.8   -0.085  -0.17     0.8 
        197.339   -0.80     0.8   -0.084  -0.17     0.8   -0.085  -0.17     0.8 
  SNP_A-1509293   -0.82     0.8   -0.083  -0.18     0.8   -0.084  -0.17     0.8 
  SNP_A-1514576   -0.79     0.8   -0.080  -0.16     0.8   -0.081  -0.16     0.8 
  SNP_A-1514477   -0.79     0.8   -0.080  -0.16     0.8   -0.081  -0.16     0.8 
  SNP_A-1515596   -0.76     0.8   -0.076  -0.15     0.8   -0.076  -0.15     0.8 
  SNP_A-1513773   -0.75     0.8   -0.075  -0.14     0.8   -0.076  -0.14     0.8 
  SNP_A-1510746   -0.74     0.8   -0.075  -0.14     0.8   -0.075  -0.14     0.8 
        199.015   -0.70     0.8   -0.071  -0.13     0.8   -0.071  -0.13     0.8 
        199.424   -0.65     0.7   -0.067  -0.11     0.8   -0.067  -0.11     0.8 
  SNP_A-1512018   -0.60     0.7   -0.062  -0.10     0.7   -0.062  -0.10     0.7 
        200.211   -0.58     0.7   -0.059  -0.09     0.7   -0.060  -0.09     0.7 
        200.589   -0.55     0.7   -0.057  -0.08     0.7   -0.057  -0.08     0.7 
  SNP_A-1509613   -0.53     0.7   -0.054  -0.07     0.7   -0.054  -0.07     0.7 
        201.362   -0.46     0.7   -0.047  -0.05     0.7   -0.047  -0.06     0.7 
        201.757   -0.39     0.7   -0.040  -0.04     0.7   -0.040  -0.04     0.7 
  SNP_A-1509413   -0.32     0.6   -0.032  -0.03     0.6   -0.032  -0.03     0.6 
  SNP_A-1514701   -0.29     0.6   -0.029  -0.02     0.6   -0.030  -0.02     0.6 
  SNP_A-1507640   -0.25     0.6   -0.025  -0.02     0.6   -0.025  -0.02     0.6 
        202.822   -0.15     0.6   -0.015  -0.01     0.6   -0.015  -0.01     0.6 
  SNP_A-1514085   -0.05     0.5   -0.005  -0.00     0.5   -0.005  -0.00     0.5 
        203.607    0.10     0.5    0.010   0.00     0.5    0.010   0.00     0.5 
  SNP_A-1509242    0.25     0.4    0.024   0.02     0.4    0.025   0.02     0.4 
  SNP_A-1510764    0.29     0.4    0.028   0.02     0.4    0.028   0.02     0.4 
        204.587    0.29     0.4    0.028   0.02     0.4    0.029   0.02     0.4 
        205.022    0.29     0.4    0.028   0.02     0.4    0.029   0.02     0.4 
        205.457    0.29     0.4    0.028   0.02     0.4    0.029   0.02     0.4 
  SNP_A-1514382    0.29     0.4    0.028   0.02     0.4    0.029   0.02     0.4 
        206.258    0.29     0.4    0.028   0.02     0.4    0.029   0.02     0.4 
        206.624    0.29     0.4    0.028   0.02     0.4    0.029   0.02     0.4 
  SNP_A-1518244    0.29     0.4    0.028   0.02     0.4    0.029   0.02     0.4 
        207.396    0.28     0.4    0.027   0.02     0.4    0.028   0.02     0.4 
        207.801    0.27     0.4    0.026   0.02     0.4    0.027   0.02     0.4 
        208.207    0.26     0.4    0.025   0.02     0.4    0.026   0.02     0.4 
        208.613    0.25     0.4    0.024   0.02     0.4    0.025   0.02     0.4 
  SNP_A-1511522    0.24     0.4    0.023   0.01     0.4    0.023   0.01     0.4 
  SNP_A-1512569    0.23     0.4    0.022   0.01     0.4    0.023   0.01     0.4 
  SNP_A-1519455    0.23     0.4    0.022   0.01     0.4    0.023   0.01     0.4 
  SNP_A-1516128    0.13     0.4    0.012   0.00     0.4    0.012   0.00     0.4 
  SNP_A-1509268   -0.01     0.5   -0.001  -0.00     0.5   -0.001  -0.00     0.5 
  SNP_A-1508787   -0.01     0.5   -0.001  -0.00     0.5   -0.001  -0.00     0.5 
        210.395   -0.04     0.5   -0.004  -0.00     0.5   -0.004  -0.00     0.5 
  SNP_A-1509610   -0.07     0.5   -0.007  -0.00     0.5   -0.007  -0.00     0.5 
  SNP_A-1515316   -0.10     0.5   -0.010  -0.00     0.5   -0.010  -0.00     0.5 
  SNP_A-1508732   -0.11     0.5   -0.011  -0.00     0.5   -0.011  -0.00     0.5 
        211.622   -0.09     0.5   -0.009  -0.00     0.5   -0.009  -0.00     0.5 
  SNP_A-1512636   -0.07     0.5   -0.007  -0.00     0.5   -0.007  -0.00     0.5 
        212.383   -0.07     0.5   -0.007  -0.00     0.5   -0.007  -0.00     0.5 
  SNP_A-1512516   -0.07     0.5   -0.007  -0.00     0.5   -0.007  -0.00     0.5 
        213.127   -0.11     0.5   -0.011  -0.00     0.5   -0.012  -0.00     0.5 
        213.570   -0.16     0.6   -0.016  -0.01     0.6   -0.016  -0.01     0.6 
        214.013   -0.20     0.6   -0.020  -0.01     0.6   -0.021  -0.01     0.6 
        214.456   -0.25     0.6   -0.025  -0.02     0.6   -0.026  -0.02     0.6 
        214.899   -0.29     0.6   -0.029  -0.02     0.6   -0.030  -0.02     0.6 
        215.342   -0.34     0.6   -0.034  -0.03     0.6   -0.035  -0.03     0.6 
  SNP_A-1517108   -0.38     0.6   -0.038  -0.04     0.7   -0.039  -0.04     0.7 
  SNP_A-1510623   -0.38     0.6   -0.038  -0.04     0.7   -0.038  -0.04     0.7 
  SNP_A-1510036   -0.36     0.6   -0.036  -0.03     0.7   -0.036  -0.03     0.7 
  SNP_A-1518972   -0.35     0.6   -0.035  -0.03     0.6   -0.036  -0.03     0.6 
        216.997   -0.31     0.6   -0.032  -0.02     0.6   -0.032  -0.03     0.6 
        217.478   -0.27     0.6   -0.028  -0.02     0.6   -0.029  -0.02     0.6 
        217.959   -0.22     0.6   -0.024  -0.01     0.6   -0.025  -0.01     0.6 
        218.440   -0.18     0.6   -0.020  -0.01     0.6   -0.021  -0.01     0.6 
  SNP_A-1510944   -0.14     0.6   -0.015  -0.01     0.6   -0.016  -0.01     0.6 
        219.334   -0.09     0.5   -0.010  -0.00     0.5   -0.011  -0.00     0.5 
        219.747   -0.04     0.5   -0.005  -0.00     0.5   -0.005  -0.00     0.5 
  SNP_A-1510466    0.00     0.5    0.000   0.00     0.5    0.000   0.00     0.5 
        220.614    0.02     0.5    0.003   0.00     0.5    0.003   0.00     0.5 
        221.068    0.04     0.5    0.005   0.00     0.5    0.006   0.00     0.5 
        221.521    0.06     0.5    0.008   0.00     0.5    0.008   0.00     0.5 
  SNP_A-1512001    0.08     0.5    0.011   0.00     0.5    0.011   0.00     0.5 

MERLIN 1.1.2 - (c) 2000-2007 Goncalo Abecasis

References for this version of Merlin:

   Abecasis et al (2002) Nat Gen 30:97-101        [original citation]
   Fingerlin et al (2004) AJHG 74:432-43          [case selection for association studies]
   Abecasis and Wigginton (2005) AJHG 77:754-67   [ld modeling, parametric analyses]
   Fingerlin et al (2006) Gen Epidemiol 30:384-96 [sex-specific maps]
   Chen and Abecasis (2007) AJHG 81:913-26        [qtl association analysis, qtl simulation]


The following parameters are in effect:
                     Data File :     wiped_4.dat (-dname)
                 Pedigree File :     wiped_4.ped (-pname)
            Missing Value Code :         -99.999 (-xname)
                      Map File :      10K142.map (-mname)
            Allele Frequencies :  10K142cauc.frq (-f[a|e|f|m|file])
                   Random Seed :          123456 (-r9999)

Data Analysis Options
         General : --error [ON], --information [ON], --likelihood,
                   --model [age.tbl]
      IBD States : --ibd, --kinship, --matrices, --extended, --select
     NPL Linkage : --npl [ON], --pairs [ON], --qtl, --deviates, --exp [ON]
      VC Linkage : --vc, --useCovariates, --ascertainment, --unlinked [0.00]
     Association : --infer, --assoc, --fastAssoc, --filter, --custom [cov.tbl]
     Haplotyping : --best, --sample, --all, --founders, --horizontal
   Recombination : --zero, --one, --two, --three, --singlepoint
       Positions : --steps, --maxStep [0.50], --minStep, --grid, --start,
                   --stop
     LD Clusters : --clusters [], --distance, --rsq [0.16], --cfreq
          Limits : --bits [24], --megabytes [1024], --minutes
     Performance : --trim, --noCoupleBits, --swap [ON], --smallSwap
          Output : --quiet, --markerNames [ON], --frequencies [ON],
                   --perFamily [ON], --pdf [ON], --tabulate,
                   --prefix [wiped_4]
      Simulation : --simulate, --reruns, --save, --trait []

Phenotype: Disease [ALL] (139 families)
===============================================================================
            Pos   Zmean  pvalue linDelta    LOD  pvalue expDelta    LOD  pvalue
            min  -15.70     1.0   -0.408 -26.11     1.0   -9.999 -76.92     1.0 
            max   18.14 0.00000    0.707  44.09 0.00000    9.999  93.62 0.00000 
  SNP_A-1516801    0.63     0.3    0.118   0.19     0.2    0.105   0.17     0.2 
          0.976    0.62     0.3    0.112   0.18     0.2    0.100   0.16     0.2 
          1.432    0.61     0.3    0.107   0.16     0.2    0.095   0.15     0.2 
          1.888    0.59     0.3    0.101   0.15     0.2    0.090   0.14     0.2 
          2.344    0.58     0.3    0.096   0.14     0.2    0.085   0.13     0.2 
  SNP_A-1518999    0.57     0.3    0.092   0.13     0.2    0.081   0.12     0.2 
          3.218    0.55     0.3    0.086   0.12     0.2    0.076   0.11     0.2 
          3.637    0.53     0.3    0.081   0.11     0.2    0.072   0.10     0.3 
          4.056    0.50     0.3    0.076   0.10     0.3    0.067   0.09     0.3 
          4.474    0.48     0.3    0.071   0.09     0.3    0.062   0.08     0.3 
          4.893    0.46     0.3    0.066   0.08     0.3    0.058   0.07     0.3 
  SNP_A-1509652    0.44     0.3    0.061   0.07     0.3    0.054   0.06     0.3 
          5.745    0.42     0.3    0.057   0.06     0.3    0.050   0.05     0.3 
          6.178    0.40     0.3    0.053   0.05     0.3    0.047   0.05     0.3 
          6.612    0.38     0.4    0.050   0.05     0.3    0.044   0.04     0.3 
  SNP_A-1516839    0.36     0.4    0.046   0.04     0.3    0.041   0.04     0.3 
  SNP_A-1515717    0.35     0.4    0.044   0.04     0.3    0.039   0.03     0.3 
  SNP_A-1515880    0.35     0.4    0.044   0.04     0.3    0.039   0.03     0.3 
  SNP_A-1509087    0.31     0.4    0.039   0.03     0.4    0.035   0.03     0.4 
          7.776    0.28     0.4    0.035   0.03     0.4    0.031   0.02     0.4 
          8.160    0.25     0.4    0.032   0.02     0.4    0.028   0.02     0.4 
  SNP_A-1516253    0.22     0.4    0.028   0.02     0.4    0.025   0.01     0.4 
          8.975    0.24     0.4    0.031   0.02     0.4    0.027   0.02     0.4 
          9.407    0.26     0.4    0.034   0.02     0.4    0.029   0.02     0.4 
          9.839    0.28     0.4    0.036   0.03     0.4    0.032   0.02     0.4 
         10.272    0.29     0.4    0.039   0.03     0.4    0.034   0.03     0.4 
  SNP_A-1517856    0.31     0.4    0.041   0.03     0.3    0.036   0.03     0.4 
         11.179    0.33     0.4    0.044   0.04     0.3    0.038   0.03     0.3 
  SNP_A-1507643    0.35     0.4    0.046   0.04     0.3    0.041   0.04     0.3 
         12.095    0.36     0.4    0.048   0.04     0.3    0.042   0.04     0.3 
         12.535    0.37     0.4    0.049   0.05     0.3    0.043   0.04     0.3 
         12.976    0.37     0.4    0.050   0.05     0.3    0.044   0.04     0.3 
  SNP_A-1514006    0.38     0.4    0.051   0.05     0.3    0.045   0.04     0.3 
         13.897    0.39     0.3    0.053   0.05     0.3    0.046   0.05     0.3 
         14.379    0.39     0.3    0.053   0.05     0.3    0.047   0.05     0.3 
         14.860    0.39     0.3    0.054   0.05     0.3    0.048   0.05     0.3 
         15.342    0.40     0.3    0.055   0.06     0.3    0.049   0.05     0.3 
         15.823    0.40     0.3    0.055   0.06     0.3    0.050   0.05     0.3 
         16.305    0.41     0.3    0.056   0.06     0.3    0.050   0.05     0.3 
         16.786    0.41     0.3    0.056   0.06     0.3    0.051   0.05     0.3 
         17.267    0.42     0.3    0.056   0.06     0.3    0.051   0.05     0.3 
         17.749    0.43     0.3    0.056   0.06     0.3    0.051   0.06     0.3 
         18.230    0.43     0.3    0.055   0.06     0.3    0.051   0.06     0.3 
         18.712    0.44     0.3    0.055   0.06     0.3    0.051   0.06     0.3 
         19.193    0.44     0.3    0.054   0.06     0.3    0.051   0.06     0.3 
         19.675    0.45     0.3    0.054   0.06     0.3    0.050   0.06     0.3 
         20.156    0.46     0.3    0.053   0.06     0.3    0.050   0.06     0.3 
         20.637    0.47     0.3    0.052   0.06     0.3    0.049   0.06     0.3 
         21.119    0.47     0.3    0.051   0.06     0.3    0.049   0.06     0.3 
         21.600    0.48     0.3    0.050   0.06     0.3    0.048   0.06     0.3 
  SNP_A-1519512    0.49     0.3    0.049   0.06     0.3    0.047   0.06     0.3 
  SNP_A-1518279    0.49     0.3    0.049   0.06     0.3    0.047   0.06     0.3 
  SNP_A-1507669    0.48     0.3    0.047   0.06     0.3    0.045   0.06     0.3 
  SNP_A-1517399    0.48     0.3    0.047   0.06     0.3    0.045   0.06     0.3 
  SNP_A-1516637    0.48     0.3    0.047   0.06     0.3    0.045   0.06     0.3 
  SNP_A-1510841    0.45     0.3    0.044   0.05     0.3    0.042   0.05     0.3 
  SNP_A-1513504    0.40     0.3    0.039   0.04     0.3    0.037   0.04     0.3 
  SNP_A-1515909    0.38     0.4    0.037   0.04     0.3    0.036   0.03     0.3 
         23.780    0.33     0.4    0.032   0.03     0.4    0.032   0.03     0.4 
         24.232    0.29     0.4    0.028   0.02     0.4    0.027   0.02     0.4 
  SNP_A-1516291    0.25     0.4    0.023   0.01     0.4    0.023   0.01     0.4 
         25.099    0.20     0.4    0.019   0.01     0.4    0.019   0.01     0.4 
  SNP_A-1519398    0.15     0.4    0.014   0.01     0.4    0.014   0.01     0.4 
  SNP_A-1518735    0.14     0.4    0.013   0.00     0.4    0.013   0.00     0.4 
  SNP_A-1517880    0.19     0.4    0.017   0.01     0.4    0.017   0.01     0.4 
  SNP_A-1508107    0.18     0.4    0.017   0.01     0.4    0.017   0.01     0.4 
  SNP_A-1513298    0.15     0.4    0.013   0.01     0.4    0.013   0.01     0.4 
         26.611   -0.10     0.5   -0.009  -0.00     0.5   -0.009  -0.00     0.5 
  SNP_A-1511145   -0.34     0.6   -0.032  -0.03     0.6   -0.032  -0.03     0.6 
  SNP_A-1517912   -0.44     0.7   -0.043  -0.05     0.7   -0.041  -0.05     0.7 
  SNP_A-1516667   -0.63     0.7   -0.060  -0.10     0.7   -0.058  -0.09     0.7 
  SNP_A-1512033   -0.74     0.8   -0.069  -0.13     0.8   -0.067  -0.13     0.8 
         28.303   -0.76     0.8   -0.070  -0.14     0.8   -0.070  -0.14     0.8 
  SNP_A-1517151   -0.78     0.8   -0.070  -0.14     0.8   -0.071  -0.14     0.8 
  SNP_A-1519098   -0.82     0.8   -0.072  -0.15     0.8   -0.074  -0.15     0.8 
  SNP_A-1512845   -0.85     0.8   -0.074  -0.16     0.8   -0.077  -0.17     0.8 
  SNP_A-1510249   -0.77     0.8   -0.067  -0.13     0.8   -0.070  -0.14     0.8 
         29.803   -0.71     0.8   -0.063  -0.12     0.8   -0.065  -0.12     0.8 
  SNP_A-1519445   -0.66     0.7   -0.058  -0.10     0.7   -0.060  -0.10     0.8 
  SNP_A-1516016   -0.66     0.7   -0.058  -0.10     0.7   -0.060  -0.10     0.8 
  SNP_A-1510669   -0.67     0.7   -0.059  -0.10     0.8   -0.061  -0.10     0.8 
         30.731   -0.72     0.8   -0.064  -0.12     0.8   -0.066  -0.12     0.8 
         31.112   -0.76     0.8   -0.070  -0.14     0.8   -0.071  -0.14     0.8 
         31.492   -0.81     0.8   -0.075  -0.16     0.8   -0.075  -0.16     0.8 
  SNP_A-1514905   -0.86     0.8   -0.079  -0.18     0.8   -0.079  -0.17     0.8 
         32.312   -0.96     0.8   -0.089  -0.22     0.8   -0.087  -0.21     0.8 
  SNP_A-1511080   -1.07     0.9   -0.098  -0.27     0.9   -0.095  -0.26     0.9 
  SNP_A-1512916   -0.96     0.8   -0.090  -0.22     0.8   -0.086  -0.21     0.8 
  SNP_A-1509027   -0.94     0.8   -0.089  -0.22     0.8   -0.085  -0.20     0.8 
         33.767   -0.87     0.8   -0.084  -0.19     0.8   -0.079  -0.18     0.8 
  SNP_A-1510662   -0.81     0.8   -0.078  -0.16     0.8   -0.072  -0.15     0.8 
  SNP_A-1516334   -0.73     0.8   -0.072  -0.14     0.8   -0.065  -0.12     0.8 
  SNP_A-1510606   -0.72     0.8   -0.071  -0.13     0.8   -0.065  -0.12     0.8 
  SNP_A-1511499   -0.72     0.8   -0.071  -0.13     0.8   -0.065  -0.12     0.8 
  SNP_A-1512570   -0.70     0.8   -0.069  -0.13     0.8   -0.063  -0.11     0.8 
  SNP_A-1508904   -0.66     0.7   -0.066  -0.11     0.8   -0.060  -0.10     0.8 
  SNP_A-1508033   -0.58     0.7   -0.058  -0.09     0.7   -0.053  -0.08     0.7 
  SNP_A-1517937   -0.51     0.7   -0.051  -0.07     0.7   -0.046  -0.06     0.7 
  SNP_A-1514399   -0.51     0.7   -0.051  -0.07     0.7   -0.046  -0.06     0.7 
         35.546   -0.46     0.7   -0.046  -0.05     0.7   -0.042  -0.05     0.7 
  SNP_A-1507724   -0.41     0.7   -0.041  -0.04     0.7   -0.037  -0.04     0.7 
  SNP_A-1509222   -0.41     0.7   -0.041  -0.04     0.7   -0.037  -0.04     0.7 
  SNP_A-1516621   -0.32     0.6   -0.032  -0.03     0.6   -0.029  -0.02     0.6 
  SNP_A-1512961   -0.28     0.6   -0.028  -0.02     0.6   -0.026  -0.02     0.6 
         36.766   -0.20     0.6   -0.020  -0.01     0.6   -0.018  -0.01     0.6 
  SNP_A-1512959   -0.12     0.5   -0.012  -0.00     0.6   -0.011  -0.00     0.5 
  SNP_A-1518442   -0.08     0.5   -0.008  -0.00     0.5   -0.008  -0.00     0.5 
  SNP_A-1515649   -0.08     0.5   -0.008  -0.00     0.5   -0.007  -0.00     0.5 
         37.519   -0.04     0.5   -0.004  -0.00     0.5   -0.004  -0.00     0.5 
  SNP_A-1511577   -0.01     0.5   -0.001  -0.00     0.5   -0.001  -0.00     0.5 
  SNP_A-1517741   -0.00     0.5   -0.000  -0.00     0.5   -0.000  -0.00     0.5 
  SNP_A-1516440    0.00     0.5    0.000   0.00     0.5    0.000   0.00     0.5 
  SNP_A-1507753    0.02     0.5    0.002   0.00     0.5    0.002   0.00     0.5 
         39.056    0.05     0.5    0.005   0.00     0.5    0.004   0.00     0.5 
  SNP_A-1509756    0.07     0.5    0.008   0.00     0.5    0.007   0.00     0.5 
  SNP_A-1507673    0.08     0.5    0.008   0.00     0.5    0.008   0.00     0.5 
         39.881    0.15     0.4    0.016   0.01     0.4    0.015   0.01     0.4 
         40.343    0.23     0.4    0.024   0.01     0.4    0.022   0.01     0.4 
         40.806    0.30     0.4    0.031   0.02     0.4    0.030   0.02     0.4 
         41.268    0.37     0.4    0.039   0.04     0.3    0.037   0.04     0.3 
  SNP_A-1516048    0.44     0.3    0.045   0.05     0.3    0.044   0.05     0.3 
  SNP_A-1516099    0.44     0.3    0.045   0.05     0.3    0.044   0.05     0.3 
         42.063    0.45     0.3    0.046   0.05     0.3    0.045   0.05     0.3 
  SNP_A-1514331    0.46     0.3    0.046   0.05     0.3    0.046   0.05     0.3 
         42.873    0.42     0.3    0.042   0.05     0.3    0.041   0.04     0.3 
  SNP_A-1511798    0.38     0.4    0.037   0.04     0.3    0.037   0.04     0.3 
         43.736    0.34     0.4    0.034   0.03     0.4    0.033   0.03     0.4 
         44.121    0.30     0.4    0.030   0.02     0.4    0.030   0.02     0.4 
         44.506    0.27     0.4    0.026   0.02     0.4    0.026   0.02     0.4 
  SNP_A-1518263    0.23     0.4    0.022   0.01     0.4    0.022   0.01     0.4 
  SNP_A-1514124    0.18     0.4    0.017   0.01     0.4    0.017   0.01     0.4 
  SNP_A-1507566    0.14     0.4    0.013   0.00     0.4    0.013   0.00     0.4 
         45.816    0.12     0.5    0.011   0.00     0.5    0.011   0.00     0.5 
         46.156    0.10     0.5    0.009   0.00     0.5    0.009   0.00     0.5 
  SNP_A-1515757    0.08     0.5    0.007   0.00     0.5    0.007   0.00     0.5 
  SNP_A-1509833    0.07     0.5    0.006   0.00     0.5    0.006   0.00     0.5 
         47.043    0.07     0.5    0.006   0.00     0.5    0.007   0.00     0.5 
  SNP_A-1507573    0.07     0.5    0.006   0.00     0.5    0.006   0.00     0.5 
  SNP_A-1519008    0.06     0.5    0.005   0.00     0.5    0.005   0.00     0.5 
  SNP_A-1515324    0.09     0.5    0.008   0.00     0.5    0.008   0.00     0.5 
  SNP_A-1507698    0.09     0.5    0.008   0.00     0.5    0.008   0.00     0.5 
  SNP_A-1512738   -0.01     0.5   -0.001  -0.00     0.5   -0.001  -0.00     0.5 
  SNP_A-1511074   -0.05     0.5   -0.005  -0.00     0.5   -0.005  -0.00     0.5 
  SNP_A-1513180   -0.10     0.5   -0.009  -0.00     0.5   -0.009  -0.00     0.5 
         49.521   -0.10     0.5   -0.009  -0.00     0.5   -0.009  -0.00     0.5 
  SNP_A-1510829   -0.10     0.5   -0.009  -0.00     0.5   -0.010  -0.00     0.5 
  SNP_A-1510791   -0.10     0.5   -0.009  -0.00     0.5   -0.010  -0.00     0.5 
         50.207   -0.08     0.5   -0.007  -0.00     0.5   -0.008  -0.00     0.5 
  SNP_A-1517136   -0.06     0.5   -0.005  -0.00     0.5   -0.006  -0.00     0.5 
         50.993   -0.04     0.5   -0.004  -0.00     0.5   -0.004  -0.00     0.5 
  SNP_A-1507574   -0.03     0.5   -0.003  -0.00     0.5   -0.003  -0.00     0.5 
  SNP_A-1513197    0.04     0.5    0.003   0.00     0.5    0.004   0.00     0.5 
  SNP_A-1513244    0.04     0.5    0.003   0.00     0.5    0.004   0.00     0.5 
         51.906    0.08     0.5    0.007   0.00     0.5    0.008   0.00     0.5 
  SNP_A-1519160    0.13     0.4    0.011   0.00     0.4    0.012   0.00     0.4 
  SNP_A-1509543    0.15     0.4    0.013   0.01     0.4    0.014   0.01     0.4 
         52.675    0.16     0.4    0.014   0.01     0.4    0.015   0.01     0.4 
  SNP_A-1513421    0.17     0.4    0.015   0.01     0.4    0.016   0.01     0.4 
  SNP_A-1513891    0.16     0.4    0.014   0.01     0.4    0.015   0.01     0.4 
  SNP_A-1516467    0.08     0.5    0.007   0.00     0.5    0.007   0.00     0.5 
  SNP_A-1511201    0.06     0.5    0.005   0.00     0.5    0.005   0.00     0.5 
  SNP_A-1519373    0.03     0.5    0.003   0.00     0.5    0.003   0.00     0.5 
  SNP_A-1509373   -0.06     0.5   -0.005  -0.00     0.5   -0.005  -0.00     0.5 
  SNP_A-1509054   -0.07     0.5   -0.006  -0.00     0.5   -0.006  -0.00     0.5 
  SNP_A-1517148   -0.12     0.5   -0.010  -0.00     0.5   -0.011  -0.00     0.6 
         54.923   -0.16     0.6   -0.014  -0.01     0.6   -0.015  -0.01     0.6 
  SNP_A-1512086   -0.19     0.6   -0.016  -0.01     0.6   -0.018  -0.01     0.6 
  SNP_A-1517347   -0.23     0.6   -0.019  -0.01     0.6   -0.022  -0.01     0.6 
  SNP_A-1517503   -0.24     0.6   -0.020  -0.01     0.6   -0.022  -0.01     0.6 
  SNP_A-1511844   -0.21     0.6   -0.017  -0.01     0.6   -0.019  -0.01     0.6 
  SNP_A-1511218   -0.21     0.6   -0.017  -0.01     0.6   -0.020  -0.01     0.6 
  SNP_A-1515684   -0.21     0.6   -0.017  -0.01     0.6   -0.020  -0.01     0.6 
  SNP_A-1516957   -0.21     0.6   -0.017  -0.01     0.6   -0.019  -0.01     0.6 
  SNP_A-1514393   -0.18     0.6   -0.015  -0.01     0.6   -0.017  -0.01     0.6 
         56.497   -0.10     0.5   -0.008  -0.00     0.5   -0.009  -0.00     0.5 
  SNP_A-1515522   -0.01     0.5   -0.001  -0.00     0.5   -0.001  -0.00     0.5 
         57.368    0.03     0.5    0.003   0.00     0.5    0.003   0.00     0.5 
         57.804    0.08     0.5    0.007   0.00     0.5    0.008   0.00     0.5 
  SNP_A-1515745    0.12     0.5    0.011   0.00     0.5    0.012   0.00     0.4 
  SNP_A-1512849    0.18     0.4    0.017   0.01     0.4    0.018   0.01     0.4 
         58.972    0.27     0.4    0.025   0.02     0.4    0.028   0.02     0.4 
         59.420    0.36     0.4    0.033   0.03     0.4    0.037   0.03     0.3 
         59.869    0.44     0.3    0.042   0.05     0.3    0.046   0.05     0.3 
         60.318    0.53     0.3    0.050   0.07     0.3    0.054   0.07     0.3 
         60.766    0.62     0.3    0.058   0.09     0.3    0.062   0.10     0.3 
  SNP_A-1514543    0.70     0.2    0.065   0.12     0.2    0.070   0.13     0.2 
  SNP_A-1516486    0.76     0.2    0.071   0.14     0.2    0.076   0.15     0.2 
         62.011    0.84     0.2    0.078   0.17     0.2    0.083   0.18     0.2 
  SNP_A-1515989    0.91     0.2    0.084   0.19     0.2    0.090   0.21     0.2 
         62.845    0.94     0.2    0.087   0.21     0.2    0.093   0.22     0.2 
         63.309    0.98     0.2    0.089   0.22     0.2    0.095   0.24    0.15 
  SNP_A-1514454    1.02     0.2    0.091   0.23    0.15    0.096   0.25    0.14 
  SNP_A-1518821    1.00     0.2    0.089   0.23     0.2    0.094   0.24    0.15 
  SNP_A-1517519    1.00     0.2    0.088   0.22     0.2    0.094   0.24    0.15 
         64.640    1.01     0.2    0.088   0.23     0.2    0.094   0.24    0.15 
  SNP_A-1510000    1.02     0.2    0.088   0.23     0.2    0.093   0.24    0.15 
  SNP_A-1512907    1.02     0.2    0.088   0.23     0.2    0.093   0.24    0.14 
  SNP_A-1508961    1.02     0.2    0.087   0.23     0.2    0.092   0.24    0.15 
  SNP_A-1512520    1.00     0.2    0.086   0.22     0.2    0.091   0.23    0.15 
  SNP_A-1517735    1.01     0.2    0.087   0.22     0.2    0.092   0.24    0.15 
  SNP_A-1510738    1.07    0.14    0.092   0.25    0.14    0.098   0.27    0.13 
  SNP_A-1518587    1.06    0.14    0.091   0.24    0.14    0.097   0.26    0.14 
  SNP_A-1512694    0.98     0.2    0.084   0.21     0.2    0.089   0.22     0.2 
  SNP_A-1518208    0.96     0.2    0.083   0.20     0.2    0.088   0.22     0.2 
  SNP_A-1508715    0.88     0.2    0.076   0.17     0.2    0.080   0.18     0.2 
  SNP_A-1518623    0.74     0.2    0.063   0.12     0.2    0.066   0.13     0.2 
  SNP_A-1514861    0.73     0.2    0.062   0.12     0.2    0.066   0.12     0.2 
  SNP_A-1517575    0.73     0.2    0.062   0.12     0.2    0.066   0.12     0.2 
         67.297    0.75     0.2    0.065   0.12     0.2    0.068   0.13     0.2 
  SNP_A-1510786    0.78     0.2    0.067   0.13     0.2    0.071   0.14     0.2 
  SNP_A-1511314    0.79     0.2    0.068   0.14     0.2    0.072   0.15     0.2 
         68.227    0.80     0.2    0.069   0.14     0.2    0.073   0.15     0.2 
  SNP_A-1512510    0.80     0.2    0.069   0.14     0.2    0.074   0.15     0.2 
  SNP_A-1512680    0.79     0.2    0.068   0.14     0.2    0.072   0.15     0.2 
         69.507    0.77     0.2    0.067   0.13     0.2    0.071   0.14     0.2 
         69.899    0.75     0.2    0.065   0.12     0.2    0.069   0.13     0.2 
  SNP_A-1507780    0.73     0.2    0.063   0.12     0.2    0.067   0.13     0.2 
  SNP_A-1516982    0.71     0.2    0.061   0.11     0.2    0.065   0.12     0.2 
         70.877    0.73     0.2    0.064   0.12     0.2    0.068   0.13     0.2 
         71.333    0.75     0.2    0.066   0.13     0.2    0.071   0.14     0.2 
         71.789    0.78     0.2    0.068   0.13     0.2    0.073   0.15     0.2 
  SNP_A-1519417    0.80     0.2    0.069   0.14     0.2    0.074   0.15     0.2 
         72.529    0.81     0.2    0.070   0.15     0.2    0.075   0.16     0.2 
  SNP_A-1509234    0.83     0.2    0.070   0.15     0.2    0.076   0.16     0.2 
  SNP_A-1519039    0.78     0.2    0.066   0.13     0.2    0.071   0.14     0.2 
  SNP_A-1507857    0.74     0.2    0.062   0.12     0.2    0.067   0.13     0.2 
  SNP_A-1508017    0.74     0.2    0.062   0.12     0.2    0.067   0.13     0.2 
  SNP_A-1510454    0.70     0.2    0.058   0.10     0.2    0.062   0.11     0.2 
  SNP_A-1510185    0.62     0.3    0.051   0.08     0.3    0.054   0.09     0.3 
  SNP_A-1513984    0.61     0.3    0.050   0.08     0.3    0.054   0.08     0.3 
  SNP_A-1511789    0.59     0.3    0.048   0.07     0.3    0.052   0.08     0.3 
  SNP_A-1517345    0.57     0.3    0.047   0.07     0.3    0.051   0.07     0.3 
         74.514    0.60     0.3    0.050   0.08     0.3    0.054   0.08     0.3 
  SNP_A-1514822    0.64     0.3    0.052   0.08     0.3    0.057   0.09     0.3 
  SNP_A-1510307    0.63     0.3    0.051   0.08     0.3    0.056   0.09     0.3 
  SNP_A-1509088    0.62     0.3    0.050   0.08     0.3    0.055   0.09     0.3 
  SNP_A-1513277    0.61     0.3    0.050   0.08     0.3    0.055   0.09     0.3 
  SNP_A-1515260    0.56     0.3    0.046   0.07     0.3    0.050   0.07     0.3 
  SNP_A-1518677    0.49     0.3    0.040   0.05     0.3    0.043   0.05     0.3 
  SNP_A-1510648    0.46     0.3    0.038   0.05     0.3    0.041   0.05     0.3 
  SNP_A-1517678    0.43     0.3    0.035   0.04     0.3    0.038   0.04     0.3 
  SNP_A-1513343    0.40     0.3    0.033   0.03     0.3    0.035   0.04     0.3 
  SNP_A-1513571    0.44     0.3    0.037   0.04     0.3    0.039   0.04     0.3 
  SNP_A-1517670    0.47     0.3    0.040   0.05     0.3    0.042   0.05     0.3 
  SNP_A-1507794    0.47     0.3    0.040   0.05     0.3    0.042   0.05     0.3 
  SNP_A-1511266    0.47     0.3    0.040   0.05     0.3    0.043   0.05     0.3 
  SNP_A-1513809    0.48     0.3    0.041   0.05     0.3    0.044   0.05     0.3 
  SNP_A-1509811    0.48     0.3    0.041   0.05     0.3    0.043   0.05     0.3 
         77.497    0.48     0.3    0.041   0.05     0.3    0.044   0.05     0.3 
  SNP_A-1507467    0.48     0.3    0.041   0.05     0.3    0.044   0.05     0.3 
  SNP_A-1515766    0.47     0.3    0.040   0.05     0.3    0.042   0.05     0.3 
  SNP_A-1517664    0.47     0.3    0.040   0.05     0.3    0.042   0.05     0.3 
         78.398    0.46     0.3    0.040   0.05     0.3    0.041   0.05     0.3 
  SNP_A-1516348    0.46     0.3    0.039   0.05     0.3    0.041   0.05     0.3 
  SNP_A-1507350    0.46     0.3    0.039   0.05     0.3    0.041   0.05     0.3 
  SNP_A-1516443    0.43     0.3    0.037   0.04     0.3    0.039   0.04     0.3 
  SNP_A-1510354    0.42     0.3    0.036   0.04     0.3    0.037   0.04     0.3 
  SNP_A-1511699    0.34     0.4    0.030   0.03     0.4    0.031   0.03     0.4 
  SNP_A-1518078    0.26     0.4    0.022   0.01     0.4    0.023   0.01     0.4 
  SNP_A-1517630    0.18     0.4    0.015   0.01     0.4    0.016   0.01     0.4 
  SNP_A-1511065    0.13     0.4    0.012   0.00     0.4    0.012   0.00     0.4 
  SNP_A-1514303    0.13     0.4    0.011   0.00     0.4    0.012   0.00     0.4 
  SNP_A-1507480    0.13     0.4    0.011   0.00     0.4    0.012   0.00     0.4 
  SNP_A-1514005    0.13     0.4    0.011   0.00     0.4    0.011   0.00     0.4 
  SNP_A-1509506    0.09     0.5    0.008   0.00     0.5    0.008   0.00     0.5 
  SNP_A-1517598    0.08     0.5    0.007   0.00     0.5    0.007   0.00     0.5 
         81.315   -0.10     0.5   -0.009  -0.00     0.5   -0.009  -0.00     0.5 
         81.806   -0.27     0.6   -0.025  -0.02     0.6   -0.025  -0.02     0.6 
  SNP_A-1509131   -0.44     0.7   -0.041  -0.05     0.7   -0.040  -0.05     0.7 
  SNP_A-1518770   -0.46     0.7   -0.044  -0.05     0.7   -0.042  -0.05     0.7 
  SNP_A-1510380   -0.50     0.7   -0.048  -0.06     0.7   -0.046  -0.06     0.7 
         83.271   -0.52     0.7   -0.050  -0.07     0.7   -0.049  -0.06     0.7 
  SNP_A-1519625   -0.54     0.7   -0.053  -0.07     0.7   -0.051  -0.07     0.7 
  SNP_A-1507330   -0.56     0.7   -0.054  -0.08     0.7   -0.052  -0.08     0.7 
  SNP_A-1514698   -0.54     0.7   -0.052  -0.07     0.7   -0.050  -0.07     0.7 
  SNP_A-1511840   -0.47     0.7   -0.046  -0.06     0.7   -0.044  -0.05     0.7 
         84.854   -0.46     0.7   -0.044  -0.05     0.7   -0.042  -0.05     0.7 
  SNP_A-1511996   -0.44     0.7   -0.043  -0.05     0.7   -0.041  -0.05     0.7 
  SNP_A-1511070   -0.44     0.7   -0.043  -0.05     0.7   -0.041  -0.05     0.7 
  SNP_A-1517671   -0.44     0.7   -0.043  -0.05     0.7   -0.041  -0.05     0.7 
  SNP_A-1507535   -0.45     0.7   -0.043  -0.05     0.7   -0.041  -0.05     0.7 
  SNP_A-1512749   -0.45     0.7   -0.043  -0.05     0.7   -0.041  -0.05     0.7 
  SNP_A-1507697   -0.45     0.7   -0.043  -0.05     0.7   -0.041  -0.05     0.7 
  SNP_A-1518669   -0.45     0.7   -0.043  -0.05     0.7   -0.041  -0.05     0.7 
  SNP_A-1515590   -0.45     0.7   -0.043  -0.05     0.7   -0.041  -0.05     0.7 
  SNP_A-1515530   -0.41     0.7   -0.040  -0.04     0.7   -0.038  -0.04     0.7 
         86.317   -0.34     0.6   -0.034  -0.03     0.6   -0.032  -0.03     0.6 
  SNP_A-1513538   -0.27     0.6   -0.027  -0.02     0.6   -0.025  -0.02     0.6 
  SNP_A-1519379   -0.26     0.6   -0.026  -0.02     0.6   -0.024  -0.02     0.6 
  SNP_A-1510103   -0.25     0.6   -0.025  -0.02     0.6   -0.023  -0.01     0.6 
  SNP_A-1508694   -0.25     0.6   -0.025  -0.02     0.6   -0.023  -0.01     0.6 
  SNP_A-1510879   -0.25     0.6   -0.025  -0.02     0.6   -0.023  -0.01     0.6 
         87.425   -0.27     0.6   -0.027  -0.02     0.6   -0.025  -0.02     0.6 
  SNP_A-1515121   -0.28     0.6   -0.029  -0.02     0.6   -0.026  -0.02     0.6 
  SNP_A-1511489   -0.29     0.6   -0.030  -0.02     0.6   -0.027  -0.02     0.6 
  SNP_A-1507925   -0.31     0.6   -0.032  -0.03     0.6   -0.029  -0.02     0.6 
  SNP_A-1511576   -0.38     0.6   -0.038  -0.04     0.7   -0.034  -0.03     0.7 
  SNP_A-1510483   -0.45     0.7   -0.046  -0.05     0.7   -0.040  -0.05     0.7 
         88.988   -0.40     0.7   -0.042  -0.04     0.7   -0.036  -0.04     0.7 
  SNP_A-1509633   -0.36     0.6   -0.037  -0.03     0.7   -0.032  -0.03     0.6 
  SNP_A-1512610   -0.34     0.6   -0.035  -0.03     0.6   -0.030  -0.03     0.6 
  SNP_A-1508257   -0.24     0.6   -0.025  -0.02     0.6   -0.021  -0.01     0.6 
  SNP_A-1516795   -0.24     0.6   -0.025  -0.02     0.6   -0.021  -0.01     0.6 
  SNP_A-1511873   -0.25     0.6   -0.025  -0.02     0.6   -0.021  -0.01     0.6 
  SNP_A-1518019   -0.25     0.6   -0.026  -0.02     0.6   -0.022  -0.01     0.6 
  SNP_A-1509309   -0.25     0.6   -0.026  -0.02     0.6   -0.022  -0.01     0.6 
  SNP_A-1507683   -0.27     0.6   -0.028  -0.02     0.6   -0.024  -0.02     0.6 
  SNP_A-1518317   -0.13     0.6   -0.014  -0.00     0.6   -0.012  -0.00     0.6 
  SNP_A-1510854   -0.10     0.5   -0.010  -0.00     0.5   -0.009  -0.00     0.5 
         90.708    0.20     0.4    0.021   0.01     0.4    0.019   0.01     0.4 
         91.125    0.50     0.3    0.052   0.07     0.3    0.046   0.06     0.3 
  SNP_A-1507687    0.81     0.2    0.079   0.16     0.2    0.072   0.15     0.2 
  SNP_A-1508487    0.85     0.2    0.083   0.18     0.2    0.075   0.16     0.2 
  SNP_A-1515103    0.89     0.2    0.086   0.19     0.2    0.078   0.18     0.2 
  SNP_A-1512162    0.90     0.2    0.087   0.20     0.2    0.079   0.18     0.2 
  SNP_A-1509398    0.90     0.2    0.087   0.20     0.2    0.079   0.18     0.2 
  SNP_A-1515214    0.93     0.2    0.091   0.22     0.2    0.082   0.20     0.2 
  SNP_A-1517388    0.93     0.2    0.091   0.22     0.2    0.082   0.19     0.2 
  SNP_A-1518032    0.94     0.2    0.092   0.22     0.2    0.083   0.20     0.2 
  SNP_A-1508772    0.95     0.2    0.093   0.23     0.2    0.083   0.20     0.2 
  SNP_A-1515611    0.98     0.2    0.096   0.24    0.15    0.086   0.22     0.2 
  SNP_A-1510993    1.09    0.14    0.107   0.30    0.12    0.096   0.27    0.13 
  SNP_A-1511790    1.11    0.13    0.110   0.31    0.12    0.098   0.28    0.13 
  SNP_A-1515479    1.15    0.13    0.114   0.33    0.11    0.101   0.30    0.12 
  SNP_A-1514236    1.16    0.12    0.116   0.34    0.10    0.103   0.31    0.12 
         93.610    1.23    0.11    0.125   0.39    0.09    0.110   0.35    0.10 
  SNP_A-1516075    1.29    0.10    0.133   0.44    0.08    0.116   0.39    0.09 
  SNP_A-1511427    1.42    0.08    0.148   0.54    0.06    0.129   0.47    0.07 
         94.660    1.49    0.07    0.156   0.59    0.05    0.137   0.52    0.06 
  SNP_A-1515726    1.57    0.06    0.163   0.65    0.04    0.144   0.58    0.05 
  SNP_A-1515621    1.60    0.06    0.166   0.67    0.04    0.147   0.60    0.05 
  SNP_A-1509261    1.74    0.04    0.178   0.79    0.03    0.160   0.71    0.03 
         95.849    1.73    0.04    0.178   0.78    0.03    0.159   0.70    0.04 
         96.186    1.72    0.04    0.176   0.77    0.03    0.158   0.69    0.04 
  SNP_A-1516387    1.70    0.04    0.175   0.75    0.03    0.156   0.68    0.04 
  SNP_A-1511183    1.68    0.05    0.172   0.73    0.03    0.153   0.66    0.04 
         97.130    1.60    0.05    0.165   0.67    0.04    0.147   0.60    0.05 
         97.494    1.53    0.06    0.158   0.61    0.05    0.140   0.55    0.06 
  SNP_A-1518559    1.45    0.07    0.150   0.55    0.06    0.133   0.49    0.07 
         98.170    1.37    0.08    0.142   0.49    0.07    0.125   0.44    0.08 
  SNP_A-1515955    1.29    0.10    0.132   0.43    0.08    0.116   0.38    0.09 
  SNP_A-1518869    1.28    0.10    0.131   0.43    0.08    0.115   0.38    0.09 
  SNP_A-1517653    1.27    0.10    0.130   0.42    0.08    0.114   0.37    0.10 
  SNP_A-1517988    1.25    0.11    0.128   0.41    0.09    0.112   0.36    0.10 
         99.137    1.27    0.10    0.129   0.42    0.08    0.113   0.37    0.10 
  SNP_A-1511286    1.28    0.10    0.130   0.42    0.08    0.114   0.38    0.09 
  SNP_A-1514488    1.29    0.10    0.131   0.43    0.08    0.115   0.38    0.09 
         99.807    1.28    0.10    0.130   0.42    0.08    0.114   0.38    0.09 
  SNP_A-1518904    1.27    0.10    0.130   0.42    0.08    0.114   0.37    0.10 
  SNP_A-1517188    1.28    0.10    0.131   0.42    0.08    0.115   0.38    0.09 
        100.603    1.32    0.09    0.136   0.45    0.07    0.120   0.41    0.09 
  SNP_A-1516834    1.36    0.09    0.141   0.48    0.07    0.124   0.43    0.08 
        101.406    1.41    0.08    0.147   0.52    0.06    0.130   0.47    0.07 
        101.806    1.47    0.07    0.151   0.56    0.05    0.135   0.51    0.06 
  SNP_A-1514203    1.53    0.06    0.154   0.59    0.05    0.138   0.54    0.06 
  SNP_A-1514798    1.53    0.06    0.154   0.60    0.05    0.138   0.54    0.06 
  SNP_A-1513533    1.54    0.06    0.154   0.60    0.05    0.139   0.55    0.06 
  SNP_A-1509888    1.54    0.06    0.156   0.61    0.05    0.140   0.55    0.06 
  SNP_A-1510448    1.57    0.06    0.160   0.64    0.04    0.142   0.57    0.05 
  SNP_A-1511311    1.58    0.06    0.161   0.65    0.04    0.143   0.58    0.05 
  SNP_A-1517257    1.60    0.06    0.162   0.66    0.04    0.145   0.59    0.05 
        103.181    1.61    0.05    0.164   0.67    0.04    0.145   0.60    0.05 
  SNP_A-1514783    1.62    0.05    0.164   0.67    0.04    0.145   0.60    0.05 
  SNP_A-1519019    1.63    0.05    0.164   0.68    0.04    0.146   0.61    0.05 
  SNP_A-1518374    1.66    0.05    0.166   0.70    0.04    0.148   0.63    0.04 
  SNP_A-1519178    1.73    0.04    0.173   0.76    0.03    0.156   0.69    0.04 
  SNP_A-1509879    1.76    0.04    0.175   0.78    0.03    0.159   0.72    0.03 
  SNP_A-1510251    1.78    0.04    0.176   0.80    0.03    0.161   0.73    0.03 
        105.175    1.83    0.03    0.180   0.84    0.02    0.166   0.78    0.03 
        105.582    1.88    0.03    0.184   0.88    0.02    0.170   0.82    0.03 
  SNP_A-1517662    1.93    0.03    0.187   0.92    0.02    0.174   0.86    0.02 
  SNP_A-1513202    2.03    0.02    0.196   1.01    0.02    0.184   0.96    0.02 
  SNP_A-1518671    2.03    0.02    0.196   1.01    0.02    0.184   0.96    0.02 
  SNP_A-1513726    2.01    0.02    0.194   0.99    0.02    0.181   0.93    0.02 
  SNP_A-1508242    2.01    0.02    0.194   0.99    0.02    0.181   0.93    0.02 
  SNP_A-1511085    1.98    0.02    0.189   0.95    0.02    0.178   0.90    0.02 
  SNP_A-1513170    2.02    0.02    0.192   0.99    0.02    0.183   0.94    0.02 
        107.585    2.09    0.02    0.199   1.06   0.014    0.191   1.03   0.015 
  SNP_A-1518440    2.17    0.02    0.204   1.13   0.011    0.199   1.10   0.012 
  SNP_A-1516123    2.18   0.015    0.205   1.13   0.011    0.200   1.11   0.012 
  SNP_A-1511899    2.16    0.02    0.203   1.12   0.012    0.199   1.10   0.012 
  SNP_A-1516263    2.14    0.02    0.202   1.10   0.012    0.197   1.08   0.013 
        108.910    2.11    0.02    0.201   1.08   0.013    0.195   1.06   0.014 
        109.252    2.09    0.02    0.200   1.06   0.014    0.194   1.04   0.014 
  SNP_A-1509871    2.07    0.02    0.198   1.04   0.014    0.191   1.01    0.02 
  SNP_A-1508789    2.05    0.02    0.196   1.02   0.015    0.190   1.00    0.02 
  SNP_A-1509823    2.05    0.02    0.196   1.02    0.02    0.190   1.00    0.02 
        110.316    2.03    0.02    0.195   1.01    0.02    0.192   1.00    0.02 
        110.774    2.00    0.02    0.193   0.98    0.02    0.192   0.98    0.02 
        111.231    1.98    0.02    0.190   0.96    0.02    0.190   0.97    0.02 
  SNP_A-1507620    1.96    0.02    0.185   0.92    0.02    0.187   0.94    0.02 
  SNP_A-1511048    1.81    0.04    0.172   0.79    0.03    0.175   0.81    0.03 
        112.413    1.70    0.04    0.162   0.70    0.04    0.164   0.72    0.03 
  SNP_A-1507354    1.59    0.06    0.150   0.60    0.05    0.153   0.62    0.05 
        113.035    1.53    0.06    0.143   0.55    0.05    0.147   0.57    0.05 
  SNP_A-1511364    1.46    0.07    0.136   0.50    0.06    0.140   0.53    0.06 
        113.776    1.39    0.08    0.127   0.45    0.08    0.132   0.47    0.07 
  SNP_A-1517547    1.31    0.10    0.117   0.39    0.09    0.123   0.41    0.08 
        114.486    1.30    0.10    0.117   0.39    0.09    0.123   0.41    0.08 
  SNP_A-1513141    1.30    0.10    0.116   0.38    0.09    0.123   0.41    0.09 
  SNP_A-1513094    1.30    0.10    0.116   0.38    0.09    0.123   0.41    0.09 
        115.031    1.27    0.10    0.114   0.37    0.10    0.121   0.39    0.09 
  SNP_A-1516724    1.24    0.11    0.111   0.35    0.10    0.119   0.38    0.09 
  SNP_A-1519346    1.24    0.11    0.111   0.35    0.10    0.118   0.38    0.09 
        115.812    1.20    0.12    0.108   0.33    0.11    0.116   0.36    0.10 
        116.312    1.16    0.12    0.105   0.31    0.12    0.113   0.34    0.11 
        116.812    1.12    0.13    0.101   0.29    0.13    0.109   0.31    0.11 
        117.312    1.08    0.14    0.096   0.26    0.14    0.105   0.29    0.12 
  SNP_A-1509198    1.04    0.15    0.091   0.24    0.15    0.100   0.27    0.13 
        118.203    1.02     0.2    0.088   0.23     0.2    0.097   0.25    0.14 
  SNP_A-1509632    1.00     0.2    0.084   0.21     0.2    0.094   0.24    0.15 
  SNP_A-1515594    0.99     0.2    0.082   0.21     0.2    0.092   0.23     0.2 
  SNP_A-1519712    0.97     0.2    0.080   0.20     0.2    0.090   0.22     0.2 
        119.485    0.88     0.2    0.073   0.16     0.2    0.082   0.18     0.2 
        119.908    0.79     0.2    0.065   0.13     0.2    0.073   0.15     0.2 
  SNP_A-1516718    0.70     0.2    0.058   0.10     0.2    0.064   0.12     0.2 
  SNP_A-1507325    0.67     0.3    0.055   0.09     0.3    0.061   0.10     0.2 
  SNP_A-1515387    0.67     0.3    0.054   0.09     0.3    0.061   0.10     0.2 
  SNP_A-1511446    0.64     0.3    0.052   0.08     0.3    0.058   0.10     0.3 
  SNP_A-1517865    0.53     0.3    0.043   0.06     0.3    0.048   0.06     0.3 
  SNP_A-1508986    0.52     0.3    0.042   0.06     0.3    0.047   0.06     0.3 
  SNP_A-1508515    0.47     0.3    0.038   0.05     0.3    0.042   0.05     0.3 
  SNP_A-1511781    0.49     0.3    0.039   0.05     0.3    0.044   0.05     0.3 
  SNP_A-1512925    0.52     0.3    0.041   0.05     0.3    0.046   0.06     0.3 
  SNP_A-1511641    0.53     0.3    0.043   0.06     0.3    0.048   0.07     0.3 
        121.832    0.56     0.3    0.045   0.06     0.3    0.050   0.07     0.3 
  SNP_A-1507475    0.58     0.3    0.047   0.07     0.3    0.053   0.08     0.3 
  SNP_A-1515315    0.61     0.3    0.049   0.08     0.3    0.055   0.09     0.3 
  SNP_A-1518924    0.63     0.3    0.051   0.08     0.3    0.057   0.09     0.3 
  SNP_A-1518871    0.64     0.3    0.052   0.09     0.3    0.058   0.10     0.3 
  SNP_A-1510361    0.67     0.3    0.054   0.09     0.3    0.060   0.10     0.2 
  SNP_A-1516886    0.74     0.2    0.060   0.11     0.2    0.068   0.13     0.2 
  SNP_A-1509215    0.77     0.2    0.063   0.12     0.2    0.071   0.14     0.2 
  SNP_A-1510349    0.77     0.2    0.063   0.12     0.2    0.071   0.14     0.2 
        123.228    0.80     0.2    0.065   0.13     0.2    0.074   0.15     0.2 
  SNP_A-1515957    0.82     0.2    0.068   0.14     0.2    0.077   0.16     0.2 
        123.883    0.78     0.2    0.066   0.13     0.2    0.073   0.15     0.2 
        124.281    0.73     0.2    0.063   0.12     0.2    0.068   0.13     0.2 
  SNP_A-1508223    0.69     0.2    0.058   0.10     0.2    0.062   0.11     0.2 
  SNP_A-1512486    0.64     0.3    0.054   0.09     0.3    0.058   0.09     0.3 
  SNP_A-1510191    0.64     0.3    0.054   0.09     0.3    0.057   0.09     0.3 
  SNP_A-1511826    0.62     0.3    0.053   0.08     0.3    0.056   0.09     0.3 
  SNP_A-1514745    0.65     0.3    0.056   0.09     0.3    0.058   0.10     0.3 
  SNP_A-1516361    0.66     0.3    0.057   0.10     0.3    0.059   0.10     0.3 
  SNP_A-1519023    0.69     0.2    0.060   0.11     0.2    0.062   0.11     0.2 
  SNP_A-1509830    0.65     0.3    0.057   0.10     0.3    0.058   0.10     0.3 
  SNP_A-1507663    0.63     0.3    0.056   0.09     0.3    0.056   0.09     0.3 
  SNP_A-1508524    0.62     0.3    0.055   0.09     0.3    0.055   0.09     0.3 
  SNP_A-1517715    0.60     0.3    0.053   0.08     0.3    0.053   0.08     0.3 
  SNP_A-1515273    0.59     0.3    0.053   0.08     0.3    0.053   0.08     0.3 
  SNP_A-1511087    0.60     0.3    0.054   0.08     0.3    0.053   0.08     0.3 
  SNP_A-1512274    0.48     0.3    0.044   0.05     0.3    0.043   0.05     0.3 
  SNP_A-1514977    0.48     0.3    0.043   0.05     0.3    0.042   0.05     0.3 
  SNP_A-1507364    0.46     0.3    0.042   0.05     0.3    0.041   0.05     0.3 
  SNP_A-1511754    0.44     0.3    0.040   0.05     0.3    0.039   0.04     0.3 
  SNP_A-1509256    0.42     0.3    0.038   0.04     0.3    0.037   0.04     0.3 
  SNP_A-1519065    0.40     0.3    0.036   0.04     0.3    0.036   0.04     0.3 
  SNP_A-1513073    0.39     0.3    0.036   0.04     0.3    0.035   0.03     0.3 
  SNP_A-1518386    0.37     0.4    0.033   0.03     0.4    0.032   0.03     0.4 
  SNP_A-1511125    0.37     0.4    0.033   0.03     0.4    0.032   0.03     0.4 
  SNP_A-1514579    0.24     0.4    0.022   0.01     0.4    0.021   0.01     0.4 
  SNP_A-1512851    0.21     0.4    0.019   0.01     0.4    0.018   0.01     0.4 
  SNP_A-1512205    0.21     0.4    0.019   0.01     0.4    0.018   0.01     0.4 
  SNP_A-1519314    0.17     0.4    0.016   0.01     0.4    0.015   0.01     0.4 
  SNP_A-1514710    0.19     0.4    0.018   0.01     0.4    0.017   0.01     0.4 
  SNP_A-1515307    0.22     0.4    0.020   0.01     0.4    0.019   0.01     0.4 
  SNP_A-1514038    0.26     0.4    0.025   0.02     0.4    0.024   0.02     0.4 
        130.635    0.28     0.4    0.027   0.02     0.4    0.025   0.02     0.4 
  SNP_A-1515333    0.30     0.4    0.029   0.02     0.4    0.027   0.02     0.4 
  SNP_A-1515988    0.28     0.4    0.027   0.02     0.4    0.025   0.02     0.4 
  SNP_A-1511530    0.19     0.4    0.019   0.01     0.4    0.017   0.01     0.4 
        131.796    0.08     0.5    0.008   0.00     0.5    0.007   0.00     0.5 
  SNP_A-1519196   -0.03     0.5   -0.003  -0.00     0.5   -0.003  -0.00     0.5 
  SNP_A-1514877   -0.06     0.5   -0.006  -0.00     0.5   -0.005  -0.00     0.5 
  SNP_A-1513080   -0.06     0.5   -0.006  -0.00     0.5   -0.005  -0.00     0.5 
  SNP_A-1519605   -0.10     0.5   -0.011  -0.00     0.5   -0.009  -0.00     0.5 
  SNP_A-1511832   -0.13     0.6   -0.013  -0.00     0.6   -0.012  -0.00     0.6 
  SNP_A-1516638   -0.16     0.6   -0.016  -0.01     0.6   -0.014  -0.01     0.6 
  SNP_A-1514002   -0.18     0.6   -0.018  -0.01     0.6   -0.017  -0.01     0.6 
  SNP_A-1510602   -0.18     0.6   -0.018  -0.01     0.6   -0.016  -0.01     0.6 
  SNP_A-1515129   -0.15     0.6   -0.015  -0.01     0.6   -0.014  -0.01     0.6 
  SNP_A-1515329   -0.16     0.6   -0.016  -0.01     0.6   -0.015  -0.01     0.6 
  SNP_A-1519002   -0.18     0.6   -0.018  -0.01     0.6   -0.016  -0.01     0.6 
  SNP_A-1518708   -0.15     0.6   -0.015  -0.01     0.6   -0.014  -0.01     0.6 
  SNP_A-1507836   -0.14     0.6   -0.014  -0.00     0.6   -0.013  -0.00     0.6 
        134.852   -0.16     0.6   -0.016  -0.01     0.6   -0.015  -0.01     0.6 
  SNP_A-1512391   -0.18     0.6   -0.018  -0.01     0.6   -0.017  -0.01     0.6 
  SNP_A-1509197   -0.21     0.6   -0.021  -0.01     0.6   -0.020  -0.01     0.6 
  SNP_A-1516656   -0.40     0.7   -0.041  -0.04     0.7   -0.039  -0.04     0.7 
  SNP_A-1517135   -0.45     0.7   -0.046  -0.05     0.7   -0.044  -0.05     0.7 
        136.754   -0.50     0.7   -0.050  -0.06     0.7   -0.048  -0.06     0.7 
        137.164   -0.54     0.7   -0.055  -0.08     0.7   -0.053  -0.07     0.7 
  SNP_A-1514297   -0.59     0.7   -0.059  -0.09     0.7   -0.056  -0.08     0.7 
  SNP_A-1512154   -0.56     0.7   -0.056  -0.08     0.7   -0.054  -0.08     0.7 
  SNP_A-1516460   -0.53     0.7   -0.053  -0.07     0.7   -0.051  -0.07     0.7 
        138.279   -0.47     0.7   -0.046  -0.05     0.7   -0.045  -0.05     0.7 
  SNP_A-1512273   -0.40     0.7   -0.038  -0.04     0.7   -0.038  -0.04     0.7 
  SNP_A-1508830   -0.40     0.7   -0.038  -0.04     0.7   -0.038  -0.04     0.7 
  SNP_A-1510418   -0.25     0.6   -0.024  -0.02     0.6   -0.024  -0.02     0.6 
  SNP_A-1515410   -0.24     0.6   -0.022  -0.01     0.6   -0.023  -0.01     0.6 
  SNP_A-1517093   -0.24     0.6   -0.022  -0.01     0.6   -0.022  -0.01     0.6 
  SNP_A-1507768   -0.19     0.6   -0.018  -0.01     0.6   -0.018  -0.01     0.6 
  SNP_A-1509155   -0.18     0.6   -0.017  -0.01     0.6   -0.017  -0.01     0.6 
  SNP_A-1516411   -0.19     0.6   -0.018  -0.01     0.6   -0.018  -0.01     0.6 
  SNP_A-1515088   -0.18     0.6   -0.017  -0.01     0.6   -0.017  -0.01     0.6 
  SNP_A-1515113   -0.23     0.6   -0.021  -0.01     0.6   -0.022  -0.01     0.6 
  SNP_A-1516562   -0.28     0.6   -0.026  -0.02     0.6   -0.026  -0.02     0.6 
  SNP_A-1518895   -0.31     0.6   -0.029  -0.02     0.6   -0.029  -0.02     0.6 
        140.912   -0.36     0.6   -0.034  -0.03     0.6   -0.034  -0.03     0.6 
  SNP_A-1517404   -0.41     0.7   -0.038  -0.04     0.7   -0.039  -0.04     0.7 
  SNP_A-1518046   -0.45     0.7   -0.042  -0.05     0.7   -0.043  -0.05     0.7 
        142.208   -0.45     0.7   -0.042  -0.05     0.7   -0.043  -0.05     0.7 
  SNP_A-1510341   -0.45     0.7   -0.042  -0.05     0.7   -0.043  -0.05     0.7 
        143.078   -0.49     0.7   -0.045  -0.06     0.7   -0.046  -0.06     0.7 
  SNP_A-1509762   -0.52     0.7   -0.048  -0.06     0.7   -0.049  -0.07     0.7 
        143.967   -0.60     0.7   -0.055  -0.08     0.7   -0.056  -0.09     0.7 
  SNP_A-1518461   -0.67     0.7   -0.061  -0.11     0.8   -0.063  -0.11     0.8 
  SNP_A-1516843   -0.67     0.7   -0.062  -0.11     0.8   -0.063  -0.11     0.8 
  SNP_A-1513993   -0.66     0.7   -0.060  -0.10     0.8   -0.061  -0.10     0.8 
  SNP_A-1508873   -0.66     0.7   -0.060  -0.10     0.8   -0.061  -0.10     0.8 
  SNP_A-1513000   -0.66     0.7   -0.060  -0.10     0.8   -0.061  -0.10     0.8 
  SNP_A-1508907   -0.67     0.7   -0.061  -0.11     0.8   -0.062  -0.11     0.8 
  SNP_A-1509231   -0.64     0.7   -0.060  -0.10     0.7   -0.060  -0.10     0.7 
  SNP_A-1515506   -0.62     0.7   -0.058  -0.09     0.7   -0.058  -0.09     0.7 
        145.411   -0.69     0.8   -0.066  -0.12     0.8   -0.066  -0.12     0.8 
  SNP_A-1511589   -0.77     0.8   -0.074  -0.15     0.8   -0.073  -0.14     0.8 
  SNP_A-1509754   -0.78     0.8   -0.075  -0.15     0.8   -0.074  -0.15     0.8 
        146.112   -0.84     0.8   -0.083  -0.18     0.8   -0.081  -0.17     0.8 
        146.489   -0.90     0.8   -0.090  -0.21     0.8   -0.088  -0.20     0.8 
        146.867   -0.96     0.8   -0.097  -0.24     0.9   -0.094  -0.23     0.8 
  SNP_A-1515580   -1.03     0.8   -0.103  -0.27     0.9   -0.099  -0.26     0.9 
  SNP_A-1515053   -1.09     0.9   -0.109  -0.31     0.9   -0.104  -0.29     0.9 
  SNP_A-1509226   -1.09     0.9   -0.110  -0.31     0.9   -0.105  -0.29     0.9 
        148.123   -1.18     0.9   -0.119  -0.36     0.9   -0.113  -0.34     0.9 
        148.567   -1.26     0.9   -0.126  -0.41     0.9   -0.120  -0.39     0.9 
  SNP_A-1513122   -1.34     0.9   -0.131  -0.45     0.9   -0.126  -0.43     0.9 
        149.360   -1.43     0.9   -0.137  -0.51     0.9   -0.133  -0.48     0.9 
  SNP_A-1517562   -1.51     0.9   -0.143  -0.56     0.9   -0.138  -0.53     0.9 
  SNP_A-1508623   -1.52     0.9   -0.144  -0.57     0.9   -0.139  -0.54     0.9 
  SNP_A-1508901   -1.53     0.9   -0.144  -0.57     0.9   -0.139  -0.54     0.9 
  SNP_A-1509451   -1.53     0.9   -0.144  -0.57     0.9   -0.139  -0.54     0.9 
  SNP_A-1512668   -1.53     0.9   -0.144  -0.57     0.9   -0.140  -0.55     0.9 
  SNP_A-1511852   -1.55     0.9   -0.147  -0.59     1.0   -0.142  -0.56     0.9 
  SNP_A-1517585   -1.54     0.9   -0.145  -0.58     0.9   -0.141  -0.55     0.9 
  SNP_A-1517406   -1.52     0.9   -0.144  -0.57     0.9   -0.139  -0.54     0.9 
  SNP_A-1508411   -1.52     0.9   -0.143  -0.56     0.9   -0.138  -0.54     0.9 
  SNP_A-1515960   -1.52     0.9   -0.143  -0.56     0.9   -0.139  -0.54     0.9 
  SNP_A-1514868   -1.52     0.9   -0.143  -0.56     0.9   -0.139  -0.54     0.9 
  SNP_A-1508040   -1.49     0.9   -0.142  -0.55     0.9   -0.137  -0.52     0.9 
  SNP_A-1511980   -1.46     0.9   -0.140  -0.53     0.9   -0.135  -0.50     0.9 
  SNP_A-1514458   -1.44     0.9   -0.140  -0.52     0.9   -0.134  -0.49     0.9 
        151.941   -1.46     0.9   -0.144  -0.55     0.9   -0.136  -0.51     0.9 
  SNP_A-1517045   -1.49     0.9   -0.148  -0.57     0.9   -0.137  -0.52     0.9 
  SNP_A-1515437   -1.49     0.9   -0.148  -0.57     0.9   -0.138  -0.52     0.9 
  SNP_A-1507749   -1.49     0.9   -0.149  -0.57     0.9   -0.138  -0.52     0.9 
  SNP_A-1514559   -1.47     0.9   -0.149  -0.57     0.9   -0.137  -0.51     0.9 
        153.277   -1.39     0.9   -0.143  -0.51     0.9   -0.131  -0.46     0.9 
        153.678   -1.31     0.9   -0.135  -0.46     0.9   -0.124  -0.41     0.9 
  SNP_A-1511150   -1.23     0.9   -0.127  -0.40     0.9   -0.116  -0.36     0.9 
  SNP_A-1512589   -1.19     0.9   -0.124  -0.38     0.9   -0.113  -0.34     0.9 
  SNP_A-1514513   -1.19     0.9   -0.123  -0.38     0.9   -0.112  -0.34     0.9 
  SNP_A-1512648   -1.17     0.9   -0.122  -0.37     0.9   -0.111  -0.33     0.9 
        154.849   -1.07     0.9   -0.113  -0.31     0.9   -0.101  -0.28     0.9 
  SNP_A-1513052   -0.96     0.8   -0.103  -0.25     0.9   -0.091  -0.22     0.8 
  SNP_A-1517455   -0.97     0.8   -0.104  -0.26     0.9   -0.091  -0.23     0.8 
  SNP_A-1512815   -0.97     0.8   -0.104  -0.26     0.9   -0.091  -0.23     0.8 
  SNP_A-1516064   -0.97     0.8   -0.104  -0.26     0.9   -0.091  -0.23     0.8 
  SNP_A-1518302   -0.96     0.8   -0.104  -0.26     0.9   -0.091  -0.22     0.8 
  SNP_A-1518344   -0.98     0.8   -0.109  -0.27     0.9   -0.095  -0.24     0.9 
  SNP_A-1515321   -1.09     0.9   -0.124  -0.35     0.9   -0.106  -0.29     0.9 
        157.092   -1.08     0.9   -0.123  -0.34     0.9   -0.105  -0.29     0.9 
  SNP_A-1508378   -1.08     0.9   -0.120  -0.33     0.9   -0.102  -0.28     0.9 
  SNP_A-1507984   -1.05     0.9   -0.116  -0.31     0.9   -0.099  -0.26     0.9 
        158.197   -0.99     0.8   -0.110  -0.28     0.9   -0.094  -0.24     0.9 
        158.549   -0.94     0.8   -0.104  -0.25     0.9   -0.089  -0.21     0.8 
  SNP_A-1515104   -0.88     0.8   -0.097  -0.22     0.8   -0.083  -0.19     0.8 
        159.326   -0.77     0.8   -0.085  -0.17     0.8   -0.073  -0.14     0.8 
        159.751   -0.66     0.7   -0.072  -0.12     0.8   -0.062  -0.10     0.8 
        160.177   -0.55     0.7   -0.059  -0.08     0.7   -0.051  -0.07     0.7 
  SNP_A-1512733   -0.43     0.7   -0.045  -0.05     0.7   -0.040  -0.04     0.7 
  SNP_A-1513779   -0.38     0.6   -0.040  -0.04     0.7   -0.035  -0.03     0.7 
  SNP_A-1517327   -0.36     0.6   -0.038  -0.04     0.7   -0.033  -0.03     0.6 
  SNP_A-1509337   -0.32     0.6   -0.034  -0.03     0.6   -0.030  -0.02     0.6 
  SNP_A-1516074   -0.29     0.6   -0.031  -0.02     0.6   -0.027  -0.02     0.6 
  SNP_A-1514758   -0.27     0.6   -0.029  -0.02     0.6   -0.025  -0.02     0.6 
  SNP_A-1513570   -0.24     0.6   -0.026  -0.02     0.6   -0.022  -0.01     0.6 
        161.692   -0.12     0.5   -0.013  -0.00     0.6   -0.011  -0.00     0.5 
  SNP_A-1515860    0.00     0.5    0.000   0.00     0.5    0.000   0.00     0.5 
  SNP_A-1509711    0.03     0.5    0.003   0.00     0.5    0.002   0.00     0.5 
        162.508    0.09     0.5    0.010   0.00     0.5    0.009   0.00     0.5 
  SNP_A-1519577    0.15     0.4    0.017   0.01     0.4    0.015   0.01     0.4 
  SNP_A-1513971    0.20     0.4    0.023   0.01     0.4    0.019   0.01     0.4 
        163.230    0.29     0.4    0.033   0.02     0.4    0.028   0.02     0.4 
  SNP_A-1516625    0.39     0.3    0.044   0.04     0.3    0.037   0.04     0.3 
        163.958    0.42     0.3    0.048   0.05     0.3    0.040   0.04     0.3 
        164.369    0.45     0.3    0.052   0.06     0.3    0.043   0.05     0.3 
        164.780    0.48     0.3    0.056   0.07     0.3    0.046   0.06     0.3 
        165.191    0.51     0.3    0.059   0.08     0.3    0.049   0.06     0.3 
  SNP_A-1508826    0.54     0.3    0.062   0.09     0.3    0.051   0.07     0.3 
  SNP_A-1518460    0.56     0.3    0.064   0.09     0.3    0.053   0.07     0.3 
  SNP_A-1515050    0.58     0.3    0.067   0.10     0.2    0.055   0.08     0.3 
  SNP_A-1517973    0.67     0.3    0.076   0.13     0.2    0.063   0.11     0.2 
  SNP_A-1513693    0.69     0.2    0.077   0.13     0.2    0.065   0.11     0.2 
        166.552    0.74     0.2    0.082   0.15     0.2    0.069   0.13     0.2 
  SNP_A-1516025    0.79     0.2    0.087   0.17     0.2    0.074   0.15     0.2 
  SNP_A-1509404    0.82     0.2    0.090   0.19     0.2    0.077   0.16     0.2 
  SNP_A-1516009    0.83     0.2    0.090   0.19     0.2    0.077   0.16     0.2 
  SNP_A-1512370    0.83     0.2    0.090   0.19     0.2    0.078   0.17     0.2 
  SNP_A-1514077    0.83     0.2    0.090   0.19     0.2    0.078   0.17     0.2 
  SNP_A-1519349    0.83     0.2    0.089   0.19     0.2    0.077   0.16     0.2 
  SNP_A-1513788    0.77     0.2    0.084   0.17     0.2    0.072   0.14     0.2 
  SNP_A-1519681    0.80     0.2    0.088   0.18     0.2    0.075   0.16     0.2 
  SNP_A-1514532    0.81     0.2    0.089   0.18     0.2    0.076   0.16     0.2 
        168.528    0.81     0.2    0.091   0.19     0.2    0.078   0.16     0.2 
        169.024    0.81     0.2    0.093   0.19     0.2    0.079   0.16     0.2 
        169.519    0.81     0.2    0.094   0.19     0.2    0.079   0.16     0.2 
  SNP_A-1512578    0.81     0.2    0.094   0.19     0.2    0.079   0.16     0.2 
  SNP_A-1508166    0.82     0.2    0.096   0.20     0.2    0.081   0.17     0.2 
  SNP_A-1512194    0.83     0.2    0.096   0.20     0.2    0.081   0.17     0.2 
  SNP_A-1512423    0.84     0.2    0.098   0.21     0.2    0.083   0.18     0.2 
  SNP_A-1512710    0.86     0.2    0.100   0.22     0.2    0.084   0.18     0.2 
        171.145    0.88     0.2    0.102   0.23     0.2    0.086   0.19     0.2 
        171.515    0.90     0.2    0.103   0.24    0.15    0.087   0.20     0.2 
  SNP_A-1510599    0.92     0.2    0.104   0.24    0.14    0.087   0.21     0.2 
  SNP_A-1507961    0.92     0.2    0.105   0.25    0.14    0.087   0.21     0.2 
  SNP_A-1517799    1.02     0.2    0.114   0.30    0.12    0.097   0.25    0.14 
  SNP_A-1513302    1.06    0.15    0.117   0.32    0.11    0.100   0.27    0.13 
  SNP_A-1509474    1.10    0.14    0.120   0.34    0.11    0.104   0.29    0.12 
  SNP_A-1519481    1.15    0.12    0.123   0.36    0.10    0.108   0.32    0.11 
  SNP_A-1508347    1.16    0.12    0.123   0.36    0.10    0.108   0.32    0.11 
  SNP_A-1512157    1.15    0.13    0.122   0.36    0.10    0.107   0.31    0.11 
  SNP_A-1512915    1.18    0.12    0.124   0.37    0.09    0.109   0.33    0.11 
  SNP_A-1510637    1.15    0.13    0.121   0.36    0.10    0.106   0.31    0.11 
        174.487    1.13    0.13    0.120   0.34    0.10    0.105   0.30    0.12 
  SNP_A-1512981    1.10    0.14    0.117   0.33    0.11    0.102   0.29    0.12 
  SNP_A-1515502    1.10    0.14    0.117   0.33    0.11    0.102   0.29    0.12 
  SNP_A-1516499    1.10    0.14    0.117   0.33    0.11    0.102   0.29    0.13 
  SNP_A-1515872    1.08    0.14    0.115   0.32    0.11    0.100   0.28    0.13 
        175.884    1.15    0.13    0.122   0.36    0.10    0.108   0.32    0.11 
        176.254    1.22    0.11    0.129   0.40    0.09    0.115   0.36    0.10 
  SNP_A-1508497    1.29    0.10    0.135   0.45    0.08    0.121   0.40    0.09 
        176.910    1.33    0.09    0.139   0.47    0.07    0.124   0.42    0.08 
  SNP_A-1510241    1.36    0.09    0.143   0.50    0.07    0.127   0.45    0.08 
  SNP_A-1510884    1.36    0.09    0.143   0.50    0.07    0.127   0.45    0.08 
  SNP_A-1512083    1.39    0.08    0.146   0.52    0.06    0.130   0.46    0.07 
  SNP_A-1517726    1.37    0.08    0.146   0.51    0.06    0.129   0.45    0.07 
        178.118    1.31    0.09    0.142   0.48    0.07    0.124   0.42    0.08 
  SNP_A-1511373    1.25    0.11    0.138   0.44    0.08    0.119   0.38    0.09 
        178.873    1.26    0.10    0.144   0.46    0.07    0.122   0.39    0.09 
        179.331    1.26    0.10    0.148   0.48    0.07    0.124   0.40    0.09 
  SNP_A-1511851    1.26    0.10    0.151   0.49    0.07    0.124   0.40    0.09 
        180.204    1.19    0.12    0.143   0.43    0.08    0.116   0.35    0.10 
  SNP_A-1510247    1.12    0.13    0.134   0.38    0.09    0.107   0.31    0.12 
  SNP_A-1510877    1.15    0.12    0.136   0.40    0.09    0.110   0.33    0.11 
  SNP_A-1510105    1.15    0.12    0.136   0.40    0.09    0.110   0.33    0.11 
  SNP_A-1518327    1.13    0.13    0.131   0.38    0.09    0.109   0.31    0.11 
        181.759    1.17    0.12    0.137   0.41    0.09    0.115   0.34    0.10 
        182.214    1.21    0.11    0.142   0.44    0.08    0.120   0.37    0.10 
        182.669    1.25    0.11    0.145   0.46    0.07    0.125   0.40    0.09 
  SNP_A-1513859    1.29    0.10    0.148   0.49    0.07    0.129   0.43    0.08 
        183.575    1.34    0.09    0.155   0.53    0.06    0.135   0.47    0.07 
        184.024    1.39    0.08    0.161   0.57    0.05    0.141   0.51    0.06 
  SNP_A-1513269    1.44    0.07    0.167   0.61    0.05    0.147   0.55    0.06 
  SNP_A-1514109    1.47    0.07    0.169   0.63    0.04    0.149   0.56    0.05 
        185.064    1.49    0.07    0.173   0.66    0.04    0.153   0.59    0.05 
        185.478    1.52    0.06    0.177   0.69    0.04    0.157   0.61    0.05 
  SNP_A-1517239    1.55    0.06    0.180   0.71    0.04    0.160   0.64    0.04 
  SNP_A-1508869    1.56    0.06    0.180   0.71    0.03    0.161   0.64    0.04 
        186.442    1.52    0.06    0.178   0.69    0.04    0.159   0.62    0.05 
        186.931    1.49    0.07    0.175   0.66    0.04    0.157   0.60    0.05 
        187.420    1.45    0.07    0.170   0.63    0.04    0.154   0.58    0.05 
        187.909    1.42    0.08    0.165   0.60    0.05    0.151   0.55    0.06 
        188.397    1.39    0.08    0.160   0.57    0.05    0.147   0.52    0.06 
        188.886    1.36    0.09    0.154   0.53    0.06    0.142   0.50    0.07 
  SNP_A-1513814    1.33    0.09    0.147   0.50    0.07    0.137   0.47    0.07 
        189.851    1.32    0.09    0.144   0.48    0.07    0.135   0.46    0.07 
  SNP_A-1512390    1.30    0.10    0.141   0.47    0.07    0.133   0.44    0.08 
  SNP_A-1511756    1.23    0.11    0.133   0.42    0.08    0.126   0.40    0.09 
        191.127    1.22    0.11    0.131   0.41    0.09    0.125   0.39    0.09 
        191.531    1.20    0.12    0.129   0.39    0.09    0.123   0.38    0.09 
        191.935    1.18    0.12    0.126   0.38    0.09    0.121   0.37    0.10 
        192.339    1.16    0.12    0.122   0.36    0.10    0.119   0.35    0.10 
  SNP_A-1517710    1.14    0.13    0.119   0.35    0.10    0.116   0.34    0.11 
        193.152    1.15    0.12    0.119   0.35    0.10    0.117   0.35    0.10 
  SNP_A-1519251    1.16    0.12    0.118   0.35    0.10    0.117   0.35    0.10 
        193.892    1.16    0.12    0.117   0.35    0.10    0.117   0.35    0.10 
  SNP_A-1514318    1.17    0.12    0.117   0.35    0.10    0.117   0.35    0.10 
        194.564    1.13    0.13    0.112   0.32    0.11    0.113   0.33    0.11 
  SNP_A-1514792    1.09    0.14    0.108   0.30    0.12    0.109   0.31    0.12 
        195.316    1.07    0.14    0.105   0.29    0.13    0.108   0.30    0.12 
        195.726    1.05    0.15    0.102   0.27    0.13    0.106   0.28    0.13 
  SNP_A-1510719    1.03     0.2    0.098   0.26    0.14    0.103   0.27    0.13 
        196.507    1.00     0.2    0.094   0.24    0.15    0.100   0.26    0.14 
        196.879    0.98     0.2    0.091   0.23     0.2    0.096   0.24    0.15 
  SNP_A-1512641    0.95     0.2    0.087   0.21     0.2    0.093   0.23     0.2 
        197.572    0.92     0.2    0.082   0.19     0.2    0.089   0.21     0.2 
  SNP_A-1519222    0.88     0.2    0.078   0.18     0.2    0.085   0.19     0.2 
        198.252    0.83     0.2    0.073   0.15     0.2    0.079   0.17     0.2 
  SNP_A-1511736    0.77     0.2    0.067   0.13     0.2    0.073   0.15     0.2 
        198.948    0.77     0.2    0.067   0.13     0.2    0.073   0.14     0.2 
  SNP_A-1517003    0.77     0.2    0.067   0.13     0.2    0.073   0.14     0.2 
        199.755    0.78     0.2    0.068   0.13     0.2    0.074   0.15     0.2 
        200.222    0.78     0.2    0.069   0.14     0.2    0.075   0.15     0.2 
        200.688    0.79     0.2    0.070   0.14     0.2    0.076   0.15     0.2 
        201.155    0.80     0.2    0.070   0.14     0.2    0.077   0.16     0.2 
        201.622    0.81     0.2    0.071   0.15     0.2    0.077   0.16     0.2 
        202.089    0.82     0.2    0.071   0.15     0.2    0.077   0.16     0.2 
  SNP_A-1514339    0.83     0.2    0.071   0.15     0.2    0.077   0.16     0.2 
  SNP_A-1516585    0.83     0.2    0.071   0.15     0.2    0.077   0.16     0.2 
  SNP_A-1518486    0.83     0.2    0.071   0.15     0.2    0.077   0.16     0.2 
  SNP_A-1513721    0.83     0.2    0.071   0.15     0.2    0.077   0.16     0.2 
  SNP_A-1510622    0.86     0.2    0.073   0.16     0.2    0.080   0.18     0.2 
  SNP_A-1508262    0.85     0.2    0.072   0.16     0.2    0.078   0.17     0.2 
  SNP_A-1518808    0.88     0.2    0.074   0.17     0.2    0.081   0.18     0.2 
  SNP_A-1508159    0.88     0.2    0.074   0.17     0.2    0.081   0.18     0.2 
  SNP_A-1507889    0.90     0.2    0.076   0.18     0.2    0.084   0.19     0.2 
  SNP_A-1518198    0.92     0.2    0.078   0.18     0.2    0.086   0.20     0.2 
  SNP_A-1515714    0.93     0.2    0.079   0.19     0.2    0.087   0.21     0.2 
  SNP_A-1516020    0.93     0.2    0.079   0.19     0.2    0.087   0.21     0.2 
  SNP_A-1517372    0.92     0.2    0.079   0.19     0.2    0.087   0.21     0.2 
  SNP_A-1515347    0.91     0.2    0.079   0.18     0.2    0.087   0.20     0.2 
  SNP_A-1515155    0.91     0.2    0.079   0.18     0.2    0.087   0.20     0.2 
  SNP_A-1514615    0.84     0.2    0.075   0.16     0.2    0.082   0.18     0.2 

MERLIN 1.1.2 - (c) 2000-2007 Goncalo Abecasis

References for this version of Merlin:

   Abecasis et al (2002) Nat Gen 30:97-101        [original citation]
   Fingerlin et al (2004) AJHG 74:432-43          [case selection for association studies]
   Abecasis and Wigginton (2005) AJHG 77:754-67   [ld modeling, parametric analyses]
   Fingerlin et al (2006) Gen Epidemiol 30:384-96 [sex-specific maps]
   Chen and Abecasis (2007) AJHG 81:913-26        [qtl association analysis, qtl simulation]


The following parameters are in effect:
                     Data File :     wiped_5.dat (-dname)
                 Pedigree File :     wiped_5.ped (-pname)
            Missing Value Code :         -99.999 (-xname)
                      Map File :      10K142.map (-mname)
            Allele Frequencies :  10K142cauc.frq (-f[a|e|f|m|file])
                   Random Seed :          123456 (-r9999)

Data Analysis Options
         General : --error [ON], --information [ON], --likelihood,
                   --model [age.tbl]
      IBD States : --ibd, --kinship, --matrices, --extended, --select
     NPL Linkage : --npl [ON], --pairs [ON], --qtl, --deviates, --exp [ON]
      VC Linkage : --vc, --useCovariates, --ascertainment, --unlinked [0.00]
     Association : --infer, --assoc, --fastAssoc, --filter, --custom [cov.tbl]
     Haplotyping : --best, --sample, --all, --founders, --horizontal
   Recombination : --zero, --one, --two, --three, --singlepoint
       Positions : --steps, --maxStep [0.50], --minStep, --grid, --start,
                   --stop
     LD Clusters : --clusters [], --distance, --rsq [0.16], --cfreq
          Limits : --bits [24], --megabytes [1024], --minutes
     Performance : --trim, --noCoupleBits, --swap [ON], --smallSwap
          Output : --quiet, --markerNames [ON], --frequencies [ON],
                   --perFamily [ON], --pdf [ON], --tabulate,
                   --prefix [wiped_5]
      Simulation : --simulate, --reruns, --save, --trait []

Phenotype: Disease [ALL] (139 families)
===============================================================================
            Pos   Zmean  pvalue linDelta    LOD  pvalue expDelta    LOD  pvalue
            min  -15.70     1.0   -0.408 -26.11     1.0   -9.999 -76.92     1.0 
            max   18.14 0.00000    0.707  44.09 0.00000    9.999  93.62 0.00000 
  SNP_A-1507787   -0.94     0.8   -0.114  -0.28     0.9   -0.115  -0.27     0.9 
          3.264   -0.94     0.8   -0.113  -0.27     0.9   -0.113  -0.27     0.9 
  SNP_A-1507826   -0.94     0.8   -0.112  -0.27     0.9   -0.112  -0.27     0.9 
          3.985   -0.94     0.8   -0.109  -0.26     0.9   -0.109  -0.26     0.9 
          4.417   -0.94     0.8   -0.106  -0.26     0.9   -0.106  -0.25     0.9 
          4.849   -0.93     0.8   -0.104  -0.25     0.9   -0.103  -0.25     0.9 
  SNP_A-1518002   -0.93     0.8   -0.101  -0.24     0.9   -0.100  -0.24     0.9 
  SNP_A-1511488   -0.91     0.8   -0.096  -0.23     0.8   -0.096  -0.22     0.8 
  SNP_A-1511924   -0.91     0.8   -0.096  -0.23     0.8   -0.096  -0.22     0.8 
  SNP_A-1519235   -0.90     0.8   -0.094  -0.22     0.8   -0.094  -0.22     0.8 
          6.370   -0.90     0.8   -0.094  -0.22     0.8   -0.094  -0.22     0.8 
  SNP_A-1511388   -0.91     0.8   -0.094  -0.22     0.8   -0.094  -0.22     0.8 
  SNP_A-1517976   -0.91     0.8   -0.094  -0.22     0.8   -0.094  -0.22     0.8 
  SNP_A-1519755   -0.91     0.8   -0.094  -0.22     0.8   -0.094  -0.22     0.8 
  SNP_A-1518884   -0.87     0.8   -0.091  -0.20     0.8   -0.091  -0.20     0.8 
          7.619   -0.90     0.8   -0.095  -0.22     0.8   -0.095  -0.22     0.8 
          8.044   -0.94     0.8   -0.100  -0.24     0.9   -0.099  -0.24     0.9 
          8.470   -0.98     0.8   -0.104  -0.26     0.9   -0.103  -0.26     0.9 
          8.896   -1.01     0.8   -0.107  -0.28     0.9   -0.106  -0.27     0.9 
  SNP_A-1509766   -1.05     0.9   -0.109  -0.30     0.9   -0.108  -0.29     0.9 
  SNP_A-1510332   -1.09     0.9   -0.113  -0.32     0.9   -0.111  -0.31     0.9 
         10.130   -1.08     0.9   -0.113  -0.32     0.9   -0.111  -0.31     0.9 
  SNP_A-1511491   -1.08     0.9   -0.112  -0.31     0.9   -0.110  -0.30     0.9 
         10.980   -1.05     0.9   -0.112  -0.30     0.9   -0.109  -0.29     0.9 
         11.424   -1.03     0.8   -0.110  -0.29     0.9   -0.106  -0.28     0.9 
         11.869   -1.01     0.8   -0.106  -0.27     0.9   -0.102  -0.26     0.9 
  SNP_A-1515622   -0.98     0.8   -0.101  -0.26     0.9   -0.098  -0.24     0.9 
  SNP_A-1515042   -0.94     0.8   -0.095  -0.23     0.8   -0.092  -0.22     0.8 
  SNP_A-1514923   -0.94     0.8   -0.094  -0.23     0.8   -0.091  -0.22     0.8 
  SNP_A-1518875   -0.94     0.8   -0.094  -0.23     0.8   -0.091  -0.22     0.8 
  SNP_A-1518639   -0.94     0.8   -0.094  -0.23     0.8   -0.091  -0.22     0.8 
         13.404   -0.96     0.8   -0.096  -0.24     0.9   -0.094  -0.23     0.8 
         13.839   -0.99     0.8   -0.098  -0.25     0.9   -0.096  -0.24     0.9 
         14.274   -1.01     0.8   -0.099  -0.26     0.9   -0.098  -0.25     0.9 
  SNP_A-1516183   -1.03     0.8   -0.099  -0.26     0.9   -0.099  -0.26     0.9 
  SNP_A-1512784   -1.00     0.8   -0.094  -0.24     0.9   -0.095  -0.24     0.9 
         15.281   -0.99     0.8   -0.093  -0.24     0.9   -0.094  -0.24     0.9 
  SNP_A-1509066   -0.98     0.8   -0.092  -0.23     0.8   -0.092  -0.23     0.8 
  SNP_A-1519040   -0.98     0.8   -0.092  -0.23     0.8   -0.092  -0.23     0.8 
         15.895   -0.98     0.8   -0.092  -0.23     0.8   -0.092  -0.23     0.8 
  SNP_A-1509389   -0.98     0.8   -0.092  -0.23     0.8   -0.091  -0.23     0.8 
  SNP_A-1517811   -0.94     0.8   -0.089  -0.22     0.8   -0.088  -0.21     0.8 
  SNP_A-1517450   -0.93     0.8   -0.088  -0.21     0.8   -0.087  -0.21     0.8 
         17.058   -0.84     0.8   -0.081  -0.18     0.8   -0.079  -0.17     0.8 
         17.471   -0.76     0.8   -0.073  -0.14     0.8   -0.072  -0.14     0.8 
         17.884   -0.68     0.8   -0.065  -0.11     0.8   -0.064  -0.11     0.8 
  SNP_A-1510259   -0.60     0.7   -0.057  -0.09     0.7   -0.056  -0.08     0.7 
  SNP_A-1510573   -0.58     0.7   -0.055  -0.08     0.7   -0.054  -0.08     0.7 
  SNP_A-1510497   -0.58     0.7   -0.055  -0.08     0.7   -0.054  -0.08     0.7 
         19.100   -0.56     0.7   -0.053  -0.08     0.7   -0.052  -0.07     0.7 
         19.543   -0.53     0.7   -0.052  -0.07     0.7   -0.050  -0.07     0.7 
  SNP_A-1516384   -0.51     0.7   -0.049  -0.06     0.7   -0.047  -0.06     0.7 
         20.265   -0.44     0.7   -0.043  -0.05     0.7   -0.041  -0.05     0.7 
  SNP_A-1516511   -0.38     0.6   -0.037  -0.04     0.7   -0.035  -0.03     0.7 
  SNP_A-1514076   -0.34     0.6   -0.032  -0.03     0.6   -0.031  -0.03     0.6 
  SNP_A-1510453   -0.33     0.6   -0.032  -0.03     0.6   -0.030  -0.03     0.6 
  SNP_A-1509945   -0.34     0.6   -0.033  -0.03     0.6   -0.031  -0.03     0.6 
  SNP_A-1514440   -0.34     0.6   -0.033  -0.03     0.6   -0.031  -0.03     0.6 
  SNP_A-1508887   -0.36     0.6   -0.035  -0.03     0.6   -0.033  -0.03     0.6 
  SNP_A-1514263   -0.37     0.6   -0.035  -0.03     0.7   -0.034  -0.03     0.6 
  SNP_A-1512688   -0.39     0.7   -0.038  -0.04     0.7   -0.036  -0.04     0.7 
  SNP_A-1509947   -0.45     0.7   -0.043  -0.05     0.7   -0.041  -0.05     0.7 
  SNP_A-1509905   -0.45     0.7   -0.043  -0.05     0.7   -0.041  -0.05     0.7 
  SNP_A-1515375   -0.47     0.7   -0.046  -0.06     0.7   -0.043  -0.05     0.7 
         22.163   -0.49     0.7   -0.048  -0.06     0.7   -0.046  -0.06     0.7 
         22.602   -0.51     0.7   -0.051  -0.07     0.7   -0.048  -0.06     0.7 
         23.042   -0.53     0.7   -0.053  -0.07     0.7   -0.050  -0.07     0.7 
  SNP_A-1515575   -0.55     0.7   -0.055  -0.08     0.7   -0.052  -0.07     0.7 
  SNP_A-1510225   -0.55     0.7   -0.056  -0.08     0.7   -0.052  -0.07     0.7 
  SNP_A-1513326   -0.56     0.7   -0.056  -0.08     0.7   -0.053  -0.08     0.7 
  SNP_A-1509377   -0.60     0.7   -0.062  -0.09     0.7   -0.058  -0.09     0.7 
  SNP_A-1515238   -0.61     0.7   -0.063  -0.10     0.7   -0.059  -0.09     0.7 
         24.503   -0.62     0.7   -0.065  -0.10     0.8   -0.061  -0.10     0.7 
         24.918   -0.63     0.7   -0.067  -0.11     0.8   -0.063  -0.10     0.8 
         25.332   -0.64     0.7   -0.069  -0.11     0.8   -0.064  -0.11     0.8 
         25.747   -0.65     0.7   -0.070  -0.12     0.8   -0.065  -0.11     0.8 
  SNP_A-1511847   -0.67     0.7   -0.071  -0.12     0.8   -0.066  -0.11     0.8 
         26.622   -0.64     0.7   -0.068  -0.11     0.8   -0.064  -0.10     0.8 
         27.083   -0.62     0.7   -0.065  -0.10     0.8   -0.061  -0.10     0.7 
         27.544   -0.59     0.7   -0.062  -0.09     0.7   -0.058  -0.09     0.7 
  SNP_A-1509270   -0.57     0.7   -0.058  -0.08     0.7   -0.055  -0.08     0.7 
  SNP_A-1515637   -0.56     0.7   -0.057  -0.08     0.7   -0.055  -0.08     0.7 
         28.531   -0.56     0.7   -0.058  -0.08     0.7   -0.055  -0.08     0.7 
         28.994   -0.56     0.7   -0.058  -0.08     0.7   -0.055  -0.08     0.7 
         29.458   -0.56     0.7   -0.058  -0.08     0.7   -0.054  -0.08     0.7 
  SNP_A-1519568   -0.56     0.7   -0.057  -0.08     0.7   -0.053  -0.08     0.7 
  SNP_A-1519743   -0.55     0.7   -0.056  -0.08     0.7   -0.052  -0.07     0.7 
  SNP_A-1515159   -0.58     0.7   -0.057  -0.09     0.7   -0.054  -0.08     0.7 
         31.017   -0.54     0.7   -0.054  -0.08     0.7   -0.051  -0.07     0.7 
  SNP_A-1518667   -0.51     0.7   -0.050  -0.07     0.7   -0.048  -0.06     0.7 
  SNP_A-1513453   -0.52     0.7   -0.052  -0.07     0.7   -0.049  -0.07     0.7 
  SNP_A-1514304   -0.50     0.7   -0.050  -0.06     0.7   -0.048  -0.06     0.7 
         32.349   -0.47     0.7   -0.048  -0.06     0.7   -0.046  -0.06     0.7 
  SNP_A-1510360   -0.45     0.7   -0.046  -0.05     0.7   -0.044  -0.05     0.7 
         33.112   -0.37     0.6   -0.038  -0.04     0.7   -0.037  -0.03     0.7 
         33.534   -0.29     0.6   -0.030  -0.02     0.6   -0.029  -0.02     0.6 
         33.957   -0.21     0.6   -0.022  -0.01     0.6   -0.021  -0.01     0.6 
         34.379   -0.13     0.6   -0.014  -0.00     0.6   -0.013  -0.00     0.6 
  SNP_A-1508460   -0.06     0.5   -0.006  -0.00     0.5   -0.006  -0.00     0.5 
  SNP_A-1516188   -0.04     0.5   -0.004  -0.00     0.5   -0.004  -0.00     0.5 
         35.557   -0.05     0.5   -0.005  -0.00     0.5   -0.005  -0.00     0.5 
         36.054   -0.06     0.5   -0.006  -0.00     0.5   -0.006  -0.00     0.5 
         36.551   -0.08     0.5   -0.008  -0.00     0.5   -0.008  -0.00     0.5 
  SNP_A-1511359   -0.09     0.5   -0.009  -0.00     0.5   -0.009  -0.00     0.5 
  SNP_A-1518744   -0.11     0.5   -0.011  -0.00     0.5   -0.011  -0.00     0.5 
         37.692   -0.18     0.6   -0.017  -0.01     0.6   -0.018  -0.01     0.6 
  SNP_A-1510755   -0.25     0.6   -0.024  -0.02     0.6   -0.025  -0.02     0.6 
         38.403   -0.25     0.6   -0.024  -0.02     0.6   -0.025  -0.02     0.6 
  SNP_A-1515319   -0.26     0.6   -0.025  -0.02     0.6   -0.026  -0.02     0.6 
  SNP_A-1514607   -0.26     0.6   -0.025  -0.02     0.6   -0.026  -0.02     0.6 
  SNP_A-1509334   -0.29     0.6   -0.029  -0.02     0.6   -0.030  -0.02     0.6 
         39.404   -0.33     0.6   -0.032  -0.03     0.6   -0.033  -0.03     0.6 
  SNP_A-1514830   -0.36     0.6   -0.035  -0.03     0.7   -0.036  -0.03     0.7 
  SNP_A-1513603   -0.39     0.7   -0.038  -0.04     0.7   -0.039  -0.04     0.7 
         40.439   -0.44     0.7   -0.043  -0.05     0.7   -0.044  -0.05     0.7 
  SNP_A-1518484   -0.49     0.7   -0.047  -0.06     0.7   -0.049  -0.06     0.7 
  SNP_A-1513139   -0.50     0.7   -0.048  -0.06     0.7   -0.049  -0.06     0.7 
  SNP_A-1509190   -0.52     0.7   -0.050  -0.07     0.7   -0.052  -0.07     0.7 
  SNP_A-1509233   -0.52     0.7   -0.050  -0.07     0.7   -0.052  -0.07     0.7 
         41.604   -0.54     0.7   -0.053  -0.07     0.7   -0.054  -0.07     0.7 
  SNP_A-1516490   -0.56     0.7   -0.054  -0.08     0.7   -0.056  -0.08     0.7 
  SNP_A-1511928   -0.62     0.7   -0.060  -0.10     0.7   -0.062  -0.10     0.7 
         42.726   -0.70     0.8   -0.068  -0.12     0.8   -0.069  -0.12     0.8 
  SNP_A-1510490   -0.78     0.8   -0.075  -0.15     0.8   -0.076  -0.15     0.8 
  SNP_A-1515239   -0.83     0.8   -0.080  -0.17     0.8   -0.082  -0.17     0.8 
         43.722   -0.84     0.8   -0.081  -0.18     0.8   -0.084  -0.18     0.8 
         44.072   -0.85     0.8   -0.081  -0.18     0.8   -0.085  -0.19     0.8 
  SNP_A-1509259   -0.86     0.8   -0.082  -0.18     0.8   -0.087  -0.19     0.8 
         44.713   -0.91     0.8   -0.086  -0.20     0.8   -0.092  -0.21     0.8 
  SNP_A-1518714   -0.95     0.8   -0.090  -0.22     0.8   -0.097  -0.24     0.9 
         45.480   -1.03     0.8   -0.096  -0.25     0.9   -0.104  -0.27     0.9 
  SNP_A-1516481   -1.10     0.9   -0.101  -0.29     0.9   -0.110  -0.31     0.9 
  SNP_A-1509318   -1.15     0.9   -0.104  -0.31     0.9   -0.114  -0.34     0.9 
  SNP_A-1513328   -1.17     0.9   -0.105  -0.32     0.9   -0.115  -0.34     0.9 
  SNP_A-1516076   -1.17     0.9   -0.105  -0.32     0.9   -0.115  -0.34     0.9 
         46.709   -1.21     0.9   -0.109  -0.34     0.9   -0.119  -0.37     0.9 
  SNP_A-1508344   -1.26     0.9   -0.112  -0.37     0.9   -0.123  -0.39     0.9 
  SNP_A-1515997   -1.30     0.9   -0.115  -0.39     0.9   -0.126  -0.42     0.9 
  SNP_A-1515800   -1.34     0.9   -0.117  -0.41     0.9   -0.129  -0.44     0.9 
  SNP_A-1519540   -1.34     0.9   -0.117  -0.41     0.9   -0.128  -0.44     0.9 
SNP_A-1507561_2   -1.22     0.9   -0.106  -0.34     0.9   -0.118  -0.37     0.9 
  SNP_A-1508371   -1.21     0.9   -0.104  -0.33     0.9   -0.117  -0.36     0.9 
  SNP_A-1509940   -1.20     0.9   -0.104  -0.32     0.9   -0.116  -0.36     0.9 
         48.849   -1.17     0.9   -0.101  -0.31     0.9   -0.114  -0.34     0.9 
         49.201   -1.14     0.9   -0.099  -0.29     0.9   -0.111  -0.32     0.9 
  SNP_A-1517800   -1.11     0.9   -0.096  -0.28     0.9   -0.108  -0.31     0.9 
  SNP_A-1511291   -1.09     0.9   -0.094  -0.27     0.9   -0.106  -0.30     0.9 
  SNP_A-1513291   -1.08     0.9   -0.093  -0.26     0.9   -0.105  -0.29     0.9 
  SNP_A-1513990   -1.03     0.8   -0.090  -0.24     0.9   -0.101  -0.27     0.9 
         50.810   -0.98     0.8   -0.086  -0.22     0.8   -0.096  -0.24     0.9 
  SNP_A-1508995   -0.93     0.8   -0.082  -0.20     0.8   -0.091  -0.22     0.8 
  SNP_A-1514618   -0.91     0.8   -0.081  -0.19     0.8   -0.089  -0.21     0.8 
         51.957   -0.92     0.8   -0.083  -0.20     0.8   -0.091  -0.21     0.8 
         52.447   -0.93     0.8   -0.085  -0.20     0.8   -0.093  -0.22     0.8 
         52.937   -0.94     0.8   -0.087  -0.21     0.8   -0.094  -0.22     0.8 
         53.427   -0.95     0.8   -0.089  -0.22     0.8   -0.094  -0.23     0.8 
         53.916   -0.96     0.8   -0.090  -0.22     0.8   -0.094  -0.23     0.8 
  SNP_A-1517191   -0.97     0.8   -0.090  -0.23     0.8   -0.094  -0.23     0.8 
  SNP_A-1514950   -0.98     0.8   -0.090  -0.23     0.8   -0.094  -0.23     0.9 
         54.931   -0.97     0.8   -0.091  -0.23     0.8   -0.094  -0.23     0.8 
         55.393   -0.97     0.8   -0.090  -0.23     0.8   -0.093  -0.23     0.8 
  SNP_A-1516632   -0.96     0.8   -0.090  -0.22     0.8   -0.091  -0.22     0.8 
  SNP_A-1518824   -0.91     0.8   -0.085  -0.20     0.8   -0.086  -0.20     0.8 
  SNP_A-1514725   -0.86     0.8   -0.080  -0.18     0.8   -0.081  -0.18     0.8 
  SNP_A-1513246   -0.66     0.7   -0.061  -0.10     0.8   -0.062  -0.11     0.8 
  SNP_A-1515562   -0.63     0.7   -0.058  -0.09     0.7   -0.060  -0.10     0.7 
         57.313   -0.55     0.7   -0.050  -0.07     0.7   -0.052  -0.07     0.7 
  SNP_A-1513683   -0.47     0.7   -0.042  -0.05     0.7   -0.044  -0.05     0.7 
  SNP_A-1518087   -0.47     0.7   -0.042  -0.05     0.7   -0.044  -0.05     0.7 
  SNP_A-1512488   -0.47     0.7   -0.042  -0.05     0.7   -0.044  -0.05     0.7 
  SNP_A-1517549   -0.46     0.7   -0.041  -0.05     0.7   -0.042  -0.05     0.7 
  SNP_A-1513265   -0.43     0.7   -0.039  -0.04     0.7   -0.040  -0.04     0.7 
         58.248   -0.37     0.6   -0.033  -0.03     0.6   -0.034  -0.03     0.6 
  SNP_A-1512231   -0.30     0.6   -0.026  -0.02     0.6   -0.028  -0.02     0.6 
  SNP_A-1517051   -0.29     0.6   -0.026  -0.02     0.6   -0.027  -0.02     0.6 
  SNP_A-1512109   -0.28     0.6   -0.024  -0.02     0.6   -0.025  -0.02     0.6 
         59.233   -0.20     0.6   -0.018  -0.01     0.6   -0.019  -0.01     0.6 
         59.616   -0.13     0.6   -0.011  -0.00     0.6   -0.012  -0.00     0.6 
  SNP_A-1510743   -0.05     0.5   -0.005  -0.00     0.5   -0.005  -0.00     0.5 
         60.279   -0.02     0.5   -0.002  -0.00     0.5   -0.002  -0.00     0.5 
  SNP_A-1513629    0.02     0.5    0.001   0.00     0.5    0.001   0.00     0.5 
         60.902    0.05     0.5    0.004   0.00     0.5    0.004   0.00     0.5 
         61.245    0.08     0.5    0.007   0.00     0.5    0.007   0.00     0.5 
  SNP_A-1514809    0.11     0.5    0.010   0.00     0.5    0.010   0.00     0.5 
  SNP_A-1511333    0.12     0.5    0.010   0.00     0.5    0.011   0.00     0.5 
  SNP_A-1511282    0.12     0.5    0.010   0.00     0.5    0.011   0.00     0.5 
         62.134    0.18     0.4    0.016   0.01     0.4    0.017   0.01     0.4 
         62.623    0.24     0.4    0.021   0.01     0.4    0.022   0.01     0.4 
         63.113    0.30     0.4    0.026   0.02     0.4    0.028   0.02     0.4 
  SNP_A-1510683    0.36     0.4    0.030   0.03     0.4    0.033   0.03     0.4 
  SNP_A-1511473    0.36     0.4    0.031   0.03     0.4    0.033   0.03     0.4 
  SNP_A-1510438    0.36     0.4    0.030   0.03     0.4    0.033   0.03     0.4 
  SNP_A-1511184    0.36     0.4    0.030   0.03     0.4    0.033   0.03     0.4 
  SNP_A-1507816    0.32     0.4    0.027   0.02     0.4    0.029   0.02     0.4 
  SNP_A-1519180    0.30     0.4    0.025   0.02     0.4    0.027   0.02     0.4 
  SNP_A-1511561    0.32     0.4    0.027   0.02     0.4    0.029   0.02     0.4 
  SNP_A-1517007    0.33     0.4    0.027   0.02     0.4    0.029   0.02     0.4 
  SNP_A-1518549    0.36     0.4    0.029   0.03     0.4    0.032   0.03     0.4 
  SNP_A-1512459    0.36     0.4    0.030   0.03     0.4    0.032   0.03     0.4 
  SNP_A-1513632    0.36     0.4    0.030   0.03     0.4    0.032   0.03     0.4 
  SNP_A-1509623    0.34     0.4    0.028   0.02     0.4    0.030   0.03     0.4 
  SNP_A-1511341    0.31     0.4    0.026   0.02     0.4    0.028   0.02     0.4 
  SNP_A-1511861    0.29     0.4    0.024   0.02     0.4    0.026   0.02     0.4 
  SNP_A-1509985    0.28     0.4    0.024   0.02     0.4    0.025   0.02     0.4 
         65.918    0.16     0.4    0.013   0.01     0.4    0.014   0.01     0.4 
  SNP_A-1516189    0.03     0.5    0.003   0.00     0.5    0.003   0.00     0.5 
  SNP_A-1511435   -0.20     0.6   -0.018  -0.01     0.6   -0.018  -0.01     0.6 
  SNP_A-1511346   -0.20     0.6   -0.018  -0.01     0.6   -0.018  -0.01     0.6 
  SNP_A-1519689   -0.22     0.6   -0.019  -0.01     0.6   -0.019  -0.01     0.6 
  SNP_A-1517371   -0.19     0.6   -0.017  -0.01     0.6   -0.017  -0.01     0.6 
  SNP_A-1512184   -0.19     0.6   -0.017  -0.01     0.6   -0.017  -0.01     0.6 
  SNP_A-1518925   -0.22     0.6   -0.019  -0.01     0.6   -0.020  -0.01     0.6 
         67.652   -0.35     0.6   -0.030  -0.03     0.6   -0.032  -0.03     0.6 
  SNP_A-1508519   -0.47     0.7   -0.041  -0.05     0.7   -0.043  -0.05     0.7 
  SNP_A-1517507   -0.47     0.7   -0.041  -0.05     0.7   -0.043  -0.05     0.7 
  SNP_A-1511568   -0.70     0.8   -0.061  -0.11     0.8   -0.063  -0.11     0.8 
  SNP_A-1515740   -0.76     0.8   -0.065  -0.13     0.8   -0.067  -0.13     0.8 
  SNP_A-1516148   -0.83     0.8   -0.071  -0.15     0.8   -0.073  -0.15     0.8 
  SNP_A-1515063   -0.83     0.8   -0.071  -0.15     0.8   -0.074  -0.16     0.8 
  SNP_A-1518773   -0.95     0.8   -0.081  -0.20     0.8   -0.084  -0.20     0.8 
  SNP_A-1519170   -0.95     0.8   -0.081  -0.20     0.8   -0.084  -0.20     0.8 
  SNP_A-1511952   -1.00     0.8   -0.086  -0.22     0.8   -0.088  -0.22     0.8 
         69.553   -0.87     0.8   -0.076  -0.17     0.8   -0.078  -0.17     0.8 
  SNP_A-1507735   -0.74     0.8   -0.065  -0.12     0.8   -0.067  -0.13     0.8 
  SNP_A-1519649   -0.73     0.8   -0.063  -0.12     0.8   -0.065  -0.12     0.8 
  SNP_A-1519693   -0.73     0.8   -0.063  -0.12     0.8   -0.065  -0.12     0.8 
  SNP_A-1513695   -0.73     0.8   -0.063  -0.12     0.8   -0.065  -0.12     0.8 
  SNP_A-1516535   -0.72     0.8   -0.062  -0.12     0.8   -0.064  -0.12     0.8 
  SNP_A-1518412   -0.69     0.8   -0.060  -0.11     0.8   -0.062  -0.11     0.8 
  SNP_A-1507989   -0.65     0.7   -0.057  -0.09     0.7   -0.059  -0.10     0.7 
         70.909   -0.69     0.8   -0.062  -0.11     0.8   -0.064  -0.11     0.8 
  SNP_A-1512615   -0.74     0.8   -0.066  -0.13     0.8   -0.068  -0.13     0.8 
         71.657   -0.72     0.8   -0.063  -0.12     0.8   -0.066  -0.12     0.8 
         72.064   -0.70     0.8   -0.061  -0.11     0.8   -0.064  -0.11     0.8 
         72.471   -0.68     0.8   -0.058  -0.10     0.8   -0.062  -0.11     0.8 
  SNP_A-1515597   -0.65     0.7   -0.056  -0.09     0.7   -0.060  -0.10     0.8 
  SNP_A-1513843   -0.65     0.7   -0.056  -0.09     0.7   -0.060  -0.10     0.8 
  SNP_A-1512380   -0.65     0.7   -0.055  -0.09     0.7   -0.059  -0.10     0.7 
  SNP_A-1516696   -0.62     0.7   -0.053  -0.08     0.7   -0.057  -0.09     0.7 
  SNP_A-1508622   -0.58     0.7   -0.048  -0.07     0.7   -0.053  -0.08     0.7 
         73.820   -0.58     0.7   -0.047  -0.07     0.7   -0.052  -0.08     0.7 
  SNP_A-1509333   -0.58     0.7   -0.047  -0.07     0.7   -0.052  -0.08     0.7 
  SNP_A-1509433   -0.58     0.7   -0.047  -0.07     0.7   -0.052  -0.08     0.7 
  SNP_A-1507981   -0.58     0.7   -0.047  -0.07     0.7   -0.052  -0.08     0.7 
  SNP_A-1511485   -0.59     0.7   -0.048  -0.07     0.7   -0.053  -0.08     0.7 
  SNP_A-1517510   -0.57     0.7   -0.046  -0.07     0.7   -0.052  -0.08     0.7 
  SNP_A-1511580   -0.47     0.7   -0.038  -0.05     0.7   -0.043  -0.05     0.7 
  SNP_A-1510503   -0.40     0.7   -0.031  -0.03     0.6   -0.036  -0.04     0.7 
  SNP_A-1507951   -0.40     0.7   -0.031  -0.03     0.6   -0.036  -0.04     0.7 
  SNP_A-1512209   -0.37     0.6   -0.029  -0.03     0.6   -0.033  -0.03     0.6 
  SNP_A-1510192   -0.34     0.6   -0.027  -0.02     0.6   -0.031  -0.03     0.6 
  SNP_A-1513517   -0.32     0.6   -0.025  -0.02     0.6   -0.029  -0.02     0.6 
  SNP_A-1509686   -0.32     0.6   -0.025  -0.02     0.6   -0.029  -0.02     0.6 
  SNP_A-1509637   -0.32     0.6   -0.025  -0.02     0.6   -0.029  -0.02     0.6 
  SNP_A-1517442   -0.32     0.6   -0.025  -0.02     0.6   -0.029  -0.02     0.6 
  SNP_A-1512783   -0.33     0.6   -0.026  -0.02     0.6   -0.029  -0.02     0.6 
         75.970   -0.37     0.6   -0.030  -0.03     0.6   -0.034  -0.03     0.7 
  SNP_A-1512434   -0.42     0.7   -0.034  -0.04     0.7   -0.038  -0.04     0.7 
         76.517   -0.47     0.7   -0.038  -0.05     0.7   -0.042  -0.05     0.7 
  SNP_A-1515825   -0.52     0.7   -0.042  -0.06     0.7   -0.046  -0.06     0.7 
  SNP_A-1508219   -0.55     0.7   -0.045  -0.06     0.7   -0.049  -0.07     0.7 
  SNP_A-1515853   -0.57     0.7   -0.046  -0.07     0.7   -0.050  -0.07     0.7 
  SNP_A-1514053   -0.61     0.7   -0.050  -0.08     0.7   -0.054  -0.09     0.7 
  SNP_A-1515820   -0.61     0.7   -0.050  -0.08     0.7   -0.054  -0.09     0.7 
  SNP_A-1515557   -0.62     0.7   -0.050  -0.08     0.7   -0.055  -0.09     0.7 
  SNP_A-1517939   -0.63     0.7   -0.051  -0.08     0.7   -0.056  -0.09     0.7 
  SNP_A-1510543   -0.63     0.7   -0.052  -0.08     0.7   -0.057  -0.09     0.7 
  SNP_A-1509773   -0.64     0.7   -0.052  -0.09     0.7   -0.057  -0.09     0.7 
  SNP_A-1510044   -0.63     0.7   -0.052  -0.08     0.7   -0.057  -0.09     0.7 
  SNP_A-1517164   -0.63     0.7   -0.052  -0.08     0.7   -0.057  -0.09     0.7 
         77.842   -0.67     0.7   -0.057  -0.10     0.8   -0.061  -0.11     0.8 
  SNP_A-1508210   -0.72     0.8   -0.061  -0.11     0.8   -0.066  -0.12     0.8 
  SNP_A-1508263   -0.72     0.8   -0.061  -0.11     0.8   -0.066  -0.12     0.8 
  SNP_A-1509590   -0.75     0.8   -0.065  -0.13     0.8   -0.069  -0.13     0.8 
  SNP_A-1513594   -0.77     0.8   -0.067  -0.13     0.8   -0.071  -0.14     0.8 
  SNP_A-1507651   -0.77     0.8   -0.067  -0.13     0.8   -0.071  -0.14     0.8 
  SNP_A-1516207   -0.77     0.8   -0.067  -0.13     0.8   -0.071  -0.14     0.8 
  SNP_A-1516115   -0.73     0.8   -0.065  -0.12     0.8   -0.068  -0.13     0.8 
  SNP_A-1519536   -0.71     0.8   -0.063  -0.11     0.8   -0.067  -0.12     0.8 
  SNP_A-1517361   -0.70     0.8   -0.062  -0.11     0.8   -0.066  -0.12     0.8 
  SNP_A-1511722   -0.64     0.7   -0.058  -0.10     0.7   -0.062  -0.10     0.8 
         79.462   -0.56     0.7   -0.052  -0.07     0.7   -0.054  -0.08     0.7 
  SNP_A-1507370   -0.47     0.7   -0.044  -0.05     0.7   -0.047  -0.06     0.7 
  SNP_A-1512777   -0.36     0.6   -0.034  -0.03     0.6   -0.036  -0.03     0.7 
         80.549   -0.31     0.6   -0.029  -0.02     0.6   -0.030  -0.02     0.6 
  SNP_A-1514684   -0.25     0.6   -0.023  -0.01     0.6   -0.024  -0.02     0.6 
  SNP_A-1516952   -0.17     0.6   -0.016  -0.01     0.6   -0.016  -0.01     0.6 
         81.569   -0.10     0.5   -0.010  -0.00     0.5   -0.010  -0.00     0.5 
         81.933   -0.03     0.5   -0.003  -0.00     0.5   -0.003  -0.00     0.5 
  SNP_A-1512664    0.03     0.5    0.003   0.00     0.5    0.003   0.00     0.5 
         82.750    0.08     0.5    0.007   0.00     0.5    0.008   0.00     0.5 
  SNP_A-1518918    0.12     0.5    0.012   0.00     0.4    0.012   0.00     0.4 
         83.498    0.13     0.4    0.013   0.00     0.4    0.013   0.00     0.4 
  SNP_A-1509963    0.14     0.4    0.014   0.00     0.4    0.014   0.00     0.4 
  SNP_A-1518571    0.16     0.4    0.016   0.01     0.4    0.016   0.01     0.4 
         84.707    0.15     0.4    0.015   0.01     0.4    0.015   0.01     0.4 
         85.159    0.14     0.4    0.014   0.00     0.4    0.014   0.00     0.4 
         85.612    0.13     0.4    0.013   0.00     0.4    0.013   0.00     0.4 
  SNP_A-1514981    0.11     0.5    0.012   0.00     0.5    0.012   0.00     0.4 
  SNP_A-1514388    0.10     0.5    0.010   0.00     0.5    0.011   0.00     0.5 
         86.802    0.09     0.5    0.009   0.00     0.5    0.010   0.00     0.5 
         87.251    0.08     0.5    0.008   0.00     0.5    0.009   0.00     0.5 
         87.700    0.07     0.5    0.007   0.00     0.5    0.007   0.00     0.5 
  SNP_A-1507489    0.06     0.5    0.006   0.00     0.5    0.006   0.00     0.5 
         88.492    0.04     0.5    0.004   0.00     0.5    0.004   0.00     0.5 
         88.835    0.01     0.5    0.001   0.00     0.5    0.001   0.00     0.5 
  SNP_A-1512321   -0.02     0.5   -0.002  -0.00     0.5   -0.002  -0.00     0.5 
         89.606   -0.08     0.5   -0.008  -0.00     0.5   -0.008  -0.00     0.5 
         90.033   -0.14     0.6   -0.014  -0.01     0.6   -0.014  -0.01     0.6 
  SNP_A-1512763   -0.21     0.6   -0.020  -0.01     0.6   -0.020  -0.01     0.6 
  SNP_A-1514362   -0.22     0.6   -0.021  -0.01     0.6   -0.021  -0.01     0.6 
         90.823   -0.21     0.6   -0.020  -0.01     0.6   -0.020  -0.01     0.6 
  SNP_A-1515198   -0.20     0.6   -0.019  -0.01     0.6   -0.019  -0.01     0.6 
         91.487   -0.17     0.6   -0.016  -0.01     0.6   -0.016  -0.01     0.6 
  SNP_A-1513527   -0.14     0.6   -0.013  -0.00     0.6   -0.013  -0.00     0.6 
         92.102   -0.11     0.5   -0.011  -0.00     0.5   -0.011  -0.00     0.5 
  SNP_A-1518694   -0.09     0.5   -0.009  -0.00     0.5   -0.008  -0.00     0.5 
  SNP_A-1515054   -0.10     0.5   -0.009  -0.00     0.5   -0.009  -0.00     0.5 
         93.122   -0.10     0.5   -0.010  -0.00     0.5   -0.009  -0.00     0.5 
  SNP_A-1515425   -0.10     0.5   -0.010  -0.00     0.5   -0.009  -0.00     0.5 
         93.818   -0.10     0.5   -0.010  -0.00     0.5   -0.009  -0.00     0.5 
         94.214   -0.10     0.5   -0.009  -0.00     0.5   -0.009  -0.00     0.5 
         94.610   -0.10     0.5   -0.009  -0.00     0.5   -0.009  -0.00     0.5 
  SNP_A-1516220   -0.09     0.5   -0.009  -0.00     0.5   -0.009  -0.00     0.5 
  SNP_A-1516751   -0.09     0.5   -0.009  -0.00     0.5   -0.009  -0.00     0.5 
  SNP_A-1514364   -0.03     0.5   -0.003  -0.00     0.5   -0.003  -0.00     0.5 
  SNP_A-1510435    0.03     0.5    0.003   0.00     0.5    0.003   0.00     0.5 
  SNP_A-1507853    0.11     0.5    0.011   0.00     0.5    0.011   0.00     0.5 
  SNP_A-1513635    0.13     0.4    0.012   0.00     0.4    0.012   0.00     0.4 
  SNP_A-1508100    0.13     0.4    0.012   0.00     0.4    0.012   0.00     0.4 
  SNP_A-1508096    0.16     0.4    0.015   0.01     0.4    0.014   0.01     0.4 
  SNP_A-1515312    0.17     0.4    0.016   0.01     0.4    0.015   0.01     0.4 
  SNP_A-1514932    0.26     0.4    0.024   0.02     0.4    0.024   0.02     0.4 
  SNP_A-1518315    0.27     0.4    0.025   0.02     0.4    0.025   0.02     0.4 
  SNP_A-1514395    0.28     0.4    0.026   0.02     0.4    0.026   0.02     0.4 
  SNP_A-1518392    0.32     0.4    0.029   0.02     0.4    0.029   0.02     0.4 
  SNP_A-1519468    0.32     0.4    0.029   0.02     0.4    0.030   0.02     0.4 
  SNP_A-1510236    0.33     0.4    0.030   0.02     0.4    0.030   0.02     0.4 
  SNP_A-1509988    0.33     0.4    0.030   0.02     0.4    0.030   0.02     0.4 
  SNP_A-1512455    0.24     0.4    0.022   0.01     0.4    0.022   0.01     0.4 
  SNP_A-1510633    0.17     0.4    0.016   0.01     0.4    0.016   0.01     0.4 
  SNP_A-1508990    0.17     0.4    0.015   0.01     0.4    0.015   0.01     0.4 
  SNP_A-1513722    0.10     0.5    0.009   0.00     0.5    0.009   0.00     0.5 
         99.158    0.10     0.5    0.009   0.00     0.5    0.009   0.00     0.5 
         99.583    0.11     0.5    0.009   0.00     0.5    0.010   0.00     0.5 
  SNP_A-1511037    0.11     0.5    0.010   0.00     0.5    0.010   0.00     0.5 
  SNP_A-1515874    0.13     0.4    0.011   0.00     0.4    0.012   0.00     0.4 
  SNP_A-1513187    0.17     0.4    0.016   0.01     0.4    0.016   0.01     0.4 
        100.774    0.20     0.4    0.019   0.01     0.4    0.019   0.01     0.4 
  SNP_A-1515339    0.23     0.4    0.021   0.01     0.4    0.021   0.01     0.4 
  SNP_A-1507815    0.25     0.4    0.023   0.01     0.4    0.023   0.01     0.4 
  SNP_A-1518604    0.29     0.4    0.027   0.02     0.4    0.026   0.02     0.4 
  SNP_A-1516373    0.31     0.4    0.028   0.02     0.4    0.028   0.02     0.4 
  SNP_A-1516463    0.31     0.4    0.028   0.02     0.4    0.028   0.02     0.4 
  SNP_A-1511458    0.26     0.4    0.024   0.02     0.4    0.023   0.02     0.4 
  SNP_A-1516733    0.30     0.4    0.028   0.02     0.4    0.027   0.02     0.4 
  SNP_A-1519276    0.33     0.4    0.030   0.03     0.4    0.029   0.02     0.4 
  SNP_A-1518220    0.34     0.4    0.031   0.03     0.4    0.030   0.03     0.4 
  SNP_A-1516343    0.34     0.4    0.031   0.03     0.4    0.030   0.03     0.4 
  SNP_A-1518508    0.37     0.4    0.033   0.03     0.4    0.033   0.03     0.4 
  SNP_A-1507839    0.38     0.4    0.035   0.03     0.3    0.034   0.03     0.3 
  SNP_A-1510292    0.39     0.3    0.035   0.03     0.3    0.034   0.03     0.3 
        103.356    0.39     0.3    0.036   0.04     0.3    0.035   0.04     0.3 
  SNP_A-1515406    0.40     0.3    0.037   0.04     0.3    0.036   0.04     0.3 
  SNP_A-1511646    0.37     0.4    0.034   0.03     0.4    0.033   0.03     0.4 
        104.300    0.28     0.4    0.026   0.02     0.4    0.025   0.02     0.4 
  SNP_A-1513813    0.20     0.4    0.018   0.01     0.4    0.018   0.01     0.4 
  SNP_A-1517615    0.16     0.4    0.014   0.01     0.4    0.014   0.01     0.4 
  SNP_A-1518742    0.14     0.4    0.013   0.00     0.4    0.013   0.00     0.4 
  SNP_A-1508447    0.14     0.4    0.013   0.00     0.4    0.012   0.00     0.4 
  SNP_A-1512039    0.14     0.4    0.012   0.00     0.4    0.012   0.00     0.4 
  SNP_A-1511909    0.13     0.4    0.012   0.00     0.4    0.012   0.00     0.4 
  SNP_A-1514714    0.06     0.5    0.006   0.00     0.5    0.005   0.00     0.5 
        106.307   -0.09     0.5   -0.009  -0.00     0.5   -0.009  -0.00     0.5 
  SNP_A-1507993   -0.24     0.6   -0.024  -0.02     0.6   -0.022  -0.01     0.6 
  SNP_A-1512933   -0.29     0.6   -0.028  -0.02     0.6   -0.026  -0.02     0.6 
  SNP_A-1513098   -0.43     0.7   -0.043  -0.05     0.7   -0.039  -0.04     0.7 
  SNP_A-1513038   -0.43     0.7   -0.043  -0.05     0.7   -0.039  -0.04     0.7 
  SNP_A-1517018   -0.47     0.7   -0.046  -0.06     0.7   -0.042  -0.05     0.7 
  SNP_A-1513106   -0.47     0.7   -0.046  -0.06     0.7   -0.042  -0.05     0.7 
        107.996   -0.35     0.6   -0.034  -0.03     0.6   -0.032  -0.03     0.6 
  SNP_A-1518606   -0.23     0.6   -0.022  -0.01     0.6   -0.021  -0.01     0.6 
  SNP_A-1513500   -0.21     0.6   -0.020  -0.01     0.6   -0.019  -0.01     0.6 
  SNP_A-1512839   -0.20     0.6   -0.019  -0.01     0.6   -0.018  -0.01     0.6 
  SNP_A-1516756   -0.22     0.6   -0.020  -0.01     0.6   -0.019  -0.01     0.6 
  SNP_A-1514254   -0.21     0.6   -0.020  -0.01     0.6   -0.019  -0.01     0.6 
  SNP_A-1508077   -0.18     0.6   -0.016  -0.01     0.6   -0.016  -0.01     0.6 
  SNP_A-1508072   -0.01     0.5   -0.001  -0.00     0.5   -0.001  -0.00     0.5 
  SNP_A-1517480   -0.01     0.5   -0.001  -0.00     0.5   -0.001  -0.00     0.5 
  SNP_A-1507656   -0.04     0.5   -0.003  -0.00     0.5   -0.003  -0.00     0.5 
  SNP_A-1507712   -0.05     0.5   -0.004  -0.00     0.5   -0.004  -0.00     0.5 
  SNP_A-1511483   -0.06     0.5   -0.006  -0.00     0.5   -0.006  -0.00     0.5 
        111.103   -0.05     0.5   -0.005  -0.00     0.5   -0.005  -0.00     0.5 
  SNP_A-1513466   -0.05     0.5   -0.004  -0.00     0.5   -0.004  -0.00     0.5 
  SNP_A-1517222    0.02     0.5    0.001   0.00     0.5    0.001   0.00     0.5 
  SNP_A-1518642    0.02     0.5    0.002   0.00     0.5    0.002   0.00     0.5 
  SNP_A-1515975    0.21     0.4    0.018   0.01     0.4    0.018   0.01     0.4 
  SNP_A-1508538    0.20     0.4    0.017   0.01     0.4    0.018   0.01     0.4 
  SNP_A-1509554    0.17     0.4    0.015   0.01     0.4    0.015   0.01     0.4 
  SNP_A-1510942    0.16     0.4    0.014   0.01     0.4    0.015   0.01     0.4 
  SNP_A-1512518    0.15     0.4    0.013   0.01     0.4    0.014   0.01     0.4 
  SNP_A-1507393    0.13     0.4    0.011   0.00     0.4    0.011   0.00     0.4 
  SNP_A-1507345    0.13     0.4    0.011   0.00     0.4    0.011   0.00     0.4 
  SNP_A-1519284    0.13     0.4    0.011   0.00     0.4    0.011   0.00     0.4 
  SNP_A-1513708    0.16     0.4    0.014   0.01     0.4    0.014   0.01     0.4 
  SNP_A-1513563    0.28     0.4    0.024   0.02     0.4    0.025   0.02     0.4 
  SNP_A-1519343    0.34     0.4    0.030   0.03     0.4    0.031   0.03     0.4 
  SNP_A-1516774    0.37     0.4    0.032   0.03     0.4    0.033   0.03     0.4 
  SNP_A-1517665    0.41     0.3    0.036   0.04     0.3    0.037   0.04     0.3 
        113.956    0.47     0.3    0.040   0.05     0.3    0.043   0.05     0.3 
        114.449    0.52     0.3    0.044   0.06     0.3    0.047   0.06     0.3 
  SNP_A-1515526    0.58     0.3    0.047   0.07     0.3    0.051   0.08     0.3 
  SNP_A-1513824    0.58     0.3    0.047   0.07     0.3    0.052   0.08     0.3 
  SNP_A-1517464    0.59     0.3    0.048   0.07     0.3    0.052   0.08     0.3 
  SNP_A-1517165    0.62     0.3    0.051   0.08     0.3    0.055   0.09     0.3 
  SNP_A-1509684    0.63     0.3    0.051   0.08     0.3    0.056   0.09     0.3 
  SNP_A-1515779    0.62     0.3    0.051   0.08     0.3    0.055   0.09     0.3 
  SNP_A-1509990    0.63     0.3    0.052   0.08     0.3    0.057   0.09     0.3 
  SNP_A-1508695    0.66     0.3    0.055   0.09     0.3    0.060   0.10     0.2 
        116.341    0.72     0.2    0.062   0.11     0.2    0.067   0.12     0.2 
  SNP_A-1507975    0.78     0.2    0.068   0.14     0.2    0.072   0.14     0.2 
  SNP_A-1513007    0.77     0.2    0.067   0.13     0.2    0.070   0.14     0.2 
  SNP_A-1508941    0.77     0.2    0.067   0.13     0.2    0.070   0.14     0.2 
  SNP_A-1513515    0.77     0.2    0.067   0.13     0.2    0.070   0.14     0.2 
  SNP_A-1509239    0.73     0.2    0.064   0.12     0.2    0.066   0.12     0.2 
  SNP_A-1513161    0.72     0.2    0.063   0.12     0.2    0.065   0.12     0.2 
  SNP_A-1516983    0.74     0.2    0.065   0.12     0.2    0.067   0.13     0.2 
  SNP_A-1511721    0.74     0.2    0.066   0.13     0.2    0.068   0.13     0.2 
  SNP_A-1511181    0.74     0.2    0.066   0.13     0.2    0.068   0.13     0.2 
  SNP_A-1514799    0.66     0.3    0.059   0.10     0.2    0.060   0.10     0.2 
  SNP_A-1518371    0.64     0.3    0.057   0.09     0.3    0.058   0.10     0.3 
  SNP_A-1515555    0.62     0.3    0.056   0.09     0.3    0.056   0.09     0.3 
  SNP_A-1513005    0.62     0.3    0.056   0.09     0.3    0.056   0.09     0.3 
  SNP_A-1513998    0.62     0.3    0.055   0.09     0.3    0.056   0.09     0.3 
  SNP_A-1513455    0.57     0.3    0.052   0.08     0.3    0.052   0.08     0.3 
  SNP_A-1513884    0.56     0.3    0.051   0.07     0.3    0.052   0.07     0.3 
        119.658    0.58     0.3    0.053   0.08     0.3    0.053   0.08     0.3 
  SNP_A-1517132    0.60     0.3    0.054   0.08     0.3    0.055   0.08     0.3 
  SNP_A-1513959    0.59     0.3    0.054   0.08     0.3    0.054   0.08     0.3 
        120.358    0.65     0.3    0.059   0.10     0.3    0.060   0.10     0.2 
  SNP_A-1519285    0.71     0.2    0.063   0.11     0.2    0.066   0.12     0.2 
        121.051    0.70     0.2    0.062   0.11     0.2    0.065   0.12     0.2 
  SNP_A-1507384    0.69     0.2    0.060   0.11     0.2    0.064   0.11     0.2 
  SNP_A-1518574    0.68     0.2    0.059   0.10     0.2    0.063   0.11     0.2 
  SNP_A-1511768    0.67     0.3    0.058   0.10     0.2    0.063   0.11     0.2 
  SNP_A-1507442    0.66     0.3    0.058   0.10     0.3    0.062   0.11     0.2 
        122.905    0.66     0.3    0.057   0.10     0.3    0.061   0.10     0.2 
        123.294    0.65     0.3    0.056   0.09     0.3    0.061   0.10     0.2 
        123.682    0.65     0.3    0.055   0.09     0.3    0.060   0.10     0.2 
  SNP_A-1514171    0.65     0.3    0.054   0.09     0.3    0.058   0.10     0.3 
  SNP_A-1511317    0.65     0.3    0.054   0.09     0.3    0.058   0.10     0.3 
  SNP_A-1517134    0.61     0.3    0.050   0.08     0.3    0.054   0.08     0.3 
  SNP_A-1508942    0.60     0.3    0.050   0.08     0.3    0.054   0.08     0.3 
  SNP_A-1513183    0.60     0.3    0.049   0.08     0.3    0.053   0.08     0.3 
  SNP_A-1509661    0.60     0.3    0.049   0.07     0.3    0.053   0.08     0.3 
  SNP_A-1518812    0.57     0.3    0.047   0.07     0.3    0.051   0.07     0.3 
  SNP_A-1508289    0.57     0.3    0.047   0.07     0.3    0.050   0.07     0.3 
  SNP_A-1517407    0.56     0.3    0.046   0.07     0.3    0.050   0.07     0.3 
  SNP_A-1511777    0.48     0.3    0.039   0.05     0.3    0.042   0.05     0.3 
  SNP_A-1519335    0.49     0.3    0.040   0.05     0.3    0.043   0.05     0.3 
  SNP_A-1519230    0.49     0.3    0.040   0.05     0.3    0.043   0.05     0.3 
  SNP_A-1516935    0.48     0.3    0.040   0.05     0.3    0.042   0.05     0.3 
  SNP_A-1512781    0.43     0.3    0.036   0.04     0.3    0.038   0.04     0.3 
  SNP_A-1512746    0.43     0.3    0.035   0.04     0.3    0.038   0.04     0.3 
  SNP_A-1511453    0.40     0.3    0.033   0.03     0.3    0.035   0.04     0.3 
        125.430    0.45     0.3    0.037   0.04     0.3    0.039   0.04     0.3 
  SNP_A-1515064    0.50     0.3    0.042   0.05     0.3    0.044   0.06     0.3 
  SNP_A-1519530    0.49     0.3    0.042   0.05     0.3    0.044   0.05     0.3 
  SNP_A-1519057    0.45     0.3    0.039   0.05     0.3    0.040   0.05     0.3 
  SNP_A-1515017    0.46     0.3    0.039   0.05     0.3    0.040   0.05     0.3 
  SNP_A-1509834    0.47     0.3    0.041   0.05     0.3    0.042   0.05     0.3 
  SNP_A-1509784    0.48     0.3    0.042   0.05     0.3    0.043   0.05     0.3 
        126.912    0.50     0.3    0.044   0.06     0.3    0.044   0.06     0.3 
  SNP_A-1509993    0.51     0.3    0.045   0.06     0.3    0.045   0.06     0.3 
  SNP_A-1508103    0.52     0.3    0.046   0.06     0.3    0.046   0.06     0.3 
  SNP_A-1514671    0.46     0.3    0.041   0.05     0.3    0.041   0.05     0.3 
  SNP_A-1513673    0.44     0.3    0.039   0.04     0.3    0.039   0.04     0.3 
  SNP_A-1508479    0.36     0.4    0.033   0.03     0.4    0.033   0.03     0.4 
        128.483    0.28     0.4    0.025   0.02     0.4    0.025   0.02     0.4 
  SNP_A-1508813    0.19     0.4    0.017   0.01     0.4    0.017   0.01     0.4 
  SNP_A-1514043    0.18     0.4    0.015   0.01     0.4    0.016   0.01     0.4 
  SNP_A-1513160    0.10     0.5    0.009   0.00     0.5    0.009   0.00     0.5 
  SNP_A-1515841    0.10     0.5    0.009   0.00     0.5    0.009   0.00     0.5 
  SNP_A-1512756    0.11     0.5    0.009   0.00     0.5    0.009   0.00     0.5 
  SNP_A-1510946    0.15     0.4    0.013   0.01     0.4    0.013   0.01     0.4 
  SNP_A-1519537    0.22     0.4    0.019   0.01     0.4    0.019   0.01     0.4 
  SNP_A-1511514    0.25     0.4    0.022   0.01     0.4    0.023   0.01     0.4 
  SNP_A-1513146    0.25     0.4    0.022   0.01     0.4    0.023   0.01     0.4 
  SNP_A-1512168    0.25     0.4    0.022   0.01     0.4    0.023   0.01     0.4 
  SNP_A-1513617    0.19     0.4    0.017   0.01     0.4    0.017   0.01     0.4 
  SNP_A-1513023    0.18     0.4    0.016   0.01     0.4    0.016   0.01     0.4 
  SNP_A-1510266   -0.01     0.5   -0.001  -0.00     0.5   -0.001  -0.00     0.5 
  SNP_A-1517509   -0.10     0.5   -0.009  -0.00     0.5   -0.009  -0.00     0.5 
  SNP_A-1509984   -0.22     0.6   -0.020  -0.01     0.6   -0.020  -0.01     0.6 
        131.107   -0.26     0.6   -0.023  -0.02     0.6   -0.024  -0.02     0.6 
  SNP_A-1507970   -0.29     0.6   -0.027  -0.02     0.6   -0.027  -0.02     0.6 
        131.812   -0.38     0.6   -0.035  -0.03     0.7   -0.036  -0.03     0.7 
  SNP_A-1513051   -0.47     0.7   -0.043  -0.05     0.7   -0.044  -0.05     0.7 
  SNP_A-1518312   -0.47     0.7   -0.043  -0.05     0.7   -0.044  -0.05     0.7 
  SNP_A-1518528   -0.49     0.7   -0.045  -0.06     0.7   -0.046  -0.06     0.7 
  SNP_A-1519062   -0.53     0.7   -0.049  -0.07     0.7   -0.049  -0.07     0.7 
        132.808   -0.61     0.7   -0.056  -0.09     0.7   -0.057  -0.09     0.7 
  SNP_A-1514108   -0.69     0.8   -0.063  -0.11     0.8   -0.063  -0.11     0.8 
  SNP_A-1509132   -0.68     0.8   -0.063  -0.11     0.8   -0.063  -0.11     0.8 
  SNP_A-1514010   -0.72     0.8   -0.066  -0.12     0.8   -0.066  -0.12     0.8 
        133.743   -0.70     0.8   -0.067  -0.12     0.8   -0.066  -0.12     0.8 
        134.141   -0.68     0.8   -0.066  -0.12     0.8   -0.065  -0.11     0.8 
  SNP_A-1507472   -0.67     0.7   -0.064  -0.11     0.8   -0.063  -0.11     0.8 
  SNP_A-1518434   -0.68     0.8   -0.065  -0.11     0.8   -0.064  -0.11     0.8 
  SNP_A-1515106   -0.68     0.8   -0.065  -0.11     0.8   -0.064  -0.11     0.8 
  SNP_A-1516519   -0.68     0.8   -0.065  -0.11     0.8   -0.063  -0.11     0.8 
  SNP_A-1517006   -0.68     0.8   -0.065  -0.11     0.8   -0.063  -0.11     0.8 
        135.308   -0.70     0.8   -0.066  -0.12     0.8   -0.065  -0.12     0.8 
  SNP_A-1510959   -0.72     0.8   -0.068  -0.13     0.8   -0.067  -0.12     0.8 
  SNP_A-1514836   -0.69     0.8   -0.066  -0.12     0.8   -0.065  -0.11     0.8 
  SNP_A-1516447   -0.69     0.8   -0.065  -0.12     0.8   -0.064  -0.11     0.8 
        136.393   -0.66     0.7   -0.063  -0.11     0.8   -0.062  -0.10     0.8 
  SNP_A-1512425   -0.62     0.7   -0.060  -0.10     0.7   -0.058  -0.09     0.7 
  SNP_A-1519203   -0.62     0.7   -0.060  -0.10     0.7   -0.059  -0.09     0.7 
  SNP_A-1515921   -0.64     0.7   -0.061  -0.10     0.8   -0.060  -0.10     0.7 
        137.361   -0.62     0.7   -0.060  -0.10     0.7   -0.059  -0.09     0.7 
        137.760   -0.61     0.7   -0.057  -0.09     0.7   -0.057  -0.09     0.7 
  SNP_A-1509296   -0.59     0.7   -0.055  -0.08     0.7   -0.055  -0.08     0.7 
  SNP_A-1512163   -0.60     0.7   -0.056  -0.09     0.7   -0.056  -0.09     0.7 
        138.548   -0.73     0.8   -0.068  -0.13     0.8   -0.068  -0.13     0.8 
  SNP_A-1515539   -0.86     0.8   -0.080  -0.18     0.8   -0.079  -0.17     0.8 
  SNP_A-1510129   -0.85     0.8   -0.079  -0.17     0.8   -0.078  -0.17     0.8 
  SNP_A-1517278   -0.80     0.8   -0.075  -0.15     0.8   -0.074  -0.15     0.8 
  SNP_A-1510921   -0.78     0.8   -0.072  -0.15     0.8   -0.072  -0.14     0.8 
  SNP_A-1510971   -0.70     0.8   -0.065  -0.12     0.8   -0.065  -0.12     0.8 
  SNP_A-1508666   -0.66     0.7   -0.062  -0.11     0.8   -0.062  -0.11     0.8 
  SNP_A-1512089   -0.55     0.7   -0.051  -0.07     0.7   -0.052  -0.07     0.7 
  SNP_A-1508625   -0.53     0.7   -0.050  -0.07     0.7   -0.051  -0.07     0.7 
        140.842   -0.56     0.7   -0.053  -0.08     0.7   -0.055  -0.08     0.7 
        141.282   -0.58     0.7   -0.056  -0.08     0.7   -0.058  -0.09     0.7 
        141.722   -0.60     0.7   -0.058  -0.09     0.7   -0.061  -0.09     0.7 
        142.162   -0.63     0.7   -0.060  -0.10     0.7   -0.064  -0.10     0.8 
        142.602   -0.65     0.7   -0.062  -0.10     0.8   -0.066  -0.11     0.8 
  SNP_A-1513006   -0.67     0.7   -0.063  -0.11     0.8   -0.068  -0.12     0.8 
  SNP_A-1510232   -0.69     0.8   -0.064  -0.11     0.8   -0.070  -0.12     0.8 
        143.887   -0.74     0.8   -0.068  -0.13     0.8   -0.074  -0.14     0.8 
        144.329   -0.78     0.8   -0.071  -0.14     0.8   -0.078  -0.16     0.8 
        144.770   -0.83     0.8   -0.073  -0.16     0.8   -0.082  -0.17     0.8 
        145.212   -0.87     0.8   -0.075  -0.17     0.8   -0.085  -0.19     0.8 
  SNP_A-1514805   -0.92     0.8   -0.077  -0.18     0.8   -0.087  -0.20     0.8 
  SNP_A-1519268   -0.93     0.8   -0.077  -0.18     0.8   -0.087  -0.21     0.8 
  SNP_A-1507455   -0.96     0.8   -0.078  -0.19     0.8   -0.088  -0.22     0.8 
  SNP_A-1509426   -0.96     0.8   -0.078  -0.19     0.8   -0.089  -0.22     0.8 
  SNP_A-1509552   -0.98     0.8   -0.080  -0.20     0.8   -0.091  -0.23     0.8 
  SNP_A-1518197   -1.01     0.8   -0.082  -0.21     0.8   -0.093  -0.24     0.9 
  SNP_A-1512720   -1.09     0.9   -0.088  -0.25     0.9   -0.100  -0.28     0.9 
  SNP_A-1511905   -1.11     0.9   -0.089  -0.26     0.9   -0.101  -0.29     0.9 
  SNP_A-1512222   -1.11     0.9   -0.089  -0.26     0.9   -0.101  -0.29     0.9 
  SNP_A-1518012   -1.12     0.9   -0.090  -0.26     0.9   -0.102  -0.29     0.9 
  SNP_A-1512548   -1.12     0.9   -0.090  -0.26     0.9   -0.102  -0.29     0.9 
  SNP_A-1516662   -1.12     0.9   -0.090  -0.26     0.9   -0.103  -0.29     0.9 
  SNP_A-1512675   -1.12     0.9   -0.090  -0.26     0.9   -0.103  -0.29     0.9 
        147.099   -1.15     0.9   -0.094  -0.28     0.9   -0.107  -0.31     0.9 
        147.519   -1.18     0.9   -0.098  -0.30     0.9   -0.110  -0.33     0.9 
  SNP_A-1515900   -1.21     0.9   -0.101  -0.32     0.9   -0.114  -0.35     0.9 
  SNP_A-1516883   -1.21     0.9   -0.101  -0.32     0.9   -0.114  -0.35     0.9 
  SNP_A-1513646   -1.21     0.9   -0.101  -0.32     0.9   -0.113  -0.35     0.9 
  SNP_A-1511366   -1.24     0.9   -0.106  -0.34     0.9   -0.118  -0.37     0.9 
        148.845   -1.30     0.9   -0.115  -0.39     0.9   -0.127  -0.42     0.9 
  SNP_A-1511597   -1.37     0.9   -0.122  -0.43     0.9   -0.133  -0.46     0.9 
        149.764   -1.32     0.9   -0.119  -0.41     0.9   -0.131  -0.44     0.9 
  SNP_A-1511876   -1.28     0.9   -0.116  -0.39     0.9   -0.128  -0.42     0.9 
  SNP_A-1513615   -1.22     0.9   -0.111  -0.35     0.9   -0.122  -0.38     0.9 
  SNP_A-1516432   -1.23     0.9   -0.113  -0.36     0.9   -0.123  -0.39     0.9 
  SNP_A-1510763   -1.24     0.9   -0.114  -0.37     0.9   -0.125  -0.40     0.9 
        151.485   -1.22     0.9   -0.113  -0.36     0.9   -0.123  -0.38     0.9 
        151.855   -1.20     0.9   -0.112  -0.35     0.9   -0.122  -0.37     0.9 
  SNP_A-1512155   -1.17     0.9   -0.111  -0.34     0.9   -0.120  -0.36     0.9 
        152.670   -1.18     0.9   -0.114  -0.35     0.9   -0.123  -0.37     0.9 
        153.116   -1.19     0.9   -0.117  -0.36     0.9   -0.125  -0.38     0.9 
        153.563   -1.20     0.9   -0.120  -0.37     0.9   -0.126  -0.38     0.9 
        154.009   -1.20     0.9   -0.122  -0.38     0.9   -0.127  -0.39     0.9 
        154.455   -1.21     0.9   -0.124  -0.39     0.9   -0.128  -0.40     0.9 
        154.901   -1.22     0.9   -0.125  -0.40     0.9   -0.128  -0.40     0.9 
        155.347   -1.23     0.9   -0.126  -0.40     0.9   -0.127  -0.40     0.9 
  SNP_A-1514727   -1.24     0.9   -0.126  -0.41     0.9   -0.126  -0.40     0.9 
        156.087   -1.25     0.9   -0.127  -0.41     0.9   -0.126  -0.40     0.9 
  SNP_A-1517733   -1.26     0.9   -0.127  -0.41     0.9   -0.126  -0.41     0.9 
  SNP_A-1508655   -1.28     0.9   -0.126  -0.42     0.9   -0.125  -0.41     0.9 
        157.060   -1.27     0.9   -0.124  -0.41     0.9   -0.123  -0.40     0.9 
  SNP_A-1509991   -1.26     0.9   -0.121  -0.39     0.9   -0.120  -0.38     0.9 
  SNP_A-1509653   -1.24     0.9   -0.120  -0.38     0.9   -0.118  -0.38     0.9 
        157.908   -1.35     0.9   -0.128  -0.45     0.9   -0.126  -0.43     0.9 
        158.327   -1.45     0.9   -0.135  -0.51     0.9   -0.133  -0.49     0.9 
  SNP_A-1509609   -1.55     0.9   -0.140  -0.56     0.9   -0.137  -0.54     0.9 
        159.172   -1.57     0.9   -0.141  -0.57     0.9   -0.142  -0.57     0.9 
        159.598   -1.59     0.9   -0.140  -0.58     0.9   -0.144  -0.58     0.9 
  SNP_A-1510177   -1.60     0.9   -0.137  -0.57     0.9   -0.144  -0.59     1.0 
  SNP_A-1511738   -1.63     0.9   -0.138  -0.58     0.9   -0.146  -0.61     1.0 
  SNP_A-1513231   -1.65     1.0   -0.138  -0.59     1.0   -0.147  -0.62     1.0 
  SNP_A-1508647   -1.63     0.9   -0.137  -0.58     0.9   -0.146  -0.61     1.0 
  SNP_A-1507781   -1.60     0.9   -0.132  -0.55     0.9   -0.142  -0.58     0.9 
  SNP_A-1519364   -1.60     0.9   -0.132  -0.55     0.9   -0.142  -0.58     0.9 
  SNP_A-1509648   -1.60     0.9   -0.131  -0.54     0.9   -0.142  -0.58     0.9 
  SNP_A-1513135   -1.61     0.9   -0.132  -0.55     0.9   -0.143  -0.59     0.9 
  SNP_A-1518977   -1.62     0.9   -0.132  -0.55     0.9   -0.143  -0.59     1.0 
  SNP_A-1508763   -1.63     0.9   -0.133  -0.56     0.9   -0.144  -0.60     1.0 
  SNP_A-1515094   -1.62     0.9   -0.132  -0.55     0.9   -0.144  -0.59     1.0 
  SNP_A-1512950   -1.55     0.9   -0.128  -0.51     0.9   -0.139  -0.55     0.9 
  SNP_A-1508437   -1.56     0.9   -0.130  -0.52     0.9   -0.140  -0.56     0.9 
  SNP_A-1516205   -1.57     0.9   -0.131  -0.53     0.9   -0.141  -0.57     0.9 
  SNP_A-1517749   -1.66     1.0   -0.139  -0.60     1.0   -0.148  -0.62     1.0 
  SNP_A-1514190   -1.65     1.0   -0.139  -0.60     1.0   -0.148  -0.62     1.0 
  SNP_A-1518409   -1.65     1.0   -0.139  -0.59     1.0   -0.147  -0.62     1.0 
  SNP_A-1510844   -1.65     1.0   -0.139  -0.59     1.0   -0.147  -0.62     1.0 
  SNP_A-1507802   -1.64     0.9   -0.138  -0.59     1.0   -0.147  -0.62     1.0 
  SNP_A-1518573   -1.57     0.9   -0.134  -0.54     0.9   -0.142  -0.57     0.9 
  SNP_A-1508970   -1.39     0.9   -0.121  -0.44     0.9   -0.127  -0.45     0.9 
  SNP_A-1519325   -1.33     0.9   -0.116  -0.40     0.9   -0.120  -0.41     0.9 
  SNP_A-1516307   -1.31     0.9   -0.114  -0.39     0.9   -0.119  -0.40     0.9 
  SNP_A-1519610   -1.24     0.9   -0.110  -0.35     0.9   -0.113  -0.36     0.9 
        163.490   -1.12     0.9   -0.100  -0.29     0.9   -0.103  -0.29     0.9 
  SNP_A-1512990   -1.00     0.8   -0.090  -0.23     0.8   -0.092  -0.23     0.9 
        164.318   -0.80     0.8   -0.072  -0.15     0.8   -0.074  -0.15     0.8 
  SNP_A-1513580   -0.60     0.7   -0.054  -0.08     0.7   -0.055  -0.08     0.7 
  SNP_A-1515244   -0.56     0.7   -0.050  -0.07     0.7   -0.051  -0.07     0.7 
  SNP_A-1511490   -0.51     0.7   -0.045  -0.06     0.7   -0.046  -0.06     0.7 
  SNP_A-1516146   -0.50     0.7   -0.045  -0.06     0.7   -0.046  -0.06     0.7 
  SNP_A-1508840   -0.37     0.6   -0.033  -0.03     0.6   -0.034  -0.03     0.7 
  SNP_A-1516725   -0.29     0.6   -0.026  -0.02     0.6   -0.027  -0.02     0.6 
  SNP_A-1512466   -0.28     0.6   -0.025  -0.02     0.6   -0.026  -0.02     0.6 
  SNP_A-1515809   -0.31     0.6   -0.028  -0.02     0.6   -0.028  -0.02     0.6 
  SNP_A-1514644   -0.48     0.7   -0.043  -0.05     0.7   -0.044  -0.05     0.7 
  SNP_A-1516524   -0.42     0.7   -0.038  -0.04     0.7   -0.038  -0.04     0.7 
  SNP_A-1512183   -0.42     0.7   -0.037  -0.04     0.7   -0.038  -0.04     0.7 
  SNP_A-1515376   -0.41     0.7   -0.037  -0.04     0.7   -0.037  -0.04     0.7 
  SNP_A-1509126   -0.40     0.7   -0.036  -0.04     0.7   -0.037  -0.04     0.7 
  SNP_A-1508179   -0.39     0.7   -0.035  -0.04     0.7   -0.036  -0.04     0.7 
  SNP_A-1516303   -0.38     0.6   -0.034  -0.03     0.7   -0.035  -0.03     0.7 
  SNP_A-1513419   -0.37     0.6   -0.033  -0.03     0.6   -0.034  -0.03     0.6 
        167.471   -0.37     0.6   -0.034  -0.03     0.7   -0.035  -0.03     0.7 
  SNP_A-1516965   -0.37     0.6   -0.034  -0.03     0.7   -0.035  -0.03     0.7 
        168.228   -0.40     0.7   -0.037  -0.04     0.7   -0.038  -0.04     0.7 
        168.576   -0.42     0.7   -0.039  -0.04     0.7   -0.040  -0.04     0.7 
  SNP_A-1519380   -0.45     0.7   -0.041  -0.05     0.7   -0.042  -0.05     0.7 
  SNP_A-1518746   -0.45     0.7   -0.042  -0.05     0.7   -0.043  -0.05     0.7 
  SNP_A-1511380   -0.45     0.7   -0.042  -0.05     0.7   -0.043  -0.05     0.7 
        169.404   -0.44     0.7   -0.041  -0.05     0.7   -0.042  -0.05     0.7 
  SNP_A-1508629   -0.43     0.7   -0.040  -0.04     0.7   -0.041  -0.05     0.7 
  SNP_A-1516729   -0.39     0.7   -0.035  -0.03     0.7   -0.036  -0.04     0.7 
  SNP_A-1514751   -0.38     0.6   -0.034  -0.03     0.7   -0.036  -0.03     0.7 
  SNP_A-1514071   -0.38     0.6   -0.034  -0.03     0.7   -0.036  -0.03     0.7 
        170.663   -0.34     0.6   -0.031  -0.03     0.6   -0.032  -0.03     0.6 
  SNP_A-1518303   -0.30     0.6   -0.028  -0.02     0.6   -0.029  -0.02     0.6 
        171.428   -0.25     0.6   -0.024  -0.02     0.6   -0.024  -0.02     0.6 
        171.811   -0.21     0.6   -0.019  -0.01     0.6   -0.020  -0.01     0.6 
  SNP_A-1512984   -0.16     0.6   -0.015  -0.01     0.6   -0.015  -0.01     0.6 
  SNP_A-1515023   -0.07     0.5   -0.006  -0.00     0.5   -0.007  -0.00     0.5 
  SNP_A-1511182   -0.06     0.5   -0.006  -0.00     0.5   -0.006  -0.00     0.5 
        173.069   -0.02     0.5   -0.002  -0.00     0.5   -0.002  -0.00     0.5 
        173.487    0.01     0.5    0.001   0.00     0.5    0.001   0.00     0.5 
        173.905    0.05     0.5    0.005   0.00     0.5    0.005   0.00     0.5 
        174.323    0.09     0.5    0.009   0.00     0.5    0.009   0.00     0.5 
        174.741    0.13     0.4    0.012   0.00     0.4    0.013   0.00     0.4 
  SNP_A-1516279    0.17     0.4    0.016   0.01     0.4    0.016   0.01     0.4 
  SNP_A-1511170    0.18     0.4    0.017   0.01     0.4    0.017   0.01     0.4 
  SNP_A-1511253    0.19     0.4    0.017   0.01     0.4    0.018   0.01     0.4 
  SNP_A-1518432    0.19     0.4    0.017   0.01     0.4    0.018   0.01     0.4 
        175.992    0.19     0.4    0.018   0.01     0.4    0.018   0.01     0.4 
  SNP_A-1519479    0.19     0.4    0.018   0.01     0.4    0.018   0.01     0.4 
        176.870    0.20     0.4    0.019   0.01     0.4    0.019   0.01     0.4 
        177.292    0.20     0.4    0.020   0.01     0.4    0.019   0.01     0.4 
        177.714    0.21     0.4    0.020   0.01     0.4    0.020   0.01     0.4 
        178.135    0.22     0.4    0.021   0.01     0.4    0.021   0.01     0.4 
  SNP_A-1517655    0.22     0.4    0.022   0.01     0.4    0.021   0.01     0.4 
  SNP_A-1517362    0.28     0.4    0.027   0.02     0.4    0.027   0.02     0.4 
  SNP_A-1513920    0.30     0.4    0.029   0.02     0.4    0.029   0.02     0.4 
  SNP_A-1514480    0.30     0.4    0.029   0.02     0.4    0.029   0.02     0.4 
  SNP_A-1511669    0.30     0.4    0.029   0.02     0.4    0.029   0.02     0.4 
  SNP_A-1508966    0.30     0.4    0.030   0.02     0.4    0.029   0.02     0.4 
        179.951    0.23     0.4    0.024   0.01     0.4    0.023   0.01     0.4 
        180.419    0.17     0.4    0.017   0.01     0.4    0.017   0.01     0.4 
  SNP_A-1517545    0.10     0.5    0.011   0.00     0.5    0.010   0.00     0.5 
        181.275    0.04     0.5    0.004   0.00     0.5    0.004   0.00     0.5 
        181.662   -0.02     0.5   -0.002  -0.00     0.5   -0.002  -0.00     0.5 
        182.049   -0.08     0.5   -0.009  -0.00     0.5   -0.008  -0.00     0.5 
  SNP_A-1518933   -0.14     0.6   -0.015  -0.01     0.6   -0.014  -0.00     0.6 
  SNP_A-1515770   -0.17     0.6   -0.018  -0.01     0.6   -0.017  -0.01     0.6 
        182.898   -0.22     0.6   -0.024  -0.01     0.6   -0.022  -0.01     0.6 
  SNP_A-1517019   -0.28     0.6   -0.030  -0.02     0.6   -0.027  -0.02     0.6 
        183.468   -0.33     0.6   -0.036  -0.03     0.6   -0.032  -0.03     0.6 
  SNP_A-1516132   -0.38     0.6   -0.042  -0.04     0.7   -0.037  -0.04     0.7 
  SNP_A-1515671   -0.38     0.6   -0.042  -0.04     0.7   -0.038  -0.04     0.7 
        184.319   -0.36     0.6   -0.041  -0.04     0.7   -0.036  -0.03     0.7 
        184.794   -0.34     0.6   -0.039  -0.03     0.7   -0.035  -0.03     0.6 
        185.270   -0.32     0.6   -0.037  -0.03     0.6   -0.033  -0.03     0.6 
        185.745   -0.30     0.6   -0.035  -0.03     0.6   -0.032  -0.02     0.6 
  SNP_A-1511428   -0.28     0.6   -0.032  -0.02     0.6   -0.030  -0.02     0.6 
        186.658   -0.27     0.6   -0.032  -0.02     0.6   -0.030  -0.02     0.6 
        187.095   -0.27     0.6   -0.032  -0.02     0.6   -0.030  -0.02     0.6 
        187.532   -0.27     0.6   -0.031  -0.02     0.6   -0.029  -0.02     0.6 
        187.970   -0.26     0.6   -0.031  -0.02     0.6   -0.029  -0.02     0.6 
        188.407   -0.26     0.6   -0.030  -0.02     0.6   -0.028  -0.02     0.6 
        188.844   -0.26     0.6   -0.029  -0.02     0.6   -0.027  -0.02     0.6 
  SNP_A-1507326   -0.25     0.6   -0.028  -0.02     0.6   -0.027  -0.02     0.6 
  SNP_A-1512193   -0.24     0.6   -0.027  -0.02     0.6   -0.026  -0.02     0.6 
        189.857   -0.25     0.6   -0.027  -0.02     0.6   -0.026  -0.02     0.6 
  SNP_A-1518405   -0.25     0.6   -0.027  -0.02     0.6   -0.026  -0.02     0.6 
        190.791   -0.21     0.6   -0.022  -0.01     0.6   -0.021  -0.01     0.6 
  SNP_A-1510724   -0.16     0.6   -0.017  -0.01     0.6   -0.016  -0.01     0.6 
        191.678   -0.13     0.6   -0.014  -0.00     0.6   -0.014  -0.00     0.6 
        192.105   -0.11     0.5   -0.012  -0.00     0.5   -0.011  -0.00     0.5 
  SNP_A-1513278   -0.08     0.5   -0.009  -0.00     0.5   -0.009  -0.00     0.5 
        192.823   -0.03     0.5   -0.003  -0.00     0.5   -0.003  -0.00     0.5 
  SNP_A-1511878    0.02     0.5    0.002   0.00     0.5    0.002   0.00     0.5 
        193.435    0.06     0.5    0.006   0.00     0.5    0.006   0.00     0.5 
  SNP_A-1513650    0.10     0.5    0.011   0.00     0.5    0.010   0.00     0.5 
  SNP_A-1510200    0.12     0.5    0.012   0.00     0.4    0.012   0.00     0.4 
  SNP_A-1509111    0.16     0.4    0.017   0.01     0.4    0.016   0.01     0.4 
        194.481    0.22     0.4    0.023   0.01     0.4    0.023   0.01     0.4 
  SNP_A-1511298    0.28     0.4    0.030   0.02     0.4    0.029   0.02     0.4 
  SNP_A-1515702    0.31     0.4    0.032   0.03     0.4    0.031   0.02     0.4 
  SNP_A-1507721    0.36     0.4    0.038   0.04     0.3    0.037   0.03     0.3 
  SNP_A-1515092    0.40     0.3    0.044   0.05     0.3    0.042   0.04     0.3 
        196.012    0.42     0.3    0.046   0.05     0.3    0.045   0.05     0.3 
        196.444    0.43     0.3    0.048   0.05     0.3    0.047   0.05     0.3 
        196.876    0.44     0.3    0.051   0.06     0.3    0.049   0.06     0.3 
  SNP_A-1518276    0.45     0.3    0.053   0.06     0.3    0.052   0.06     0.3 
        197.784    0.46     0.3    0.055   0.06     0.3    0.054   0.06     0.3 
        198.260    0.47     0.3    0.057   0.07     0.3    0.056   0.07     0.3 
        198.736    0.49     0.3    0.058   0.07     0.3    0.058   0.07     0.3 
        199.212    0.50     0.3    0.060   0.08     0.3    0.059   0.08     0.3 
        199.688    0.51     0.3    0.061   0.08     0.3    0.061   0.08     0.3 
        200.164    0.52     0.3    0.062   0.08     0.3    0.062   0.08     0.3 
        200.640    0.53     0.3    0.063   0.09     0.3    0.063   0.09     0.3 
        201.116    0.54     0.3    0.064   0.09     0.3    0.064   0.09     0.3 
  SNP_A-1518238    0.56     0.3    0.065   0.09     0.3    0.065   0.09     0.3 
        201.860    0.55     0.3    0.064   0.09     0.3    0.064   0.09     0.3 
  SNP_A-1507855    0.54     0.3    0.064   0.09     0.3    0.064   0.09     0.3 
        202.575    0.53     0.3    0.064   0.09     0.3    0.064   0.09     0.3 
        203.022    0.51     0.3    0.063   0.08     0.3    0.064   0.08     0.3 
        203.470    0.50     0.3    0.063   0.08     0.3    0.063   0.08     0.3 
        203.918    0.49     0.3    0.062   0.08     0.3    0.063   0.08     0.3 
        204.365    0.48     0.3    0.062   0.08     0.3    0.062   0.08     0.3 
  SNP_A-1512963    0.46     0.3    0.061   0.07     0.3    0.061   0.07     0.3 

MERLIN 1.1.2 - (c) 2000-2007 Goncalo Abecasis

References for this version of Merlin:

   Abecasis et al (2002) Nat Gen 30:97-101        [original citation]
   Fingerlin et al (2004) AJHG 74:432-43          [case selection for association studies]
   Abecasis and Wigginton (2005) AJHG 77:754-67   [ld modeling, parametric analyses]
   Fingerlin et al (2006) Gen Epidemiol 30:384-96 [sex-specific maps]
   Chen and Abecasis (2007) AJHG 81:913-26        [qtl association analysis, qtl simulation]


The following parameters are in effect:
                     Data File :     wiped_6.dat (-dname)
                 Pedigree File :     wiped_6.ped (-pname)
            Missing Value Code :         -99.999 (-xname)
                      Map File :      10K142.map (-mname)
            Allele Frequencies :  10K142cauc.frq (-f[a|e|f|m|file])
                   Random Seed :          123456 (-r9999)

Data Analysis Options
         General : --error [ON], --information [ON], --likelihood,
                   --model [age.tbl]
      IBD States : --ibd, --kinship, --matrices, --extended, --select
     NPL Linkage : --npl [ON], --pairs [ON], --qtl, --deviates, --exp [ON]
      VC Linkage : --vc, --useCovariates, --ascertainment, --unlinked [0.00]
     Association : --infer, --assoc, --fastAssoc, --filter, --custom [cov.tbl]
     Haplotyping : --best, --sample, --all, --founders, --horizontal
   Recombination : --zero, --one, --two, --three, --singlepoint
       Positions : --steps, --maxStep [0.50], --minStep, --grid, --start,
                   --stop
     LD Clusters : --clusters [], --distance, --rsq [0.16], --cfreq
          Limits : --bits [24], --megabytes [1024], --minutes
     Performance : --trim, --noCoupleBits, --swap [ON], --smallSwap
          Output : --quiet, --markerNames [ON], --frequencies [ON],
                   --perFamily [ON], --pdf [ON], --tabulate,
                   --prefix [wiped_6]
      Simulation : --simulate, --reruns, --save, --trait []

Phenotype: Disease [ALL] (139 families)
===============================================================================
            Pos   Zmean  pvalue linDelta    LOD  pvalue expDelta    LOD  pvalue
            min  -15.70     1.0   -0.408 -26.11     1.0   -9.999 -76.92     1.0 
            max   18.14 0.00000    0.707  44.09 0.00000    9.999  93.62 0.00000 
  SNP_A-1519575   -0.75     0.8   -0.079  -0.15     0.8   -0.087  -0.17     0.8 
  SNP_A-1519521   -0.75     0.8   -0.079  -0.15     0.8   -0.087  -0.17     0.8 
  SNP_A-1519473   -0.75     0.8   -0.079  -0.15     0.8   -0.087  -0.17     0.8 
  SNP_A-1508186   -0.77     0.8   -0.080  -0.16     0.8   -0.089  -0.17     0.8 
  SNP_A-1516523   -0.80     0.8   -0.083  -0.17     0.8   -0.091  -0.19     0.8 
          0.765   -0.84     0.8   -0.086  -0.19     0.8   -0.095  -0.20     0.8 
  SNP_A-1516057   -0.88     0.8   -0.089  -0.20     0.8   -0.098  -0.22     0.8 
          1.505   -0.93     0.8   -0.094  -0.23     0.8   -0.104  -0.25     0.9 
          1.901   -0.99     0.8   -0.100  -0.26     0.9   -0.109  -0.27     0.9 
          2.298   -1.05     0.9   -0.104  -0.28     0.9   -0.114  -0.30     0.9 
  SNP_A-1513896   -1.10     0.9   -0.109  -0.31     0.9   -0.118  -0.33     0.9 
  SNP_A-1514424   -1.12     0.9   -0.110  -0.32     0.9   -0.120  -0.34     0.9 
  SNP_A-1514373   -1.12     0.9   -0.110  -0.32     0.9   -0.120  -0.34     0.9 
          3.371   -1.16     0.9   -0.112  -0.34     0.9   -0.122  -0.36     0.9 
  SNP_A-1508392   -1.19     0.9   -0.114  -0.35     0.9   -0.124  -0.38     0.9 
  SNP_A-1508441   -1.19     0.9   -0.114  -0.35     0.9   -0.124  -0.38     0.9 
  SNP_A-1510117   -1.18     0.9   -0.113  -0.35     0.9   -0.124  -0.37     0.9 
          4.572   -1.14     0.9   -0.109  -0.32     0.9   -0.119  -0.35     0.9 
  SNP_A-1517368   -1.10     0.9   -0.105  -0.30     0.9   -0.114  -0.32     0.9 
          5.375   -1.06     0.9   -0.101  -0.28     0.9   -0.111  -0.30     0.9 
  SNP_A-1513854   -1.02     0.8   -0.098  -0.26     0.9   -0.106  -0.28     0.9 
  SNP_A-1517200   -1.00     0.8   -0.097  -0.25     0.9   -0.105  -0.27     0.9 
          6.425   -0.98     0.8   -0.096  -0.25     0.9   -0.104  -0.26     0.9 
          6.824   -0.97     0.8   -0.095  -0.24     0.9   -0.102  -0.25     0.9 
  SNP_A-1513907   -0.95     0.8   -0.093  -0.23     0.8   -0.099  -0.24     0.9 
          7.716   -0.92     0.8   -0.091  -0.22     0.8   -0.095  -0.23     0.8 
  SNP_A-1510580   -0.90     0.8   -0.087  -0.20     0.8   -0.091  -0.21     0.8 
  SNP_A-1517736   -0.84     0.8   -0.080  -0.17     0.8   -0.084  -0.18     0.8 
  SNP_A-1508894   -0.75     0.8   -0.072  -0.14     0.8   -0.075  -0.14     0.8 
          9.249   -0.72     0.8   -0.069  -0.13     0.8   -0.072  -0.13     0.8 
  SNP_A-1509227   -0.70     0.8   -0.066  -0.12     0.8   -0.068  -0.12     0.8 
  SNP_A-1517724   -0.70     0.8   -0.066  -0.12     0.8   -0.068  -0.12     0.8 
  SNP_A-1518017   -0.72     0.8   -0.068  -0.13     0.8   -0.070  -0.13     0.8 
  SNP_A-1512970   -0.76     0.8   -0.071  -0.14     0.8   -0.073  -0.14     0.8 
  SNP_A-1507621   -0.76     0.8   -0.071  -0.14     0.8   -0.072  -0.14     0.8 
  SNP_A-1508012   -0.71     0.8   -0.067  -0.12     0.8   -0.069  -0.13     0.8 
  SNP_A-1508499   -0.66     0.7   -0.062  -0.11     0.8   -0.064  -0.11     0.8 
  SNP_A-1510524   -0.60     0.7   -0.057  -0.09     0.7   -0.058  -0.09     0.7 
         12.226   -0.57     0.7   -0.054  -0.08     0.7   -0.055  -0.08     0.7 
  SNP_A-1508458   -0.54     0.7   -0.051  -0.07     0.7   -0.052  -0.07     0.7 
  SNP_A-1514738   -0.54     0.7   -0.051  -0.07     0.7   -0.052  -0.07     0.7 
         13.075   -0.47     0.7   -0.045  -0.05     0.7   -0.046  -0.06     0.7 
  SNP_A-1517042   -0.41     0.7   -0.039  -0.04     0.7   -0.040  -0.04     0.7 
         13.863   -0.36     0.6   -0.034  -0.03     0.6   -0.036  -0.03     0.7 
  SNP_A-1512203   -0.31     0.6   -0.029  -0.02     0.6   -0.031  -0.02     0.6 
         14.709   -0.27     0.6   -0.025  -0.02     0.6   -0.027  -0.02     0.6 
  SNP_A-1508514   -0.23     0.6   -0.021  -0.01     0.6   -0.023  -0.01     0.6 
         15.632   -0.18     0.6   -0.017  -0.01     0.6   -0.018  -0.01     0.6 
  SNP_A-1518193   -0.14     0.6   -0.012  -0.00     0.6   -0.014  -0.00     0.6 
         16.345   -0.12     0.5   -0.011  -0.00     0.5   -0.012  -0.00     0.6 
  SNP_A-1509470   -0.10     0.5   -0.009  -0.00     0.5   -0.010  -0.00     0.5 
         17.107   -0.10     0.5   -0.009  -0.00     0.5   -0.010  -0.00     0.5 
         17.604   -0.11     0.5   -0.009  -0.00     0.5   -0.010  -0.00     0.5 
  SNP_A-1517826   -0.11     0.5   -0.010  -0.00     0.5   -0.010  -0.00     0.5 
  SNP_A-1517254   -0.12     0.5   -0.010  -0.00     0.5   -0.011  -0.00     0.5 
         18.704   -0.09     0.5   -0.008  -0.00     0.5   -0.009  -0.00     0.5 
  SNP_A-1518739   -0.07     0.5   -0.006  -0.00     0.5   -0.007  -0.00     0.5 
  SNP_A-1510079   -0.07     0.5   -0.006  -0.00     0.5   -0.007  -0.00     0.5 
         19.762   -0.10     0.5   -0.009  -0.00     0.5   -0.009  -0.00     0.5 
  SNP_A-1517521   -0.13     0.6   -0.012  -0.00     0.6   -0.012  -0.00     0.6 
  SNP_A-1510314   -0.05     0.5   -0.005  -0.00     0.5   -0.005  -0.00     0.5 
  SNP_A-1514080    0.02     0.5    0.002   0.00     0.5    0.002   0.00     0.5 
         21.366    0.05     0.5    0.005   0.00     0.5    0.005   0.00     0.5 
         21.806    0.09     0.5    0.008   0.00     0.5    0.008   0.00     0.5 
         22.246    0.12     0.5    0.011   0.00     0.5    0.012   0.00     0.4 
  SNP_A-1514484    0.15     0.4    0.014   0.01     0.4    0.015   0.01     0.4 
  SNP_A-1513988    0.16     0.4    0.014   0.01     0.4    0.016   0.01     0.4 
         23.059    0.17     0.4    0.015   0.01     0.4    0.017   0.01     0.4 
         23.392    0.18     0.4    0.017   0.01     0.4    0.018   0.01     0.4 
  SNP_A-1512551    0.19     0.4    0.018   0.01     0.4    0.019   0.01     0.4 
  SNP_A-1513140    0.19     0.4    0.018   0.01     0.4    0.019   0.01     0.4 
         24.190    0.21     0.4    0.020   0.01     0.4    0.022   0.01     0.4 
         24.654    0.24     0.4    0.023   0.01     0.4    0.024   0.01     0.4 
         25.118    0.26     0.4    0.025   0.02     0.4    0.027   0.02     0.4 
         25.582    0.28     0.4    0.027   0.02     0.4    0.030   0.02     0.4 
         26.046    0.31     0.4    0.030   0.02     0.4    0.032   0.03     0.4 
         26.510    0.33     0.4    0.032   0.03     0.4    0.034   0.03     0.4 
         26.974    0.35     0.4    0.034   0.03     0.4    0.037   0.03     0.3 
         27.438    0.38     0.4    0.037   0.04     0.3    0.039   0.04     0.3 
         27.902    0.40     0.3    0.039   0.04     0.3    0.041   0.04     0.3 
         28.366    0.42     0.3    0.041   0.04     0.3    0.043   0.05     0.3 
  SNP_A-1510451    0.45     0.3    0.042   0.05     0.3    0.044   0.05     0.3 
  SNP_A-1508820    0.46     0.3    0.043   0.05     0.3    0.045   0.05     0.3 
  SNP_A-1515569    0.46     0.3    0.043   0.05     0.3    0.045   0.05     0.3 
  SNP_A-1507974    0.47     0.3    0.045   0.05     0.3    0.046   0.06     0.3 
         29.858    0.55     0.3    0.052   0.07     0.3    0.054   0.08     0.3 
  SNP_A-1514594    0.64     0.3    0.059   0.10     0.3    0.062   0.10     0.2 
  SNP_A-1511674    0.66     0.3    0.062   0.10     0.2    0.064   0.11     0.2 
         30.915    0.70     0.2    0.065   0.12     0.2    0.068   0.12     0.2 
  SNP_A-1519094    0.73     0.2    0.068   0.13     0.2    0.070   0.13     0.2 
  SNP_A-1516736    0.75     0.2    0.070   0.13     0.2    0.072   0.14     0.2 
         31.887    0.81     0.2    0.076   0.16     0.2    0.079   0.17     0.2 
  SNP_A-1513720    0.87     0.2    0.081   0.18     0.2    0.085   0.19     0.2 
  SNP_A-1517115    0.93     0.2    0.086   0.20     0.2    0.092   0.22     0.2 
  SNP_A-1517070    0.93     0.2    0.086   0.20     0.2    0.092   0.22     0.2 
         32.841    1.04    0.15    0.096   0.25    0.14    0.104   0.28    0.13 
         33.202    1.15    0.13    0.105   0.31    0.12    0.116   0.34    0.10 
  SNP_A-1512627    1.26    0.10    0.113   0.36    0.10    0.127   0.41    0.08 
         33.960    1.29    0.10    0.114   0.37    0.10    0.130   0.43    0.08 
         34.357    1.32    0.09    0.115   0.38    0.09    0.133   0.45    0.08 
  SNP_A-1509854    1.36    0.09    0.115   0.39    0.09    0.134   0.47    0.07 
  SNP_A-1511708    1.38    0.08    0.116   0.41    0.09    0.136   0.48    0.07 
  SNP_A-1510412    1.38    0.08    0.115   0.40    0.09    0.134   0.47    0.07 
         35.680    1.36    0.09    0.114   0.39    0.09    0.133   0.46    0.07 
  SNP_A-1517609    1.34    0.09    0.112   0.38    0.09    0.130   0.45    0.08 
         36.540    1.33    0.09    0.112   0.38    0.09    0.130   0.44    0.08 
  SNP_A-1513677    1.32    0.09    0.111   0.37    0.10    0.128   0.43    0.08 
         37.453    1.36    0.09    0.114   0.39    0.09    0.133   0.46    0.07 
         37.941    1.39    0.08    0.118   0.42    0.08    0.137   0.49    0.07 
  SNP_A-1510099    1.43    0.08    0.120   0.44    0.08    0.141   0.52    0.06 
         38.836    1.46    0.07    0.122   0.45    0.07    0.143   0.54    0.06 
  SNP_A-1516856    1.50    0.07    0.123   0.47    0.07    0.144   0.55    0.06 
         39.655    1.53    0.06    0.124   0.48    0.07    0.145   0.57    0.05 
  SNP_A-1515729    1.55    0.06    0.125   0.49    0.07    0.145   0.58    0.05 
  SNP_A-1508905    1.55    0.06    0.125   0.49    0.07    0.145   0.58    0.05 
  SNP_A-1513456    1.55    0.06    0.124   0.49    0.07    0.144   0.57    0.05 
  SNP_A-1508648    1.55    0.06    0.124   0.49    0.07    0.144   0.57    0.05 
  SNP_A-1515076    1.52    0.06    0.121   0.47    0.07    0.140   0.55    0.06 
  SNP_A-1511040    1.44    0.07    0.115   0.42    0.08    0.132   0.49    0.07 
SNP_A-1511110_2    1.40    0.08    0.111   0.40    0.09    0.128   0.46    0.07 
  SNP_A-1517580    1.37    0.09    0.108   0.38    0.09    0.125   0.44    0.08 
  SNP_A-1517765    1.36    0.09    0.108   0.37    0.09    0.124   0.43    0.08 
  SNP_A-1516413    1.33    0.09    0.106   0.36    0.10    0.121   0.41    0.08 
  SNP_A-1516084    1.14    0.13    0.091   0.26    0.13    0.103   0.30    0.12 
  SNP_A-1514639    1.11    0.13    0.089   0.25    0.14    0.100   0.29    0.13 
  SNP_A-1515700    1.12    0.13    0.090   0.26    0.14    0.101   0.29    0.12 
  SNP_A-1514191    1.11    0.13    0.089   0.25    0.14    0.100   0.28    0.13 
         42.060    1.03     0.2    0.086   0.23     0.2    0.095   0.25    0.14 
  SNP_A-1509639    0.96     0.2    0.082   0.20     0.2    0.090   0.22     0.2 
         42.703    0.87     0.2    0.076   0.17     0.2    0.082   0.18     0.2 
  SNP_A-1511372    0.78     0.2    0.069   0.14     0.2    0.074   0.15     0.2 
         43.265    0.74     0.2    0.065   0.12     0.2    0.070   0.13     0.2 
  SNP_A-1508637    0.69     0.2    0.061   0.11     0.2    0.065   0.11     0.2 
  SNP_A-1507610    0.67     0.3    0.059   0.10     0.2    0.063   0.11     0.2 
  SNP_A-1512532    0.67     0.3    0.060   0.10     0.2    0.063   0.11     0.2 
  SNP_A-1518810    0.65     0.3    0.058   0.10     0.3    0.061   0.10     0.2 
         44.806    0.75     0.2    0.067   0.13     0.2    0.071   0.14     0.2 
         45.222    0.84     0.2    0.075   0.16     0.2    0.081   0.17     0.2 
         45.637    0.93     0.2    0.082   0.20     0.2    0.090   0.21     0.2 
  SNP_A-1511850    1.03     0.2    0.089   0.23    0.15    0.097   0.26    0.14 
  SNP_A-1514759    1.03     0.2    0.089   0.23    0.15    0.098   0.26    0.14 
  SNP_A-1512060    1.03     0.2    0.089   0.24    0.15    0.098   0.26    0.14 
         46.540    1.08    0.14    0.093   0.26    0.14    0.103   0.29    0.13 
  SNP_A-1511945    1.13    0.13    0.094   0.27    0.13    0.105   0.30    0.12 
  SNP_A-1511390    1.14    0.13    0.095   0.28    0.13    0.106   0.31    0.12 
  SNP_A-1508968    1.14    0.13    0.095   0.28    0.13    0.106   0.31    0.12 
         47.740    1.06    0.15    0.090   0.24    0.15    0.099   0.27    0.13 
         48.197    0.97     0.2    0.084   0.21     0.2    0.091   0.23     0.2 
         48.654    0.89     0.2    0.077   0.17     0.2    0.083   0.19     0.2 
  SNP_A-1507950    0.80     0.2    0.070   0.14     0.2    0.074   0.15     0.2 
  SNP_A-1514045    0.78     0.2    0.068   0.14     0.2    0.071   0.14     0.2 
  SNP_A-1509819    0.72     0.2    0.063   0.12     0.2    0.065   0.12     0.2 
  SNP_A-1509810    0.72     0.2    0.062   0.11     0.2    0.064   0.12     0.2 
  SNP_A-1510608    0.63     0.3    0.055   0.09     0.3    0.057   0.09     0.3 
  SNP_A-1519531    0.63     0.3    0.055   0.09     0.3    0.057   0.09     0.3 
  SNP_A-1517761    0.61     0.3    0.054   0.08     0.3    0.055   0.09     0.3 
  SNP_A-1514823    0.61     0.3    0.053   0.08     0.3    0.054   0.08     0.3 
  SNP_A-1510195    0.54     0.3    0.048   0.07     0.3    0.048   0.07     0.3 
  SNP_A-1519724    0.60     0.3    0.052   0.08     0.3    0.053   0.08     0.3 
  SNP_A-1519144    0.60     0.3    0.052   0.08     0.3    0.053   0.08     0.3 
  SNP_A-1510234    0.68     0.2    0.058   0.10     0.2    0.060   0.10     0.2 
  SNP_A-1514862    0.68     0.2    0.059   0.10     0.2    0.061   0.11     0.2 
  SNP_A-1518007    0.68     0.2    0.059   0.10     0.2    0.061   0.11     0.2 
  SNP_A-1508271    0.71     0.2    0.061   0.11     0.2    0.063   0.11     0.2 
  SNP_A-1509040    0.71     0.2    0.061   0.11     0.2    0.063   0.11     0.2 
  SNP_A-1508845    0.75     0.2    0.065   0.13     0.2    0.068   0.13     0.2 
         51.582    0.83     0.2    0.072   0.15     0.2    0.076   0.16     0.2 
  SNP_A-1510812    0.90     0.2    0.078   0.18     0.2    0.082   0.19     0.2 
  SNP_A-1517774    0.90     0.2    0.079   0.18     0.2    0.083   0.19     0.2 
  SNP_A-1507348    0.93     0.2    0.082   0.19     0.2    0.086   0.21     0.2 
  SNP_A-1513454    0.93     0.2    0.083   0.20     0.2    0.086   0.21     0.2 
         52.826    1.10    0.14    0.100   0.28    0.13    0.105   0.30    0.12 
         53.305    1.27    0.10    0.117   0.38    0.09    0.124   0.40    0.09 
         53.784    1.44    0.08    0.133   0.49    0.07    0.143   0.53    0.06 
         54.263    1.61    0.05    0.149   0.61    0.05    0.160   0.66    0.04 
  SNP_A-1515481    1.78    0.04    0.163   0.74    0.03    0.177   0.81    0.03 
         55.110    1.86    0.03    0.170   0.81    0.03    0.186   0.89    0.02 
         55.478    1.95    0.03    0.177   0.88    0.02    0.194   0.97    0.02 
  SNP_A-1512864    2.03    0.02    0.184   0.95    0.02    0.201   1.04   0.014 
  SNP_A-1514645    2.07    0.02    0.186   0.98    0.02    0.202   1.07   0.013 
         56.563    2.07    0.02    0.186   0.98    0.02    0.201   1.06   0.013 
  SNP_A-1510693    2.06    0.02    0.186   0.98    0.02    0.199   1.05   0.014 
  SNP_A-1510093    2.02    0.02    0.182   0.94    0.02    0.193   1.00    0.02 
  SNP_A-1519060    2.00    0.02    0.181   0.92    0.02    0.190   0.98    0.02 
  SNP_A-1509105    2.04    0.02    0.186   0.96    0.02    0.195   1.02    0.02 
  SNP_A-1517570    2.05    0.02    0.187   0.97    0.02    0.196   1.03   0.015 
  SNP_A-1514990    2.04    0.02    0.186   0.97    0.02    0.196   1.03   0.015 
  SNP_A-1507458    2.04    0.02    0.186   0.97    0.02    0.196   1.02   0.015 
         58.216    1.97    0.02    0.180   0.90    0.02    0.190   0.96    0.02 
         58.673    1.89    0.03    0.173   0.83    0.03    0.182   0.88    0.02 
  SNP_A-1517790    1.82    0.03    0.163   0.76    0.03    0.173   0.81    0.03 
  SNP_A-1518781    1.80    0.04    0.161   0.74    0.03    0.172   0.79    0.03 
  SNP_A-1515246    1.80    0.04    0.160   0.74    0.03    0.172   0.80    0.03 
         59.833    1.76    0.04    0.156   0.70    0.04    0.169   0.76    0.03 
  SNP_A-1509061    1.72    0.04    0.151   0.66    0.04    0.166   0.73    0.03 
  SNP_A-1513918    1.69    0.05    0.148   0.64    0.04    0.162   0.70    0.04 
  SNP_A-1519339    1.68    0.05    0.147   0.63    0.04    0.162   0.70    0.04 
         60.665    1.62    0.05    0.141   0.58    0.05    0.156   0.65    0.04 
  SNP_A-1513942    1.56    0.06    0.133   0.53    0.06    0.149   0.60    0.05 
  SNP_A-1515170    1.55    0.06    0.132   0.52    0.06    0.149   0.59    0.05 
  SNP_A-1511500    1.47    0.07    0.122   0.46    0.07    0.142   0.54    0.06 
  SNP_A-1511009    1.45    0.07    0.120   0.45    0.08    0.141   0.53    0.06 
         61.918    1.39    0.08    0.115   0.41    0.08    0.136   0.49    0.07 
  SNP_A-1515501    1.33    0.09    0.110   0.37    0.09    0.131   0.45    0.08 
         62.687    1.31    0.10    0.110   0.37    0.10    0.132   0.44    0.08 
         63.182    1.28    0.10    0.109   0.36    0.10    0.133   0.44    0.08 
         63.676    1.26    0.10    0.107   0.35    0.10    0.133   0.43    0.08 
         64.170    1.24    0.11    0.105   0.33    0.11    0.132   0.42    0.08 
         64.664    1.21    0.11    0.103   0.32    0.11    0.130   0.40    0.09 
         65.159    1.19    0.12    0.100   0.30    0.12    0.127   0.39    0.09 
         65.653    1.16    0.12    0.096   0.29    0.13    0.124   0.37    0.10 
         66.147    1.14    0.13    0.093   0.27    0.13    0.120   0.35    0.10 
         66.642    1.12    0.13    0.089   0.25    0.14    0.115   0.33    0.11 
         67.136    1.09    0.14    0.084   0.24    0.15    0.109   0.31    0.12 
  SNP_A-1518080    1.07    0.14    0.080   0.22     0.2    0.104   0.28    0.13 
  SNP_A-1509003    1.08    0.14    0.080   0.22     0.2    0.104   0.29    0.12 
  SNP_A-1518320    1.07    0.14    0.078   0.21     0.2    0.102   0.28    0.13 
  SNP_A-1510485    1.07    0.14    0.078   0.21     0.2    0.101   0.28    0.13 
  SNP_A-1515598    1.09    0.14    0.079   0.22     0.2    0.103   0.29    0.12 
         68.849    1.11    0.13    0.080   0.23     0.2    0.105   0.30    0.12 
         69.222    1.14    0.13    0.082   0.24    0.15    0.106   0.31    0.12 
  SNP_A-1513232    1.16    0.12    0.083   0.25    0.14    0.107   0.32    0.11 
         70.019    1.25    0.11    0.089   0.29    0.13    0.116   0.37    0.10 
         70.443    1.34    0.09    0.095   0.33    0.11    0.124   0.43    0.08 
  SNP_A-1517527    1.43    0.08    0.100   0.37    0.10    0.130   0.48    0.07 
  SNP_A-1509531    1.39    0.08    0.097   0.34    0.10    0.123   0.44    0.08 
  SNP_A-1516626    1.36    0.09    0.094   0.33    0.11    0.120   0.42    0.08 
  SNP_A-1516616    1.37    0.09    0.095   0.33    0.11    0.121   0.42    0.08 
  SNP_A-1519412    1.40    0.08    0.097   0.35    0.10    0.123   0.44    0.08 
  SNP_A-1511012    1.40    0.08    0.098   0.35    0.10    0.124   0.44    0.08 
  SNP_A-1510964    1.40    0.08    0.098   0.35    0.10    0.124   0.44    0.08 
  SNP_A-1512640    1.40    0.08    0.098   0.35    0.10    0.123   0.44    0.08 
         72.739    1.36    0.09    0.097   0.34    0.11    0.121   0.42    0.08 
  SNP_A-1519050    1.33    0.09    0.095   0.32    0.11    0.117   0.40    0.09 
  SNP_A-1512307    1.33    0.09    0.095   0.32    0.11    0.117   0.40    0.09 
  SNP_A-1514492    1.32    0.09    0.094   0.32    0.11    0.116   0.39    0.09 
  SNP_A-1507727    1.34    0.09    0.095   0.33    0.11    0.117   0.40    0.09 
  SNP_A-1513492    1.34    0.09    0.095   0.33    0.11    0.117   0.40    0.09 
  SNP_A-1515234    1.34    0.09    0.095   0.33    0.11    0.117   0.40    0.09 
  SNP_A-1510907    1.27    0.10    0.091   0.30    0.12    0.112   0.36    0.10 
  SNP_A-1512699    1.25    0.11    0.090   0.29    0.12    0.110   0.35    0.10 
  SNP_A-1510601    1.25    0.11    0.090   0.29    0.13    0.110   0.35    0.10 
  SNP_A-1518934    1.18    0.12    0.085   0.26    0.14    0.103   0.31    0.12 
  SNP_A-1514539    1.17    0.12    0.084   0.25    0.14    0.102   0.31    0.12 
  SNP_A-1509195    1.15    0.12    0.083   0.24    0.14    0.101   0.30    0.12 
  SNP_A-1507846    1.11    0.13    0.080   0.23     0.2    0.097   0.28    0.13 
  SNP_A-1507598    1.11    0.13    0.080   0.23     0.2    0.097   0.27    0.13 
  SNP_A-1514912    1.04    0.15    0.076   0.20     0.2    0.091   0.24    0.14 
  SNP_A-1512027    1.08    0.14    0.078   0.22     0.2    0.095   0.26    0.14 
  SNP_A-1508621    1.08    0.14    0.079   0.22     0.2    0.095   0.26    0.13 
  SNP_A-1519464    1.11    0.13    0.081   0.23     0.2    0.098   0.28    0.13 
  SNP_A-1513647    1.10    0.14    0.080   0.22     0.2    0.097   0.27    0.13 
  SNP_A-1517427    1.09    0.14    0.080   0.22     0.2    0.097   0.27    0.13 
  SNP_A-1515452    1.09    0.14    0.080   0.22     0.2    0.096   0.27    0.13 
  SNP_A-1507851    1.07    0.14    0.079   0.22     0.2    0.095   0.26    0.14 
  SNP_A-1507603    1.03     0.2    0.077   0.20     0.2    0.092   0.24    0.15 
  SNP_A-1518311    0.96     0.2    0.073   0.18     0.2    0.087   0.21     0.2 
  SNP_A-1515642    0.95     0.2    0.073   0.18     0.2    0.086   0.21     0.2 
  SNP_A-1511186    0.93     0.2    0.071   0.17     0.2    0.085   0.20     0.2 
         77.288    0.86     0.2    0.067   0.15     0.2    0.079   0.17     0.2 
  SNP_A-1510836    0.79     0.2    0.061   0.12     0.2    0.071   0.15     0.2 
  SNP_A-1514517    0.72     0.2    0.055   0.10     0.2    0.064   0.12     0.2 
  SNP_A-1515731    0.72     0.2    0.055   0.10     0.2    0.064   0.12     0.2 
  SNP_A-1510868    0.72     0.2    0.056   0.10     0.2    0.064   0.12     0.2 
  SNP_A-1510073    0.72     0.2    0.056   0.10     0.2    0.064   0.12     0.2 
  SNP_A-1512639    0.72     0.2    0.056   0.10     0.2    0.064   0.12     0.2 
  SNP_A-1519565    0.72     0.2    0.056   0.10     0.2    0.064   0.12     0.2 
  SNP_A-1518826    0.71     0.2    0.055   0.10     0.2    0.063   0.11     0.2 
  SNP_A-1510328    0.67     0.3    0.052   0.09     0.3    0.059   0.10     0.2 
         78.687    0.69     0.2    0.054   0.10     0.3    0.062   0.11     0.2 
         79.169    0.71     0.2    0.057   0.10     0.2    0.064   0.12     0.2 
         79.651    0.73     0.2    0.059   0.11     0.2    0.066   0.12     0.2 
  SNP_A-1511130    0.76     0.2    0.061   0.12     0.2    0.067   0.13     0.2 
  SNP_A-1507946    0.77     0.2    0.062   0.12     0.2    0.068   0.13     0.2 
  SNP_A-1508318    0.76     0.2    0.061   0.12     0.2    0.067   0.13     0.2 
  SNP_A-1517757    0.75     0.2    0.060   0.12     0.2    0.066   0.13     0.2 
  SNP_A-1519614    0.66     0.3    0.053   0.09     0.3    0.058   0.10     0.3 
  SNP_A-1509010    0.65     0.3    0.052   0.09     0.3    0.057   0.10     0.3 
  SNP_A-1508035    0.66     0.3    0.052   0.09     0.3    0.058   0.10     0.3 
  SNP_A-1507823    0.67     0.3    0.053   0.09     0.3    0.058   0.10     0.2 
  SNP_A-1511358    0.68     0.2    0.054   0.09     0.3    0.059   0.10     0.2 
  SNP_A-1517739    0.68     0.2    0.054   0.09     0.3    0.059   0.10     0.2 
  SNP_A-1519756    0.68     0.2    0.054   0.09     0.3    0.059   0.10     0.2 
  SNP_A-1516053    0.66     0.3    0.052   0.09     0.3    0.058   0.10     0.3 
  SNP_A-1514148    0.64     0.3    0.050   0.08     0.3    0.057   0.09     0.3 
  SNP_A-1514722    0.60     0.3    0.047   0.07     0.3    0.053   0.08     0.3 
  SNP_A-1507579    0.52     0.3    0.040   0.05     0.3    0.046   0.06     0.3 
  SNP_A-1512875    0.43     0.3    0.033   0.04     0.3    0.038   0.04     0.3 
  SNP_A-1516826    0.34     0.4    0.026   0.02     0.4    0.030   0.03     0.4 
  SNP_A-1509500    0.32     0.4    0.024   0.02     0.4    0.028   0.02     0.4 
  SNP_A-1515743    0.28     0.4    0.022   0.02     0.4    0.025   0.02     0.4 
  SNP_A-1510862    0.10     0.5    0.008   0.00     0.5    0.009   0.00     0.5 
         82.655   -0.04     0.5   -0.003  -0.00     0.5   -0.004  -0.00     0.5 
  SNP_A-1515768   -0.19     0.6   -0.015  -0.01     0.6   -0.016  -0.01     0.6 
  SNP_A-1515911   -0.19     0.6   -0.016  -0.01     0.6   -0.017  -0.01     0.6 
  SNP_A-1511728   -0.19     0.6   -0.015  -0.01     0.6   -0.017  -0.01     0.6 
  SNP_A-1512441   -0.17     0.6   -0.014  -0.01     0.6   -0.016  -0.01     0.6 
  SNP_A-1508779   -0.17     0.6   -0.014  -0.01     0.6   -0.015  -0.01     0.6 
  SNP_A-1513239   -0.17     0.6   -0.014  -0.01     0.6   -0.015  -0.01     0.6 
  SNP_A-1515446   -0.18     0.6   -0.015  -0.01     0.6   -0.016  -0.01     0.6 
  SNP_A-1514988   -0.19     0.6   -0.016  -0.01     0.6   -0.017  -0.01     0.6 
         84.251   -0.17     0.6   -0.014  -0.01     0.6   -0.015  -0.01     0.6 
  SNP_A-1518378   -0.15     0.6   -0.012  -0.00     0.6   -0.013  -0.00     0.6 
         84.970   -0.15     0.6   -0.012  -0.00     0.6   -0.014  -0.01     0.6 
  SNP_A-1514368   -0.15     0.6   -0.012  -0.00     0.6   -0.014  -0.01     0.6 
  SNP_A-1517400   -0.15     0.6   -0.012  -0.00     0.6   -0.014  -0.01     0.6 
  SNP_A-1512826   -0.13     0.5   -0.010  -0.00     0.5   -0.011  -0.00     0.6 
  SNP_A-1517473   -0.11     0.5   -0.009  -0.00     0.5   -0.010  -0.00     0.5 
  SNP_A-1518670   -0.06     0.5   -0.005  -0.00     0.5   -0.006  -0.00     0.5 
  SNP_A-1515077   -0.06     0.5   -0.005  -0.00     0.5   -0.006  -0.00     0.5 
  SNP_A-1512969   -0.08     0.5   -0.006  -0.00     0.5   -0.007  -0.00     0.5 
         86.701   -0.05     0.5   -0.004  -0.00     0.5   -0.004  -0.00     0.5 
  SNP_A-1507772   -0.02     0.5   -0.001  -0.00     0.5   -0.001  -0.00     0.5 
  SNP_A-1507397   -0.01     0.5   -0.001  -0.00     0.5   -0.001  -0.00     0.5 
         87.384   -0.00     0.5   -0.000  -0.00     0.5   -0.000  -0.00     0.5 
  SNP_A-1509628    0.00     0.5    0.000   0.00     0.5    0.000   0.00     0.5 
  SNP_A-1519360    0.00     0.5    0.000   0.00     0.5    0.000   0.00     0.5 
  SNP_A-1512013   -0.02     0.5   -0.002  -0.00     0.5   -0.002  -0.00     0.5 
  SNP_A-1518890   -0.03     0.5   -0.002  -0.00     0.5   -0.002  -0.00     0.5 
  SNP_A-1514101   -0.04     0.5   -0.003  -0.00     0.5   -0.003  -0.00     0.5 
  SNP_A-1515055   -0.09     0.5   -0.007  -0.00     0.5   -0.008  -0.00     0.5 
  SNP_A-1516119   -0.11     0.5   -0.009  -0.00     0.5   -0.010  -0.00     0.5 
  SNP_A-1510161   -0.32     0.6   -0.025  -0.02     0.6   -0.029  -0.02     0.6 
  SNP_A-1507959   -0.34     0.6   -0.026  -0.02     0.6   -0.030  -0.03     0.6 
  SNP_A-1517604   -0.40     0.7   -0.031  -0.03     0.6   -0.036  -0.04     0.7 
  SNP_A-1509897   -0.35     0.6   -0.027  -0.02     0.6   -0.032  -0.03     0.6 
  SNP_A-1507703   -0.35     0.6   -0.027  -0.02     0.6   -0.031  -0.03     0.6 
  SNP_A-1511596   -0.44     0.7   -0.034  -0.04     0.7   -0.039  -0.04     0.7 
  SNP_A-1512791   -0.47     0.7   -0.036  -0.04     0.7   -0.042  -0.05     0.7 
  SNP_A-1516395   -0.54     0.7   -0.042  -0.06     0.7   -0.048  -0.07     0.7 
  SNP_A-1509164   -0.56     0.7   -0.044  -0.06     0.7   -0.050  -0.07     0.7 
  SNP_A-1517498   -0.57     0.7   -0.045  -0.07     0.7   -0.051  -0.07     0.7 
  SNP_A-1514715   -0.69     0.8   -0.054  -0.10     0.7   -0.061  -0.11     0.8 
  SNP_A-1507578   -0.69     0.8   -0.055  -0.10     0.7   -0.061  -0.11     0.8 
  SNP_A-1511425   -0.73     0.8   -0.057  -0.11     0.8   -0.064  -0.12     0.8 
  SNP_A-1516824   -0.73     0.8   -0.057  -0.11     0.8   -0.064  -0.12     0.8 
  SNP_A-1509804   -0.72     0.8   -0.056  -0.10     0.8   -0.063  -0.12     0.8 
  SNP_A-1514643   -0.71     0.8   -0.055  -0.10     0.8   -0.062  -0.11     0.8 
  SNP_A-1511555   -0.69     0.8   -0.054  -0.10     0.7   -0.060  -0.11     0.8 
  SNP_A-1510144   -0.60     0.7   -0.046  -0.07     0.7   -0.052  -0.08     0.7 
  SNP_A-1509301   -0.55     0.7   -0.042  -0.06     0.7   -0.048  -0.07     0.7 
  SNP_A-1516832   -0.54     0.7   -0.042  -0.06     0.7   -0.047  -0.07     0.7 
  SNP_A-1515099   -0.56     0.7   -0.043  -0.06     0.7   -0.049  -0.07     0.7 
  SNP_A-1517131   -0.48     0.7   -0.036  -0.05     0.7   -0.042  -0.05     0.7 
  SNP_A-1519503   -0.48     0.7   -0.036  -0.05     0.7   -0.042  -0.05     0.7 
  SNP_A-1515078   -0.49     0.7   -0.037  -0.05     0.7   -0.043  -0.05     0.7 
  SNP_A-1508614   -0.45     0.7   -0.034  -0.04     0.7   -0.039  -0.05     0.7 
  SNP_A-1510903   -0.35     0.6   -0.027  -0.02     0.6   -0.031  -0.03     0.6 
  SNP_A-1516414   -0.32     0.6   -0.024  -0.02     0.6   -0.028  -0.02     0.6 
  SNP_A-1511510   -0.32     0.6   -0.023  -0.02     0.6   -0.027  -0.02     0.6 
  SNP_A-1509717   -0.32     0.6   -0.023  -0.02     0.6   -0.027  -0.02     0.6 
  SNP_A-1518122   -0.32     0.6   -0.023  -0.02     0.6   -0.028  -0.02     0.6 
  SNP_A-1508283   -0.33     0.6   -0.024  -0.02     0.6   -0.028  -0.02     0.6 
  SNP_A-1518049   -0.33     0.6   -0.025  -0.02     0.6   -0.029  -0.02     0.6 
  SNP_A-1516292   -0.34     0.6   -0.026  -0.02     0.6   -0.030  -0.03     0.6 
  SNP_A-1516458   -0.34     0.6   -0.025  -0.02     0.6   -0.030  -0.03     0.6 
  SNP_A-1515365   -0.34     0.6   -0.025  -0.02     0.6   -0.030  -0.03     0.6 
  SNP_A-1509501   -0.34     0.6   -0.025  -0.02     0.6   -0.030  -0.03     0.6 
  SNP_A-1517118   -0.34     0.6   -0.026  -0.02     0.6   -0.030  -0.03     0.6 
  SNP_A-1514275   -0.36     0.6   -0.027  -0.02     0.6   -0.031  -0.03     0.6 
  SNP_A-1516088   -0.48     0.7   -0.038  -0.05     0.7   -0.043  -0.05     0.7 
  SNP_A-1519004   -0.59     0.7   -0.046  -0.07     0.7   -0.053  -0.08     0.7 
  SNP_A-1508598   -0.61     0.7   -0.048  -0.08     0.7   -0.055  -0.09     0.7 
         95.171   -0.65     0.7   -0.053  -0.09     0.7   -0.061  -0.10     0.8 
         95.637   -0.70     0.8   -0.058  -0.11     0.8   -0.066  -0.12     0.8 
         96.103   -0.75     0.8   -0.063  -0.12     0.8   -0.072  -0.14     0.8 
         96.569   -0.79     0.8   -0.068  -0.14     0.8   -0.077  -0.16     0.8 
         97.035   -0.84     0.8   -0.073  -0.16     0.8   -0.081  -0.17     0.8 
         97.501   -0.89     0.8   -0.077  -0.18     0.8   -0.086  -0.19     0.8 
         97.967   -0.94     0.8   -0.081  -0.20     0.8   -0.090  -0.21     0.8 
  SNP_A-1513848   -0.99     0.8   -0.085  -0.22     0.8   -0.093  -0.23     0.9 
  SNP_A-1508255   -1.03     0.8   -0.089  -0.24     0.9   -0.097  -0.26     0.9 
  SNP_A-1513401   -1.03     0.8   -0.089  -0.24     0.9   -0.097  -0.26     0.9 
         98.957   -1.03     0.8   -0.089  -0.24     0.9   -0.097  -0.26     0.9 
  SNP_A-1508872   -1.03     0.8   -0.088  -0.24     0.9   -0.096  -0.25     0.9 
  SNP_A-1512792   -1.04     0.8   -0.087  -0.23     0.9   -0.095  -0.25     0.9 
  SNP_A-1515890   -0.98     0.8   -0.082  -0.21     0.8   -0.089  -0.22     0.8 
  SNP_A-1508949   -0.96     0.8   -0.079  -0.19     0.8   -0.087  -0.21     0.8 
  SNP_A-1514432   -0.96     0.8   -0.079  -0.20     0.8   -0.086  -0.21     0.8 
  SNP_A-1516549   -0.96     0.8   -0.079  -0.20     0.8   -0.086  -0.21     0.8 
  SNP_A-1510657   -0.96     0.8   -0.079  -0.20     0.8   -0.086  -0.21     0.8 
  SNP_A-1508177   -0.97     0.8   -0.080  -0.20     0.8   -0.087  -0.21     0.8 
  SNP_A-1510589   -0.99     0.8   -0.081  -0.21     0.8   -0.088  -0.22     0.8 
  SNP_A-1507576   -1.00     0.8   -0.082  -0.21     0.8   -0.088  -0.23     0.8 
  SNP_A-1519662   -0.93     0.8   -0.077  -0.18     0.8   -0.083  -0.20     0.8 
  SNP_A-1516226   -0.85     0.8   -0.070  -0.15     0.8   -0.076  -0.17     0.8 
  SNP_A-1517255   -0.72     0.8   -0.058  -0.11     0.8   -0.064  -0.12     0.8 
  SNP_A-1519089   -0.64     0.7   -0.051  -0.08     0.7   -0.057  -0.09     0.7 
  SNP_A-1509305   -0.63     0.7   -0.051  -0.08     0.7   -0.056  -0.09     0.7 
  SNP_A-1518855   -0.63     0.7   -0.050  -0.08     0.7   -0.055  -0.09     0.7 
  SNP_A-1518613   -0.62     0.7   -0.049  -0.08     0.7   -0.055  -0.09     0.7 
  SNP_A-1519711   -0.61     0.7   -0.049  -0.08     0.7   -0.054  -0.08     0.7 
  SNP_A-1514230   -0.60     0.7   -0.048  -0.08     0.7   -0.054  -0.08     0.7 
  SNP_A-1517633   -0.59     0.7   -0.048  -0.07     0.7   -0.053  -0.08     0.7 
  SNP_A-1513476   -0.60     0.7   -0.049  -0.08     0.7   -0.054  -0.08     0.7 
  SNP_A-1519453   -0.58     0.7   -0.047  -0.07     0.7   -0.052  -0.08     0.7 
  SNP_A-1509914   -0.52     0.7   -0.042  -0.06     0.7   -0.047  -0.06     0.7 
  SNP_A-1518981   -0.52     0.7   -0.042  -0.06     0.7   -0.046  -0.06     0.7 
  SNP_A-1509720   -0.49     0.7   -0.040  -0.05     0.7   -0.044  -0.06     0.7 
  SNP_A-1515384   -0.42     0.7   -0.034  -0.04     0.7   -0.038  -0.04     0.7 
        102.977   -0.39     0.7   -0.032  -0.03     0.6   -0.036  -0.04     0.7 
        103.326   -0.35     0.6   -0.029  -0.03     0.6   -0.033  -0.03     0.6 
  SNP_A-1508733   -0.32     0.6   -0.027  -0.02     0.6   -0.030  -0.02     0.6 
        104.064   -0.38     0.6   -0.032  -0.03     0.6   -0.036  -0.04     0.7 
  SNP_A-1513389   -0.44     0.7   -0.036  -0.04     0.7   -0.041  -0.05     0.7 
  SNP_A-1518648   -0.46     0.7   -0.038  -0.04     0.7   -0.042  -0.05     0.7 
  SNP_A-1517441   -0.48     0.7   -0.039  -0.05     0.7   -0.045  -0.05     0.7 
        105.012   -0.51     0.7   -0.042  -0.06     0.7   -0.048  -0.06     0.7 
        105.445   -0.54     0.7   -0.044  -0.06     0.7   -0.050  -0.07     0.7 
  SNP_A-1508022   -0.56     0.7   -0.047  -0.07     0.7   -0.053  -0.08     0.7 
        106.153   -0.58     0.7   -0.048  -0.07     0.7   -0.055  -0.08     0.7 
  SNP_A-1509453   -0.61     0.7   -0.050  -0.08     0.7   -0.057  -0.09     0.7 
        106.765   -0.78     0.8   -0.064  -0.13     0.8   -0.074  -0.15     0.8 
  SNP_A-1509894   -0.95     0.8   -0.078  -0.19     0.8   -0.090  -0.22     0.8 
  SNP_A-1510861   -1.03     0.8   -0.084  -0.22     0.8   -0.096  -0.25     0.9 
  SNP_A-1517861   -1.11     0.9   -0.090  -0.26     0.9   -0.104  -0.29     0.9 
  SNP_A-1512346   -1.12     0.9   -0.092  -0.27     0.9   -0.105  -0.30     0.9 
        107.770   -1.23     0.9   -0.101  -0.32     0.9   -0.116  -0.36     0.9 
  SNP_A-1517218   -1.33     0.9   -0.110  -0.38     0.9   -0.127  -0.43     0.9 
  SNP_A-1519249   -1.35     0.9   -0.112  -0.39     0.9   -0.129  -0.44     0.9 
        108.634   -1.44     0.9   -0.121  -0.45     0.9   -0.139  -0.51     0.9 
        109.085   -1.52     0.9   -0.130  -0.51     0.9   -0.148  -0.57     0.9 
        109.537   -1.61     0.9   -0.137  -0.57     0.9   -0.156  -0.64     1.0 
  SNP_A-1515711   -1.70     1.0   -0.143  -0.63     1.0   -0.162  -0.70     1.0 
        110.251   -1.72     1.0   -0.144  -0.65     1.0   -0.163  -0.71     1.0 
  SNP_A-1508015   -1.74     1.0   -0.145  -0.66     1.0   -0.164  -0.73     1.0 
  SNP_A-1513143   -1.74     1.0   -0.145  -0.66     1.0   -0.164  -0.73     1.0 
        111.230   -1.73     1.0   -0.144  -0.65     1.0   -0.163  -0.72     1.0 
  SNP_A-1512046   -1.73     1.0   -0.141  -0.64     1.0   -0.161  -0.71     1.0 
  SNP_A-1511113   -1.71     1.0   -0.140  -0.63     1.0   -0.159  -0.70     1.0 
  SNP_A-1512100   -1.63     0.9   -0.134  -0.57     0.9   -0.153  -0.64     1.0 
  SNP_A-1513568   -1.51     0.9   -0.125  -0.49     0.9   -0.143  -0.55     0.9 
  SNP_A-1519082   -1.45     0.9   -0.121  -0.46     0.9   -0.138  -0.51     0.9 
        112.855   -1.30     0.9   -0.110  -0.37     0.9   -0.125  -0.41     0.9 
  SNP_A-1518356   -1.16     0.9   -0.097  -0.29     0.9   -0.110  -0.32     0.9 
  SNP_A-1511848   -1.08     0.9   -0.090  -0.25     0.9   -0.102  -0.28     0.9 
  SNP_A-1512187   -1.01     0.8   -0.084  -0.22     0.8   -0.095  -0.24     0.9 
        114.488   -0.99     0.8   -0.084  -0.21     0.8   -0.093  -0.23     0.9 
  SNP_A-1516714   -0.97     0.8   -0.083  -0.21     0.8   -0.091  -0.23     0.8 
        115.280   -0.92     0.8   -0.080  -0.19     0.8   -0.087  -0.21     0.8 
        115.639   -0.88     0.8   -0.077  -0.17     0.8   -0.083  -0.19     0.8 
  SNP_A-1516660   -0.83     0.8   -0.073  -0.16     0.8   -0.078  -0.16     0.8 
  SNP_A-1511127   -0.77     0.8   -0.068  -0.14     0.8   -0.072  -0.14     0.8 
  SNP_A-1507580   -0.68     0.8   -0.060  -0.11     0.8   -0.063  -0.11     0.8 
  SNP_A-1509028   -0.60     0.7   -0.052  -0.08     0.7   -0.055  -0.08     0.7 
  SNP_A-1513482   -0.56     0.7   -0.048  -0.07     0.7   -0.050  -0.07     0.7 
  SNP_A-1515607   -0.56     0.7   -0.048  -0.07     0.7   -0.050  -0.07     0.7 
  SNP_A-1511482   -0.57     0.7   -0.049  -0.07     0.7   -0.051  -0.07     0.7 
  SNP_A-1512481   -0.60     0.7   -0.051  -0.08     0.7   -0.053  -0.08     0.7 
  SNP_A-1518255   -0.74     0.8   -0.062  -0.12     0.8   -0.065  -0.12     0.8 
  SNP_A-1514894   -0.72     0.8   -0.061  -0.11     0.8   -0.064  -0.12     0.8 
  SNP_A-1514418   -0.72     0.8   -0.060  -0.11     0.8   -0.063  -0.12     0.8 
  SNP_A-1509704   -0.64     0.7   -0.052  -0.09     0.7   -0.056  -0.09     0.7 
  SNP_A-1516912   -0.65     0.7   -0.053  -0.09     0.7   -0.057  -0.09     0.7 
  SNP_A-1512240   -0.73     0.8   -0.059  -0.11     0.8   -0.064  -0.12     0.8 
  SNP_A-1512029   -0.75     0.8   -0.061  -0.12     0.8   -0.066  -0.13     0.8 
  SNP_A-1512848   -0.86     0.8   -0.070  -0.16     0.8   -0.076  -0.17     0.8 
  SNP_A-1508394   -0.86     0.8   -0.070  -0.16     0.8   -0.076  -0.17     0.8 
  SNP_A-1510749   -0.87     0.8   -0.070  -0.16     0.8   -0.077  -0.17     0.8 
  SNP_A-1508735   -0.90     0.8   -0.073  -0.17     0.8   -0.079  -0.18     0.8 
  SNP_A-1517444   -0.92     0.8   -0.074  -0.18     0.8   -0.081  -0.19     0.8 
  SNP_A-1518448   -0.90     0.8   -0.073  -0.17     0.8   -0.080  -0.18     0.8 
  SNP_A-1518493   -0.90     0.8   -0.073  -0.17     0.8   -0.080  -0.18     0.8 
  SNP_A-1519146   -0.90     0.8   -0.073  -0.17     0.8   -0.080  -0.18     0.8 
  SNP_A-1514474   -0.85     0.8   -0.069  -0.15     0.8   -0.076  -0.17     0.8 
  SNP_A-1515132   -0.86     0.8   -0.069  -0.15     0.8   -0.076  -0.17     0.8 
  SNP_A-1510491   -0.89     0.8   -0.071  -0.16     0.8   -0.079  -0.18     0.8 
  SNP_A-1509900   -0.90     0.8   -0.071  -0.17     0.8   -0.080  -0.18     0.8 
  SNP_A-1516366   -0.90     0.8   -0.071  -0.17     0.8   -0.080  -0.18     0.8 
  SNP_A-1516971   -0.90     0.8   -0.071  -0.17     0.8   -0.080  -0.18     0.8 
  SNP_A-1510740   -0.92     0.8   -0.073  -0.17     0.8   -0.082  -0.19     0.8 
  SNP_A-1517728   -0.94     0.8   -0.074  -0.18     0.8   -0.083  -0.20     0.8 
  SNP_A-1518555   -0.94     0.8   -0.074  -0.18     0.8   -0.084  -0.20     0.8 
  SNP_A-1509099   -0.95     0.8   -0.075  -0.18     0.8   -0.085  -0.21     0.8 
        120.329   -1.06     0.9   -0.086  -0.24     0.9   -0.097  -0.26     0.9 
  SNP_A-1508296   -1.17     0.9   -0.095  -0.29     0.9   -0.107  -0.32     0.9 
  SNP_A-1515949   -1.17     0.9   -0.095  -0.29     0.9   -0.107  -0.32     0.9 
  SNP_A-1515180   -1.34     0.9   -0.109  -0.38     0.9   -0.122  -0.42     0.9 
        121.393   -1.37     0.9   -0.112  -0.40     0.9   -0.126  -0.44     0.9 
  SNP_A-1517970   -1.39     0.9   -0.113  -0.41     0.9   -0.129  -0.46     0.9 
  SNP_A-1519641   -1.40     0.9   -0.114  -0.42     0.9   -0.130  -0.47     0.9 
  SNP_A-1518131   -1.41     0.9   -0.115  -0.43     0.9   -0.132  -0.48     0.9 
        122.431   -1.42     0.9   -0.117  -0.43     0.9   -0.134  -0.49     0.9 
  SNP_A-1510472   -1.43     0.9   -0.117  -0.44     0.9   -0.135  -0.49     0.9 
        123.139   -1.41     0.9   -0.117  -0.43     0.9   -0.136  -0.49     0.9 
  SNP_A-1510753   -1.39     0.9   -0.116  -0.42     0.9   -0.135  -0.48     0.9 
  SNP_A-1517079   -1.38     0.9   -0.115  -0.41     0.9   -0.134  -0.47     0.9 
  SNP_A-1513756   -1.33     0.9   -0.111  -0.38     0.9   -0.129  -0.44     0.9 
  SNP_A-1509271   -1.27     0.9   -0.107  -0.35     0.9   -0.124  -0.40     0.9 
        124.903   -1.20     0.9   -0.102  -0.32     0.9   -0.118  -0.36     0.9 
        125.286   -1.14     0.9   -0.098  -0.29     0.9   -0.112  -0.32     0.9 
  SNP_A-1510808   -1.07     0.9   -0.092  -0.26     0.9   -0.105  -0.29     0.9 
  SNP_A-1515166   -0.98     0.8   -0.084  -0.21     0.8   -0.094  -0.23     0.9 
        126.586   -0.94     0.8   -0.081  -0.20     0.8   -0.090  -0.22     0.8 
        127.036   -0.91     0.8   -0.078  -0.18     0.8   -0.086  -0.20     0.8 
  SNP_A-1516710   -0.88     0.8   -0.075  -0.17     0.8   -0.081  -0.18     0.8 
  SNP_A-1512191   -0.85     0.8   -0.073  -0.16     0.8   -0.079  -0.17     0.8 
  SNP_A-1508921   -0.81     0.8   -0.070  -0.15     0.8   -0.075  -0.15     0.8 
  SNP_A-1508969   -0.81     0.8   -0.070  -0.15     0.8   -0.075  -0.15     0.8 
        127.885   -0.73     0.8   -0.063  -0.12     0.8   -0.068  -0.13     0.8 
  SNP_A-1516332   -0.65     0.7   -0.057  -0.10     0.7   -0.061  -0.10     0.8 
        128.422   -0.56     0.7   -0.050  -0.07     0.7   -0.053  -0.08     0.7 
  SNP_A-1512299   -0.47     0.7   -0.042  -0.05     0.7   -0.045  -0.05     0.7 
  SNP_A-1510498   -0.43     0.7   -0.038  -0.04     0.7   -0.041  -0.04     0.7 
        129.233   -0.35     0.6   -0.032  -0.03     0.6   -0.034  -0.03     0.6 
        129.582   -0.28     0.6   -0.025  -0.02     0.6   -0.026  -0.02     0.6 
  SNP_A-1509580   -0.20     0.6   -0.018  -0.01     0.6   -0.019  -0.01     0.6 
  SNP_A-1509094   -0.20     0.6   -0.018  -0.01     0.6   -0.019  -0.01     0.6 
  SNP_A-1508285   -0.29     0.6   -0.026  -0.02     0.6   -0.026  -0.02     0.6 
  SNP_A-1517526   -0.31     0.6   -0.028  -0.02     0.6   -0.028  -0.02     0.6 
  SNP_A-1516686   -0.34     0.6   -0.031  -0.03     0.6   -0.031  -0.03     0.6 
  SNP_A-1518852   -0.37     0.6   -0.034  -0.03     0.7   -0.034  -0.03     0.6 
  SNP_A-1510096   -0.40     0.7   -0.037  -0.04     0.7   -0.037  -0.04     0.7 
  SNP_A-1513802   -0.40     0.7   -0.037  -0.04     0.7   -0.037  -0.04     0.7 
  SNP_A-1513671   -0.42     0.7   -0.041  -0.04     0.7   -0.039  -0.04     0.7 
  SNP_A-1517264   -0.43     0.7   -0.042  -0.05     0.7   -0.040  -0.04     0.7 
  SNP_A-1509859   -0.44     0.7   -0.044  -0.05     0.7   -0.041  -0.05     0.7 
  SNP_A-1507805   -0.40     0.7   -0.040  -0.04     0.7   -0.037  -0.04     0.7 
  SNP_A-1517779   -0.39     0.7   -0.039  -0.04     0.7   -0.037  -0.04     0.7 
  SNP_A-1513076   -0.39     0.7   -0.039  -0.04     0.7   -0.037  -0.04     0.7 
  SNP_A-1517612   -0.44     0.7   -0.044  -0.05     0.7   -0.041  -0.05     0.7 
        132.448   -0.44     0.7   -0.046  -0.05     0.7   -0.043  -0.05     0.7 
  SNP_A-1516156   -0.44     0.7   -0.048  -0.05     0.7   -0.044  -0.05     0.7 
        133.245   -0.44     0.7   -0.048  -0.05     0.7   -0.044  -0.05     0.7 
        133.675   -0.43     0.7   -0.048  -0.05     0.7   -0.044  -0.05     0.7 
        134.106   -0.43     0.7   -0.049  -0.05     0.7   -0.044  -0.05     0.7 
        134.536   -0.42     0.7   -0.049  -0.05     0.7   -0.043  -0.05     0.7 
        134.967   -0.42     0.7   -0.049  -0.05     0.7   -0.043  -0.05     0.7 
  SNP_A-1509870   -0.41     0.7   -0.048  -0.05     0.7   -0.042  -0.04     0.7 
  SNP_A-1516312   -0.41     0.7   -0.048  -0.05     0.7   -0.042  -0.04     0.7 
        135.868   -0.38     0.6   -0.045  -0.04     0.7   -0.039  -0.04     0.7 
        136.275   -0.35     0.6   -0.042  -0.04     0.7   -0.036  -0.03     0.7 
        136.683   -0.31     0.6   -0.038  -0.03     0.6   -0.033  -0.03     0.6 
        137.090   -0.28     0.6   -0.034  -0.02     0.6   -0.030  -0.02     0.6 
  SNP_A-1516203   -0.25     0.6   -0.029  -0.02     0.6   -0.026  -0.02     0.6 
        137.981   -0.22     0.6   -0.026  -0.01     0.6   -0.023  -0.01     0.6 
  SNP_A-1510128   -0.20     0.6   -0.023  -0.01     0.6   -0.020  -0.01     0.6 
  SNP_A-1511714   -0.21     0.6   -0.024  -0.01     0.6   -0.022  -0.01     0.6 
        139.087   -0.22     0.6   -0.026  -0.01     0.6   -0.023  -0.01     0.6 
  SNP_A-1514566   -0.23     0.6   -0.027  -0.02     0.6   -0.024  -0.01     0.6 
  SNP_A-1512233   -0.25     0.6   -0.029  -0.02     0.6   -0.026  -0.02     0.6 
        140.090   -0.23     0.6   -0.027  -0.02     0.6   -0.024  -0.01     0.6 
        140.580   -0.22     0.6   -0.025  -0.01     0.6   -0.022  -0.01     0.6 
        141.070   -0.20     0.6   -0.023  -0.01     0.6   -0.021  -0.01     0.6 
        141.560   -0.18     0.6   -0.021  -0.01     0.6   -0.019  -0.01     0.6 
        142.050   -0.16     0.6   -0.019  -0.01     0.6   -0.017  -0.01     0.6 
  SNP_A-1511230   -0.15     0.6   -0.016  -0.01     0.6   -0.015  -0.01     0.6 
  SNP_A-1517683   -0.13     0.6   -0.014  -0.00     0.6   -0.013  -0.00     0.6 
  SNP_A-1518016   -0.10     0.5   -0.011  -0.00     0.5   -0.010  -0.00     0.5 
        143.748   -0.03     0.5   -0.003  -0.00     0.5   -0.003  -0.00     0.5 
        144.238    0.04     0.5    0.004   0.00     0.5    0.004   0.00     0.5 
  SNP_A-1518383    0.11     0.5    0.011   0.00     0.5    0.010   0.00     0.5 
  SNP_A-1515503    0.10     0.5    0.010   0.00     0.5    0.010   0.00     0.5 
  SNP_A-1513597    0.06     0.5    0.006   0.00     0.5    0.005   0.00     0.5 
  SNP_A-1508829    0.06     0.5    0.006   0.00     0.5    0.005   0.00     0.5 
  SNP_A-1517307    0.03     0.5    0.003   0.00     0.5    0.003   0.00     0.5 
  SNP_A-1508334    0.04     0.5    0.004   0.00     0.5    0.003   0.00     0.5 
  SNP_A-1511021    0.10     0.5    0.009   0.00     0.5    0.009   0.00     0.5 
  SNP_A-1513546    0.12     0.5    0.011   0.00     0.5    0.010   0.00     0.5 
  SNP_A-1508790    0.14     0.4    0.013   0.00     0.4    0.012   0.00     0.4 
  SNP_A-1517075    0.15     0.4    0.014   0.01     0.4    0.013   0.00     0.4 
  SNP_A-1511463    0.15     0.4    0.015   0.01     0.4    0.014   0.01     0.4 
  SNP_A-1511416    0.15     0.4    0.015   0.01     0.4    0.014   0.01     0.4 
  SNP_A-1509224    0.16     0.4    0.015   0.01     0.4    0.014   0.01     0.4 
  SNP_A-1518527    0.15     0.4    0.015   0.01     0.4    0.014   0.01     0.4 
  SNP_A-1517936    0.15     0.4    0.015   0.01     0.4    0.014   0.01     0.4 
  SNP_A-1508258    0.15     0.4    0.015   0.01     0.4    0.014   0.01     0.4 
  SNP_A-1513494    0.16     0.4    0.015   0.01     0.4    0.014   0.01     0.4 
  SNP_A-1517100    0.16     0.4    0.016   0.01     0.4    0.014   0.01     0.4 
  SNP_A-1516635    0.16     0.4    0.016   0.01     0.4    0.014   0.01     0.4 
  SNP_A-1514767    0.14     0.4    0.014   0.00     0.4    0.012   0.00     0.4 
  SNP_A-1514508    0.12     0.5    0.012   0.00     0.4    0.011   0.00     0.5 
  SNP_A-1512111   -0.11     0.5   -0.011  -0.00     0.5   -0.010  -0.00     0.5 
  SNP_A-1509759   -0.17     0.6   -0.017  -0.01     0.6   -0.015  -0.01     0.6 
  SNP_A-1509200   -0.11     0.5   -0.012  -0.00     0.5   -0.010  -0.00     0.5 
  SNP_A-1516579   -0.05     0.5   -0.005  -0.00     0.5   -0.004  -0.00     0.5 
  SNP_A-1511471   -0.03     0.5   -0.003  -0.00     0.5   -0.003  -0.00     0.5 
  SNP_A-1516179   -0.08     0.5   -0.008  -0.00     0.5   -0.007  -0.00     0.5 
  SNP_A-1513772   -0.08     0.5   -0.008  -0.00     0.5   -0.007  -0.00     0.5 
        149.433   -0.07     0.5   -0.007  -0.00     0.5   -0.007  -0.00     0.5 
  SNP_A-1512630   -0.07     0.5   -0.007  -0.00     0.5   -0.006  -0.00     0.5 
        150.136   -0.06     0.5   -0.006  -0.00     0.5   -0.006  -0.00     0.5 
        150.586   -0.05     0.5   -0.005  -0.00     0.5   -0.005  -0.00     0.5 
        151.037   -0.05     0.5   -0.005  -0.00     0.5   -0.005  -0.00     0.5 
        151.487   -0.04     0.5   -0.004  -0.00     0.5   -0.004  -0.00     0.5 
        151.938   -0.03     0.5   -0.003  -0.00     0.5   -0.003  -0.00     0.5 
  SNP_A-1513840   -0.03     0.5   -0.002  -0.00     0.5   -0.002  -0.00     0.5 
  SNP_A-1514638   -0.03     0.5   -0.003  -0.00     0.5   -0.003  -0.00     0.5 
  SNP_A-1511943   -0.04     0.5   -0.004  -0.00     0.5   -0.004  -0.00     0.5 
  SNP_A-1513385   -0.02     0.5   -0.001  -0.00     0.5   -0.001  -0.00     0.5 
  SNP_A-1510986   -0.02     0.5   -0.001  -0.00     0.5   -0.001  -0.00     0.5 
  SNP_A-1514107   -0.01     0.5   -0.001  -0.00     0.5   -0.001  -0.00     0.5 
  SNP_A-1513350   -0.02     0.5   -0.002  -0.00     0.5   -0.002  -0.00     0.5 
  SNP_A-1514338   -0.03     0.5   -0.003  -0.00     0.5   -0.003  -0.00     0.5 
  SNP_A-1519719   -0.05     0.5   -0.005  -0.00     0.5   -0.005  -0.00     0.5 
  SNP_A-1512800   -0.06     0.5   -0.006  -0.00     0.5   -0.006  -0.00     0.5 
        154.107   -0.09     0.5   -0.009  -0.00     0.5   -0.009  -0.00     0.5 
        154.507   -0.12     0.5   -0.011  -0.00     0.6   -0.012  -0.00     0.6 
        154.907   -0.15     0.6   -0.014  -0.01     0.6   -0.015  -0.01     0.6 
  SNP_A-1516108   -0.18     0.6   -0.017  -0.01     0.6   -0.018  -0.01     0.6 
        155.764   -0.22     0.6   -0.021  -0.01     0.6   -0.023  -0.01     0.6 
        156.221   -0.26     0.6   -0.024  -0.02     0.6   -0.027  -0.02     0.6 
  SNP_A-1509183   -0.31     0.6   -0.027  -0.02     0.6   -0.030  -0.02     0.6 
        157.175   -0.41     0.7   -0.036  -0.04     0.7   -0.041  -0.04     0.7 
  SNP_A-1510373   -0.52     0.7   -0.045  -0.06     0.7   -0.051  -0.07     0.7 
  SNP_A-1514865   -0.54     0.7   -0.047  -0.06     0.7   -0.053  -0.07     0.7 
  SNP_A-1513619   -0.58     0.7   -0.050  -0.07     0.7   -0.056  -0.08     0.7 
  SNP_A-1513294   -0.76     0.8   -0.066  -0.13     0.8   -0.073  -0.14     0.8 
  SNP_A-1518789   -0.80     0.8   -0.069  -0.14     0.8   -0.076  -0.15     0.8 
  SNP_A-1514636   -0.85     0.8   -0.073  -0.16     0.8   -0.080  -0.17     0.8 
  SNP_A-1510918   -0.91     0.8   -0.078  -0.18     0.8   -0.085  -0.20     0.8 
  SNP_A-1508760   -0.92     0.8   -0.079  -0.19     0.8   -0.087  -0.20     0.8 
  SNP_A-1514904   -0.93     0.8   -0.081  -0.19     0.8   -0.088  -0.21     0.8 
  SNP_A-1508451   -0.92     0.8   -0.081  -0.19     0.8   -0.088  -0.21     0.8 
  SNP_A-1509922   -0.93     0.8   -0.081  -0.19     0.8   -0.088  -0.21     0.8 
  SNP_A-1510017   -0.92     0.8   -0.081  -0.19     0.8   -0.088  -0.21     0.8 
        160.856   -0.87     0.8   -0.078  -0.17     0.8   -0.084  -0.19     0.8 
  SNP_A-1511315   -0.83     0.8   -0.074  -0.16     0.8   -0.079  -0.17     0.8 
  SNP_A-1509051   -0.81     0.8   -0.072  -0.15     0.8   -0.077  -0.16     0.8 
  SNP_A-1519745   -0.78     0.8   -0.070  -0.14     0.8   -0.075  -0.15     0.8 
        161.800   -0.69     0.8   -0.063  -0.11     0.8   -0.067  -0.12     0.8 
        162.221   -0.60     0.7   -0.055  -0.09     0.7   -0.059  -0.09     0.7 
        162.642   -0.51     0.7   -0.047  -0.06     0.7   -0.050  -0.07     0.7 
        163.063   -0.42     0.7   -0.039  -0.04     0.7   -0.041  -0.04     0.7 
        163.484   -0.33     0.6   -0.030  -0.03     0.6   -0.032  -0.03     0.6 
  SNP_A-1516283   -0.24     0.6   -0.022  -0.01     0.6   -0.023  -0.01     0.6 
  SNP_A-1516331   -0.24     0.6   -0.021  -0.01     0.6   -0.023  -0.01     0.6 
  SNP_A-1514597   -0.17     0.6   -0.015  -0.01     0.6   -0.016  -0.01     0.6 
        164.591   -0.19     0.6   -0.017  -0.01     0.6   -0.018  -0.01     0.6 
  SNP_A-1516190   -0.21     0.6   -0.019  -0.01     0.6   -0.020  -0.01     0.6 
  SNP_A-1508287   -0.16     0.6   -0.015  -0.01     0.6   -0.015  -0.01     0.6 
        165.436   -0.06     0.5   -0.005  -0.00     0.5   -0.005  -0.00     0.5 
  SNP_A-1518621    0.05     0.5    0.004   0.00     0.5    0.004   0.00     0.5 
  SNP_A-1517050    0.09     0.5    0.008   0.00     0.5    0.008   0.00     0.5 
  SNP_A-1515459    0.11     0.5    0.010   0.00     0.5    0.011   0.00     0.5 
  SNP_A-1509517    0.14     0.4    0.013   0.00     0.4    0.013   0.00     0.4 
  SNP_A-1511880    0.14     0.4    0.013   0.00     0.4    0.013   0.00     0.4 
  SNP_A-1518968    0.14     0.4    0.013   0.00     0.4    0.013   0.00     0.4 
  SNP_A-1516448    0.17     0.4    0.015   0.01     0.4    0.016   0.01     0.4 
  SNP_A-1516317    0.17     0.4    0.015   0.01     0.4    0.015   0.01     0.4 
  SNP_A-1516375    0.13     0.5    0.011   0.00     0.4    0.012   0.00     0.4 
  SNP_A-1507636    0.14     0.4    0.013   0.00     0.4    0.013   0.00     0.4 
        167.310    0.14     0.4    0.013   0.00     0.4    0.013   0.00     0.4 
  SNP_A-1517909    0.13     0.4    0.012   0.00     0.4    0.013   0.00     0.4 
        168.120    0.14     0.4    0.013   0.00     0.4    0.013   0.00     0.4 
  SNP_A-1511462    0.15     0.4    0.013   0.00     0.4    0.014   0.01     0.4 
        168.957    0.14     0.4    0.012   0.00     0.4    0.013   0.00     0.4 
  SNP_A-1518471    0.13     0.5    0.011   0.00     0.4    0.012   0.00     0.4 
  SNP_A-1518684    0.10     0.5    0.009   0.00     0.5    0.009   0.00     0.5 
  SNP_A-1519171    0.09     0.5    0.008   0.00     0.5    0.008   0.00     0.5 
  SNP_A-1514089    0.03     0.5    0.003   0.00     0.5    0.003   0.00     0.5 
  SNP_A-1509837    0.02     0.5    0.001   0.00     0.5    0.001   0.00     0.5 
  SNP_A-1511156    0.03     0.5    0.003   0.00     0.5    0.003   0.00     0.5 
  SNP_A-1518637    0.05     0.5    0.004   0.00     0.5    0.004   0.00     0.5 
  SNP_A-1518346    0.05     0.5    0.004   0.00     0.5    0.004   0.00     0.5 
  SNP_A-1519154    0.02     0.5    0.002   0.00     0.5    0.002   0.00     0.5 
  SNP_A-1511415    0.00     0.5    0.000   0.00     0.5    0.000   0.00     0.5 
  SNP_A-1514200   -0.06     0.5   -0.005  -0.00     0.5   -0.005  -0.00     0.5 
  SNP_A-1519311   -0.08     0.5   -0.007  -0.00     0.5   -0.008  -0.00     0.5 
  SNP_A-1508303   -0.09     0.5   -0.007  -0.00     0.5   -0.008  -0.00     0.5 
        172.202   -0.09     0.5   -0.008  -0.00     0.5   -0.008  -0.00     0.5 
        172.670   -0.09     0.5   -0.008  -0.00     0.5   -0.008  -0.00     0.5 
  SNP_A-1513509   -0.09     0.5   -0.008  -0.00     0.5   -0.008  -0.00     0.5 
  SNP_A-1516789   -0.08     0.5   -0.008  -0.00     0.5   -0.008  -0.00     0.5 
        173.993   -0.13     0.6   -0.012  -0.00     0.6   -0.013  -0.00     0.6 
        174.394   -0.18     0.6   -0.016  -0.01     0.6   -0.017  -0.01     0.6 
  SNP_A-1511707   -0.22     0.6   -0.021  -0.01     0.6   -0.022  -0.01     0.6 
  SNP_A-1508074   -0.33     0.6   -0.031  -0.03     0.6   -0.032  -0.03     0.6 
  SNP_A-1513641   -0.39     0.7   -0.036  -0.04     0.7   -0.038  -0.04     0.7 
  SNP_A-1512188   -0.43     0.7   -0.039  -0.04     0.7   -0.041  -0.04     0.7 
  SNP_A-1513365   -0.45     0.7   -0.041  -0.05     0.7   -0.043  -0.05     0.7 
  SNP_A-1514007   -0.47     0.7   -0.043  -0.05     0.7   -0.045  -0.05     0.7 
  SNP_A-1509065   -0.57     0.7   -0.051  -0.07     0.7   -0.053  -0.08     0.7 
  SNP_A-1511526   -0.56     0.7   -0.050  -0.07     0.7   -0.053  -0.08     0.7 
  SNP_A-1509203   -0.57     0.7   -0.051  -0.08     0.7   -0.054  -0.08     0.7 
        176.865   -0.63     0.7   -0.057  -0.09     0.7   -0.059  -0.10     0.7 
  SNP_A-1514649   -0.70     0.8   -0.061  -0.11     0.8   -0.064  -0.11     0.8 
  SNP_A-1510003   -0.70     0.8   -0.061  -0.11     0.8   -0.064  -0.11     0.8 
  SNP_A-1517331   -0.70     0.8   -0.061  -0.11     0.8   -0.064  -0.11     0.8 
  SNP_A-1509423   -0.74     0.8   -0.064  -0.12     0.8   -0.068  -0.13     0.8 
  SNP_A-1507827   -0.74     0.8   -0.065  -0.12     0.8   -0.068  -0.13     0.8 
  SNP_A-1515513   -0.75     0.8   -0.066  -0.13     0.8   -0.070  -0.13     0.8 
  SNP_A-1518286   -0.74     0.8   -0.066  -0.13     0.8   -0.069  -0.13     0.8 
  SNP_A-1519576   -0.73     0.8   -0.065  -0.12     0.8   -0.068  -0.13     0.8 
  SNP_A-1511343   -0.72     0.8   -0.064  -0.12     0.8   -0.067  -0.12     0.8 
        178.646   -0.66     0.7   -0.062  -0.11     0.8   -0.064  -0.11     0.8 
        179.039   -0.61     0.7   -0.059  -0.09     0.7   -0.060  -0.09     0.7 
        179.432   -0.56     0.7   -0.055  -0.08     0.7   -0.056  -0.08     0.7
[truncated: 9,229,039 more chars]
